# Supplementary material for: Dynamics of HeHHe+ Rotational State Changes Induced by Collision with He: A Possible New Path in Early Universe Chemistry
Source: J Phys Chem A. 2021 Apr 26;125(17):3748–59. doi: 10.1021/acs.jpca.1c01820 (PMC8154607; doi:10.1021/acs.jpca.1c01820)
Supplement: Supplementary file 1 — jp1c01820_si_001.zip [file jp1c01820_si_001.zip]

Archive with 102 entries (95 files):
- Supporting Information/
- Supporting Information/.DS_Store
- __MACOSX/
- __MACOSX/Supporting Information/
- __MACOSX/Supporting Information/._.DS_Store
- Supporting Information/ S1-multipolar radial coefficients/
- Supporting Information/ S1-multipolar radial coefficients/.DS_Store
- __MACOSX/Supporting Information/ S1-multipolar radial coefficients/
- __MACOSX/Supporting Information/ S1-multipolar radial coefficients/._.DS_Store
- Supporting Information/ S1-multipolar radial coefficients/v=0-0_lambda=00.dat
- Supporting Information/ S1-multipolar radial coefficients/v=0-0_lambda=14.dat
- Supporting Information/ S1-multipolar radial coefficients/Title and Authors.pdf
- __MACOSX/Supporting Information/ S1-multipolar radial coefficients/._Title and Authors.pdf
- Supporting Information/ S1-multipolar radial coefficients/v=0-0_lambda=15.dat
- Supporting Information/ S1-multipolar radial coefficients/v=0-0_lambda=01.dat
- Supporting Information/ S1-multipolar radial coefficients/v=0-0_lambda=17.dat
- Supporting Information/ S1-multipolar radial coefficients/v=0-0_lambda=03.dat
- Supporting Information/ S1-multipolar radial coefficients/v=0-0_lambda=02.dat
- Supporting Information/ S1-multipolar radial coefficients/v=0-0_lambda=16.dat
- Supporting Information/ S1-multipolar radial coefficients/v=0-0_lambda=12.dat
- Supporting Information/ S1-multipolar radial coefficients/v=0-0_lambda=06.dat
- Supporting Information/ S1-multipolar radial coefficients/v=0-0_lambda=07.dat
- Supporting Information/ S1-multipolar radial coefficients/v=0-0_lambda=13.dat
- Supporting Information/ S1-multipolar radial coefficients/v=0-0_lambda=05.dat
- Supporting Information/ S1-multipolar radial coefficients/v=0-0_lambda=11.dat
- Supporting Information/ S1-multipolar radial coefficients/v=0-0_lambda=10.dat
- Supporting Information/ S1-multipolar radial coefficients/v=0-0_lambda=04.dat
- Supporting Information/ S1-multipolar radial coefficients/v=0-0_lambda=09.dat
- Supporting Information/ S1-multipolar radial coefficients/v=0-0_lambda=21.dat
- Supporting Information/ S1-multipolar radial coefficients/v=0-0_lambda=20.dat
- Supporting Information/ S1-multipolar radial coefficients/v=0-0_lambda=08.dat
- Supporting Information/ S1-multipolar radial coefficients/v=0-0_lambda=22.dat
- Supporting Information/ S1-multipolar radial coefficients/v=0-0_lambda=23.dat
- Supporting Information/ S1-multipolar radial coefficients/v=0-0_lambda=24.dat
- Supporting Information/ S1-multipolar radial coefficients/v=0-0_lambda=18.dat
- Supporting Information/ S1-multipolar radial coefficients/v=0-0_lambda=19.dat
- Supporting Information/ S1-multipolar radial coefficients/v=0-0_lambda=25.dat
- Supporting Information/Title and Authors .pdf
- __MACOSX/Supporting Information/._Title and Authors .pdf
- Supporting Information/S2-rot.inelastic rate coefficients/
- Supporting Information/S2-rot.inelastic rate coefficients/02to04.rate
- Supporting Information/S2-rot.inelastic rate coefficients/02to12.rate
- Supporting Information/S2-rot.inelastic rate coefficients/06to10.rate
- Supporting Information/S2-rot.inelastic rate coefficients/02to08.rate
- Supporting Information/S2-rot.inelastic rate coefficients/08to12.rate
- Supporting Information/S2-rot.inelastic rate coefficients/12to14.rate
- Supporting Information/S2-rot.inelastic rate coefficients/12to02.rate
- Supporting Information/S2-rot.inelastic rate coefficients/08to04.rate
- Supporting Information/S2-rot.inelastic rate coefficients/.DS_Store
- __MACOSX/Supporting Information/S2-rot.inelastic rate coefficients/
- __MACOSX/Supporting Information/S2-rot.inelastic rate coefficients/._.DS_Store
- Supporting Information/S2-rot.inelastic rate coefficients/14to12.rate
- Supporting Information/S2-rot.inelastic rate coefficients/14to04.rate
- Supporting Information/S2-rot.inelastic rate coefficients/10to06.rate
- Supporting Information/S2-rot.inelastic rate coefficients/04to02.rate
- Supporting Information/S2-rot.inelastic rate coefficients/04to14.rate
- Supporting Information/S2-rot.inelastic rate coefficients/14to08.rate
- Supporting Information/S2-rot.inelastic rate coefficients/06to00.rate
- Supporting Information/S2-rot.inelastic rate coefficients/08to14.rate
- Supporting Information/S2-rot.inelastic rate coefficients/12to04.rate
- Supporting Information/S2-rot.inelastic rate coefficients/08to02.rate
- Supporting Information/S2-rot.inelastic rate coefficients/12to08.rate
- Supporting Information/S2-rot.inelastic rate coefficients/02to14.rate
- Supporting Information/S2-rot.inelastic rate coefficients/10to00.rate
- Supporting Information/S2-rot.inelastic rate coefficients/04to12.rate
- Supporting Information/S2-rot.inelastic rate coefficients/Title and Authors .pdf
- __MACOSX/Supporting Information/S2-rot.inelastic rate coefficients/._Title and Authors .pdf
- Supporting Information/S2-rot.inelastic rate coefficients/00to10.rate
- Supporting Information/S2-rot.inelastic rate coefficients/00to06.rate
- Supporting Information/S2-rot.inelastic rate coefficients/04to08.rate
- Supporting Information/S2-rot.inelastic rate coefficients/14to02.rate
- Supporting Information/S2-rot.inelastic rate coefficients/08to00.rate
- Supporting Information/S2-rot.inelastic rate coefficients/12to06.rate
- Supporting Information/S2-rot.inelastic rate coefficients/12to10.rate
- Supporting Information/S2-rot.inelastic rate coefficients/06to02.rate
- Supporting Information/S2-rot.inelastic rate coefficients/06to14.rate
- Supporting Information/S2-rot.inelastic rate coefficients/02to00.rate
- Supporting Information/S2-rot.inelastic rate coefficients/04to10.rate
- Supporting Information/S2-rot.inelastic rate coefficients/04to06.rate
- Supporting Information/S2-rot.inelastic rate coefficients/00to08.rate
- Supporting Information/S2-rot.inelastic rate coefficients/10to14.rate
- Supporting Information/S2-rot.inelastic rate coefficients/10to02.rate
- Supporting Information/S2-rot.inelastic rate coefficients/14to00.rate
- Supporting Information/S2-rot.inelastic rate coefficients/00to04.rate
- Supporting Information/S2-rot.inelastic rate coefficients/00to12.rate
- Supporting Information/S2-rot.inelastic rate coefficients/02to10.rate
- Supporting Information/S2-rot.inelastic rate coefficients/02to06.rate
- Supporting Information/S2-rot.inelastic rate coefficients/06to08.rate
- Supporting Information/S2-rot.inelastic rate coefficients/08to06.rate
- Supporting Information/S2-rot.inelastic rate coefficients/12to00.rate
- Supporting Information/S2-rot.inelastic rate coefficients/08to10.rate
- Supporting Information/S2-rot.inelastic rate coefficients/06to04.rate
- Supporting Information/S2-rot.inelastic rate coefficients/06to12.rate
- Supporting Information/S2-rot.inelastic rate coefficients/14to06.rate
- Supporting Information/S2-rot.inelastic rate coefficients/14to10.rate
- Supporting Information/S2-rot.inelastic rate coefficients/00to02.rate
- __MACOSX/Supporting Information/S2-rot.inelastic rate coefficients/._00to02.rate
- Supporting Information/S2-rot.inelastic rate coefficients/10to08.rate
- Supporting Information/S2-rot.inelastic rate coefficients/00to14.rate
- Supporting Information/S2-rot.inelastic rate coefficients/04to00.rate
- Supporting Information/S2-rot.inelastic rate coefficients/10to12.rate
- Supporting Information/S2-rot.inelastic rate coefficients/10to04.rate
