# Supplementary material for: Dynamics of HeHHe+ Rotational State Changes Induced by Collision with He: A Possible New Path in Early Universe Chemistry
Source: J Phys Chem A. 2021 Apr 26;125(17):3748–59. doi: 10.1021/acs.jpca.1c01820 (PMC8154607; doi:10.1021/acs.jpca.1c01820)
Supplement: Supplementary file 1 — jp1c01820_si_001.zip [file jp1c01820_si_001.zip › Supporting Information/ S1-multipolar radial coefficients/v=0-0_lambda=00.dat]

   1.10000002       60849.4531    
   1.13150001       58782.3398    
   1.16299999       56632.5469    
   1.19449997       53589.2773    
   1.22600007       49983.4102    
   1.25750005       46584.8555    
   1.28900003       43021.4023    
   1.32050002       39558.2656    
   1.35200000       35368.3125    
   1.38350010       32023.7441    
   1.41499996       29122.6641    
   1.44650006       26332.3984    
   1.47800004       23741.0664    
   1.50950003       21375.8027    
   1.54100001       18633.8125    
   1.57249999       16477.2656    
   1.60400009       14741.5059    
   1.63549995       13106.1309    
   1.66700006       11645.9648    
   1.69850004       9919.65625    
   1.73000002       8737.87598    
   1.76150012       7721.26807    
   1.79299998       6786.25537    
   1.82450008       5954.91406    
   1.85600007       5219.50146    
   1.88750005       4364.44482    
   1.91900003       3779.23901    
   1.95050001       3289.79883    
   1.98200011       2846.78223    
   2.01349998       2441.60815    
   2.04500008       1994.84021    
   2.07649994       1706.04150    
   2.10800004       1450.49060    
   2.13950014       1223.35718    
   2.17100000       1027.84277    
   2.20249987       850.407898    
   2.23400021       655.410156    
   2.26550007       531.512878    
   2.29699993       424.029633    
   2.32850003       329.266998    
   2.36000013       249.416611    
   2.39150000       178.085281    
   2.42300010       100.715652    
   2.45450020       52.7423134    
   2.48600006       12.0799971    
   2.51749992      -21.3588047    
   2.54900002      -53.0893097    
   2.58050013      -83.5355835    
   2.61199999      -100.712204    
   2.64350009      -115.892227    
   2.67500019      -128.122681    
   2.70650005      -137.130096    
   2.73799992      -144.996826    
   2.76950002      -151.617355    
   2.80100012      -154.465866    
   2.83249998      -156.344162    
   2.86400008      -157.165695    
   2.89550018      -156.777252    
   2.92700005      -155.510239    
   2.95849991      -153.766937    
   2.99000001      -151.495422    
   3.02150011      -148.807831    
   3.05299997      -145.902695    
   3.08450007      -142.088943    
   3.11600018      -138.066132    
   3.14750004      -134.501770    
   3.17899990      -130.850571    
   3.21050024      -127.159935    
   3.24200010      -122.469650    
   3.27349997      -118.554253    
   3.30499983      -114.910522    
   3.33650017      -111.296387    
   3.36800003      -107.753983    
   3.39949989      -104.300522    
   3.43100023      -100.066177    
   3.46250010      -96.5398407    
   3.49399996      -93.3899078    
   3.52550030      -90.2854767    
   3.55700016      -87.3083649    
   3.58850002      -83.5123444    
   3.61999989      -80.7214508    
   3.65150023      -78.0679932    
   3.68300009      -75.4854355    
   3.71449995      -72.9917068    
   3.74600029      -70.6107941    
   3.77750015      -67.5918655    
   3.80900002      -65.3652115    
   3.84049988      -63.2684174    
   3.87200022      -61.2298203    
   3.90350008      -59.2660561    
   3.93499994      -57.3956451    
   3.96650028      -55.0330925    
   3.99800014      -53.2743492    
   4.02950001      -51.6351929    
   4.06099987      -50.0310898    
   4.09250021      -48.4790535    
   4.12400007      -46.5527039    
   4.15549994      -45.1472664    
   4.18700027      -43.7985420    
   4.21850014      -42.4954414    
   4.25000000      -41.2364349    
   4.28149986      -40.0205536    
   4.31300020      -38.4960175    
   4.34450006      -37.3846817    
   4.37599993      -36.3221359    
   4.40750027      -35.2887306    
   4.43900013      -34.2161179    
   4.47049999      -33.0233765    
   4.50199986      -32.1129875    
   4.53350019      -31.2272511    
   4.56500006      -30.3748226    
   4.59649992      -29.5500069    
   4.62800026      -28.7021866    
   4.65950012      -27.7364464    
   4.69099998      -27.0046272    
   4.72249985      -26.2946320    
   4.75400019      -25.6093025    
   4.78550005      -24.8289604    
   4.81699991      -24.0907764    
   4.84850025      -23.4801884    
   4.88000011      -22.8818989    
   4.91149998      -22.3058357    
   4.94300032      -21.7489281    
   4.97450018      -21.1223640    
   5.00600004      -20.5127659    
   5.03749990      -20.0142994    
   5.06900024      -19.5253010    
   5.10050011      -19.0559120    
   5.13199997      -18.4769535    
   5.16349983      -18.0086880    
   5.19500017      -17.5853577    
   5.22650003      -17.1700268    
   5.25799990      -16.7681065    
   5.28949976      -16.3804493    
   5.32100010      -15.9065599    
   5.35249996      -15.5143309    
   5.38399982      -15.1639214    
   5.41550016      -14.8183041    
   5.44700003      -14.4857788    
   5.47849989      -14.0598640    
   5.50999975      -13.7450409    
   5.54150009      -13.4429684    
   5.57299995      -13.1472588    
   5.60449982      -12.8592920    
   5.63600016      -12.5813265    
   5.66750002      -12.2255239    
   5.69899988      -11.9603586    
   5.73049974      -11.7074299    
   5.76200008      -11.4582701    
   5.79349995      -11.2127705    
   5.82499981      -10.9071770    
   5.85650015      -10.6803217    
   5.88800001      -10.4597502    
   5.91949987      -10.2446575    
   5.95100021      -10.0345631    
   5.98250008      -9.82826614    
   6.01399994      -9.56791687    
   6.04549980      -9.37480068    
   6.07700014      -9.18680763    
   6.10850000      -9.00294495    
   6.13999987      -8.82309723    
   6.17150021      -8.64724350    
   6.20300007      -8.42342854    
   6.23449993      -8.25797462    
   6.26599979      -8.09761906    
   6.29750013      -7.94020128    
   6.32900000      -7.77531719    
   6.36049986      -7.58931923    
   6.39200020      -7.44528675    
   6.42350006      -7.30406380    
   6.45499992      -7.16668606    
   6.48649979      -7.03248262    
   6.51800013      -6.89348364    
   6.54949999      -6.73314857    
   6.58099985      -6.61011744    
   6.61250019      -6.48981953    
   6.64400005      -6.37258101    
   6.67549992      -6.23814249    
   6.70699978      -6.10963249    
   6.73850012      -6.00186586    
   6.76999998      -5.89566803    
   6.80149984      -5.79236126    
   6.83300018      -5.69151115    
   6.86450005      -5.57723093    
   6.89599991      -5.46479845    
   6.92749977      -5.37146091    
   6.95900011      -5.27931833    
   6.99049997      -5.18968821    
   7.02199984      -5.07817793    
   7.05350018      -4.98695755    
   7.08500004      -4.90317440    
   7.11649990      -4.82042933    
   7.14800024      -4.73950291    
   7.17950010      -4.66055202    
   7.21099997      -4.56334400    
   7.24249983      -4.48207998    
   7.27400017      -4.40847063    
   7.30550003      -4.33554268    
   7.33699989      -4.26462221    
   7.36850023      -4.17307281    
   7.40000010      -4.10482597    
   7.43149996      -4.03865242    
   7.46299982      -3.97349000    
   7.49450016      -3.90957952    
   7.52600002      -3.84734106    
   7.55749989      -3.76715136    
   7.58900023      -3.70694399    
   7.62050009      -3.64893341    
   7.65199995      -3.59154892    
   7.68349981      -3.53463459    
   7.71500015      -3.46317840    
   7.74650002      -3.40970588    
   7.77799988      -3.35735106    
   7.80950022      -3.30596018    
   7.84100008      -3.25545835    
   7.87249994      -3.20557857    
   7.90399981      -3.14218903    
   7.93550014      -3.09487987    
   7.96700001      -3.04854798    
   7.99849987      -3.00298834    
   8.03000069      -2.95816112    
   8.06150055      -2.91405201    
   8.09300041      -2.85746789    
   8.12450027      -2.81532216    
   8.15600014      -2.77414846    
   8.18750000      -2.73352075    
   8.21899986      -2.69073319    
   8.25050068      -2.64203024    
   8.28200054      -2.60397291    
   8.31350040      -2.56646371    
   8.34500027      -2.52971244    
   8.37650013      -2.49358249    
   8.40799999      -2.45596671    
   8.43949986      -2.41218710    
   8.47100067      -2.37830162    
   8.50250053      -2.34498215    
   8.53400040      -2.31229401    
   8.56550026      -2.27463555    
   8.59700012      -2.23836470    
   8.62849998      -2.20768166    
   8.65999985      -2.17733574    
   8.69150066      -2.14762759    
   8.72300053      -2.11846709    
   8.75450039      -2.08530450    
   8.78600025      -2.05247092    
   8.81750011      -2.02504086    
   8.84899998      -1.99789429    
   8.88049984      -1.97136211    
   8.91200066      -1.93827021    
   8.94350052      -1.91110766    
   8.97500038      -1.88601422    
   9.00650024      -1.86116886    
   9.03800011      -1.83675778    
   9.06949997      -1.81282067    
   9.10100079      -1.78325105    
   9.13250065      -1.75841570    
   9.16400051      -1.73576379    
   9.19550037      -1.71327233    
   9.22700024      -1.69127333    
   9.25850010      -1.66275883    
   9.29000092      -1.64140046    
   9.32150078      -1.62056661    
   9.35300064      -1.59998143    
   9.38450050      -1.57970667    
   9.41600037      -1.55985296    
   9.44750023      -1.53417289    
   9.47900009      -1.51480317    
   9.51050091      -1.49599135    
   9.54200077      -1.47739577    
   9.57350063      -1.45908415    
   9.60500050      -1.44115424    
   9.63650036      -1.41804290    
   9.66800022      -1.40043104    
   9.69950008      -1.38344836    
   9.73100090      -1.36659670    
   9.76250076      -1.34991682    
   9.79400063      -1.32861853    
   9.82550049      -1.31265783    
   9.85700035      -1.29696929    
   9.88850021      -1.28149629    
   9.92000008      -1.26622891    
   9.95150089      -1.25115716    
   9.98300076      -1.23174214    
   10.0145006      -1.21722054    
   10.0460005      -1.20296776    
   10.0775003      -1.18886364    
   10.1090002      -1.17396390    
   10.1405001      -1.15691507    
   10.1720009      -1.14352405    
   10.2035007      -1.13028741    
   10.2350006      -1.11726415    
   10.2665005      -1.10441530    
   10.2980003      -1.09099877    
   10.3295002      -1.07530165    
   10.3610001      -1.06309271    
   10.3925009      -1.05104697    
   10.4240007      -1.03918397    
   10.4555006      -1.02548099    
   10.4870005      -1.01222265    
   10.5185003      -1.00094700    
   10.5500002     -0.989770770    
   10.5815010     -0.978785217    
   10.6130009     -0.967964232    
   10.6445007     -0.955629051    
   10.6760006     -0.943364382    
   10.7075005     -0.933071136    
   10.7390003     -0.922865212    
   10.7705002     -0.912851810    
   10.8020010     -0.900337756    
   10.8335009     -0.890034080    
   10.8650007     -0.880479157    
   10.8965006     -0.871004283    
   10.9280005     -0.861671388    
   10.9595003     -0.852492571    
   10.9910002     -0.841131806    
   11.0225010     -0.831560791    
   11.0540009     -0.822792232    
   11.0855007     -0.814073980    
   11.1170006     -0.805513740    
   11.1485004     -0.794388950    
   11.1800003     -0.786031008    
   11.2115002     -0.777846038    
   11.2430010     -0.769741118    
   11.2745008     -0.761737108    
   11.3060007     -0.753870487    
   11.3375006     -0.743670225    
   11.3690004     -0.735953391    
   11.4005003     -0.728438318    
   11.4320002     -0.720974088    
   11.4635010     -0.713519216    
   11.4950008     -0.704073370    
   11.5265007     -0.696947217    
   11.5580006     -0.689920783    
   11.5895004     -0.682980359    
   11.6210003     -0.676119626    
   11.6525002     -0.669301689    
   11.6840010     -0.660567462    
   11.7155008     -0.654003501    
   11.7470007     -0.647534013    
   11.7785006     -0.641139150    
   11.8100004     -0.634816170    
   11.8415003     -0.628560066    
   11.8730001     -0.620479405    
   11.9045010     -0.614420712    
   11.9360008     -0.608458340    
   11.9675007     -0.602548301    
   11.9990005     -0.596293271    
   12.0305004     -0.589112401    
   12.0620003     -0.583453596    
   12.0935001     -0.577849030    
   12.1250010     -0.572319746    
   12.1565008     -0.566852212    
   12.1880007     -0.561132193    
   12.2195005     -0.554416776    
   12.2510004     -0.549177110    
   12.2825003     -0.543996036    
   12.3140001     -0.538880765    
   12.3455009     -0.532961428    
   12.3770008     -0.527216733    
   12.4085007     -0.522314012    
   12.4400005     -0.517447293    
   12.4715004     -0.512650669    
   12.5030003     -0.507914245    
   12.5345001     -0.502506614    
   12.5660009     -0.497113407    
   12.5975008     -0.492572486    
   12.6290007     -0.488064080    
   12.6605005     -0.483628005    
   12.6920004     -0.478075743    
   12.7235003     -0.473493457    
   12.7550001     -0.469231099    
   12.7865009     -0.464999080    
   12.8180008     -0.460822016    
   12.8495007     -0.456704706    
   12.8810005     -0.451602221    
   12.9125004     -0.447295338    
   12.9440002     -0.443338037    
   12.9755001     -0.439400017    
   13.0070009     -0.435523450    
   13.0385008     -0.430476129    
   13.0700006     -0.426675975    
   13.1015005     -0.422944009    
   13.1330004     -0.419243068    
   13.1645002     -0.415581256    
   13.1960011     -0.411972910    
   13.2275009     -0.407286257    
   13.2590008     -0.403732866    
   13.2905006     -0.400262296    
   13.3220005     -0.396811426    
   13.3535004     -0.393358141    
   13.3850002     -0.388970912    
   13.4165010     -0.385653406    
   13.4480009     -0.382375777    
   13.4795008     -0.379132509    
   13.5110006     -0.375921041    
   13.5425005     -0.372723788    
   13.5740004     -0.368618071    
   13.6055002     -0.365525901    
   13.6370010     -0.362472057    
   13.6685009     -0.359448820    
   13.7000008     -0.356454819    
   13.7315006     -0.353487194    
   13.7630005     -0.349646181    
   13.7945004     -0.346760780    
   13.8260002     -0.343915701    
   13.8575010     -0.341092229    
   13.8890009     -0.338100225    
   13.9205008     -0.334658116    
   13.9520006     -0.331939876    
   13.9835005     -0.329244286    
   14.0150003     -0.326580137    
   14.0465002     -0.323941410    
   14.0780010     -0.321177214    
   14.1095009     -0.317924201    
   14.1410007     -0.315380216    
   14.1725006     -0.312860876    
   14.2040005     -0.310369074    
   14.2355003     -0.307482243    
   14.2670002     -0.304674298    
   14.2985010     -0.302271754    
   14.3300009     -0.299884498    
   14.3615007     -0.297527134    
   14.3930006     -0.295195192    
   14.4245005     -0.292529702    
   14.4560003     -0.289865702    
   14.4875002     -0.287617296    
   14.5190010     -0.285382807    
   14.5505009     -0.283179432    
   14.5820007     -0.280418634    
   14.6135006     -0.278136253    
   14.6450005     -0.276008189    
   14.6765003     -0.273893297    
   14.7080002     -0.271802515    
   14.7395010     -0.269737899    
   14.7710009     -0.267176747    
   14.8025007     -0.265011430    
   14.8340006     -0.263017654    
   14.8655005     -0.261032403    
   14.8970003     -0.259074539    
   14.9285002     -0.256522715    
   14.9600010     -0.254598498    
   14.9915009     -0.252705306    
   15.0230007     -0.250825793    
   15.0545006     -0.248963431    
   15.0860004     -0.247124985    
   15.1175003     -0.244734123    
   15.1490002     -0.242918491    
   15.1805010     -0.241139486    
   15.2120008     -0.239372805    
   15.2435007     -0.237622648    
   15.2750006     -0.235895500    
   15.3065004     -0.233657673    
   15.3380003     -0.231941283    
   15.3695002     -0.230270803    
   15.4010010     -0.228608027    
   15.4325008     -0.226952061    
   15.4640007     -0.224821478    
   15.4955006     -0.223214433    
   15.5270004     -0.221624792    
   15.5585003     -0.220048904    
   15.5900002     -0.218486384    
   15.6215010     -0.216935605    
   15.6530008     -0.214924991    
   15.6845007     -0.213412359    
   15.7160006     -0.211918175    
   15.7475004     -0.210434064    
   15.7790003     -0.208859816    
   15.8105001     -0.207045287    
   15.8420010     -0.205609992    
   15.8735008     -0.204185292    
   15.9050007     -0.202775255    
   15.9365005     -0.201377183    
   15.9680004     -0.199911267    
   15.9995003     -0.198182836    
   16.0310001     -0.196828783    
   16.0625000     -0.195486024    
   16.0939999     -0.194156066    
   16.1254997     -0.192613915    
   16.1569996     -0.191111207    
   16.1884995     -0.189822927    
   16.2199993     -0.188541770    
   16.2515011     -0.187274665    
   16.2830009     -0.186019436    
   16.3145008     -0.184583440    
   16.3460007     -0.183145836    
   16.3775005     -0.181930140    
   16.4090004     -0.180721015    
   16.4405003     -0.179526761    
   16.4720001     -0.178029045    
   16.5035000     -0.176789060    
   16.5349998     -0.175630927    
   16.5664997     -0.174479127    
   16.5979996     -0.173338786    
   16.6294994     -0.172211215    
   16.6609993     -0.170811474    
   16.6925011     -0.169626281    
   16.7240009     -0.168533236    
   16.7555008     -0.167444363    
   16.7870007     -0.166368961    
   16.8185005     -0.164966062    
   16.8500004     -0.163906977    
   16.8815002     -0.162863538    
   16.9130001     -0.161826998    
   16.9445000     -0.160799101    
   16.9759998     -0.159782976    
   17.0074997     -0.158460453    
   17.0389996     -0.157454878    
   17.0704994     -0.156468451    
   17.1020012     -0.155487999    
   17.1335011     -0.154515624    
   17.1650009     -0.153554782    
   17.1965008     -0.152308837    
   17.2280006     -0.151352033    
   17.2595005     -0.150419414    
   17.2910004     -0.149490580    
   17.3225002     -0.148564264    
   17.3540001     -0.147370890    
   17.3855000     -0.146469653    
   17.4169998     -0.145577118    
   17.4485016     -0.144691348    
   17.4800014     -0.143812209    
   17.5115013     -0.142938629    
   17.5430012     -0.141804636    
   17.5745010     -0.140950218    
   17.6060009     -0.140105203    
   17.6375008     -0.139265060    
   17.6690006     -0.138373047    
   17.7005005     -0.137343332    
   17.7320004     -0.136527508    
   17.7635002     -0.135717094    
   17.7950001     -0.134913862    
   17.8264999     -0.134116516    
   17.8579998     -0.133279786    
   17.8895016     -0.132291555    
   17.9210014     -0.131516233    
   17.9525013     -0.130746558    
   17.9840012     -0.129983187    
   18.0155010     -0.129097074    
   18.0470009     -0.128232077    
   18.0785007     -0.127489239    
   18.1100006     -0.126749977    
   18.1415005     -0.126017496    
   18.1730003     -0.125291169    
   18.2045002     -0.124459602    
   18.2360001     -0.123625793    
   18.2674999     -0.122919708    
   18.2989998     -0.122217052    
   18.3305016     -0.121522225    
   18.3620014     -0.120650291    
   18.3935013     -0.119927526    
   18.4250011     -0.119251929    
   18.4565010     -0.118579805    
   18.4880009     -0.117913932    
   18.5195007     -0.117255025    
   18.5510006     -0.116436817    
   18.5825005     -0.115743749    
   18.6140003     -0.115104221    
   18.6455002     -0.114467062    
   18.6770000     -0.113837734    
   18.7084999     -0.113016561    
   18.7399998     -0.112396717    
   18.7715015     -0.111786090    
   18.8030014     -0.111179553    
   18.8345013     -0.110578224    
   18.8660011     -0.109984249    
   18.8975010     -0.109211355    
   18.9290009     -0.108623996    
   18.9605007     -0.108048171    
   18.9920006     -0.107476316    
   19.0235004     -0.106909782    
   19.0550003     -0.106350221    
   19.0865002     -0.105624884    
   19.1180000     -0.105068266    
   19.1494999     -0.104525633    
   19.1809998     -0.103985161    
   19.2125015     -0.103446044    
   19.2440014     -0.102751099    
   19.2755013     -0.102225579    
   19.3070011     -0.101704672    
   19.3385010     -0.101187043    
   19.3700008     -0.100672491    
   19.4015007     -0.100160435    
   19.4330006      -9.94939059E-02
   19.4645004      -9.89904702E-02
   19.4960003      -9.84907523E-02
   19.5275002      -9.79929939E-02
   19.5590000      -9.74632204E-02
   19.5904999      -9.68487784E-02
   19.6219997      -9.63594913E-02
   19.6535015      -9.58716869E-02
   19.6850014      -9.53860655E-02
   19.7165012      -9.49020162E-02
   19.7480011      -9.43921730E-02
   19.7795010      -9.37856436E-02
   19.8110008      -9.33063030E-02
   19.8425007      -9.28279012E-02
   19.8740005      -9.23504159E-02
   19.9055004      -9.17937309E-02
   19.9370003      -9.12457928E-02
   19.9685001      -9.07699391E-02
   20.0000000      -9.02941972E-02
