# Supplementary material for: Dynamics of HeHHe+ Rotational State Changes Induced by Collision with He: A Possible New Path in Early Universe Chemistry
Source: J Phys Chem A. 2021 Apr 26;125(17):3748–59. doi: 10.1021/acs.jpca.1c01820 (PMC8154607; doi:10.1021/acs.jpca.1c01820)
Supplement: Supplementary file 1 — jp1c01820_si_001.zip [file jp1c01820_si_001.zip › Supporting Information/ S1-multipolar radial coefficients/v=0-0_lambda=14.dat]

   1.10000002       671.544312    
   1.13150001       595.483154    
   1.16299999       523.203430    
   1.19449997       446.087341    
   1.22600007       377.171600    
   1.25750005       331.568481    
   1.28900003       289.774994    
   1.32050002       254.149124    
   1.35200000       213.696365    
   1.38350010       183.347702    
   1.41499996       160.350250    
   1.44650006       139.355789    
   1.47800004       121.236046    
   1.50950003       105.833366    
   1.54100001       88.7575912    
   1.57249999       75.7481308    
   1.60400009       66.1359863    
   1.63549995       57.3652153    
   1.66700006       49.8006401    
   1.69850004       41.2900925    
   1.73000002       35.6499443    
   1.76150012       31.0495090    
   1.79299998       26.9085693    
   1.82450008       23.3525200    
   1.85600007       20.2754250    
   1.88750005       16.8186665    
   1.91900003       14.5019217    
   1.95050001       12.6343794    
   1.98200011       10.9791832    
   2.01349998       9.47834969    
   2.04500008       7.86504364    
   2.07649994       6.84105492    
   2.10800004       5.94143200    
   2.13950014       5.15237665    
   2.17100000       4.48279667    
   2.20249987       3.87649775    
   2.23400021       3.21606660    
   2.26550007       2.79846025    
   2.29699993       2.43605185    
   2.32850003       2.11620760    
   2.36000013       1.84347153    
   2.39150000       1.59864879    
   2.42300010       1.32972181    
   2.45450020       1.15864122    
   2.48600006       1.01102400    
   2.51749992      0.883615375    
   2.54900002      0.760551155    
   2.58050013      0.639279068    
   2.61199999      0.559623718    
   2.64350009      0.485425591    
   2.67500019      0.426519603    
   2.70650005      0.375185490    
   2.73799992      0.323505580    
   2.76950002      0.275231898    
   2.80100012      0.243416607    
   2.83249998      0.211578682    
   2.86400008      0.186323911    
   2.89550018      0.162587360    
   2.92700005      0.138073668    
   2.95849991      0.121596530    
   2.99000001      0.111365497    
   3.02150011       9.71089080E-02
   3.05299997       8.49316046E-02
   3.08450007       7.62232989E-02
   3.11600018       6.72897100E-02
   3.14750004       5.84649220E-02
   3.17899990       5.40935546E-02
   3.21050024       5.00164628E-02
   3.24200010       4.23010699E-02
   3.27349997       3.94589193E-02
   3.30499983       3.68757546E-02
   3.33650017       3.33798192E-02
   3.36800003       3.02357618E-02
   3.39949989       2.90203299E-02
   3.43100023       2.64053307E-02
   3.46250010       2.42327899E-02
   3.49399996       2.28949897E-02
   3.52550030       2.17790920E-02
   3.55700016       2.07158718E-02
   3.58850002       1.92567743E-02
   3.61999989       1.81193911E-02
   3.65150023       1.70324966E-02
   3.68300009       1.59968734E-02
   3.71449995       1.51087316E-02
   3.74600029       1.43463006E-02
   3.77750015       1.34886159E-02
   3.80900002       1.28961736E-02
   3.84049988       1.23617025E-02
   3.87200022       1.18552726E-02
   3.90350008       1.13808028E-02
   3.93499994       1.09257195E-02
   3.96650028       1.03720799E-02
   3.99800014       9.96561442E-03
   4.02950001       9.58786160E-03
   4.06099987       9.21693165E-03
   4.09250021       8.85587838E-03
   4.12400007       8.41018558E-03
   4.15549994       8.07986129E-03
   4.18700027       7.77118094E-03
   4.21850014       7.47524481E-03
   4.25000000       7.19362218E-03
   4.28149986       6.92957174E-03
   4.31300020       6.59563392E-03
   4.34450006       6.34771073E-03
   4.37599993       6.11530384E-03
   4.40750027       5.88970073E-03
   4.43900013       5.65571385E-03
   4.47049999       5.39729279E-03
   4.50199986       5.19878604E-03
   4.53350019       5.00580063E-03
   4.56500006       4.82295081E-03
   4.59649992       4.64721024E-03
   4.62800026       4.46713250E-03
   4.65950012       4.26896755E-03
   4.69099998       4.11942601E-03
   4.72249985       3.97251640E-03
   4.75400019       3.83029133E-03
   4.78550005       3.66980257E-03
   4.81699991       3.51898652E-03
   4.84850025       3.39820818E-03
   4.88000011       3.28173861E-03
   4.91149998       3.17158108E-03
   4.94300032       3.06317885E-03
   4.97450018       2.94251926E-03
   5.00600004       2.82487390E-03
   5.03749990       2.73021869E-03
   5.06900024       2.63828202E-03
   5.10050011       2.54771137E-03
   5.13199997       2.43769097E-03
   5.16349983       2.35132338E-03
   5.19500017       2.27353349E-03
   5.22650003       2.19799206E-03
   5.25799990       2.12902250E-03
   5.28949976       2.06444995E-03
   5.32100010       1.98319321E-03
   5.35249996       1.91764953E-03
   5.38399982       1.85956398E-03
   5.41550016       1.80193805E-03
   5.44700003       1.74388406E-03
   5.47849989       1.67075603E-03
   5.50999975       1.62007206E-03
   5.54150009       1.57393573E-03
   5.57299995       1.52932073E-03
   5.60449982       1.48615777E-03
   5.63600016       1.44544058E-03
   5.66750002       1.39081455E-03
   5.69899988       1.34627311E-03
   5.73049974       1.30403240E-03
   5.76200008       1.26333698E-03
   5.79349995       1.22466160E-03
   5.82499981       1.18218921E-03
   5.85650015       1.15368422E-03
   5.88800001       1.12470216E-03
   5.91949987       1.09448493E-03
   5.95100021       1.06355082E-03
   5.98250008       1.03213382E-03
   6.01399994       9.91637702E-04
   6.04549980       9.60277801E-04
   6.07700014       9.32817638E-04
   6.10850000       9.06099915E-04
   6.13999987       8.79552623E-04
   6.17150021       8.53108475E-04
   6.20300007       8.21242982E-04
   6.23449993       7.96240405E-04
   6.26599979       7.74414628E-04
   6.29750013       7.52612308E-04
   6.32900000       7.29551131E-04
   6.36049986       7.04317703E-04
   6.39200020       6.85045787E-04
   6.42350006       6.66445645E-04
   6.45499992       6.49725029E-04
   6.48649979       6.33020885E-04
   6.51800013       6.15106430E-04
   6.54949999       5.95969381E-04
   6.58099985       5.80432068E-04
   6.61250019       5.65458380E-04
   6.64400005       5.51997859E-04
   6.67549992       5.36846463E-04
   6.70699978       5.20968460E-04
   6.73850012       5.08455385E-04
   6.76999998       4.97171190E-04
   6.80149984       4.85842291E-04
   6.83300018       4.74492292E-04
   6.86450005       4.61856194E-04
   6.89599991       4.50176449E-04
   6.92749977       4.40375035E-04
   6.95900011       4.30362503E-04
   6.99049997       4.20372497E-04
   7.02199984       4.07976564E-04
   7.05350018       3.97879106E-04
   7.08500004       3.88942368E-04
   7.11649990       3.80087353E-04
   7.14800024       3.71154922E-04
   7.17950010       3.62800114E-04
   7.21099997       3.52331117E-04
   7.24249983       3.43660824E-04
   7.27400017       3.35350982E-04
   7.30550003       3.26706999E-04
   7.33699989       3.19052226E-04
   7.36850023       3.08948045E-04
   7.40000010       3.02106288E-04
   7.43149996       2.94980215E-04
   7.46299982       2.87950941E-04
   7.49450016       2.81081680E-04
   7.52600002       2.74079415E-04
   7.55749989       2.66018149E-04
   7.58900023       2.58738379E-04
   7.62050009       2.52764032E-04
   7.65199995       2.46997777E-04
   7.68349981       2.40657508E-04
   7.71500015       2.32284772E-04
   7.74650002       2.27334298E-04
   7.77799988       2.21467126E-04
   7.80950022       2.16483691E-04
   7.84100008       2.11866602E-04
   7.87249994       2.06580225E-04
   7.90399981       1.99210001E-04
   7.93550014       1.94773573E-04
   7.96700001       1.90712322E-04
   7.99849987       1.86126868E-04
   8.03000069       1.81331256E-04
   8.06150055       1.76692760E-04
   8.09300041       1.71783278E-04
   8.12450027       1.68010418E-04
   8.15600014       1.64237557E-04
   8.18750000       1.60670927E-04
   8.21899986       1.56872527E-04
   8.25050068       1.51727741E-04
   8.28200054       1.48023712E-04
   8.31350040       1.44678997E-04
   8.34500027       1.41833807E-04
   8.37650013       1.38998788E-04
   8.40799999       1.35827795E-04
   8.43949986       1.32087545E-04
   8.47100067       1.29415872E-04
   8.50250053       1.26710671E-04
   8.53400040       1.23968886E-04
   8.56550026       1.21131554E-04
   8.59700012       1.18598677E-04
   8.62849998       1.16459072E-04
   8.65999985       1.13947783E-04
   8.69150066       1.11831163E-04
   8.72300053       1.10169960E-04
   8.75450039       1.08130582E-04
   8.78600025       1.05814725E-04
   8.81750011       1.03548024E-04
   8.84899998       1.01292040E-04
   8.88049984       9.96472809E-05
   8.91200066       9.72273192E-05
   8.94350052       9.55164651E-05
   8.97500038       9.41349354E-05
   9.00650024       9.27230649E-05
   9.03800011       9.02964530E-05
   9.06949997       8.95319899E-05
   9.10100079       8.73843674E-05
   9.13250065       8.55882827E-05
   9.16400051       8.45638133E-05
   9.19550037       8.37897969E-05
   9.22700024       8.25638854E-05
   9.25850010       8.00766502E-05
   9.29000092       7.86214150E-05
   9.32150078       7.71987397E-05
   9.35300064       7.60795301E-05
   9.38450050       7.54550420E-05
   9.41600037       7.39068128E-05
   9.44750023       7.23389458E-05
   9.47900009       7.17223520E-05
   9.51050091       7.05180792E-05
   9.54200077       6.92470931E-05
   9.57350063       6.83156322E-05
   9.60500050       6.76031486E-05
   9.63650036       6.63252067E-05
   9.66800022       6.49570502E-05
   9.69950008       6.38821366E-05
   9.73100090       6.29971182E-05
   9.76250076       6.20607534E-05
   9.79400063       6.12192816E-05
   9.82550049       6.03582121E-05
   9.85700035       5.91114549E-05
   9.88850021       5.79388434E-05
   9.92000008       5.70917473E-05
   9.95150089       5.64451366E-05
   9.98300076       5.54397666E-05
   10.0145006       5.43508359E-05
   10.0460005       5.34122191E-05
   10.0775003       5.27314332E-05
   10.1090002       5.19418245E-05
   10.1405001       5.04910058E-05
   10.1720009       4.94839442E-05
   10.2035007       4.90697639E-05
   10.2350006       4.78550101E-05
   10.2665005       4.68016551E-05
   10.2980003       4.58966242E-05
   10.3295002       4.49912477E-05
   10.3610001       4.46812592E-05
   10.3925009       4.37098388E-05
   10.4240007       4.31293229E-05
   10.4555006       4.19524549E-05
   10.4870005       4.08870001E-05
   10.5185003       4.03315462E-05
   10.5500002       3.96282412E-05
   10.5815010       3.90640162E-05
   10.6130009       3.84920677E-05
   10.6445007       3.76611424E-05
   10.6760006       3.65080778E-05
   10.7075005       3.56953788E-05
   10.7390003       3.52612296E-05
   10.7705002       3.45373337E-05
   10.8020010       3.40566585E-05
   10.8335009       3.33908647E-05
   10.8650007       3.29543618E-05
   10.8965006       3.28470669E-05
   10.9280005       3.12997072E-05
   10.9595003       3.10901596E-05
   10.9910002       3.00529027E-05
   11.0225010       2.95015816E-05
   11.0540009       2.89636901E-05
   11.0855007       2.83248100E-05
   11.1170006       2.80067688E-05
   11.1485004       2.78406860E-05
   11.1800003       2.72533271E-05
   11.2115002       2.72610687E-05
   11.2430010       2.70740038E-05
   11.2745008       2.63952261E-05
   11.3060007       2.59316039E-05
   11.3375006       2.58199652E-05
   11.3690004       2.50394769E-05
   11.4005003       2.43840586E-05
   11.4320002       2.39437159E-05
   11.4635010       2.37253407E-05
   11.4950008       2.37049462E-05
   11.5265007       2.39023157E-05
   11.5580006       2.31020931E-05
   11.5895004       2.27987966E-05
   11.6210003       2.26809952E-05
   11.6525002       2.25099902E-05
   11.6840010       2.22529361E-05
   11.7155008       2.16891403E-05
   11.7470007       2.08090332E-05
   11.7785006       2.02997471E-05
   11.8100004       2.03177096E-05
   11.8415003       2.04869921E-05
   11.8730001       2.02344891E-05
   11.9045010       1.96488982E-05
   11.9360008       1.90447445E-05
   11.9675007       1.87717160E-05
   11.9990005       1.85404624E-05
   12.0305004       1.74661000E-05
   12.0620003       1.77439215E-05
   12.0935001       1.75747136E-05
   12.1250010       1.69669493E-05
   12.1565008       1.65994588E-05
   12.1880007       1.63219520E-05
   12.2195005       1.54327317E-05
   12.2510004       1.49788193E-05
   12.2825003       1.47881083E-05
   12.3140001       1.45364947E-05
   12.3455009       1.35072569E-05
   12.3770008       1.28117617E-05
   12.4085007       1.29629780E-05
   12.4400005       1.25778997E-05
   12.4715004       1.13502338E-05
   12.5030003       1.10960927E-05
   12.5345001       1.07069791E-05
   12.5660009       1.01609394E-05
   12.5975008       9.85335373E-06
   12.6290007       9.62884133E-06
   12.6605005       9.40702103E-06
   12.6920004       8.65377660E-06
   12.7235003       8.29262081E-06
   12.7550001       8.13223778E-06
   12.7865009       7.97559551E-06
   12.8180008       7.55189922E-06
   12.8495007       6.58751060E-06
   12.8810005       6.68360417E-06
   12.9125004       6.72326905E-06
   12.9440002       6.01310148E-06
   12.9755001       5.01525119E-06
   13.0070009       5.38019594E-06
   13.0385008       5.03033561E-06
   13.0700006       4.90082766E-06
   13.1015005       4.58825843E-06
   13.1330004       4.29797046E-06
   13.1645002       4.23077245E-06
   13.1960011       4.39415589E-06
   13.2275009       3.86840247E-06
   13.2590008       4.31558419E-06
   13.2905006       4.74843728E-06
   13.3220005       4.80771268E-06
   13.3535004       4.22403673E-06
   13.3850002       4.02996375E-06
   13.4165010       3.51102767E-06
   13.4480009       3.75700210E-06
   13.4795008       3.58864941E-06
   13.5110006       3.44783757E-06
   13.5425005       4.03226568E-06
   13.5740004       3.60793251E-06
   13.6055002       3.62426636E-06
   13.6370010       3.51235599E-06
   13.6685009       3.71089436E-06
   13.7000008       4.01541320E-06
   13.7315006       3.68065798E-06
   13.7630005       3.99818737E-06
   13.7945004       3.37194024E-06
   13.8260002       3.45548460E-06
   13.8575010       3.62043806E-06
   13.8890009       3.66928089E-06
   13.9205008       3.31887964E-06
   13.9520006       3.88568105E-06
   13.9835005       2.71965973E-06
   14.0150003       3.02998160E-06
   14.0465002       2.93967673E-06
   14.0780010       2.64368032E-06
   14.1095009       2.74280774E-06
   14.1410007       2.57785609E-06
   14.1725006       2.87183002E-06
   14.2040005       2.54343900E-06
   14.2355003       2.16389662E-06
   14.2670002       1.93006917E-06
   14.2985010       1.70572719E-06
   14.3300009       5.98860368E-07
   14.3615007       1.33232413E-06
   14.3930006       9.41517044E-07
   14.4245005       3.94906351E-07
   14.4560003       9.11053419E-08
   14.4875002       3.47331536E-07
   14.5190010       6.75931346E-07
   14.5505009       2.44012384E-08
   14.5820007       3.94159301E-08
   14.6135006      -1.60896914E-08
   14.6450005      -3.94390270E-07
   14.6765003      -9.03371983E-07
   14.7080002      -1.26933310E-06
   14.7395010      -1.18015805E-06
   14.7710009      -1.11981581E-06
   14.8025007      -1.50654796E-06
   14.8340006      -1.95228267E-06
   14.8655005      -2.03422724E-06
   14.8970003      -1.75512901E-06
   14.9285002      -1.98353086E-06
   14.9600010      -1.91168965E-06
   14.9915009      -1.97588952E-06
   15.0230007      -1.97656686E-06
   15.0545006      -1.77854452E-06
   15.0860004      -1.91418258E-06
   15.1175003      -1.39161091E-06
   15.1490002      -2.01936541E-06
   15.1805010      -2.16543663E-06
   15.2120008      -1.76005642E-06
   15.2435007      -1.13348483E-06
   15.2750006      -8.92106243E-07
   15.3065004      -1.26830537E-06
   15.3380003      -1.54334509E-06
   15.3695002      -1.35656092E-06
   15.4010010      -8.07005790E-07
   15.4325008      -1.58052856E-07
   15.4640007      -9.85762995E-07
   15.4955006       4.39475571E-07
   15.5270004       1.08446136E-06
   15.5585003       7.52450603E-07
   15.5900002       4.90801483E-07
   15.6215010       8.82758627E-07
   15.6530008       1.22818142E-06
   15.6845007       1.44653063E-06
   15.7160006       2.11956240E-06
   15.7475004       2.38128223E-06
   15.7790003       2.40827148E-06
   15.8105001       2.67101495E-06
   15.8420010       2.80344966E-06
   15.8735008       3.07462415E-06
   15.9050007       3.21471134E-06
   15.9365005       3.16673436E-06
   15.9680004       3.07074197E-06
   15.9995003       3.30555304E-06
   16.0310001       3.71563669E-06
   16.0625000       3.90709374E-06
   16.0939999       3.98298334E-06
   16.1254997       3.95693405E-06
   16.1569996       4.33101286E-06
   16.1884995       5.02517469E-06
   16.2199993       4.05937317E-06
   16.2515011       5.08907215E-06
   16.2830009       4.60320371E-06
   16.3145008       4.64590539E-06
   16.3460007       5.13243867E-06
   16.3775005       5.12964198E-06
   16.4090004       4.87803891E-06
   16.4405003       4.69836641E-06
   16.4720001       4.80763265E-06
   16.5035000       4.96797838E-06
   16.5349998       4.86592035E-06
   16.5664997       4.49028585E-06
   16.5979996       5.13713258E-06
   16.6294994       5.27456132E-06
   16.6609993       5.67000416E-06
   16.6925011       5.03632646E-06
   16.7240009       4.83276881E-06
   16.7555008       5.36861126E-06
   16.7870007       5.81167933E-06
   16.8185005       5.44635986E-06
   16.8500004       6.05869627E-06
   16.8815002       5.82761413E-06
   16.9130001       5.73105490E-06
   16.9445000       6.14230885E-06
   16.9759998       5.83777091E-06
   17.0074997       5.97751023E-06
   17.0389996       6.27098962E-06
   17.0704994       5.79983953E-06
   17.1020012       5.29566069E-06
   17.1335011       5.73888110E-06
   17.1650009       5.25871656E-06
   17.1965008       5.77751644E-06
   17.2280006       5.93971436E-06
   17.2595005       6.03551416E-06
   17.2910004       6.12827125E-06
   17.3225002       6.22989910E-06
   17.3540001       5.85820317E-06
   17.3855000       6.13960356E-06
   17.4169998       6.33338277E-06
   17.4485016       6.42792611E-06
   17.4800014       6.34036905E-06
   17.5115013       6.01657302E-06
   17.5430012       7.36343463E-06
   17.5745010       6.77620028E-06
   17.6060009       7.56404734E-06
   17.6375008       7.49290803E-06
   17.6690006       7.03380056E-06
   17.7005005       6.88504088E-06
   17.7320004       7.08684684E-06
   17.7635002       6.63641185E-06
   17.7950001       7.03900332E-06
   17.8264999       7.02778470E-06
   17.8579998       6.67977383E-06
   17.8895016       6.62259527E-06
   17.9210014       5.91873322E-06
   17.9525013       6.20129185E-06
   17.9840012       6.18903778E-06
   18.0155010       5.59449290E-06
   18.0470009       5.36479729E-06
   18.0785007       5.57680005E-06
   18.1100006       5.69672557E-06
   18.1415005       5.08202857E-06
   18.1730003       4.69735869E-06
   18.2045002       4.72744159E-06
   18.2360001       4.54478004E-06
   18.2674999       3.90704190E-06
   18.2989998       4.18354239E-06
   18.3305016       3.53133623E-06
   18.3620014       4.06946492E-06
   18.3935013       3.08580638E-06
   18.4250011       2.39294513E-06
   18.4565010       2.24180303E-06
   18.4880009       1.91125014E-06
   18.5195007       1.01144917E-06
   18.5510006       1.26082443E-06
   18.5825005       1.63570894E-06
   18.6140003       1.16526792E-06
   18.6455002       3.53218354E-07
   18.6770000      -3.65795529E-07
   18.7084999      -2.54926249E-07
   18.7399998      -3.36265714E-07
   18.7715015      -7.59890042E-07
   18.8030014      -1.08723486E-06
   18.8345013      -1.07358153E-06
   18.8660011      -1.62290303E-06
   18.8975010      -1.55038504E-06
   18.9290009      -1.98574617E-06
   18.9605007      -2.05720312E-06
   18.9920006      -2.28534373E-06
   19.0235004      -3.21319339E-06
   19.0550003      -2.96987105E-06
   19.0865002      -3.27191810E-06
   19.1180000      -3.51470817E-06
   19.1494999      -2.93647599E-06
   19.1809998      -2.50740572E-06
   19.2125015      -3.48992785E-06
   19.2440014      -3.66960398E-06
   19.2755013      -3.69400823E-06
   19.3070011      -3.41642385E-06
   19.3385010      -3.18541561E-06
   19.3700008      -3.14198724E-06
   19.4015007      -3.27119574E-06
   19.4330006      -3.24846610E-06
   19.4645004      -3.71192596E-06
   19.4960003      -3.33737717E-06
   19.5275002      -3.19083665E-06
   19.5590000      -3.06774064E-06
   19.5904999      -2.41057160E-06
   19.6219997      -2.24850260E-06
   19.6535015      -2.40105328E-06
   19.6850014      -2.38022426E-06
   19.7165012      -2.43131149E-06
   19.7480011      -2.58747059E-06
   19.7795010      -2.70450732E-06
   19.8110008      -2.38055600E-06
   19.8425007      -2.29162470E-06
   19.8740005      -1.98307362E-06
   19.9055004      -1.98109706E-06
   19.9370003      -1.82185204E-06
   19.9685001      -1.21583719E-06
   20.0000000      -1.49136758E-06
