# Supplementary material for: Dynamics of HeHHe+ Rotational State Changes Induced by Collision with He: A Possible New Path in Early Universe Chemistry
Source: J Phys Chem A. 2021 Apr 26;125(17):3748–59. doi: 10.1021/acs.jpca.1c01820 (PMC8154607; doi:10.1021/acs.jpca.1c01820)
Supplement: Supplementary file 1 — jp1c01820_si_001.zip [file jp1c01820_si_001.zip › Supporting Information/ S1-multipolar radial coefficients/v=0-0_lambda=15.dat]

   1.10000002       722.237915    
   1.13150001       656.116089    
   1.16299999       592.341675    
   1.19449997       522.656372    
   1.22600007       458.216339    
   1.25750005       411.649506    
   1.28900003       367.987122    
   1.32050002       329.226929    
   1.35200000       284.184479    
   1.38350010       249.826645    
   1.41499996       222.434891    
   1.44650006       196.973938    
   1.47800004       174.405685    
   1.50950003       154.702164    
   1.54100001       132.446991    
   1.57249999       115.320480    
   1.60400009       102.163284    
   1.63549995       89.9707565    
   1.66700006       79.2897415    
   1.69850004       66.9718170    
   1.73000002       58.6688232    
   1.76150012       51.6932182    
   1.79299998       45.3411713    
   1.82450008       39.7806473    
   1.85600007       34.9126930    
   1.88750005       29.3305550    
   1.91900003       25.5411892    
   1.95050001       22.4162388    
   1.98200011       19.6060390    
   2.01349998       17.0432816    
   2.04500008       14.2345810    
   2.07649994       12.4313860    
   2.10800004       10.8385525    
   2.13950014       9.42605686    
   2.17100000       8.20993614    
   2.20249987       7.10577822    
   2.23400021       5.88926172    
   2.26550007       5.11150455    
   2.29699993       4.43238258    
   2.32850003       3.82999444    
   2.36000013       3.31357908    
   2.39150000       2.85004282    
   2.42300010       2.33607984    
   2.45450020       2.00884986    
   2.48600006       1.72608721    
   2.51749992       1.48214316    
   2.54900002       1.24673140    
   2.58050013       1.01416242    
   2.61199999      0.865028679    
   2.64350009      0.728451610    
   2.67500019      0.615269780    
   2.70650005      0.519276083    
   2.73799992      0.425437152    
   2.76950002      0.334070504    
   2.80100012      0.277746022    
   2.83249998      0.223178908    
   2.86400008      0.180915147    
   2.89550018      0.138678402    
   2.92700005       9.89396572E-02
   2.95849991       7.50266612E-02
   2.99000001       5.60948625E-02
   3.02150011       3.63765731E-02
   3.05299997       1.90504584E-02
   3.08450007       6.91983011E-03
   3.11600018      -4.61521791E-03
   3.14750004      -1.53133487E-02
   3.17899990      -1.99463461E-02
   3.21050024      -2.40730774E-02
   3.24200010      -3.10934670E-02
   3.27349997      -3.31243388E-02
   3.30499983      -3.45652215E-02
   3.33650017      -3.66454683E-02
   3.36800003      -3.81224975E-02
   3.39949989      -3.77349369E-02
   3.43100023      -3.79949734E-02
   3.46250010      -3.80972028E-02
   3.49399996      -3.74622047E-02
   3.52550030      -3.65562178E-02
   3.55700016      -3.58080864E-02
   3.58850002      -3.54908481E-02
   3.61999989      -3.48719098E-02
   3.65150023      -3.36859971E-02
   3.68300009      -3.23502310E-02
   3.71449995      -3.10064368E-02
   3.74600029      -2.98654661E-02
   3.77750015      -2.84908116E-02
   3.80900002      -2.74641793E-02
   3.84049988      -2.64222622E-02
   3.87200022      -2.53770053E-02
   3.90350008      -2.43425816E-02
   3.93499994      -2.33517867E-02
   3.96650028      -2.21037380E-02
   3.99800014      -2.11694427E-02
   4.02950001      -2.02870965E-02
   4.06099987      -1.94207896E-02
   4.09250021      -1.85819622E-02
   4.12400007      -1.75458528E-02
   4.15549994      -1.67957731E-02
   4.18700027      -1.60810445E-02
   4.21850014      -1.53976902E-02
   4.25000000      -1.47443302E-02
   4.28149986      -1.41177299E-02
   4.31300020      -1.33307669E-02
   4.34450006      -1.27747590E-02
   4.37599993      -1.22339055E-02
   4.40750027      -1.17148217E-02
   4.43900013      -1.11874435E-02
   4.47049999      -1.06104603E-02
   4.50199986      -1.01783145E-02
   4.53350019      -9.76082496E-03
   4.56500006      -9.35975928E-03
   4.59649992      -8.97827093E-03
   4.62800026      -8.59313272E-03
   4.65950012      -8.16455856E-03
   4.69099998      -7.84543529E-03
   4.72249985      -7.53495749E-03
   4.75400019      -7.23931566E-03
   4.78550005      -6.90584537E-03
   4.81699991      -6.59452006E-03
   4.84850025      -6.34511001E-03
   4.88000011      -6.10399479E-03
   4.91149998      -5.87418117E-03
   4.94300032      -5.64484531E-03
   4.97450018      -5.39360894E-03
   5.00600004      -5.15851937E-03
   5.03749990      -4.97056916E-03
   5.06900024      -4.78729652E-03
   5.10050011      -4.61421302E-03
   5.13199997      -4.39986773E-03
   5.16349983      -4.23065154E-03
   5.19500017      -4.07981640E-03
   5.22650003      -3.93328397E-03
   5.25799990      -3.79560213E-03
   5.28949976      -3.66521138E-03
   5.32100010      -3.50945257E-03
   5.35249996      -3.38377408E-03
   5.38399982      -3.27106169E-03
   5.41550016      -3.15959984E-03
   5.44700003      -3.05238226E-03
   5.47849989      -2.91477516E-03
   5.50999975      -2.81817373E-03
   5.54150009      -2.72896490E-03
   5.57299995      -2.64350092E-03
   5.60449982      -2.56111543E-03
   5.63600016      -2.48136790E-03
   5.66750002      -2.37973942E-03
   5.69899988      -2.29996955E-03
   5.73049974      -2.22410844E-03
   5.76200008      -2.15123664E-03
   5.79349995      -2.08316650E-03
   5.82499981      -2.00179545E-03
   5.85650015      -1.94443308E-03
   5.88800001      -1.89047016E-03
   5.91949987      -1.83532864E-03
   5.95100021      -1.78000238E-03
   5.98250008      -1.72527123E-03
   6.01399994      -1.65308628E-03
   6.04549980      -1.60258333E-03
   6.07700014      -1.55342650E-03
   6.10850000      -1.50548760E-03
   6.13999987      -1.45865348E-03
   6.17150021      -1.41279132E-03
   6.20300007      -1.35663641E-03
   6.23449993      -1.31558208E-03
   6.26599979      -1.27652590E-03
   6.29750013      -1.23872689E-03
   6.32900000      -1.19938352E-03
   6.36049986      -1.15599588E-03
   6.39200020      -1.12259085E-03
   6.42350006      -1.08922785E-03
   6.45499992      -1.05821248E-03
   6.48649979      -1.02947548E-03
   6.51800013      -9.99599928E-04
   6.54949999      -9.64754086E-04
   6.58099985      -9.38284502E-04
   6.61250019      -9.13360214E-04
   6.64400005      -8.89308401E-04
   6.67549992      -8.61834560E-04
   6.70699978      -8.35968705E-04
   6.73850012      -8.14806728E-04
   6.76999998      -7.94099644E-04
   6.80149984      -7.74079992E-04
   6.83300018      -7.54983863E-04
   6.86450005      -7.33901048E-04
   6.89599991      -7.12708861E-04
   6.92749977      -6.95031427E-04
   6.95900011      -6.77962089E-04
   6.99049997      -6.61603175E-04
   7.02199984      -6.42524275E-04
   7.05350018      -6.24589855E-04
   7.08500004      -6.09777577E-04
   7.11649990      -5.95691614E-04
   7.14800024      -5.81087137E-04
   7.17950010      -5.67216601E-04
   7.21099997      -5.49275777E-04
   7.24249983      -5.35398605E-04
   7.27400017      -5.22483664E-04
   7.30550003      -5.09135018E-04
   7.33699989      -4.96384397E-04
   7.36850023      -4.80695366E-04
   7.40000010      -4.68294194E-04
   7.43149996      -4.57425340E-04
   7.46299982      -4.46660502E-04
   7.49450016      -4.35885100E-04
   7.52600002      -4.24895843E-04
   7.55749989      -4.11551649E-04
   7.58900023      -4.00439108E-04
   7.62050009      -3.91563459E-04
   7.65199995      -3.82838713E-04
   7.68349981      -3.73081624E-04
   7.71500015      -3.61251354E-04
   7.74650002      -3.52629373E-04
   7.77799988      -3.44442378E-04
   7.80950022      -3.36212543E-04
   7.84100008      -3.28082067E-04
   7.87249994      -3.20391759E-04
   7.90399981      -3.10349715E-04
   7.93550014      -3.02883651E-04
   7.96700001      -2.95507401E-04
   7.99849987      -2.88050214E-04
   8.03000069      -2.80700362E-04
   8.06150055      -2.74311809E-04
   8.09300041      -2.66474817E-04
   8.12450027      -2.60903122E-04
   8.15600014      -2.54674233E-04
   8.18750000      -2.48967524E-04
   8.21899986      -2.43102739E-04
   8.25050068      -2.35582716E-04
   8.28200054      -2.29838071E-04
   8.31350040      -2.24189935E-04
   8.34500027      -2.19485402E-04
   8.37650013      -2.14881846E-04
   8.40799999      -2.10002938E-04
   8.43949986      -2.04435957E-04
   8.47100067      -1.99994072E-04
   8.50250053      -1.94989974E-04
   8.53400040      -1.91372455E-04
   8.56550026      -1.86879886E-04
   8.59700012      -1.81928757E-04
   8.62849998      -1.77592825E-04
   8.65999985      -1.73556618E-04
   8.69150066      -1.71079126E-04
   8.72300053      -1.67232531E-04
   8.75450039      -1.63270815E-04
   8.78600025      -1.59593168E-04
   8.81750011      -1.56238035E-04
   8.84899998      -1.53220288E-04
   8.88049984      -1.50570442E-04
   8.91200066      -1.46824314E-04
   8.94350052      -1.43413781E-04
   8.97500038      -1.40811564E-04
   9.00650024      -1.38370524E-04
   9.03800011      -1.35697177E-04
   9.06949997      -1.33132053E-04
   9.10100079      -1.29807624E-04
   9.13250065      -1.27200881E-04
   9.16400051      -1.25400533E-04
   9.19550037      -1.23725215E-04
   9.22700024      -1.21287245E-04
   9.25850010      -1.17758958E-04
   9.29000092      -1.16042109E-04
   9.32150078      -1.13929113E-04
   9.35300064      -1.11993104E-04
   9.38450050      -1.10349632E-04
   9.41600037      -1.08480548E-04
   9.44750023      -1.06156287E-04
   9.47900009      -1.05050334E-04
   9.51050091      -1.03078033E-04
   9.54200077      -1.00937767E-04
   9.57350063      -9.93217691E-05
   9.60500050      -9.85929437E-05
   9.63650036      -9.52940900E-05
   9.66800022      -9.41637627E-05
   9.69950008      -9.27368892E-05
   9.73100090      -9.12514006E-05
   9.76250076      -8.98464932E-05
   9.79400063      -8.82932582E-05
   9.82550049      -8.72809833E-05
   9.85700035      -8.57368286E-05
   9.88850021      -8.39439599E-05
   9.92000008      -8.23091832E-05
   9.95150089      -8.14313753E-05
   9.98300076      -7.98695837E-05
   10.0145006      -7.84797085E-05
   10.0460005      -7.71687992E-05
   10.0775003      -7.59164905E-05
   10.1090002      -7.45328507E-05
   10.1405001      -7.26814760E-05
   10.1720009      -7.14610433E-05
   10.2035007      -7.00368619E-05
   10.2350006      -6.92235189E-05
   10.2665005      -6.82419341E-05
   10.2980003      -6.64611216E-05
   10.3295002      -6.45174659E-05
   10.3610001      -6.41477745E-05
   10.3925009      -6.29505521E-05
   10.4240007      -6.17255573E-05
   10.4555006      -5.98720253E-05
   10.4870005      -5.84232475E-05
   10.5185003      -5.78188883E-05
   10.5500002      -5.61822089E-05
   10.5815010      -5.57259591E-05
   10.6130009      -5.48622047E-05
   10.6445007      -5.36135012E-05
   10.6760006      -5.24339812E-05
   10.7075005      -5.14636704E-05
   10.7390003      -5.00713759E-05
   10.7705002      -4.93535954E-05
   10.8020010      -4.81438474E-05
   10.8335009      -4.69848419E-05
   10.8650007      -4.65217163E-05
   10.8965006      -4.64479708E-05
   10.9280005      -4.47386374E-05
   10.9595003      -4.37402705E-05
   10.9910002      -4.26329170E-05
   11.0225010      -4.19463031E-05
   11.0540009      -4.18191339E-05
   11.0855007      -4.16972689E-05
   11.1170006      -3.97405020E-05
   11.1485004      -3.92866823E-05
   11.1800003      -3.86916436E-05
   11.2115002      -3.84264495E-05
   11.2430010      -3.79305748E-05
   11.2745008      -3.68771289E-05
   11.3060007      -3.64312982E-05
   11.3375006      -3.59389887E-05
   11.3690004      -3.50532755E-05
   11.4005003      -3.43422689E-05
   11.4320002      -3.37932543E-05
   11.4635010      -3.32882701E-05
   11.4950008      -3.27333582E-05
   11.5265007      -3.28531714E-05
   11.5580006      -3.18774983E-05
   11.5895004      -3.14930621E-05
   11.6210003      -3.12987286E-05
   11.6525002      -3.10968171E-05
   11.6840010      -3.04110781E-05
   11.7155008      -3.04409696E-05
   11.7470007      -2.93367902E-05
   11.7785006      -2.87424500E-05
   11.8100004      -2.83580994E-05
   11.8415003      -2.78766674E-05
   11.8730001      -2.77502240E-05
   11.9045010      -2.70496166E-05
   11.9360008      -2.67848591E-05
   11.9675007      -2.65339386E-05
   11.9990005      -2.60179095E-05
   12.0305004      -2.48912347E-05
   12.0620003      -2.46006966E-05
   12.0935001      -2.39054825E-05
   12.1250010      -2.34224444E-05
   12.1565008      -2.31604063E-05
   12.1880007      -2.28003082E-05
   12.2195005      -2.16261560E-05
   12.2510004      -2.12958130E-05
   12.2825003      -2.10039434E-05
   12.3140001      -1.99865135E-05
   12.3455009      -1.94341137E-05
   12.3770008      -1.92817006E-05
   12.4085007      -1.86737107E-05
   12.4400005      -1.77639649E-05
   12.4715004      -1.70484782E-05
   12.5030003      -1.66647678E-05
   12.5345001      -1.61601420E-05
   12.5660009      -1.55098733E-05
   12.5975008      -1.51907379E-05
   12.6290007      -1.55858961E-05
   12.6605005      -1.44827700E-05
   12.6920004      -1.37275729E-05
   12.7235003      -1.34182683E-05
   12.7550001      -1.28468191E-05
   12.7865009      -1.20165605E-05
   12.8180008      -1.20385539E-05
   12.8495007      -1.16829742E-05
   12.8810005      -1.11925092E-05
   12.9125004      -1.13965816E-05
   12.9440002      -1.11274303E-05
   12.9755001      -9.90192530E-06
   13.0070009      -9.61028945E-06
   13.0385008      -9.68932272E-06
   13.0700006      -9.53088784E-06
   13.1015005      -9.49115838E-06
   13.1330004      -9.32511648E-06
   13.1645002      -8.82760651E-06
   13.1960011      -9.04946774E-06
   13.2275009      -8.81000415E-06
   13.2590008      -8.89828880E-06
   13.2905006      -8.89380408E-06
   13.3220005      -8.64722460E-06
   13.3535004      -8.20125388E-06
   13.3850002      -8.00513590E-06
   13.4165010      -8.14195573E-06
   13.4480009      -8.48914169E-06
   13.4795008      -8.46945386E-06
   13.5110006      -8.42472764E-06
   13.5425005      -9.22208619E-06
   13.5740004      -8.29301553E-06
   13.6055002      -8.35899391E-06
   13.6370010      -8.78258379E-06
   13.6685009      -8.77763250E-06
   13.7000008      -8.63547120E-06
   13.7315006      -8.53337406E-06
   13.7630005      -8.32112983E-06
   13.7945004      -8.75979003E-06
   13.8260002      -8.34680031E-06
   13.8575010      -8.39022778E-06
   13.8890009      -8.52286303E-06
   13.9205008      -7.83590804E-06
   13.9520006      -7.82095049E-06
   13.9835005      -8.07175275E-06
   14.0150003      -7.99211466E-06
   14.0465002      -8.20034165E-06
   14.0780010      -8.36395884E-06
   14.1095009      -7.09367805E-06
   14.1410007      -6.61634976E-06
   14.1725006      -7.57556609E-06
   14.2040005      -7.01184035E-06
   14.2355003      -6.49588901E-06
   14.2670002      -6.71237513E-06
   14.2985010      -6.93193761E-06
   14.3300009      -5.94913763E-06
   14.3615007      -5.98235147E-06
   14.3930006      -5.68806718E-06
   14.4245005      -5.51658741E-06
   14.4560003      -5.10315431E-06
   14.4875002      -4.34596404E-06
   14.5190010      -4.15588966E-06
   14.5505009      -4.01045236E-06
   14.5820007      -4.26004408E-06
   14.6135006      -4.20168089E-06
   14.6450005      -3.54655981E-06
   14.6765003      -2.73869250E-06
   14.7080002      -3.50224605E-06
   14.7395010      -2.39330188E-06
   14.7710009      -3.07376058E-06
   14.8025007      -2.55105078E-06
   14.8340006      -2.14137867E-06
   14.8655005      -2.20751326E-06
   14.8970003      -2.01603348E-06
   14.9285002      -2.48833953E-06
   14.9600010      -1.85798785E-06
   14.9915009      -1.62348761E-06
   15.0230007      -1.73707463E-06
   15.0545006      -2.01389867E-06
   15.0860004      -1.55207374E-06
   15.1175003      -2.27400142E-06
   15.1490002      -1.17729678E-06
   15.1805010      -1.48633296E-06
   15.2120008      -1.87012120E-06
   15.2435007      -1.78838434E-06
   15.2750006      -1.75999241E-06
   15.3065004      -2.33216701E-06
   15.3380003      -1.92676407E-06
   15.3695002      -2.07764651E-06
   15.4010010      -2.25579629E-06
   15.4325008      -1.99491160E-06
   15.4640007      -2.15759178E-06
   15.4955006      -2.90430489E-06
   15.5270004      -2.89400919E-06
   15.5585003      -2.48749961E-06
   15.5900002      -2.22574135E-06
   15.6215010      -2.93937978E-06
   15.6530008      -2.45378988E-06
   15.6845007      -3.50108326E-06
   15.7160006      -3.66040513E-06
   15.7475004      -3.68120936E-06
   15.7790003      -3.73748230E-06
   15.8105001      -3.87644513E-06
   15.8420010      -4.03334343E-06
   15.8735008      -4.44650323E-06
   15.9050007      -4.66207393E-06
   15.9365005      -4.38532470E-06
   15.9680004      -4.09538507E-06
   15.9995003      -4.82041150E-06
   16.0310001      -5.00608257E-06
   16.0625000      -4.70008308E-06
   16.0939999      -4.58502745E-06
   16.1254997      -4.41898601E-06
   16.1569996      -4.58192198E-06
   16.1884995      -5.06817787E-06
   16.2199993      -4.87994839E-06
   16.2515011      -4.44024954E-06
   16.2830009      -4.11089195E-06
   16.3145008      -4.08351434E-06
   16.3460007      -4.12729833E-06
   16.3775005      -4.09090353E-06
   16.4090004      -4.05337641E-06
   16.4405003      -4.26222823E-06
   16.4720001      -3.68327483E-06
   16.5035000      -3.52346137E-06
   16.5349998      -3.56071951E-06
   16.5664997      -3.62385640E-06
   16.5979996      -3.71914712E-06
   16.6294994      -3.74048864E-06
   16.6609993      -3.99863393E-06
   16.6925011      -3.43528677E-06
   16.7240009      -3.20947356E-06
   16.7555008      -3.73731496E-06
   16.7870007      -3.74959859E-06
   16.8185005      -3.41037662E-06
   16.8500004      -3.85091971E-06
   16.8815002      -3.85323801E-06
   16.9130001      -3.80034908E-06
   16.9445000      -3.80233018E-06
   16.9759998      -3.56364990E-06
   17.0074997      -3.94375502E-06
   17.0389996      -4.37446215E-06
   17.0704994      -4.13004318E-06
   17.1020012      -3.76705475E-06
   17.1335011      -4.06740583E-06
   17.1650009      -4.06078834E-06
   17.1965008      -5.14806788E-06
   17.2280006      -4.76408059E-06
   17.2595005      -4.81101370E-06
   17.2910004      -4.93327707E-06
   17.3225002      -4.66814345E-06
   17.3540001      -5.96752716E-06
   17.3855000      -5.73781654E-06
   17.4169998      -6.25785742E-06
   17.4485016      -6.84135557E-06
   17.4800014      -7.26136841E-06
   17.5115013      -6.78120432E-06
   17.5430012      -8.03168678E-06
   17.5745010      -7.55477322E-06
   17.6060009      -8.09218454E-06
   17.6375008      -7.80843948E-06
   17.6690006      -7.36269703E-06
   17.7005005      -7.91832554E-06
   17.7320004      -8.16555166E-06
   17.7635002      -7.75522403E-06
   17.7950001      -8.87379247E-06
   17.8264999      -8.93788001E-06
   17.8579998      -8.21869435E-06
   17.8895016      -8.33001923E-06
   17.9210014      -8.13966381E-06
   17.9525013      -8.22169204E-06
   17.9840012      -8.69417636E-06
   18.0155010      -8.22398397E-06
   18.0470009      -7.76655725E-06
   18.0785007      -8.08014647E-06
   18.1100006      -8.07332981E-06
   18.1415005      -8.42064310E-06
   18.1730003      -7.64730521E-06
   18.2045002      -7.48548382E-06
   18.2360001      -7.75318495E-06
   18.2674999      -7.52278129E-06
   18.2989998      -7.37421897E-06
   18.3305016      -6.40504368E-06
   18.3620014      -6.38945403E-06
   18.3935013      -6.31078274E-06
   18.4250011      -5.82727489E-06
   18.4565010      -5.22353139E-06
   18.4880009      -4.75233674E-06
   18.5195007      -4.16299008E-06
   18.5510006      -4.37546441E-06
   18.5825005      -4.22243056E-06
   18.6140003      -3.65983647E-06
   18.6455002      -3.05520643E-06
   18.6770000      -2.64048708E-06
   18.7084999      -2.46602485E-06
   18.7399998      -2.07225298E-06
   18.7715015      -1.17692616E-06
   18.8030014      -7.03442936E-07
   18.8345013      -1.32987566E-06
   18.8660011      -3.75963424E-07
   18.8975010      -1.57176402E-07
   18.9290009      -4.26388794E-07
   18.9605007      -3.58242175E-07
   18.9920006      -2.22353407E-07
   19.0235004      -9.25470047E-08
   19.0550003       4.99816167E-07
   19.0865002       1.29380169E-06
   19.1180000       1.60939896E-06
   19.1494999       1.00381681E-06
   19.1809998       7.06725586E-07
   19.2125015       1.81449764E-06
   19.2440014       1.87061744E-06
   19.2755013       1.18559262E-06
   19.3070011       2.13746034E-06
   19.3385010       2.15329169E-06
   19.3700008       1.89456193E-06
   19.4015007       2.28709996E-06
   19.4330006       2.18589958E-06
   19.4645004       2.27519809E-06
   19.4960003       2.07707103E-06
   19.5275002       2.11169208E-06
   19.5590000       2.26919678E-06
   19.5904999       2.24590144E-06
   19.6219997       2.16816852E-06
   19.6535015       2.21158371E-06
   19.6850014       1.82044835E-06
   19.7165012       1.96387396E-06
   19.7480011       2.53389430E-06
   19.7795010       2.43049590E-06
   19.8110008       2.62478534E-06
   19.8425007       2.88763749E-06
   19.8740005       2.16653825E-06
   19.9055004       2.06346317E-06
   19.9370003       2.16150397E-06
   19.9685001       1.83004499E-06
   20.0000000       1.86898251E-06
