# Supplementary material for: Dynamics of HeHHe+ Rotational State Changes Induced by Collision with He: A Possible New Path in Early Universe Chemistry
Source: J Phys Chem A. 2021 Apr 26;125(17):3748–59. doi: 10.1021/acs.jpca.1c01820 (PMC8154607; doi:10.1021/acs.jpca.1c01820)
Supplement: Supplementary file 1 — jp1c01820_si_001.zip [file jp1c01820_si_001.zip › Supporting Information/ S1-multipolar radial coefficients/v=0-0_lambda=01.dat]

   1.10000002       136024.375    
   1.13150001       135229.484    
   1.16299999       133938.969    
   1.19449997       130180.102    
   1.22600007       124032.820    
   1.25750005       117040.219    
   1.28900003       109210.664    
   1.32050002       101294.344    
   1.35200000       91529.6250    
   1.38350010       83609.4609    
   1.41499996       76555.7891    
   1.44650006       69696.7109    
   1.47800004       63242.4258    
   1.50950003       57284.3711    
   1.54100001       50337.7148    
   1.57249999       44843.0469    
   1.60400009       40376.9375    
   1.63549995       36152.8633    
   1.66700006       32363.7871    
   1.69850004       27859.2539    
   1.73000002       24763.0605    
   1.76150012       22083.2949    
   1.79299998       19611.1543    
   1.82450008       17401.9258    
   1.85600007       15440.5000    
   1.88750005       13147.0664    
   1.91900003       11571.0713    
   1.95050001       10243.2461    
   1.98200011       9033.74414    
   2.01349998       7923.92236    
   2.04500008       6690.74512    
   2.07649994       5884.66113    
   2.10800004       5166.59229    
   2.13950014       4523.95654    
   2.17100000       3963.07397    
   2.20249987       3451.48291    
   2.23400021       2881.35889    
   2.26550007       2512.01196    
   2.29699993       2187.28687    
   2.32850003       1897.38745    
   2.36000013       1646.38562    
   2.39150000       1420.13269    
   2.42300010       1167.73840    
   2.45450020       1005.28540    
   2.48600006       864.337830    
   2.51749992       741.968994    
   2.54900002       623.606384    
   2.58050013       506.045105    
   2.61199999       430.989349    
   2.64350009       362.744232    
   2.67500019       303.583069    
   2.70650005       253.959976    
   2.73799992       206.516281    
   2.76950002       158.998672    
   2.80100012       129.543304    
   2.83249998       102.933998    
   2.86400008       81.1191864    
   2.89550018       58.7068710    
   2.92700005       39.5921173    
   2.95849991       27.5084572    
   2.99000001       16.4779243    
   3.02150011       7.25404263    
   3.05299997       7.06411079E-02
   3.08450007      -7.07268763    
   3.11600018      -13.2499886    
   3.14750004      -16.6436863    
   3.17899990      -19.6916294    
   3.21050024      -21.9493828    
   3.24200010      -24.0848598    
   3.27349997      -25.4506149    
   3.30499983      -26.1084232    
   3.33650017      -26.5543575    
   3.36800003      -26.7271824    
   3.39949989      -26.7019176    
   3.43100023      -26.3612251    
   3.46250010      -25.9199696    
   3.49399996      -25.4111290    
   3.52550030      -24.8109035    
   3.55700016      -24.1443558    
   3.58850002      -23.1959686    
   3.61999989      -22.4407310    
   3.65150023      -21.6698666    
   3.68300009      -20.8914127    
   3.71449995      -20.1100464    
   3.74600029      -19.3349800    
   3.77750015      -18.3323784    
   3.80900002      -17.5762291    
   3.84049988      -16.8514137    
   3.87200022      -16.1409283    
   3.90350008      -15.4517422    
   3.93499994      -14.7915726    
   3.96650028      -13.9569607    
   3.99800014      -13.3351097    
   4.02950001      -12.7581329    
   4.06099987      -12.1951466    
   4.09250021      -11.6528530    
   4.12400007      -10.9841843    
   4.15549994      -10.5005846    
   4.18700027      -10.0406179    
   4.21850014      -9.60017490    
   4.25000000      -9.17932034    
   4.28149986      -8.77704525    
   4.31300020      -8.27952576    
   4.34450006      -7.92192173    
   4.37599993      -7.58462906    
   4.40750027      -7.26016760    
   4.43900013      -6.92686605    
   4.47049999      -6.56205034    
   4.50199986      -6.28882837    
   4.53350019      -6.02562428    
   4.56500006      -5.77583075    
   4.59649992      -5.53746700    
   4.62800026      -5.29507113    
   4.65950012      -5.02370358    
   4.69099998      -4.82205057    
   4.72249985      -4.62862396    
   4.75400019      -4.44475222    
   4.78550005      -4.23776245    
   4.81699991      -4.04496813    
   4.84850025      -3.88897872    
   4.88000011      -3.73747563    
   4.91149998      -3.59381866    
   4.94300032      -3.45701814    
   4.97450018      -3.30477548    
   5.00600004      -3.15898085    
   5.03749990      -3.04230404    
   5.06900024      -2.92882204    
   5.10050011      -2.82171369    
   5.13199997      -2.69107890    
   5.16349983      -2.58680534    
   5.19500017      -2.49444032    
   5.22650003      -2.40459037    
   5.25799990      -2.31881166    
   5.28949976      -2.23730159    
   5.32100010      -2.13867593    
   5.35249996      -2.05806279    
   5.38399982      -1.98744714    
   5.41550016      -1.91828370    
   5.44700003      -1.85272861    
   5.47849989      -1.76975226    
   5.50999975      -1.70917475    
   5.54150009      -1.65195322    
   5.57299995      -1.59644294    
   5.60449982      -1.54300714    
   5.63600016      -1.49213243    
   5.66750002      -1.42773867    
   5.69899988      -1.38032126    
   5.73049974      -1.33584392    
   5.76200008      -1.29236197    
   5.79349995      -1.24998057    
   5.82499981      -1.19797611    
   5.85650015      -1.15991378    
   5.88800001      -1.12333727    
   5.91949987      -1.08807266    
   5.95100021      -1.05400491    
   5.98250008      -1.02088606    
   6.01399994     -0.979596198    
   6.04549980     -0.949295878    
   6.07700014     -0.920084596    
   6.10850000     -0.891756713    
   6.13999987     -0.864299774    
   6.17150021     -0.837708473    
   6.20300007     -0.804273725    
   6.23449993     -0.779854298    
   6.26599979     -0.756480038    
   6.29750013     -0.733738184    
   6.32900000     -0.710134149    
   6.36049986     -0.683887243    
   6.39200020     -0.663888097    
   6.42350006     -0.644453466    
   6.45499992     -0.625782967    
   6.48649979     -0.607757509    
   6.51800013     -0.589266598    
   6.54949999     -0.568273067    
   6.58099985     -0.552432060    
   6.61250019     -0.537105083    
   6.64400005     -0.522362173    
   6.67549992     -0.505617976    
   6.70699978     -0.489837050    
   6.73850012     -0.476841062    
   6.76999998     -0.464128494    
   6.80149984     -0.451919556    
   6.83300018     -0.440138221    
   6.86450005     -0.426890254    
   6.89599991     -0.414019644    
   6.92749977     -0.403475553    
   6.95900011     -0.393119991    
   6.99049997     -0.383140206    
   7.02199984     -0.370784283    
   7.05350018     -0.360740721    
   7.08500004     -0.351604521    
   7.11649990     -0.342618525    
   7.14800024     -0.333890498    
   7.17950010     -0.325442344    
   7.21099997     -0.315094531    
   7.24249983     -0.306507051    
   7.27400017     -0.298814684    
   7.30550003     -0.291221917    
   7.33699989     -0.283906668    
   7.36850023     -0.274531990    
   7.40000010     -0.267598450    
   7.43149996     -0.260946542    
   7.46299982     -0.254435897    
   7.49450016     -0.248099506    
   7.52600002     -0.241989344    
   7.55749989     -0.234176800    
   7.58900023     -0.228362322    
   7.62050009     -0.222828865    
   7.65199995     -0.217384070    
   7.68349981     -0.212028980    
   7.71500015     -0.205381736    
   7.74650002     -0.200459406    
   7.77799988     -0.195683032    
   7.80950022     -0.191034019    
   7.84100008     -0.186503187    
   7.87249994     -0.182065099    
   7.90399981     -0.176487401    
   7.93550014     -0.172367305    
   7.96700001     -0.168369144    
   7.99849987     -0.164467812    
   8.03000069     -0.160658866    
   8.06150055     -0.156941891    
   8.09300041     -0.152223349    
   8.12450027     -0.148743346    
   8.15600014     -0.145379558    
   8.18750000     -0.142083615    
   8.21899986     -0.138638183    
   8.25050068     -0.134763673    
   8.28200054     -0.131773666    
   8.31350040     -0.128847882    
   8.34500027     -0.126009509    
   8.37650013     -0.123244405    
   8.40799999     -0.120387338    
   8.43949986     -0.117104076    
   8.47100067     -0.114594661    
   8.50250053     -0.112147488    
   8.53400040     -0.109770335    
   8.56550026     -0.107051462    
   8.59700012     -0.104463026    
   8.62849998     -0.102303162    
   8.65999985     -0.100179091    
   8.69150066      -9.81215313E-02
   8.72300053      -9.61205289E-02
   8.75450039      -9.38588679E-02
   8.78600025      -9.16432887E-02
   8.81750011      -8.98145288E-02
   8.84899998      -8.80134329E-02
   8.88049984      -8.62696320E-02
   8.91200066      -8.41057971E-02
   8.94350052      -8.23424608E-02
   8.97500038      -8.07280689E-02
   9.00650024      -7.91350231E-02
   9.03800011      -7.75776729E-02
   9.06949997      -7.60599971E-02
   9.10100079      -7.41929114E-02
   9.13250065      -7.26325288E-02
   9.16400051      -7.12216422E-02
   9.19550037      -6.98246211E-02
   9.22700024      -6.84674382E-02
   9.25850010      -6.67179227E-02
   9.29000092      -6.54145256E-02
   9.32150078      -6.41535595E-02
   9.35300064      -6.29127994E-02
   9.38450050      -6.16970323E-02
   9.41600037      -6.05156347E-02
   9.44750023      -5.89950681E-02
   9.47900009      -5.78565300E-02
   9.51050091      -5.67591451E-02
   9.54200077      -5.56793213E-02
   9.57350063      -5.46228439E-02
   9.60500050      -5.35962656E-02
   9.63650036      -5.22799380E-02
   9.66800022      -5.12838475E-02
   9.69950008      -5.03323078E-02
   9.73100090      -4.93915714E-02
   9.76250076      -4.84668240E-02
   9.79400063      -4.72952314E-02
   9.82550049      -4.64241207E-02
   9.85700035      -4.55736183E-02
   9.88850021      -4.47399803E-02
   9.92000008      -4.39221784E-02
   9.95150089      -4.31194901E-02
   9.98300076      -4.20942493E-02
   10.0145006      -4.13326584E-02
   10.0460005      -4.05912176E-02
   10.0775003      -3.98609266E-02
   10.1090002      -3.90933380E-02
   10.1405001      -3.82233150E-02
   10.1720009      -3.75456996E-02
   10.2035007      -3.68788801E-02
   10.2350006      -3.62277329E-02
   10.2665005      -3.55894715E-02
   10.2980003      -3.49263847E-02
   10.3295002      -3.41576152E-02
   10.3610001      -3.35651226E-02
   10.3925009      -3.29839997E-02
   10.4240007      -3.24154906E-02
   10.4555006      -3.17622535E-02
   10.4870005      -3.11351605E-02
   10.5185003      -3.06074191E-02
   10.5500002      -3.00866924E-02
   10.5815010      -2.95785479E-02
   10.6130009      -2.90812142E-02
   10.6445007      -2.85171457E-02
   10.6760006      -2.79606935E-02
   10.7075005      -2.74982285E-02
   10.7390003      -2.70416290E-02
   10.7705002      -2.65971217E-02
   10.8020010      -2.60440577E-02
   10.8335009      -2.55916081E-02
   10.8650007      -2.51754634E-02
   10.8965006      -2.47643143E-02
   10.9280005      -2.43618451E-02
   10.9595003      -2.39682291E-02
   10.9910002      -2.34827697E-02
   11.0225010      -2.30760556E-02
   11.0540009      -2.27059089E-02
   11.0855007      -2.23386493E-02
   11.1170006      -2.19803508E-02
   11.1485004      -2.15169769E-02
   11.1800003      -2.11703703E-02
   11.2115002      -2.08332520E-02
   11.2430010      -2.05006357E-02
   11.2745008      -2.01736391E-02
   11.3060007      -1.98543184E-02
   11.3375006      -1.94419473E-02
   11.3690004      -1.91313606E-02
   11.4005003      -1.88313965E-02
   11.4320002      -1.85343716E-02
   11.4635010      -1.82392113E-02
   11.4950008      -1.78675279E-02
   11.5265007      -1.75891258E-02
   11.5580006      -1.73156317E-02
   11.5895004      -1.70468856E-02
   11.6210003      -1.67827122E-02
   11.6525002      -1.65215265E-02
   11.6840010      -1.61886737E-02
   11.7155008      -1.59405060E-02
   11.7470007      -1.56966727E-02
   11.7785006      -1.54571123E-02
   11.8100004      -1.52216041E-02
   11.8415003      -1.49894608E-02
   11.8730001      -1.46915372E-02
   11.9045010      -1.44690657E-02
   11.9360008      -1.42521774E-02
   11.9675007      -1.40378941E-02
   11.9990005      -1.38118528E-02
   12.0305004      -1.35540869E-02
   12.0620003      -1.33522656E-02
   12.0935001      -1.31531544E-02
   12.1250010      -1.29576325E-02
   12.1565008      -1.27651831E-02
   12.1880007      -1.25647420E-02
   12.2195005      -1.23311719E-02
   12.2510004      -1.21500548E-02
   12.2825003      -1.19719878E-02
   12.3140001      -1.17970053E-02
   12.3455009      -1.15953069E-02
   12.3770008      -1.14006558E-02
   12.4085007      -1.12359263E-02
   12.4400005      -1.10730017E-02
   12.4715004      -1.09132910E-02
   12.5030003      -1.07566332E-02
   12.5345001      -1.05785886E-02
   12.5660009      -1.04020098E-02
   12.5975008      -1.02543207E-02
   12.6290007      -1.01082129E-02
   12.6605005      -9.96570848E-03
   12.6920004      -9.78789199E-03
   12.7235003      -9.64200683E-03
   12.7550001      -9.50748008E-03
   12.7865009      -9.37435217E-03
   12.8180008      -9.24357120E-03
   12.8495007      -9.11535043E-03
   12.8810005      -8.95742979E-03
   12.9125004      -8.82487092E-03
   12.9440002      -8.70382134E-03
   12.9755001      -8.58361274E-03
   13.0070009      -8.46614037E-03
   13.0385008      -8.31382629E-03
   13.0700006      -8.20014440E-03
   13.1015005      -8.08889419E-03
   13.1330004      -7.97881745E-03
   13.1645002      -7.87039008E-03
   13.1960011      -7.76433339E-03
   13.2275009      -7.62718637E-03
   13.2590008      -7.52409967E-03
   13.2905006      -7.42374780E-03
   13.3220005      -7.32422341E-03
   13.3535004      -7.22522708E-03
   13.3850002      -7.10035209E-03
   13.4165010      -7.00649805E-03
   13.4480009      -6.91410247E-03
   13.4795008      -6.82318304E-03
   13.5110006      -6.73350878E-03
   13.5425005      -6.64443756E-03
   13.5740004      -6.53107883E-03
   13.6055002      -6.44594291E-03
   13.6370010      -6.36249175E-03
   13.6685009      -6.28023781E-03
   13.7000008      -6.19906560E-03
   13.7315006      -6.11896766E-03
   13.7630005      -6.01593265E-03
   13.7945004      -5.93881309E-03
   13.8260002      -5.86300995E-03
   13.8575010      -5.78821404E-03
   13.8890009      -5.70936548E-03
   13.9205008      -5.61896618E-03
   13.9520006      -5.54793049E-03
   13.9835005      -5.47777442E-03
   14.0150003      -5.40860090E-03
   14.0465002      -5.34036476E-03
   14.0780010      -5.26912976E-03
   14.1095009      -5.18550072E-03
   14.1410007      -5.12053631E-03
   14.1725006      -5.05647622E-03
   14.2040005      -4.99332836E-03
   14.2355003      -4.92038252E-03
   14.2670002      -4.84953960E-03
   14.2985010      -4.78935521E-03
   14.3300009      -4.72974777E-03
   14.3615007      -4.67092497E-03
   14.3930006      -4.61312849E-03
   14.4245005      -4.54718247E-03
   14.4560003      -4.48176963E-03
   14.4875002      -4.42666141E-03
   14.5190010      -4.37188847E-03
   14.5505009      -4.31832392E-03
   14.5820007      -4.25173761E-03
   14.6135006      -4.19623079E-03
   14.6450005      -4.14512260E-03
   14.6765003      -4.09442000E-03
   14.7080002      -4.04410996E-03
   14.7395010      -3.99506837E-03
   14.7710009      -3.93401505E-03
   14.8025007      -3.88282025E-03
   14.8340006      -3.83581384E-03
   14.8655005      -3.78907262E-03
   14.8970003      -3.74351908E-03
   14.9285002      -3.68345319E-03
   14.9600010      -3.63880885E-03
   14.9915009      -3.59473750E-03
   15.0230007      -3.55106103E-03
   15.0545006      -3.50809796E-03
   15.0860004      -3.46592348E-03
   15.1175003      -3.41063133E-03
   15.1490002      -3.36940237E-03
   15.1805010      -3.32871685E-03
   15.2120008      -3.28847393E-03
   15.2435007      -3.24893696E-03
   15.2750006      -3.20966844E-03
   15.3065004      -3.15921847E-03
   15.3380003      -3.12074646E-03
   15.3695002      -3.08356108E-03
   15.4010010      -3.04660317E-03
   15.4325008      -3.00988019E-03
   15.4640007      -2.96288240E-03
   15.4955006      -2.92754755E-03
   15.5270004      -2.89250258E-03
   15.5585003      -2.85850419E-03
   15.5900002      -2.82496912E-03
   15.6215010      -2.79105920E-03
   15.6530008      -2.74786283E-03
   15.6845007      -2.71550566E-03
   15.7160006      -2.68404209E-03
   15.7475004      -2.65282742E-03
   15.7790003      -2.61977967E-03
   15.8105001      -2.58176913E-03
   15.8420010      -2.55199848E-03
   15.8735008      -2.52275239E-03
   15.9050007      -2.49399128E-03
   15.9365005      -2.46557570E-03
   15.9680004      -2.43591354E-03
   15.9995003      -2.40130583E-03
   16.0310001      -2.37438292E-03
   16.0625000      -2.34781881E-03
   16.0939999      -2.32166029E-03
   16.1254997      -2.29158462E-03
   16.1569996      -2.26255064E-03
   16.1884995      -2.23786081E-03
   16.2199993      -2.21339986E-03
   16.2515011      -2.18925974E-03
   16.2830009      -2.16564070E-03
   16.3145008      -2.13866145E-03
   16.3460007      -2.11186893E-03
   16.3775005      -2.08939286E-03
   16.4090004      -2.06708419E-03
   16.4405003      -2.04510172E-03
   16.4720001      -2.01781793E-03
   16.5035000      -1.99530716E-03
   16.5349998      -1.97412889E-03
   16.5664997      -1.95320067E-03
   16.5979996      -1.93287816E-03
   16.6294994      -1.91263424E-03
   16.6609993      -1.88759190E-03
   16.6925011      -1.86648255E-03
   16.7240009      -1.84703770E-03
   16.7555008      -1.82767014E-03
   16.7870007      -1.80858583E-03
   16.8185005      -1.78327935E-03
   16.8500004      -1.76481274E-03
   16.8815002      -1.74636615E-03
   16.9130001      -1.72791327E-03
   16.9445000      -1.70947541E-03
   16.9759998      -1.69141626E-03
   17.0074997      -1.66794413E-03
   17.0389996      -1.64996181E-03
   17.0704994      -1.63231522E-03
   17.1020012      -1.61470566E-03
   17.1335011      -1.59715174E-03
   17.1650009      -1.58001995E-03
   17.1965008      -1.55768276E-03
   17.2280006      -1.54027762E-03
   17.2595005      -1.52350578E-03
   17.2910004      -1.50683441E-03
   17.3225002      -1.49021775E-03
   17.3540001      -1.46869372E-03
   17.3855000      -1.45271176E-03
   17.4169998      -1.43681059E-03
   17.4485016      -1.42091000E-03
   17.4800014      -1.40508707E-03
   17.5115013      -1.38959463E-03
   17.5430012      -1.36967853E-03
   17.5745010      -1.35471544E-03
   17.6060009      -1.34000904E-03
   17.6375008      -1.32539636E-03
   17.6690006      -1.30989403E-03
   17.7005005      -1.29210658E-03
   17.7320004      -1.27826666E-03
   17.7635002      -1.26459822E-03
   17.7950001      -1.25130883E-03
   17.8264999      -1.23811478E-03
   17.8579998      -1.22423156E-03
   17.8895016      -1.20804820E-03
   17.9210014      -1.19574578E-03
   17.9525013      -1.18358713E-03
   17.9840012      -1.17163116E-03
   18.0155010      -1.15773024E-03
   18.0470009      -1.14471139E-03
   18.0785007      -1.13363890E-03
   18.1100006      -1.12256268E-03
   18.1415005      -1.11213664E-03
   18.1730003      -1.10169617E-03
   18.2045002      -1.08988001E-03
   18.2360001      -1.07828528E-03
   18.2674999      -1.06844911E-03
   18.2989998      -1.05872133E-03
   18.3305016      -1.04928331E-03
   18.3620014      -1.03753945E-03
   18.3935013      -1.02818327E-03
   18.4250011      -1.01944990E-03
   18.4565010      -1.01072958E-03
   18.4880009      -1.00200693E-03
   18.5195007      -9.93664144E-04
   18.5510006      -9.83317150E-04
   18.5825005      -9.74661089E-04
   18.6140003      -9.66562773E-04
   18.6455002      -9.58496181E-04
   18.6770000      -9.50929127E-04
   18.7084999      -9.40423168E-04
   18.7399998      -9.32771189E-04
   18.7715015      -9.25345172E-04
   18.8030014      -9.17824102E-04
   18.8345013      -9.10121424E-04
   18.8660011      -9.02738655E-04
   18.8975010      -8.92998942E-04
   18.9290009      -8.85423506E-04
   18.9605007      -8.78279388E-04
   18.9920006      -8.71002441E-04
   19.0235004      -8.63429334E-04
   19.0550003      -8.56284576E-04
   19.0865002      -8.46616167E-04
   19.1180000      -8.39194166E-04
   19.1494999      -8.31905927E-04
   19.1809998      -8.24612333E-04
   19.2125015      -8.17161053E-04
   19.2440014      -8.07622622E-04
   19.2755013      -8.00456677E-04
   19.3070011      -7.93094689E-04
   19.3385010      -7.85814424E-04
   19.3700008      -7.78578571E-04
   19.4015007      -7.70950166E-04
   19.4330006      -7.61453237E-04
   19.4645004      -7.54447130E-04
   19.4960003      -7.47077574E-04
   19.5275002      -7.39659998E-04
   19.5590000      -7.31774955E-04
   19.5904999      -7.22819532E-04
   19.6219997      -7.15485308E-04
   19.6535015      -7.08339852E-04
   19.6850014      -7.01059354E-04
   19.7165012      -6.93796843E-04
   19.7480011      -6.86131069E-04
   19.7795010      -6.76812429E-04
   19.8110008      -6.69585424E-04
   19.8425007      -6.62276638E-04
   19.8740005      -6.55067852E-04
   19.9055004      -6.46572502E-04
   19.9370003      -6.38176338E-04
   19.9685001      -6.30925642E-04
   20.0000000      -6.23607775E-04
