# Supplementary material for: Dynamics of HeHHe+ Rotational State Changes Induced by Collision with He: A Possible New Path in Early Universe Chemistry
Source: J Phys Chem A. 2021 Apr 26;125(17):3748–59. doi: 10.1021/acs.jpca.1c01820 (PMC8154607; doi:10.1021/acs.jpca.1c01820)
Supplement: Supplementary file 1 — jp1c01820_si_001.zip [file jp1c01820_si_001.zip › Supporting Information/ S1-multipolar radial coefficients/v=0-0_lambda=17.dat]

   1.10000002       498.510681    
   1.13150001       452.871185    
   1.16299999       408.760010    
   1.19449997       360.736694    
   1.22600007       316.521362    
   1.25750005       284.722626    
   1.28900003       254.915176    
   1.32050002       228.411789    
   1.35200000       197.577667    
   1.38350010       173.991730    
   1.41499996       155.166168    
   1.44650006       137.665787    
   1.47800004       122.121025    
   1.50950003       108.529594    
   1.54100001       93.1390839    
   1.57249999       81.2787170    
   1.60400009       72.1356735    
   1.63549995       63.6528168    
   1.66700006       56.2099915    
   1.69850004       47.6008911    
   1.73000002       41.7836075    
   1.76150012       36.8817177    
   1.79299998       32.4113274    
   1.82450008       28.4866810    
   1.85600007       25.0451355    
   1.88750005       21.0877552    
   1.91900003       18.3969078    
   1.95050001       16.1718941    
   1.98200011       14.1658010    
   2.01349998       12.3337698    
   2.04500008       10.3191528    
   2.07649994       9.02354050    
   2.10800004       7.87848043    
   2.13950014       6.86051702    
   2.17100000       5.98073053    
   2.20249987       5.18139029    
   2.23400021       4.29828787    
   2.26550007       3.73198032    
   2.29699993       3.23628759    
   2.32850003       2.79609561    
   2.36000013       2.41825318    
   2.39150000       2.07891393    
   2.42300010       1.70211077    
   2.45450020       1.46277297    
   2.48600006       1.25458622    
   2.51749992       1.07483184    
   2.54900002      0.901593804    
   2.58050013      0.730330050    
   2.61199999      0.620210826    
   2.64350009      0.519017994    
   2.67500019      0.435501486    
   2.70650005      0.364660472    
   2.73799992      0.295269459    
   2.76950002      0.228114575    
   2.80100012      0.186855659    
   2.83249998      0.146585718    
   2.86400008      0.115760371    
   2.89550018       8.51694345E-02
   2.92700005       5.60680628E-02
   2.95849991       3.86028439E-02
   2.99000001       2.53508091E-02
   3.02150011       1.11216651E-02
   3.05299997      -1.22830574E-03
   3.08450007      -9.54812951E-03
   3.11600018      -1.75289977E-02
   3.14750004      -2.47880276E-02
   3.17899990      -2.77753174E-02
   3.21050024      -3.02597918E-02
   3.24200010      -3.49612087E-02
   3.27349997      -3.58708836E-02
   3.30499983      -3.63980755E-02
   3.33650017      -3.75012681E-02
   3.36800003      -3.81837636E-02
   3.39949989      -3.73906121E-02
   3.43100023      -3.69671173E-02
   3.46250010      -3.65711376E-02
   3.49399996      -3.57652530E-02
   3.52550030      -3.46854925E-02
   3.55700016      -3.37811112E-02
   3.58850002      -3.32090780E-02
   3.61999989      -3.24521512E-02
   3.65150023      -3.12722512E-02
   3.68300009      -2.99403984E-02
   3.71449995      -2.85999849E-02
   3.74600029      -2.75195893E-02
   3.77750015      -2.61797048E-02
   3.80900002      -2.51828320E-02
   3.84049988      -2.42093001E-02
   3.87200022      -2.32631415E-02
   3.90350008      -2.23353971E-02
   3.93499994      -2.14087181E-02
   3.96650028      -2.02496108E-02
   3.99800014      -1.93858761E-02
   4.02950001      -1.85534246E-02
   4.06099987      -1.77426431E-02
   4.09250021      -1.69904605E-02
   4.12400007      -1.60439853E-02
   4.15549994      -1.53518477E-02
   4.18700027      -1.46807507E-02
   4.21850014      -1.40648717E-02
   4.25000000      -1.34733254E-02
   4.28149986      -1.28856478E-02
   4.31300020      -1.21958368E-02
   4.34450006      -1.16825113E-02
   4.37599993      -1.11927744E-02
   4.40750027      -1.07161840E-02
   4.43900013      -1.02278031E-02
   4.47049999      -9.70677100E-03
   4.50199986      -9.31136683E-03
   4.53350019      -8.93095043E-03
   4.56500006      -8.56628641E-03
   4.59649992      -8.21854454E-03
   4.62800026      -7.86711276E-03
   4.65950012      -7.47570628E-03
   4.69099998      -7.18459021E-03
   4.72249985      -6.90370286E-03
   4.75400019      -6.63179392E-03
   4.78550005      -6.32789358E-03
   4.81699991      -6.04365254E-03
   4.84850025      -5.81569318E-03
   4.88000011      -5.59522770E-03
   4.91149998      -5.38306125E-03
   4.94300032      -5.18151792E-03
   4.97450018      -4.95872321E-03
   5.00600004      -4.74406173E-03
   5.03749990      -4.57074586E-03
   5.06900024      -4.40237392E-03
   5.10050011      -4.24355315E-03
   5.13199997      -4.04926902E-03
   5.16349983      -3.88599932E-03
   5.19500017      -3.74446111E-03
   5.22650003      -3.61339469E-03
   5.25799990      -3.49289365E-03
   5.28949976      -3.37461755E-03
   5.32100010      -3.23042250E-03
   5.35249996      -3.11525795E-03
   5.38399982      -3.01083294E-03
   5.41550016      -2.90731527E-03
   5.44700003      -2.80962791E-03
   5.47849989      -2.68296641E-03
   5.50999975      -2.59230612E-03
   5.54150009      -2.51124194E-03
   5.57299995      -2.43259175E-03
   5.60449982      -2.35561933E-03
   5.63600016      -2.28214427E-03
   5.66750002      -2.18706741E-03
   5.69899988      -2.10881606E-03
   5.73049974      -2.04325933E-03
   5.76200008      -1.97897782E-03
   5.79349995      -1.91407325E-03
   5.82499981      -1.83835707E-03
   5.85650015      -1.78593362E-03
   5.88800001      -1.73656270E-03
   5.91949987      -1.68394041E-03
   5.95100021      -1.63041323E-03
   5.98250008      -1.58153044E-03
   6.01399994      -1.51306612E-03
   6.04549980      -1.46910863E-03
   6.07700014      -1.42359827E-03
   6.10850000      -1.38045650E-03
   6.13999987      -1.33831822E-03
   6.17150021      -1.29561569E-03
   6.20300007      -1.24422461E-03
   6.23449993      -1.20811549E-03
   6.26599979      -1.16882590E-03
   6.29750013      -1.13342400E-03
   6.32900000      -1.09917833E-03
   6.36049986      -1.05949328E-03
   6.39200020      -1.02801947E-03
   6.42350006      -9.96672898E-04
   6.45499992      -9.69499757E-04
   6.48649979      -9.43421270E-04
   6.51800013      -9.13373136E-04
   6.54949999      -8.80715961E-04
   6.58099985      -8.58750776E-04
   6.61250019      -8.36330175E-04
   6.64400005      -8.14145955E-04
   6.67549992      -7.87432655E-04
   6.70699978      -7.63965712E-04
   6.73850012      -7.45844678E-04
   6.76999998      -7.26794824E-04
   6.80149984      -7.08525535E-04
   6.83300018      -6.88972010E-04
   6.86450005      -6.68544497E-04
   6.89599991      -6.50712173E-04
   6.92749977      -6.36821089E-04
   6.95900011      -6.20616309E-04
   6.99049997      -6.04671484E-04
   7.02199984      -5.86505688E-04
   7.05350018      -5.69542462E-04
   7.08500004      -5.56191197E-04
   7.11649990      -5.43969159E-04
   7.14800024      -5.29178593E-04
   7.17950010      -5.17452427E-04
   7.21099997      -5.02360461E-04
   7.24249983      -4.87252197E-04
   7.27400017      -4.75139881E-04
   7.30550003      -4.64336044E-04
   7.33699989      -4.52967535E-04
   7.36850023      -4.38840128E-04
   7.40000010      -4.27952589E-04
   7.43149996      -4.17333329E-04
   7.46299982      -4.06798819E-04
   7.49450016      -3.96322168E-04
   7.52600002      -3.85712337E-04
   7.55749989      -3.74641328E-04
   7.58900023      -3.65829532E-04
   7.62050009      -3.57015146E-04
   7.65199995      -3.48155882E-04
   7.68349981      -3.39294405E-04
   7.71500015      -3.27802787E-04
   7.74650002      -3.21355968E-04
   7.77799988      -3.13081837E-04
   7.80950022      -3.05969588E-04
   7.84100008      -2.99198437E-04
   7.87249994      -2.91578064E-04
   7.90399981      -2.82496243E-04
   7.93550014      -2.74090591E-04
   7.96700001      -2.68674397E-04
   7.99849987      -2.62816873E-04
   8.03000069      -2.56549742E-04
   8.06150055      -2.50420562E-04
   8.09300041      -2.42421855E-04
   8.12450027      -2.37040935E-04
   8.15600014      -2.30794394E-04
   8.18750000      -2.25286654E-04
   8.21899986      -2.19840309E-04
   8.25050068      -2.12897430E-04
   8.28200054      -2.09338381E-04
   8.31350040      -2.04456141E-04
   8.34500027      -2.00359122E-04
   8.37650013      -1.95562723E-04
   8.40799999      -1.90256120E-04
   8.43949986      -1.85720055E-04
   8.47100067      -1.81458585E-04
   8.50250053      -1.77167793E-04
   8.53400040      -1.73672015E-04
   8.56550026      -1.69378909E-04
   8.59700012      -1.65277830E-04
   8.62849998      -1.61958858E-04
   8.65999985      -1.58580719E-04
   8.69150066      -1.55355534E-04
   8.72300053      -1.51658853E-04
   8.75450039      -1.47410203E-04
   8.78600025      -1.44111400E-04
   8.81750011      -1.42060278E-04
   8.84899998      -1.39479191E-04
   8.88049984      -1.35433525E-04
   8.91200066      -1.32986213E-04
   8.94350052      -1.30127926E-04
   8.97500038      -1.27399529E-04
   9.00650024      -1.24806553E-04
   9.03800011      -1.21962083E-04
   9.06949997      -1.19230877E-04
   9.10100079      -1.17794043E-04
   9.13250065      -1.15322422E-04
   9.16400051      -1.12969814E-04
   9.19550037      -1.11093417E-04
   9.22700024      -1.08725319E-04
   9.25850010      -1.06288659E-04
   9.29000092      -1.04427985E-04
   9.32150078      -1.03178310E-04
   9.35300064      -1.01535283E-04
   9.38450050      -9.91150155E-05
   9.41600037      -9.74890863E-05
   9.44750023      -9.62563063E-05
   9.47900009      -9.44130225E-05
   9.51050091      -9.27415749E-05
   9.54200077      -9.09846640E-05
   9.57350063      -8.89250150E-05
   9.60500050      -8.76947306E-05
   9.63650036      -8.61829030E-05
   9.66800022      -8.50043798E-05
   9.69950008      -8.34480015E-05
   9.73100090      -8.17522305E-05
   9.76250076      -8.02821596E-05
   9.79400063      -7.90808481E-05
   9.82550049      -7.76517845E-05
   9.85700035      -7.69154649E-05
   9.88850021      -7.59331524E-05
   9.92000008      -7.45325669E-05
   9.95150089      -7.29470194E-05
   9.98300076      -7.12167384E-05
   10.0145006      -7.07158324E-05
   10.0460005      -6.94170012E-05
   10.0775003      -6.83339822E-05
   10.1090002      -6.72213137E-05
   10.1405001      -6.54922915E-05
   10.1720009      -6.47448105E-05
   10.2035007      -6.30071227E-05
   10.2350006      -6.17941332E-05
   10.2665005      -6.09908093E-05
   10.2980003      -6.02022301E-05
   10.3295002      -5.88391231E-05
   10.3610001      -5.81043605E-05
   10.3925009      -5.56184568E-05
   10.4240007      -5.44508839E-05
   10.4555006      -5.34571518E-05
   10.4870005      -5.28148121E-05
   10.5185003      -5.23429007E-05
   10.5500002      -5.10917162E-05
   10.5815010      -5.02145886E-05
   10.6130009      -4.93883672E-05
   10.6445007      -4.83918520E-05
   10.6760006      -4.67597165E-05
   10.7075005      -4.51253400E-05
   10.7390003      -4.47689745E-05
   10.7705002      -4.53660286E-05
   10.8020010      -4.31966910E-05
   10.8335009      -4.19349526E-05
   10.8650007      -4.14184869E-05
   10.8965006      -4.09166132E-05
   10.9280005      -3.97708354E-05
   10.9595003      -3.93837909E-05
   10.9910002      -3.85097956E-05
   11.0225010      -3.78107979E-05
   11.0540009      -3.70369635E-05
   11.0855007      -3.61262391E-05
   11.1170006      -3.58712932E-05
   11.1485004      -3.52686257E-05
   11.1800003      -3.43131833E-05
   11.2115002      -3.39336693E-05
   11.2430010      -3.37318743E-05
   11.2745008      -3.34960059E-05
   11.3060007      -3.23332424E-05
   11.3375006      -3.17296799E-05
   11.3690004      -3.09607422E-05
   11.4005003      -3.10161740E-05
   11.4320002      -3.09127863E-05
   11.4635010      -3.00453466E-05
   11.4950008      -2.92231180E-05
   11.5265007      -2.92242166E-05
   11.5580006      -2.92908808E-05
   11.5895004      -2.89780564E-05
   11.6210003      -2.84136913E-05
   11.6525002      -2.78283187E-05
   11.6840010      -2.68155836E-05
   11.7155008      -2.65957406E-05
   11.7470007      -2.71663175E-05
   11.7785006      -2.67054456E-05
   11.8100004      -2.58256023E-05
   11.8415003      -2.53658127E-05
   11.8730001      -2.50153262E-05
   11.9045010      -2.36393189E-05
   11.9360008      -2.36830238E-05
   11.9675007      -2.37322365E-05
   11.9990005      -2.31677459E-05
   12.0305004      -2.19290287E-05
   12.0620003      -2.17950910E-05
   12.0935001      -2.08190304E-05
   12.1250010      -2.07358880E-05
   12.1565008      -2.04353164E-05
   12.1880007      -1.94961667E-05
   12.2195005      -1.84564924E-05
   12.2510004      -1.87204896E-05
   12.2825003      -1.82709373E-05
   12.3140001      -1.78673527E-05
   12.3455009      -1.74080105E-05
   12.3770008      -1.69152881E-05
   12.4085007      -1.65342281E-05
   12.4400005      -1.63745626E-05
   12.4715004      -1.59035553E-05
   12.5030003      -1.49118896E-05
   12.5345001      -1.39086087E-05
   12.5660009      -1.30170192E-05
   12.5975008      -1.24390754E-05
   12.6290007      -1.24527869E-05
   12.6605005      -1.26107143E-05
   12.6920004      -1.26920759E-05
   12.7235003      -1.22052170E-05
   12.7550001      -1.16850151E-05
   12.7865009      -1.13171109E-05
   12.8180008      -1.02103095E-05
   12.8495007      -1.00640900E-05
   12.8810005      -9.43671512E-06
   12.9125004      -9.05843990E-06
   12.9440002      -9.10702602E-06
   12.9755001      -9.30744864E-06
   13.0070009      -9.62866397E-06
   13.0385008      -8.37691186E-06
   13.0700006      -8.47550109E-06
   13.1015005      -8.31972557E-06
   13.1330004      -8.27751137E-06
   13.1645002      -8.47397041E-06
   13.1960011      -8.37961397E-06
   13.2275009      -7.40891119E-06
   13.2590008      -7.41444092E-06
   13.2905006      -7.35963840E-06
   13.3220005      -7.46178421E-06
   13.3535004      -7.92565061E-06
   13.3850002      -7.39941697E-06
   13.4165010      -7.13063764E-06
   13.4480009      -6.86525209E-06
   13.4795008      -7.25097652E-06
   13.5110006      -7.69765938E-06
   13.5425005      -6.69266547E-06
   13.5740004      -7.38904009E-06
   13.6055002      -7.03122760E-06
   13.6370010      -7.49173341E-06
   13.6685009      -7.49268338E-06
   13.7000008      -7.32220087E-06
   13.7315006      -7.46176056E-06
   13.7630005      -8.06488424E-06
   13.7945004      -7.87108547E-06
   13.8260002      -7.61036836E-06
   13.8575010      -7.58415945E-06
   13.8890009      -7.62709124E-06
   13.9205008      -7.25037398E-06
   13.9520006      -7.13469353E-06
   13.9835005      -7.06320134E-06
   14.0150003      -6.55149688E-06
   14.0465002      -6.58430599E-06
   14.0780010      -7.00186229E-06
   14.1095009      -6.78586503E-06
   14.1410007      -6.58417730E-06
   14.1725006      -5.95756910E-06
   14.2040005      -5.86567376E-06
   14.2355003      -5.80226106E-06
   14.2670002      -5.39394250E-06
   14.2985010      -4.95004087E-06
   14.3300009      -4.98927920E-06
   14.3615007      -4.81218467E-06
   14.3930006      -4.59521925E-06
   14.4245005      -4.53689108E-06
   14.4560003      -4.32539400E-06
   14.4875002      -3.74827277E-06
   14.5190010      -4.05606897E-06
   14.5505009      -3.62119363E-06
   14.5820007      -3.21390121E-06
   14.6135006      -2.90529306E-06
   14.6450005      -2.85019951E-06
   14.6765003      -2.93223798E-06
   14.7080002      -2.72202419E-06
   14.7395010      -3.01135628E-06
   14.7710009      -2.62997855E-06
   14.8025007      -2.32587786E-06
   14.8340006      -1.88541196E-06
   14.8655005      -1.18924413E-06
   14.8970003      -1.66740836E-06
   14.9285002      -1.31658476E-06
   14.9600010      -1.60392972E-06
   14.9915009      -1.55800467E-06
   15.0230007      -1.51497568E-06
   15.0545006      -1.55943621E-06
   15.0860004      -1.48050424E-06
   15.1175003      -1.01510057E-06
   15.1490002      -1.00750435E-06
   15.1805010      -1.27325222E-06
   15.2120008      -1.46592515E-06
   15.2435007      -1.42335580E-06
   15.2750006      -1.83536622E-06
   15.3065004      -1.75005948E-06
   15.3380003      -2.09583163E-06
   15.3695002      -2.07230710E-06
   15.4010010      -2.03914306E-06
   15.4325008      -2.52504401E-06
   15.4640007      -2.20128936E-06
   15.4955006      -2.20246693E-06
   15.5270004      -2.72398916E-06
   15.5585003      -2.84178464E-06
   15.5900002      -2.81811890E-06
   15.6215010      -3.06614788E-06
   15.6530008      -3.45606941E-06
   15.6845007      -3.05095864E-06
   15.7160006      -3.08852873E-06
   15.7475004      -3.02120043E-06
   15.7790003      -3.05531785E-06
   15.8105001      -3.74389697E-06
   15.8420010      -3.47100877E-06
   15.8735008      -4.26231827E-06
   15.9050007      -4.07432981E-06
   15.9365005      -4.04716593E-06
   15.9680004      -4.05365290E-06
   15.9995003      -3.40373731E-06
   16.0310001      -4.05893206E-06
   16.0625000      -4.42155942E-06
   16.0939999      -4.10738448E-06
   16.1254997      -4.11293695E-06
   16.1569996      -4.02374917E-06
   16.1884995      -3.42262251E-06
   16.2199993      -2.68491567E-06
   16.2515011      -4.17085357E-06
   16.2830009      -3.90993591E-06
   16.3145008      -3.23842528E-06
   16.3460007      -3.30237208E-06
   16.3775005      -4.21850473E-06
   16.4090004      -3.12022303E-06
   16.4405003      -3.59158116E-06
   16.4720001      -3.72903128E-06
   16.5035000      -3.68629230E-06
   16.5349998      -3.50313712E-06
   16.5664997      -3.22810160E-06
   16.5979996      -3.11933377E-06
   16.6294994      -3.87385535E-06
   16.6609993      -3.57000545E-06
   16.6925011      -3.09821075E-06
   16.7240009      -2.92763866E-06
   16.7555008      -3.09521806E-06
   16.7870007      -3.39792382E-06
   16.8185005      -3.42121621E-06
   16.8500004      -3.79417020E-06
   16.8815002      -3.04854279E-06
   16.9130001      -2.41697967E-06
   16.9445000      -2.86513364E-06
   16.9759998      -3.70413181E-06
   17.0074997      -3.18875414E-06
   17.0389996      -2.83493796E-06
   17.0704994      -3.47655600E-06
   17.1020012      -4.08893948E-06
   17.1335011      -3.99215560E-06
   17.1650009      -3.80389361E-06
   17.1965008      -3.97056419E-06
   17.2280006      -3.97037820E-06
   17.2595005      -4.23531264E-06
   17.2910004      -4.61953005E-06
   17.3225002      -4.64531058E-06
   17.3540001      -6.12353870E-06
   17.3855000      -5.07034292E-06
   17.4169998      -5.96747759E-06
   17.4485016      -6.05490186E-06
   17.4800014      -5.84155805E-06
   17.5115013      -5.62796731E-06
   17.5430012      -6.42320720E-06
   17.5745010      -6.57502278E-06
   17.6060009      -6.15233421E-06
   17.6375008      -6.38266647E-06
   17.6690006      -6.87301053E-06
   17.7005005      -6.74352168E-06
   17.7320004      -6.78732931E-06
   17.7635002      -7.20939215E-06
   17.7950001      -7.23372978E-06
   17.8264999      -7.25019072E-06
   17.8579998      -7.25049267E-06
   17.8895016      -7.22018240E-06
   17.9210014      -7.63683965E-06
   17.9525013      -8.12866529E-06
   17.9840012      -7.79793299E-06
   18.0155010      -7.68424070E-06
   18.0470009      -7.46981323E-06
   18.0785007      -6.95450672E-06
   18.1100006      -7.20378739E-06
   18.1415005      -7.10379527E-06
   18.1730003      -6.60248497E-06
   18.2045002      -6.31569401E-06
   18.2360001      -6.31266039E-06
   18.2674999      -6.33776472E-06
   18.2989998      -6.40427470E-06
   18.3305016      -6.07550373E-06
   18.3620014      -5.28157079E-06
   18.3935013      -5.39859548E-06
   18.4250011      -5.62610785E-06
   18.4565010      -5.21315178E-06
   18.4880009      -4.11621841E-06
   18.5195007      -3.57329009E-06
   18.5510006      -4.18395166E-06
   18.5825005      -3.76393655E-06
   18.6140003      -3.23499353E-06
   18.6455002      -2.97995075E-06
   18.6770000      -2.13410817E-06
   18.7084999      -2.63299512E-06
   18.7399998      -2.18326386E-06
   18.7715015      -1.54292115E-06
   18.8030014      -1.08467293E-06
   18.8345013      -1.03474906E-06
   18.8660011      -1.12985106E-06
   18.8975010      -6.15555564E-07
   18.9290009      -4.84383975E-07
   18.9605007      -5.37465930E-08
   18.9920006       4.08730557E-07
   19.0235004       4.10777517E-07
   19.0550003      -3.30877526E-07
   19.0865002       1.46809143E-07
   19.1180000       5.12529482E-07
   19.1494999       1.08990992E-06
   19.1809998       1.44907972E-06
   19.2125015       1.35020025E-06
   19.2440014       1.37827260E-06
   19.2755013       1.66913242E-06
   19.3070011       1.60431716E-06
   19.3385010       1.66218763E-06
   19.3700008       1.74506943E-06
   19.4015007       1.62366871E-06
   19.4330006       1.35876246E-06
   19.4645004       1.60650222E-06
   19.4960003       2.10422718E-06
   19.5275002       2.26213274E-06
   19.5590000       2.22344875E-06
   19.5904999       2.22039034E-06
   19.6219997       1.82708766E-06
   19.6535015       2.84190742E-06
   19.6850014       2.63782135E-06
   19.7165012       2.31266927E-06
   19.7480011       2.04540538E-06
   19.7795010       2.33963601E-06
   19.8110008       2.80255495E-06
   19.8425007       1.95507414E-06
   19.8740005       1.88095601E-06
   19.9055004       1.75982336E-06
   19.9370003       1.99796295E-06
   19.9685001       2.63674792E-06
   20.0000000       1.30229455E-06
