# Supplementary material for: Dynamics of HeHHe+ Rotational State Changes Induced by Collision with He: A Possible New Path in Early Universe Chemistry
Source: J Phys Chem A. 2021 Apr 26;125(17):3748–59. doi: 10.1021/acs.jpca.1c01820 (PMC8154607; doi:10.1021/acs.jpca.1c01820)
Supplement: Supplementary file 1 — jp1c01820_si_001.zip [file jp1c01820_si_001.zip › Supporting Information/ S1-multipolar radial coefficients/v=0-0_lambda=03.dat]

   1.10000002       39802.3867    
   1.13150001       37510.1562    
   1.16299999       35194.8008    
   1.19449997       32438.1621    
   1.22600007       29519.3340    
   1.25750005       27018.8828    
   1.28900003       24546.0625    
   1.32050002       22242.3555    
   1.35200000       19523.5020    
   1.38350010       17407.2773    
   1.41499996       15644.6172    
   1.44650006       13976.4912    
   1.47800004       12462.5635    
   1.50950003       11113.6270    
   1.54100001       9575.84180    
   1.57249999       8383.15625    
   1.60400009       7450.44092    
   1.63549995       6581.09375    
   1.66700006       5814.51172    
   1.69850004       4922.90479    
   1.73000002       4319.57617    
   1.76150012       3809.71948    
   1.79299998       3344.62500    
   1.82450008       2936.35327    
   1.85600007       2578.25830    
   1.88750005       2166.84253    
   1.91900003       1887.35706    
   1.95050001       1656.12207    
   1.98200011       1448.25757    
   2.01349998       1258.79443    
   2.04500008       1051.70667    
   2.07649994       918.456055    
   2.10800004       800.803101    
   2.13950014       696.746094    
   2.17100000       607.481689    
   2.20249987       526.474976    
   2.23400021       437.447540    
   2.26550007       380.653015    
   2.29699993       331.125519    
   2.32850003       287.236633    
   2.36000013       249.643677    
   2.39150000       215.886978    
   2.42300010       178.555023    
   2.45450020       154.724991    
   2.48600006       134.140488    
   2.51749992       116.360504    
   2.54900002       99.1870728    
   2.58050013       82.1791840    
   2.61199999       71.3473434    
   2.64350009       61.4855003    
   2.67500019       52.9445267    
   2.70650005       45.7441521    
   2.73799992       38.8414536    
   2.76950002       31.9043274    
   2.80100012       27.5425091    
   2.83249998       23.5781937    
   2.86400008       20.2741356    
   2.89550018       16.8416252    
   2.92700005       13.8846407    
   2.95849991       11.9248066    
   2.99000001       10.1246576    
   3.02150011       8.57176971    
   3.05299997       7.28840208    
   3.08450007       5.97811270    
   3.11600018       4.82228899    
   3.14750004       4.07426262    
   3.17899990       3.39249754    
   3.21050024       2.83026409    
   3.24200010       2.21205330    
   3.27349997       1.76603353    
   3.30499983       1.44840622    
   3.33650017       1.15792894    
   3.36800003      0.915318668    
   3.39949989      0.721498728    
   3.43100023      0.513927102    
   3.46250010      0.358389378    
   3.49399996      0.255778939    
   3.52550030      0.165988013    
   3.55700016       9.12223235E-02
   3.58850002       1.14032719E-02
   3.61999989      -3.80942933E-02
   3.65150023      -7.24231154E-02
   3.68300009     -0.100187331    
   3.71449995     -0.120376535    
   3.74600029     -0.135236159    
   3.77750015     -0.147934794    
   3.80900002     -0.154002324    
   3.84049988     -0.156721681    
   3.87200022     -0.157752901    
   3.90350008     -0.157352939    
   3.93499994     -0.155927032    
   3.96650028     -0.152171299    
   3.99800014     -0.147773653    
   4.02950001     -0.142273754    
   4.06099987     -0.136014923    
   4.09250021     -0.129381672    
   4.12400007     -0.121435940    
   4.15549994     -0.115780070    
   4.18700027     -0.109889008    
   4.21850014     -0.103440739    
   4.25000000      -9.66432467E-02
   4.28149986      -8.97032991E-02
   4.31300020      -8.14422071E-02
   4.34450006      -7.60405213E-02
   4.37599993      -7.12436438E-02
   4.40750027      -6.66729733E-02
   4.43900013      -6.19543456E-02
   4.47049999      -5.67437150E-02
   4.50199986      -5.29086925E-02
   4.53350019      -4.92705889E-02
   4.56500006      -4.58902083E-02
   4.59649992      -4.27123308E-02
   4.62800026      -3.95041183E-02
   4.65950012      -3.59499976E-02
   4.69099998      -3.33635397E-02
   4.72249985      -3.09184119E-02
   4.75400019      -2.86369845E-02
   4.78550005      -2.61085741E-02
   4.81699991      -2.37900876E-02
   4.84850025      -2.19724346E-02
   4.88000011      -2.02335417E-02
   4.91149998      -1.86369456E-02
   4.94300032      -1.71697903E-02
   4.97450018      -1.55737652E-02
   5.00600004      -1.40774483E-02
   5.03749990      -1.29247513E-02
   5.06900024      -1.18269194E-02
   5.10050011      -1.08403629E-02
   5.13199997      -9.70991608E-03
   5.16349983      -8.85109510E-03
   5.19500017      -8.16369988E-03
   5.22650003      -7.51807867E-03
   5.25799990      -6.93611521E-03
   5.28949976      -6.41962653E-03
   5.32100010      -5.82879176E-03
   5.35249996      -5.37272729E-03
   5.38399982      -5.01384353E-03
   5.41550016      -4.67551453E-03
   5.44700003      -4.37104050E-03
   5.47849989      -4.01607389E-03
   5.50999975      -3.77552328E-03
   5.54150009      -3.57191893E-03
   5.57299995      -3.38093261E-03
   5.60449982      -3.19616217E-03
   5.63600016      -3.01388372E-03
   5.66750002      -2.78873346E-03
   5.69899988      -2.63069710E-03
   5.73049974      -2.50497763E-03
   5.76200008      -2.39558704E-03
   5.79349995      -2.29671248E-03
   5.82499981      -2.17787968E-03
   5.85650015      -2.09046528E-03
   5.88800001      -1.99571205E-03
   5.91949987      -1.88249093E-03
   5.95100021      -1.76272006E-03
   5.98250008      -1.64029631E-03
   6.01399994      -1.48433214E-03
   6.04549980      -1.37087470E-03
   6.07700014      -1.26568123E-03
   6.10850000      -1.16484088E-03
   6.13999987      -1.06850185E-03
   6.17150021      -9.77778225E-04
   6.20300007      -8.68309755E-04
   6.23449993      -7.91631290E-04
   6.26599979      -7.20939366E-04
   6.29750013      -6.53842289E-04
   6.32900000      -5.85386180E-04
   6.36049986      -5.12463041E-04
   6.39200020      -4.61236952E-04
   6.42350006      -4.11992572E-04
   6.45499992      -3.68180947E-04
   6.48649979      -3.27306858E-04
   6.51800013      -2.86081049E-04
   6.54949999      -2.42027003E-04
   6.58099985      -2.11538965E-04
   6.61250019      -1.84887409E-04
   6.64400005      -1.61255375E-04
   6.67549992      -1.35016991E-04
   6.70699978      -1.10973837E-04
   6.73850012      -9.36139768E-05
   6.76999998      -7.77766109E-05
   6.80149984      -6.37219782E-05
   6.83300018      -5.18985034E-05
   6.86450005      -3.87757500E-05
   6.89599991      -2.74424747E-05
   6.92749977      -1.88193935E-05
   6.95900011      -9.72394082E-06
   6.99049997      -3.03600518E-06
   7.02199984       6.70006193E-06
   7.05350018       1.34715174E-05
   7.08500004       1.99885872E-05
   7.11649990       2.67285723E-05
   7.14800024       3.17021040E-05
   7.17950010       3.83917504E-05
   7.21099997       4.65610901E-05
   7.24249983       5.19547539E-05
   7.27400017       5.67595962E-05
   7.30550003       6.17559126E-05
   7.33699989       6.64882318E-05
   7.36850023       7.29476087E-05
   7.40000010       7.67930251E-05
   7.43149996       8.05021118E-05
   7.46299982       8.40027351E-05
   7.49450016       8.72235687E-05
   7.52600002       9.08502843E-05
   7.55749989       9.45434294E-05
   7.58900023       9.69712200E-05
   7.62050009       9.95062874E-05
   7.65199995       1.01889120E-04
   7.68349981       1.03546001E-04
   7.71500015       1.05907748E-04
   7.74650002       1.06745909E-04
   7.77799988       1.08150569E-04
   7.80950022       1.09473316E-04
   7.84100008       1.10319233E-04
   7.87249994       1.10679372E-04
   7.90399981       1.11243113E-04
   7.93550014       1.11150810E-04
   7.96700001       1.11299043E-04
   7.99849987       1.10478388E-04
   8.03000069       1.09049768E-04
   8.06150055       1.09071974E-04
   8.09300041       1.07222746E-04
   8.12450027       1.06372572E-04
   8.15600014       1.05332801E-04
   8.18750000       1.03255159E-04
   8.21899986       1.00583849E-04
   8.25050068       9.84789440E-05
   8.28200054       9.65148647E-05
   8.31350040       9.45507782E-05
   8.34500027       9.25070635E-05
   8.37650013       9.03245527E-05
   8.40799999       8.76183112E-05
   8.43949986       8.42723603E-05
   8.47100067       8.18897897E-05
   8.50250053       7.94961743E-05
   8.53400040       7.75884400E-05
   8.56550026       7.48702514E-05
   8.59700012       7.20446697E-05
   8.62849998       6.98343283E-05
   8.65999985       6.76307827E-05
   8.69150066       6.53466559E-05
   8.72300053       6.30319264E-05
   8.75450039       6.05144014E-05
   8.78600025       5.84569862E-05
   8.81750011       5.68150463E-05
   8.84899998       5.51759149E-05
   8.88049984       5.38377099E-05
   8.91200066       5.18378511E-05
   8.94350052       5.10067694E-05
   8.97500038       5.02321236E-05
   9.00650024       4.91907995E-05
   9.03800011       4.83552285E-05
   9.06949997       4.83493350E-05
   9.10100079       4.82602554E-05
   9.13250065       4.87384605E-05
   9.16400051       4.93330481E-05
   9.19550037       4.97152760E-05
   9.22700024       5.00496571E-05
   9.25850010       5.17632288E-05
   9.29000092       5.25247960E-05
   9.32150078       5.36664229E-05
   9.35300064       5.48543940E-05
   9.38450050       5.60179578E-05
   9.41600037       5.72544595E-05
   9.44750023       5.90753116E-05
   9.47900009       6.06099238E-05
   9.51050091       6.21276049E-05
   9.54200077       6.37111007E-05
   9.57350063       6.55479307E-05
   9.60500050       6.68770954E-05
   9.63650036       6.90885936E-05
   9.66800022       7.03369078E-05
   9.69950008       7.18959855E-05
   9.73100090       7.35027133E-05
   9.76250076       7.48368111E-05
   9.79400063       7.69272010E-05
   9.82550049       7.77773530E-05
   9.85700035       7.89412152E-05
   9.88850021       7.97367975E-05
   9.92000008       8.05525706E-05
   9.95150089       8.18557382E-05
   9.98300076       8.29922647E-05
   10.0145006       8.29070123E-05
   10.0460005       8.34367966E-05
   10.0775003       8.34513485E-05
   10.1090002       8.32228616E-05
   10.1405001       8.29773053E-05
   10.1720009       8.27111071E-05
   10.2035007       8.23421433E-05
   10.2350006       8.16406391E-05
   10.2665005       8.09563498E-05
   10.2980003       8.02328941E-05
   10.3295002       7.89235637E-05
   10.3610001       7.83259238E-05
   10.3925009       7.73164575E-05
   10.4240007       7.62956115E-05
   10.4555006       7.49747487E-05
   10.4870005       7.35036811E-05
   10.5185003       7.24293350E-05
   10.5500002       7.15111382E-05
   10.5815010       7.01294994E-05
   10.6130009       6.86301355E-05
   10.6445007       6.69010333E-05
   10.6760006       6.54075848E-05
   10.7075005       6.42526720E-05
   10.7390003       6.30048598E-05
   10.7705002       6.15256649E-05
   10.8020010       6.02314431E-05
   10.8335009       5.89246301E-05
   10.8650007       5.77207538E-05
   10.8965006       5.68045180E-05
   10.9280005       5.60044500E-05
   10.9595003       5.47871896E-05
   10.9910002       5.36656771E-05
   11.0225010       5.28058299E-05
   11.0540009       5.21055699E-05
   11.0855007       5.15191059E-05
   11.1170006       5.10815044E-05
   11.1485004       5.05074022E-05
   11.1800003       4.99888338E-05
   11.2115002       4.96550128E-05
   11.2430010       4.93331609E-05
   11.2745008       4.89022896E-05
   11.3060007       4.88251389E-05
   11.3375006       4.84709708E-05
   11.3690004       4.81828320E-05
   11.4005003       4.79005503E-05
   11.4320002       4.76121058E-05
   11.4635010       4.73184773E-05
   11.4950008       4.73432119E-05
   11.5265007       4.71510903E-05
   11.5580006       4.69216466E-05
   11.5895004       4.65464873E-05
   11.6210003       4.61123163E-05
   11.6525002       4.58524119E-05
   11.6840010       4.50733132E-05
   11.7155008       4.48539249E-05
   11.7470007       4.43235440E-05
   11.7785006       4.36930495E-05
   11.8100004       4.30739747E-05
   11.8415003       4.26128936E-05
   11.8730001       4.08799169E-05
   11.9045010       3.99407945E-05
   11.9360008       3.88525004E-05
   11.9675007       3.78664008E-05
   11.9990005       3.66467830E-05
   12.0305004       3.43813008E-05
   12.0620003       3.26499030E-05
   12.0935001       3.12184457E-05
   12.1250010       2.96114176E-05
   12.1565008       2.79152991E-05
   12.1880007       2.58482341E-05
   12.2195005       2.30141577E-05
   12.2510004       2.08129532E-05
   12.2825003       1.91454346E-05
   12.3140001       1.68419647E-05
   12.3455009       1.45128815E-05
   12.3770008       1.21385110E-05
   12.4085007       9.74237992E-06
   12.4400005       7.60930288E-06
   12.4715004       5.26930853E-06
   12.5030003       3.12961106E-06
   12.5345001       6.65922641E-07
   12.5660009      -1.83620432E-06
   12.5975008      -3.89125853E-06
   12.6290007      -5.89647834E-06
   12.6605005      -7.79723177E-06
   12.6920004      -1.02622844E-05
   12.7235003      -1.20396944E-05
   12.7550001      -1.36851331E-05
   12.7865009      -1.53116180E-05
   12.8180008      -1.67534163E-05
   12.8495007      -1.82534623E-05
   12.8810005      -1.99185542E-05
   12.9125004      -2.09562168E-05
   12.9440002      -2.16905955E-05
   12.9755001      -2.24064806E-05
   13.0070009      -2.29157522E-05
   13.0385008      -2.38511402E-05
   13.0700006      -2.36172145E-05
   13.1015005      -2.38361135E-05
   13.1330004      -2.38237571E-05
   13.1645002      -2.34226063E-05
   13.1960011      -2.32546681E-05
   13.2275009      -2.27966411E-05
   13.2590008      -2.19960712E-05
   13.2905006      -2.14231368E-05
   13.3220005      -2.08517722E-05
   13.3535004      -1.97962690E-05
   13.3850002      -1.83716838E-05
   13.4165010      -1.72602686E-05
   13.4480009      -1.65937436E-05
   13.4795008      -1.55233156E-05
   13.5110006      -1.43396637E-05
   13.5425005      -1.31725947E-05
   13.5740004      -1.19317374E-05
   13.6055002      -1.05448844E-05
   13.6370010      -9.41937014E-06
   13.6685009      -8.15131352E-06
   13.7000008      -6.82173186E-06
   13.7315006      -5.72435283E-06
   13.7630005      -4.14961050E-06
   13.7945004      -3.26642339E-06
   13.8260002      -2.35508082E-06
   13.8575010      -1.37685709E-06
   13.8890009      -3.68963100E-07
   13.9205008       5.91558774E-07
   13.9520006       1.55225553E-06
   13.9835005       2.15705268E-06
   14.0150003       2.74691797E-06
   14.0465002       3.16992237E-06
   14.0780010       3.37951155E-06
   14.1095009       3.56758233E-06
   14.1410007       3.72077648E-06
   14.1725006       3.95144389E-06
   14.2040005       3.99883720E-06
   14.2355003       3.83073939E-06
   14.2670002       3.65263486E-06
   14.2985010       3.44344562E-06
   14.3300009       2.95414520E-06
   14.3615007       2.69652764E-06
   14.3930006       2.32938032E-06
   14.4245005       1.78421919E-06
   14.4560003       1.24865733E-06
   14.4875002       7.47722993E-07
   14.5190010      -5.14449084E-07
   14.5505009      -1.14837940E-06
   14.5820007      -1.41238911E-06
   14.6135006      -2.30375099E-06
   14.6450005      -2.91317951E-06
   14.6765003      -3.15454622E-06
   14.7080002      -3.93243681E-06
   14.7395010      -4.80980134E-06
   14.7710009      -5.25103314E-06
   14.8025007      -5.79699054E-06
   14.8340006      -6.30655222E-06
   14.8655005      -6.65055450E-06
   14.8970003      -6.89279477E-06
   14.9285002      -7.48192542E-06
   14.9600010      -7.92561150E-06
   14.9915009      -8.02879003E-06
   15.0230007      -8.16218017E-06
   15.0545006      -8.47740102E-06
   15.0860004      -8.46226339E-06
   15.1175003      -8.58368094E-06
   15.1490002      -8.37312564E-06
   15.1805010      -8.49636399E-06
   15.2120008      -8.46556031E-06
   15.2435007      -8.13023235E-06
   15.2750006      -7.81593189E-06
   15.3065004      -7.77107925E-06
   15.3380003      -7.51981543E-06
   15.3695002      -7.06630954E-06
   15.4010010      -6.35709921E-06
   15.4325008      -5.44341810E-06
   15.4640007      -4.86318095E-06
   15.4955006      -4.56727048E-06
   15.5270004      -3.50301707E-06
   15.5585003      -2.93387211E-06
   15.5900002      -2.60425509E-06
   15.6215010      -2.14711486E-06
   15.6530008      -7.72712212E-07
   15.6845007       1.30370395E-07
   15.7160006       1.05316542E-06
   15.7475004       1.95891425E-06
   15.7790003       2.91730885E-06
   15.8105001       3.99405053E-06
   15.8420010       5.06620290E-06
   15.8735008       5.84962527E-06
   15.9050007       7.02785337E-06
   15.9365005       7.96061249E-06
   15.9680004       8.79066738E-06
   15.9995003       1.04296341E-05
   16.0310001       1.14291670E-05
   16.0625000       1.25960387E-05
   16.0939999       1.36803528E-05
   16.1254997       1.47031742E-05
   16.1569996       1.58789753E-05
   16.1884995       1.71936899E-05
   16.2199993       1.81184150E-05
   16.2515011       1.93700107E-05
   16.2830009       2.04131629E-05
   16.3145008       2.16356348E-05
   16.3460007       2.28229910E-05
   16.3775005       2.37193872E-05
   16.4090004       2.48697779E-05
   16.4405003       2.54654697E-05
   16.4720001       2.70421951E-05
   16.5035000       2.78097978E-05
   16.5349998       2.84720900E-05
   16.5664997       2.93229878E-05
   16.5979996       3.04798050E-05
   16.6294994       3.08989584E-05
   16.6609993       3.17773374E-05
   16.6925011       3.21084408E-05
   16.7240009       3.24615830E-05
   16.7555008       3.30458206E-05
   16.7870007       3.31495721E-05
   16.8185005       3.36517005E-05
   16.8500004       3.37481943E-05
   16.8815002       3.39763828E-05
   16.9130001       3.41856467E-05
   16.9445000       3.42503990E-05
   16.9759998       3.41740306E-05
   17.0074997       3.39337385E-05
   17.0389996       3.32819509E-05
   17.0704994       3.27351845E-05
   17.1020012       3.21671250E-05
   17.1335011       3.13881756E-05
   17.1650009       3.12876873E-05
   17.1965008       3.00376014E-05
   17.2280006       2.91270408E-05
   17.2595005       2.85726546E-05
   17.2910004       2.77223244E-05
   17.3225002       2.64746122E-05
   17.3540001       2.52659484E-05
   17.3855000       2.43687391E-05
   17.4169998       2.33287064E-05
   17.4485016       2.22935942E-05
   17.4800014       2.13013773E-05
   17.5115013       2.04373009E-05
   17.5430012       1.87800488E-05
   17.5745010       1.80314510E-05
   17.6060009       1.68615916E-05
   17.6375008       1.59269348E-05
   17.6690006       1.50235728E-05
   17.7005005       1.36724584E-05
   17.7320004       1.29686032E-05
   17.7635002       1.25705383E-05
   17.7950001       1.18418520E-05
   17.8264999       1.11385789E-05
   17.8579998       1.06486004E-05
   17.8895016       1.03640687E-05
   17.9210014       9.65587515E-06
   17.9525013       9.44535441E-06
   17.9840012       9.43902432E-06
   18.0155010       9.35675143E-06
   18.0470009       9.25067707E-06
   18.0785007       9.28302779E-06
   18.1100006       9.61084152E-06
   18.1415005       1.03414477E-05
   18.1730003       1.08161084E-05
   18.2045002       1.14460463E-05
   18.2360001       1.21557559E-05
   18.2674999       1.28077309E-05
   18.2989998       1.35695091E-05
   18.3305016       1.42968101E-05
   18.3620014       1.52469420E-05
   18.3935013       1.61450680E-05
   18.4250011       1.70811127E-05
   18.4565010       1.80791849E-05
   18.4880009       1.89698294E-05
   18.5195007       1.96492620E-05
   18.5510006       2.12309023E-05
   18.5825005       2.21138125E-05
   18.6140003       2.28209574E-05
   18.6455002       2.36351898E-05
   18.6770000       2.45317933E-05
   18.7084999       2.58524324E-05
   18.7399998       2.65207327E-05
   18.7715015       2.68653166E-05
   18.8030014       2.74789491E-05
   18.8345013       2.85588376E-05
   18.8660011       2.91281121E-05
   18.8975010       2.98104496E-05
   18.9290009       3.02679782E-05
   18.9605007       3.03490106E-05
   18.9920006       3.04452988E-05
   19.0235004       3.06815818E-05
   19.0550003       3.05164849E-05
   19.0865002       3.03208508E-05
   19.1180000       3.00868796E-05
   19.1494999       2.97970837E-05
   19.1809998       2.95021437E-05
   19.2125015       2.92410332E-05
   19.2440014       2.82721830E-05
   19.2755013       2.75822131E-05
   19.3070011       2.64738246E-05
   19.3385010       2.56160420E-05
   19.3700008       2.48563956E-05
   19.4015007       2.38891735E-05
   19.4330006       2.27727105E-05
   19.4645004       2.16695207E-05
   19.4960003       2.06107052E-05
   19.5275002       1.94878648E-05
   19.5590000       1.79825875E-05
   19.5904999       1.62720808E-05
   19.6219997       1.49406997E-05
   19.6535015       1.36010985E-05
   19.6850014       1.21397234E-05
   19.7165012       1.06218640E-05
   19.7480011       9.02275769E-06
   19.7795010       7.24666415E-06
   19.8110008       5.52850315E-06
   19.8425007       4.02446085E-06
   19.8740005       2.55820373E-06
   19.9055004       6.38898769E-07
   19.9370003      -1.30929880E-06
   19.9685001      -2.84706903E-06
   20.0000000      -4.73618275E-06
