# Supplementary material for: Dynamics of HeHHe+ Rotational State Changes Induced by Collision with He: A Possible New Path in Early Universe Chemistry
Source: J Phys Chem A. 2021 Apr 26;125(17):3748–59. doi: 10.1021/acs.jpca.1c01820 (PMC8154607; doi:10.1021/acs.jpca.1c01820)
Supplement: Supplementary file 1 — jp1c01820_si_001.zip [file jp1c01820_si_001.zip › Supporting Information/ S1-multipolar radial coefficients/v=0-0_lambda=02.dat]

   1.10000002       72017.4688    
   1.13150001       72385.5625    
   1.16299999       72355.0391    
   1.19449997       70989.3672    
   1.22600007       67951.6953    
   1.25750005       64184.7031    
   1.28900003       59875.5664    
   1.32050002       55483.9688    
   1.35200000       50045.8828    
   1.38350010       45639.4258    
   1.41499996       41706.3398    
   1.44650006       37878.9219    
   1.47800004       34278.4727    
   1.50950003       30960.6133    
   1.54100001       27103.4238    
   1.57249999       24059.1914    
   1.60400009       21598.5156    
   1.63549995       19277.5781    
   1.66700006       17202.4180    
   1.69850004       14745.8955    
   1.73000002       13063.1875    
   1.76150012       11614.7549    
   1.79299998       10282.5469    
   1.82450008       9098.08496    
   1.85600007       8050.38184    
   1.88750005       6831.63525    
   1.91900003       5996.97900    
   1.95050001       5297.84277    
   1.98200011       4663.80908    
   2.01349998       4083.39600    
   2.04500008       3441.69458    
   2.07649994       3024.49780    
   2.10800004       2653.94556    
   2.13950014       2323.45044    
   2.17100000       2036.34497    
   2.20249987       1774.86731    
   2.23400021       1484.53577    
   2.26550007       1297.13977    
   2.29699993       1132.67676    
   2.32850003       986.080994    
   2.36000013       859.369995    
   2.39150000       745.221130    
   2.42300010       618.004333    
   2.45450020       536.146545    
   2.48600006       465.115051    
   2.51749992       403.362762    
   2.54900002       343.585663    
   2.58050013       284.136963    
   2.61199999       245.996567    
   2.64350009       211.250107    
   2.67500019       181.043518    
   2.70650005       155.510193    
   2.73799992       131.032471    
   2.76950002       106.381439    
   2.80100012       90.8599167    
   2.83249998       76.7885895    
   2.86400008       65.0628967    
   2.89550018       52.8964996    
   2.92700005       42.4586372    
   2.95849991       35.5888023    
   2.99000001       29.2750359    
   3.02150011       23.8904896    
   3.05299997       19.4952831    
   3.08450007       15.0199223    
   3.11600018       11.1147776    
   3.14750004       8.66736603    
   3.17899990       6.43759346    
   3.21050024       4.64225578    
   3.24200010       2.74213290    
   3.27349997       1.35278928    
   3.30499983      0.441605210    
   3.33650017     -0.373538285    
   3.36800003      -1.02568185    
   3.39949989      -1.51955080    
   3.43100023      -2.00505519    
   3.46250010      -2.35535502    
   3.49399996      -2.53746557    
   3.52550030      -2.68499494    
   3.55700016      -2.78054404    
   3.58850002      -2.84175706    
   3.61999989      -2.85072660    
   3.65150023      -2.82957792    
   3.68300009      -2.78825641    
   3.71449995      -2.73238468    
   3.74600029      -2.66402006    
   3.77750015      -2.55843329    
   3.80900002      -2.46994543    
   3.84049988      -2.37795448    
   3.87200022      -2.28299999    
   3.90350008      -2.18687415    
   3.93499994      -2.09045386    
   3.96650028      -1.96576452    
   3.99800014      -1.87030900    
   4.02950001      -1.77958751    
   4.06099987      -1.69031680    
   4.09250021      -1.60346174    
   4.12400007      -1.49551451    
   4.15549994      -1.41722322    
   4.18700027      -1.34272718    
   4.21850014      -1.27144873    
   4.25000000      -1.20362675    
   4.28149986      -1.13911271    
   4.31300020      -1.06011891    
   4.34450006      -1.00403416    
   4.37599993     -0.951676905    
   4.40750027     -0.901690364    
   4.43900013     -0.850649893    
   4.47049999     -0.795294464    
   4.50199986     -0.754332244    
   4.53350019     -0.715119123    
   4.56500006     -0.678239524    
   4.59649992     -0.643388331    
   4.62800026     -0.608193755    
   4.65950012     -0.569227040    
   4.69099998     -0.540667772    
   4.72249985     -0.513476551    
   4.75400019     -0.487908334    
   4.78550005     -0.459364593    
   4.81699991     -0.433045655    
   4.84850025     -0.412115335    
   4.88000011     -0.391926259    
   4.91149998     -0.373010129    
   4.94300032     -0.355237067    
   4.97450018     -0.335648417    
   5.00600004     -0.317122340    
   5.03749990     -0.302585363    
   5.06900024     -0.288555831    
   5.10050011     -0.275502980    
   5.13199997     -0.259762079    
   5.16349983     -0.247326180    
   5.19500017     -0.236518890    
   5.22650003     -0.226087525    
   5.25799990     -0.216237977    
   5.28949976     -0.206985474    
   5.32100010     -0.195874333    
   5.35249996     -0.186859518    
   5.38399982     -0.179075345    
   5.41550016     -0.171493262    
   5.44700003     -0.164378434    
   5.47849989     -0.155430272    
   5.50999975     -0.148930818    
   5.54150009     -0.142822042    
   5.57299995     -0.136921793    
   5.60449982     -0.131278723    
   5.63600016     -0.125935912    
   5.66750002     -0.119204856    
   5.69899988     -0.114247784    
   5.73049974     -0.109589569    
   5.76200008     -0.105041377    
   5.79349995     -0.100626886    
   5.82499981      -9.52589512E-02
   5.85650015      -9.13734958E-02
   5.88800001      -8.76625106E-02
   5.91949987      -8.40906724E-02
   5.95100021      -8.06475431E-02
   5.98250008      -7.73152336E-02
   6.01399994      -7.31883869E-02
   6.04549980      -7.01840743E-02
   6.07700014      -6.73120394E-02
   6.10850000      -6.45452961E-02
   6.13999987      -6.18846789E-02
   6.17150021      -5.93300313E-02
   6.20300007      -5.61465360E-02
   6.23449993      -5.38468100E-02
   6.26599979      -5.16701564E-02
   6.29750013      -4.95698005E-02
   6.32900000      -4.74075899E-02
   6.36049986      -4.50357161E-02
   6.39200020      -4.32551801E-02
   6.42350006      -4.15386185E-02
   6.45499992      -3.99078093E-02
   6.48649979      -3.83535139E-02
   6.51800013      -3.67753133E-02
   6.54949999      -3.50110382E-02
   6.58099985      -3.37032676E-02
   6.61250019      -3.24505232E-02
   6.64400005      -3.12646739E-02
   6.67549992      -2.99306456E-02
   6.70699978      -2.86912918E-02
   6.73850012      -2.76927799E-02
   6.76999998      -2.67240554E-02
   6.80149984      -2.58063916E-02
   6.83300018      -2.49318536E-02
   6.86450005      -2.39557847E-02
   6.89599991      -2.30231304E-02
   6.92749977      -2.22681295E-02
   6.95900011      -2.15286259E-02
   6.99049997      -2.08236929E-02
   7.02199984      -1.99527722E-02
   7.05350018      -1.92501377E-02
   7.08500004      -1.86141897E-02
   7.11649990      -1.79899819E-02
   7.14800024      -1.73868388E-02
   7.17950010      -1.68070141E-02
   7.21099997      -1.60993058E-02
   7.24249983      -1.55140292E-02
   7.27400017      -1.49955889E-02
   7.30550003      -1.44856302E-02
   7.33699989      -1.39961261E-02
   7.36850023      -1.33732753E-02
   7.40000010      -1.29154855E-02
   7.43149996      -1.24793062E-02
   7.46299982      -1.20547563E-02
   7.49450016      -1.16447601E-02
   7.52600002      -1.12522217E-02
   7.55749989      -1.07549550E-02
   7.58900023      -1.03854910E-02
   7.62050009      -1.00385686E-02
   7.65199995      -9.69907735E-03
   7.68349981      -9.36742779E-03
   7.71500015      -8.95980652E-03
   7.74650002      -8.66108295E-03
   7.77799988      -8.37347656E-03
   7.80950022      -8.09553824E-03
   7.84100008      -7.82664586E-03
   7.87249994      -7.56515702E-03
   7.90399981      -7.24165514E-03
   7.93550014      -7.00432435E-03
   7.96700001      -6.77652052E-03
   7.99849987      -6.55537564E-03
   8.03000069      -6.34103175E-03
   8.06150055      -6.13432843E-03
   8.09300041      -5.87370014E-03
   8.12450027      -5.68456808E-03
   8.15600014      -5.50354179E-03
   8.18750000      -5.32709202E-03
   8.21899986      -5.14397025E-03
   8.25050068      -4.94171726E-03
   8.28200054      -4.78757266E-03
   8.31350040      -4.63741412E-03
   8.34500027      -4.49469918E-03
   8.37650013      -4.35684342E-03
   8.40799999      -4.21494897E-03
   8.43949986      -4.05439222E-03
   8.47100067      -3.93413240E-03
   8.50250053      -3.81854572E-03
   8.53400040      -3.70730250E-03
   8.56550026      -3.58100235E-03
   8.59700012      -3.46332230E-03
   8.62849998      -3.36631644E-03
   8.65999985      -3.27118859E-03
   8.69150066      -3.18098813E-03
   8.72300053      -3.09461541E-03
   8.75450039      -2.99768196E-03
   8.78600025      -2.90392223E-03
   8.81750011      -2.82796123E-03
   8.84899998      -2.75368919E-03
   8.88049984      -2.68252264E-03
   8.91200066      -2.59511732E-03
   8.94350052      -2.52426974E-03
   8.97500038      -2.46031629E-03
   9.00650024      -2.39757542E-03
   9.03800011      -2.33661430E-03
   9.06949997      -2.27746973E-03
   9.10100079      -2.20445986E-03
   9.13250065      -2.14497116E-03
   9.16400051      -2.09113094E-03
   9.19550037      -2.03771284E-03
   9.22700024      -1.98586495E-03
   9.25850010      -1.92009285E-03
   9.29000092      -1.87136757E-03
   9.32150078      -1.82426267E-03
   9.35300064      -1.77829957E-03
   9.38450050      -1.73383777E-03
   9.41600037      -1.69072871E-03
   9.44750023      -1.63592258E-03
   9.47900009      -1.59440085E-03
   9.51050091      -1.55520986E-03
   9.54200077      -1.51696405E-03
   9.57350063      -1.47965946E-03
   9.60500050      -1.44349691E-03
   9.63650036      -1.39782543E-03
   9.66800022      -1.36288069E-03
   9.69950008      -1.33039127E-03
   9.73100090      -1.29830057E-03
   9.76250076      -1.26649463E-03
   9.79400063      -1.22692494E-03
   9.82550049      -1.19751075E-03
   9.85700035      -1.16942206E-03
   9.88850021      -1.14166841E-03
   9.92000008      -1.11437379E-03
   9.95150089      -1.08809629E-03
   9.98300076      -1.05454237E-03
   10.0145006      -1.02965499E-03
   10.0460005      -1.00542256E-03
   10.0775003      -9.81790945E-04
   10.1090002      -9.57108976E-04
   10.1405001      -9.28554509E-04
   10.1720009      -9.06827569E-04
   10.2035007      -8.86135560E-04
   10.2350006      -8.65167880E-04
   10.2665005      -8.44910683E-04
   10.2980003      -8.24406743E-04
   10.3295002      -7.99920002E-04
   10.3610001      -7.81378185E-04
   10.3925009      -7.63204473E-04
   10.4240007      -7.45449564E-04
   10.4555006      -7.25220074E-04
   10.4870005      -7.06373539E-04
   10.5185003      -6.90399203E-04
   10.5500002      -6.74525276E-04
   10.5815010      -6.59066252E-04
   10.6130009      -6.44180633E-04
   10.6445007      -6.27312751E-04
   10.6760006      -6.10753137E-04
   10.7075005      -5.96978411E-04
   10.7390003      -5.83382556E-04
   10.7705002      -5.70703705E-04
   10.8020010      -5.54541883E-04
   10.8335009      -5.41334157E-04
   10.8650007      -5.29340468E-04
   10.8965006      -5.17684908E-04
   10.9280005      -5.06373181E-04
   10.9595003      -4.95073560E-04
   10.9910002      -4.81620285E-04
   11.0225010      -4.69508610E-04
   11.0540009      -4.59232368E-04
   11.0855007      -4.49252810E-04
   11.1170006      -4.39114170E-04
   11.1485004      -4.26489773E-04
   11.1800003      -4.16900730E-04
   11.2115002      -4.07723943E-04
   11.2430010      -3.98679520E-04
   11.2745008      -3.89837282E-04
   11.3060007      -3.81543912E-04
   11.3375006      -3.70397698E-04
   11.3690004      -3.62440915E-04
   11.4005003      -3.54629708E-04
   11.4320002      -3.46890505E-04
   11.4635010      -3.39263497E-04
   11.4950008      -3.29915842E-04
   11.5265007      -3.22691048E-04
   11.5580006      -3.15997429E-04
   11.5895004      -3.09261872E-04
   11.6210003      -3.02562403E-04
   11.6525002      -2.96056736E-04
   11.6840010      -2.88581883E-04
   11.7155008      -2.82371562E-04
   11.7470007      -2.76691280E-04
   11.7785006      -2.71370198E-04
   11.8100004      -2.66137038E-04
   11.8415003      -2.60922650E-04
   11.8730001      -2.53664504E-04
   11.9045010      -2.49195640E-04
   11.9360008      -2.44570343E-04
   11.9675007      -2.40045571E-04
   11.9990005      -2.35328334E-04
   12.0305004      -2.29796293E-04
   12.0620003      -2.25666692E-04
   12.0935001      -2.21866372E-04
   12.1250010      -2.18166257E-04
   12.1565008      -2.14509113E-04
   12.1880007      -2.10782935E-04
   12.2195005      -2.06725526E-04
   12.2510004      -2.03459436E-04
   12.2825003      -2.00399416E-04
   12.3140001      -1.97151006E-04
   12.3455009      -1.93542699E-04
   12.3770008      -1.90470921E-04
   12.4085007      -1.87776124E-04
   12.4400005      -1.85059762E-04
   12.4715004      -1.82310003E-04
   12.5030003      -1.79932613E-04
   12.5345001      -1.77053953E-04
   12.5660009      -1.74005807E-04
   12.5975008      -1.71790249E-04
   12.6290007      -1.69754494E-04
   12.6605005      -1.67347127E-04
   12.6920004      -1.64646975E-04
   12.7235003      -1.62173528E-04
   12.7550001      -1.60032738E-04
   12.7865009      -1.57948511E-04
   12.8180008      -1.55789094E-04
   12.8495007      -1.53613320E-04
   12.8810005      -1.50924941E-04
   12.9125004      -1.48746592E-04
   12.9440002      -1.46682549E-04
   12.9755001      -1.44525664E-04
   13.0070009      -1.42638513E-04
   13.0385008      -1.39419906E-04
   13.0700006      -1.37347786E-04
   13.1015005      -1.35135400E-04
   13.1330004      -1.33033391E-04
   13.1645002      -1.31218112E-04
   13.1960011      -1.28702770E-04
   13.2275009      -1.25402628E-04
   13.2590008      -1.23128993E-04
   13.2905006      -1.20847450E-04
   13.3220005      -1.18586497E-04
   13.3535004      -1.16357260E-04
   13.3850002      -1.13031245E-04
   13.4165010      -1.10616886E-04
   13.4480009      -1.08190980E-04
   13.4795008      -1.05808962E-04
   13.5110006      -1.03429666E-04
   13.5425005      -1.00731464E-04
   13.5740004      -9.75681396E-05
   13.6055002      -9.54757197E-05
   13.6370010      -9.30240494E-05
   13.6685009      -9.02954489E-05
   13.7000008      -8.75461847E-05
   13.7315006      -8.52239173E-05
   13.7630005      -8.19444394E-05
   13.7945004      -7.95475862E-05
   13.8260002      -7.68947357E-05
   13.8575010      -7.42279663E-05
   13.8890009      -7.14156995E-05
   13.9205008      -6.82453756E-05
   13.9520006      -6.59381549E-05
   13.9835005      -6.30468130E-05
   14.0150003      -6.05403329E-05
   14.0465002      -5.79730404E-05
   14.0780010      -5.51071353E-05
   14.1095009      -5.19759524E-05
   14.1410007      -4.92516920E-05
   14.1725006      -4.69915904E-05
   14.2040005      -4.44349207E-05
   14.2355003      -4.14566784E-05
   14.2670002      -3.86452302E-05
   14.2985010      -3.62615174E-05
   14.3300009      -3.39633989E-05
   14.3615007      -3.15353900E-05
   14.3930006      -2.92475906E-05
   14.4245005      -2.67020350E-05
   14.4560003      -2.42834685E-05
   14.4875002      -2.23099469E-05
   14.5190010      -2.00976174E-05
   14.5505009      -1.81432551E-05
   14.5820007      -1.60680102E-05
   14.6135006      -1.43556535E-05
   14.6450005      -1.27203393E-05
   14.6765003      -1.10910578E-05
   14.7080002      -1.03335869E-05
   14.7395010      -8.90842057E-06
   14.7710009      -7.63795379E-06
   14.8025007      -6.78000060E-06
   14.8340006      -6.02910404E-06
   14.8655005      -5.32055446E-06
   14.8970003      -4.84901921E-06
   14.9285002      -4.75873412E-06
   14.9600010      -4.47668845E-06
   14.9915009      -4.72554984E-06
   15.0230007      -5.11304961E-06
   15.0545006      -5.44258000E-06
   15.0860004      -5.94435915E-06
   15.1175003      -7.08066273E-06
   15.1490002      -7.80129722E-06
   15.1805010      -8.98349390E-06
   15.2120008      -1.02112253E-05
   15.2435007      -1.13068054E-05
   15.2750006      -1.29637292E-05
   15.3065004      -1.46364055E-05
   15.3380003      -1.62041815E-05
   15.3695002      -1.79902472E-05
   15.4010010      -1.98874641E-05
   15.4325008      -2.15183518E-05
   15.4640007      -2.40183472E-05
   15.4955006      -2.57832125E-05
   15.5270004      -2.80068198E-05
   15.5585003      -2.99114326E-05
   15.5900002      -3.16782171E-05
   15.6215010      -3.37029123E-05
   15.6530008      -3.61837228E-05
   15.6845007      -3.79150879E-05
   15.7160006      -3.98643206E-05
   15.7475004      -4.18219970E-05
   15.7790003      -4.38426941E-05
   15.8105001      -4.62051830E-05
   15.8420010      -4.81906682E-05
   15.8735008      -4.94338456E-05
   15.9050007      -5.10322752E-05
   15.9365005      -5.24788265E-05
   15.9680004      -5.38629611E-05
   15.9995003      -5.55896004E-05
   16.0310001      -5.65200098E-05
   16.0625000      -5.76181737E-05
   16.0939999      -5.86675742E-05
   16.1254997      -5.94666708E-05
   16.1569996      -6.01781612E-05
   16.1884995      -6.08627670E-05
   16.2199993      -6.10474963E-05
   16.2515011      -6.15397148E-05
   16.2830009      -6.19439888E-05
   16.3145008      -6.20550782E-05
   16.3460007      -6.20913997E-05
   16.3775005      -6.22404696E-05
   16.4090004      -6.19774219E-05
   16.4405003      -6.14109085E-05
   16.4720001      -6.12407530E-05
   16.5035000      -6.08625269E-05
   16.5349998      -6.04013476E-05
   16.5664997      -5.99313025E-05
   16.5979996      -5.94192643E-05
   16.6294994      -5.86738934E-05
   16.6609993      -5.78966756E-05
   16.6925011      -5.69177173E-05
   16.7240009      -5.59464497E-05
   16.7555008      -5.50793411E-05
   16.7870007      -5.39286702E-05
   16.8185005      -5.27363991E-05
   16.8500004      -5.15995089E-05
   16.8815002      -5.06053802E-05
   16.9130001      -4.95336790E-05
   16.9445000      -4.82937721E-05
   16.9759998      -4.71507519E-05
   17.0074997      -4.52487584E-05
   17.0389996      -4.40623699E-05
   17.0704994      -4.26385886E-05
   17.1020012      -4.12333065E-05
   17.1335011      -3.99657729E-05
   17.1650009      -3.85083658E-05
   17.1965008      -3.66957538E-05
   17.2280006      -3.49292495E-05
   17.2595005      -3.35009754E-05
   17.2910004      -3.22186424E-05
   17.3225002      -3.07392729E-05
   17.3540001      -2.90029038E-05
   17.3855000      -2.71629633E-05
   17.4169998      -2.55996765E-05
   17.4485016      -2.43182803E-05
   17.4800014      -2.30697733E-05
   17.5115013      -2.17339657E-05
   17.5430012      -1.99071019E-05
   17.5745010      -1.84710188E-05
   17.6060009      -1.70526291E-05
   17.6375008      -1.58486146E-05
   17.6690006      -1.47007622E-05
   17.7005005      -1.30779263E-05
   17.7320004      -1.18327353E-05
   17.7635002      -1.08093591E-05
   17.7950001      -9.83308655E-06
   17.8264999      -8.85675672E-06
   17.8579998      -7.85995053E-06
   17.8895016      -6.76362015E-06
   17.9210014      -5.84500003E-06
   17.9525013      -5.18444858E-06
   17.9840012      -4.51941014E-06
   18.0155010      -3.92848096E-06
   18.0470009      -3.37308779E-06
   18.0785007      -2.76108995E-06
   18.1100006      -2.16567423E-06
   18.1415005      -1.94509562E-06
   18.1730003      -1.84722023E-06
   18.2045002      -1.62917490E-06
   18.2360001      -1.45773083E-06
   18.2674999      -1.45854858E-06
   18.2989998      -1.30559624E-06
   18.3305016      -1.38636653E-06
   18.3620014      -1.58034209E-06
   18.3935013      -1.63789014E-06
   18.4250011      -1.76841752E-06
   18.4565010      -1.99422880E-06
   18.4880009      -2.14819033E-06
   18.5195007      -2.17019806E-06
   18.5510006      -2.62839103E-06
   18.5825005      -2.83188069E-06
   18.6140003      -3.03304341E-06
   18.6455002      -3.35332311E-06
   18.6770000      -3.38086511E-06
   18.7084999      -3.91215099E-06
   18.7399998      -4.47999446E-06
   18.7715015      -4.56495127E-06
   18.8030014      -4.73355249E-06
   18.8345013      -5.41994768E-06
   18.8660011      -5.62659261E-06
   18.8975010      -5.77938135E-06
   18.9290009      -6.09231802E-06
   18.9605007      -6.34327353E-06
   18.9920006      -6.49316689E-06
   19.0235004      -6.54707355E-06
   19.0550003      -6.46214494E-06
   19.0865002      -6.64002573E-06
   19.1180000      -6.68572147E-06
   19.1494999      -6.63061064E-06
   19.1809998      -6.63114815E-06
   19.2125015      -6.88151795E-06
   19.2440014      -6.65249490E-06
   19.2755013      -6.57788860E-06
   19.3070011      -6.35994593E-06
   19.3385010      -6.24002359E-06
   19.3700008      -6.18937884E-06
   19.4015007      -6.14843202E-06
   19.4330006      -5.79037442E-06
   19.4645004      -5.51804214E-06
   19.4960003      -5.37291817E-06
   19.5275002      -5.23819244E-06
   19.5590000      -5.00565056E-06
   19.5904999      -4.52391350E-06
   19.6219997      -4.13145654E-06
   19.6535015      -3.68397741E-06
   19.6850014      -3.48164713E-06
   19.7165012      -3.17763261E-06
   19.7480011      -2.78012749E-06
   19.7795010      -2.51586061E-06
   19.8110008      -2.14810166E-06
   19.8425007      -1.84036833E-06
   19.8740005      -1.57587260E-06
   19.9055004      -1.02512126E-06
   19.9370003      -4.74899423E-07
   19.9685001      -1.68505181E-07
   20.0000000       1.72876753E-07
