# Supplementary material for: Dynamics of HeHHe+ Rotational State Changes Induced by Collision with He: A Possible New Path in Early Universe Chemistry
Source: J Phys Chem A. 2021 Apr 26;125(17):3748–59. doi: 10.1021/acs.jpca.1c01820 (PMC8154607; doi:10.1021/acs.jpca.1c01820)
Supplement: Supplementary file 1 — jp1c01820_si_001.zip [file jp1c01820_si_001.zip › Supporting Information/ S1-multipolar radial coefficients/v=0-0_lambda=16.dat]

   1.10000002       470.065765    
   1.13150001       428.411926    
   1.16299999       388.012939    
   1.19449997       343.480804    
   1.22600007       301.697968    
   1.25750005       270.851868    
   1.28900003       241.820480    
   1.32050002       215.968704    
   1.35200000       186.117661    
   1.38350010       163.436554    
   1.41499996       145.388992    
   1.44650006       128.563324    
   1.47800004       113.615524    
   1.50950003       100.596474    
   1.54100001       85.8562012    
   1.57249999       74.6076889    
   1.60400009       65.9693069    
   1.63549995       57.9564629    
   1.66700006       50.9628983    
   1.69850004       42.8976898    
   1.73000002       37.5038033    
   1.76150012       32.9710922    
   1.79299998       28.8745613    
   1.82450008       25.3210335    
   1.85600007       22.1928482    
   1.88750005       18.6272182    
   1.91900003       16.1936455    
   1.95050001       14.2139425    
   1.98200011       12.4405966    
   2.01349998       10.8158703    
   2.04500008       9.05362701    
   2.07649994       7.91887760    
   2.10800004       6.92244864    
   2.13950014       6.04360342    
   2.17100000       5.28552246    
   2.20249987       4.59353924    
   2.23400021       3.83754063    
   2.26550007       3.35125780    
   2.29699993       2.92918897    
   2.32850003       2.55316138    
   2.36000013       2.22954822    
   2.39150000       1.94076538    
   2.42300010       1.61799514    
   2.45450020       1.41084135    
   2.48600006       1.23167455    
   2.51749992       1.07636535    
   2.54900002      0.926106870    
   2.58050013      0.776649773    
   2.61199999      0.678545237    
   2.64350009      0.588356614    
   2.67500019      0.514312983    
   2.70650005      0.450247109    
   2.73799992      0.386757791    
   2.76950002      0.325175703    
   2.80100012      0.285737306    
   2.83249998      0.246835664    
   2.86400008      0.216076002    
   2.89550018      0.185558915    
   2.92700005      0.155814067    
   2.95849991      0.136734784    
   2.99000001      0.122117996    
   3.02150011      0.105949998    
   3.05299997       9.16853622E-02
   3.08450007       8.05955008E-02
   3.11600018       6.97071478E-02
   3.14750004       5.96421622E-02
   3.17899990       5.41714281E-02
   3.21050024       4.91658188E-02
   3.24200010       4.07045111E-02
   3.27349997       3.68641019E-02
   3.30499983       3.37132514E-02
   3.33650017       3.02220080E-02
   3.36800003       2.69645751E-02
   3.39949989       2.50654388E-02
   3.43100023       2.26175673E-02
   3.46250010       2.02841833E-02
   3.49399996       1.86522193E-02
   3.52550030       1.76032614E-02
   3.55700016       1.68686975E-02
   3.58850002       1.54515412E-02
   3.61999989       1.42191565E-02
   3.65150023       1.31597444E-02
   3.68300009       1.23872506E-02
   3.71449995       1.17632663E-02
   3.74600029       1.09259449E-02
   3.77750015       1.02235591E-02
   3.80900002       9.93159972E-03
   3.84049988       9.42660775E-03
   3.87200022       8.99489596E-03
   3.90350008       8.81124847E-03
   3.93499994       8.47454462E-03
   3.96650028       7.77574349E-03
   3.99800014       7.65793724E-03
   4.02950001       7.43809296E-03
   4.06099987       7.17336126E-03
   4.09250021       6.91395346E-03
   4.12400007       6.42242236E-03
   4.15549994       6.39112107E-03
   4.18700027       6.19067112E-03
   4.21850014       5.98499179E-03
   4.25000000       5.77273732E-03
   4.28149986       5.50099928E-03
   4.31300020       5.16101392E-03
   4.34450006       5.12883626E-03
   4.37599993       4.86167148E-03
   4.40750027       4.71855933E-03
   4.43900013       4.61054733E-03
   4.47049999       4.37963335E-03
   4.50199986       4.23437450E-03
   4.53350019       4.03239997E-03
   4.56500006       3.87489679E-03
   4.59649992       3.80061870E-03
   4.62800026       3.72774596E-03
   4.65950012       3.57134966E-03
   4.69099998       3.42183304E-03
   4.72249985       3.35112587E-03
   4.75400019       3.17808543E-03
   4.78550005       3.05352989E-03
   4.81699991       2.96647940E-03
   4.84850025       2.86419247E-03
   4.88000011       2.73150392E-03
   4.91149998       2.71392358E-03
   4.94300032       2.64515425E-03
   4.97450018       2.54720310E-03
   5.00600004       2.44331639E-03
   5.03749990       2.34453264E-03
   5.06900024       2.29894882E-03
   5.10050011       2.17152759E-03
   5.13199997       2.10141600E-03
   5.16349983       2.01543537E-03
   5.19500017       1.94104540E-03
   5.22650003       1.88012316E-03
   5.25799990       1.82322436E-03
   5.28949976       1.79269316E-03
   5.32100010       1.75094767E-03
   5.35249996       1.68644381E-03
   5.38399982       1.63448427E-03
   5.41550016       1.60197739E-03
   5.44700003       1.55318296E-03
   5.47849989       1.48713135E-03
   5.50999975       1.40962075E-03
   5.54150009       1.38208468E-03
   5.57299995       1.37012010E-03
   5.60449982       1.32969976E-03
   5.63600016       1.27727399E-03
   5.66750002       1.24836399E-03
   5.69899988       1.21159723E-03
   5.73049974       1.16124470E-03
   5.76200008       1.11794879E-03
   5.79349995       1.10400328E-03
   5.82499981       1.05242361E-03
   5.85650015       1.02502701E-03
   5.88800001       1.00035826E-03
   5.91949987       9.83895618E-04
   5.95100021       9.70303605E-04
   5.98250008       9.38667275E-04
   6.01399994       8.88385228E-04
   6.04549980       8.65430338E-04
   6.07700014       8.35787621E-04
   6.10850000       8.08722747E-04
   6.13999987       7.90246879E-04
   6.17150021       7.85302720E-04
   6.20300007       7.42210192E-04
   6.23449993       7.24215992E-04
   6.26599979       7.00259057E-04
   6.29750013       6.86497311E-04
   6.32900000       6.74935582E-04
   6.36049986       6.44784130E-04
   6.39200020       6.28017180E-04
   6.42350006       6.12080214E-04
   6.45499992       5.96310012E-04
   6.48649979       5.80866821E-04
   6.51800013       5.67293435E-04
   6.54949999       5.55580133E-04
   6.58099985       5.29784476E-04
   6.61250019       5.17034612E-04
   6.64400005       5.04923402E-04
   6.67549992       4.98347101E-04
   6.70699978       4.86566278E-04
   6.73850012       4.67213569E-04
   6.76999998       4.60012816E-04
   6.80149984       4.57391434E-04
   6.83300018       4.49181971E-04
   6.86450005       4.37829207E-04
   6.89599991       4.26803279E-04
   6.92749977       4.16798110E-04
   6.95900011       4.07534390E-04
   6.99049997       3.92030779E-04
   7.02199984       3.85904423E-04
   7.05350018       3.71077826E-04
   7.08500004       3.59874626E-04
   7.11649990       3.53334151E-04
   7.14800024       3.42200743E-04
   7.17950010       3.35278746E-04
   7.21099997       3.27200716E-04
   7.24249983       3.24878201E-04
   7.27400017       3.18731793E-04
   7.30550003       3.06152622E-04
   7.33699989       2.96379381E-04
   7.36850023       2.96876766E-04
   7.40000010       2.84327340E-04
   7.43149996       2.79958011E-04
   7.46299982       2.74141232E-04
   7.49450016       2.61931913E-04
   7.52600002       2.64294562E-04
   7.55749989       2.50847166E-04
   7.58900023       2.41821239E-04
   7.62050009       2.40802881E-04
   7.65199995       2.37391243E-04
   7.68349981       2.27722150E-04
   7.71500015       2.20539136E-04
   7.74650002       2.15394874E-04
   7.77799988       2.14355125E-04
   7.80950022       2.10996586E-04
   7.84100008       2.04494529E-04
   7.87249994       1.96334295E-04
   7.90399981       1.94902153E-04
   7.93550014       1.85442361E-04
   7.96700001       1.85081008E-04
   7.99849987       1.79729526E-04
   8.03000069       1.73710796E-04
   8.06150055       1.74096043E-04
   8.09300041       1.68643732E-04
   8.12450027       1.65438469E-04
   8.15600014       1.58270777E-04
   8.18750000       1.55119109E-04
   8.21899986       1.54223380E-04
   8.25050068       1.49223328E-04
   8.28200054       1.43290003E-04
   8.31350040       1.43705620E-04
   8.34500027       1.41716751E-04
   8.37650013       1.36591218E-04
   8.40799999       1.30594242E-04
   8.43949986       1.26774990E-04
   8.47100067       1.24394937E-04
   8.50250053       1.25820108E-04
   8.53400040       1.21718716E-04
   8.56550026       1.17065320E-04
   8.59700012       1.13999609E-04
   8.62849998       1.13566770E-04
   8.65999985       1.14246504E-04
   8.69150066       1.10190602E-04
   8.72300053       1.09001019E-04
   8.75450039       1.06117550E-04
   8.78600025       1.03564722E-04
   8.81750011       1.03983293E-04
   8.84899998       9.82806741E-05
   8.88049984       1.00353769E-04
   8.91200066       9.63620259E-05
   8.94350052       9.23527186E-05
   8.97500038       9.17288125E-05
   9.00650024       9.29268062E-05
   9.03800011       8.95973862E-05
   9.06949997       8.77103303E-05
   9.10100079       8.53314559E-05
   9.13250065       8.30717763E-05
   9.16400051       8.26768373E-05
   9.19550037       8.45952964E-05
   9.22700024       8.36886829E-05
   9.25850010       8.11772843E-05
   9.29000092       8.00242124E-05
   9.32150078       7.78879039E-05
   9.35300064       7.62481068E-05
   9.38450050       7.61346382E-05
   9.41600037       7.32555927E-05
   9.44750023       7.25438658E-05
   9.47900009       7.34990826E-05
   9.51050091       7.17767762E-05
   9.54200077       6.93556576E-05
   9.57350063       6.78063443E-05
   9.60500050       6.65539119E-05
   9.63650036       6.70273657E-05
   9.66800022       6.52893286E-05
   9.69950008       6.38643323E-05
   9.73100090       6.30001668E-05
   9.76250076       6.28505077E-05
   9.79400063       6.35232063E-05
   9.82550049       6.17005717E-05
   9.85700035       6.16947655E-05
   9.88850021       5.94160156E-05
   9.92000008       5.66713497E-05
   9.95150089       5.74014921E-05
   9.98300076       5.56365449E-05
   10.0145006       5.55538172E-05
   10.0460005       5.42965172E-05
   10.0775003       5.41298141E-05
   10.1090002       5.44612449E-05
   10.1405001       5.30937687E-05
   10.1720009       5.12895167E-05
   10.2035007       5.10836035E-05
   10.2350006       5.01478135E-05
   10.2665005       4.88037367E-05
   10.2980003       4.76114765E-05
   10.3295002       4.78114780E-05
   10.3610001       4.57037531E-05
   10.3925009       4.56641646E-05
   10.4240007       4.33191744E-05
   10.4555006       4.18283234E-05
   10.4870005       4.10500434E-05
   10.5185003       4.05101018E-05
   10.5500002       4.20876313E-05
   10.5815010       3.92114562E-05
   10.6130009       3.88706358E-05
   10.6445007       3.89991728E-05
   10.6760006       3.83725419E-05
   10.7075005       3.67164066E-05
   10.7390003       3.61194179E-05
   10.7705002       3.56359997E-05
   10.8020010       3.43690008E-05
   10.8335009       3.43979409E-05
   10.8650007       3.47039968E-05
   10.8965006       3.42867097E-05
   10.9280005       3.16806218E-05
   10.9595003       3.21251355E-05
   10.9910002       3.19003302E-05
   11.0225010       3.04547284E-05
   11.0540009       2.96714825E-05
   11.0855007       2.98140403E-05
   11.1170006       2.90490625E-05
   11.1485004       2.82271358E-05
   11.1800003       2.86471186E-05
   11.2115002       2.83082445E-05
   11.2430010       2.75681596E-05
   11.2745008       2.67943560E-05
   11.3060007       2.69698648E-05
   11.3375006       2.63009370E-05
   11.3690004       2.68595977E-05
   11.4005003       2.60823781E-05
   11.4320002       2.52259870E-05
   11.4635010       2.57624124E-05
   11.4950008       2.39416713E-05
   11.5265007       2.52722002E-05
   11.5580006       2.47245571E-05
   11.5895004       2.48000506E-05
   11.6210003       2.48614233E-05
   11.6525002       2.39512574E-05
   11.6840010       2.22836261E-05
   11.7155008       2.33342325E-05
   11.7470007       2.28812132E-05
   11.7785006       2.23743864E-05
   11.8100004       2.19007634E-05
   11.8415003       2.17272664E-05
   11.8730001       2.23330881E-05
   11.9045010       2.12983305E-05
   11.9360008       2.02791325E-05
   11.9675007       1.94900731E-05
   11.9990005       1.94212080E-05
   12.0305004       1.94592285E-05
   12.0620003       1.91594700E-05
   12.0935001       1.94042914E-05
   12.1250010       1.83777083E-05
   12.1565008       1.77153270E-05
   12.1880007       1.74135348E-05
   12.2195005       1.67312828E-05
   12.2510004       1.58310104E-05
   12.2825003       1.56025744E-05
   12.3140001       1.49163243E-05
   12.3455009       1.41858882E-05
   12.3770008       1.39044660E-05
   12.4085007       1.39104368E-05
   12.4400005       1.39459726E-05
   12.4715004       1.29715554E-05
   12.5030003       1.31536581E-05
   12.5345001       1.25783772E-05
   12.5660009       1.17158361E-05
   12.5975008       1.15326302E-05
   12.6290007       1.11316813E-05
   12.6605005       1.03877937E-05
   12.6920004       1.00452971E-05
   12.7235003       1.00641191E-05
   12.7550001       9.54389634E-06
   12.7865009       8.12278086E-06
   12.8180008       7.69904000E-06
   12.8495007       8.63543301E-06
   12.8810005       8.06761091E-06
   12.9125004       7.20799744E-06
   12.9440002       6.48776177E-06
   12.9755001       6.37347421E-06
   13.0070009       6.66961205E-06
   13.0385008       5.78334357E-06
   13.0700006       6.16588795E-06
   13.1015005       6.04032994E-06
   13.1330004       5.86087890E-06
   13.1645002       5.84341205E-06
   13.1960011       6.27707277E-06
   13.2275009       5.87251134E-06
   13.2590008       6.12345457E-06
   13.2905006       5.33582306E-06
   13.3220005       4.75639627E-06
   13.3535004       5.50218601E-06
   13.3850002       5.16989166E-06
   13.4165010       5.67201050E-06
   13.4480009       5.29440831E-06
   13.4795008       5.10664267E-06
   13.5110006       4.93027528E-06
   13.5425005       4.65085895E-06
   13.5740004       4.95676113E-06
   13.6055002       5.43026681E-06
   13.6370010       5.16794171E-06
   13.6685009       4.60677211E-06
   13.7000008       4.24413201E-06
   13.7315006       4.39843507E-06
   13.7630005       4.63683091E-06
   13.7945004       5.07453569E-06
   13.8260002       4.98396912E-06
   13.8575010       4.96200073E-06
   13.8890009       4.92479785E-06
   13.9205008       4.50545758E-06
   13.9520006       4.48310220E-06
   13.9835005       4.77487538E-06
   14.0150003       4.87287980E-06
   14.0465002       4.97149495E-06
   14.0780010       4.87940952E-06
   14.1095009       3.90987452E-06
   14.1410007       4.30684941E-06
   14.1725006       3.93973824E-06
   14.2040005       2.94094593E-06
   14.2355003       2.85872284E-06
   14.2670002       3.44601244E-06
   14.2985010       3.27610132E-06
   14.3300009       2.12254804E-06
   14.3615007       2.37604308E-06
   14.3930006       2.57653596E-06
   14.4245005       2.71397016E-06
   14.4560003       2.42533679E-06
   14.4875002       1.88820832E-06
   14.5190010       1.82959320E-06
   14.5505009       1.30561614E-06
   14.5820007       1.86938087E-06
   14.6135006       1.79360029E-06
   14.6450005       9.34864033E-07
   14.6765003       2.87209303E-07
   14.7080002       4.94720894E-07
   14.7395010       6.85572218E-07
   14.7710009       8.79242634E-07
   14.8025007       2.71998228E-08
   14.8340006      -5.68836754E-07
   14.8655005      -3.60188892E-07
   14.8970003      -9.16532485E-08
   14.9285002       3.96283639E-07
   14.9600010      -1.94187404E-08
   14.9915009      -4.41595915E-07
   15.0230007      -4.76957609E-07
   15.0545006       1.09083146E-07
   15.0860004       3.37573653E-07
   15.1175003       1.18236883E-07
   15.1490002      -4.75033033E-07
   15.1805010      -3.42508315E-07
   15.2120008       8.72802843E-08
   15.2435007       5.01879811E-07
   15.2750006      -4.56232954E-07
   15.3065004       5.76178479E-07
   15.3380003       6.34977425E-07
   15.3695002       7.42371981E-07
   15.4010010       8.07356230E-07
   15.4325008       6.62579566E-07
   15.4640007       1.00845625E-06
   15.4955006       7.39478480E-07
   15.5270004       1.08106917E-06
   15.5585003       1.18019113E-06
   15.5900002       1.17962622E-06
   15.6215010       1.37606855E-06
   15.6530008       1.97960503E-06
   15.6845007       2.16839908E-06
   15.7160006       2.33296532E-06
   15.7475004       2.53288226E-06
   15.7790003       2.91220999E-06
   15.8105001       3.34982451E-06
   15.8420010       2.66084953E-06
   15.8735008       3.44149385E-06
   15.9050007       3.43940087E-06
   15.9365005       3.60482363E-06
   15.9680004       3.77079004E-06
   15.9995003       3.37915390E-06
   16.0310001       3.95949746E-06
   16.0625000       4.50302150E-06
   16.0939999       4.36525806E-06
   16.1254997       4.55684494E-06
   16.1569996       4.78908532E-06
   16.1884995       4.35927041E-06
   16.2199993       3.70735506E-06
   16.2515011       3.90149580E-06
   16.2830009       4.65201538E-06
   16.3145008       4.59925923E-06
   16.3460007       4.41772181E-06
   16.3775005       5.13331543E-06
   16.4090004       4.48141327E-06
   16.4405003       5.27067050E-06
   16.4720001       5.40393330E-06
   16.5035000       5.24788220E-06
   16.5349998       5.08480389E-06
   16.5664997       5.00929582E-06
   16.5979996       5.62646665E-06
   16.6294994       5.32378590E-06
   16.6609993       5.38851737E-06
   16.6925011       5.43290889E-06
   16.7240009       5.53854306E-06
   16.7555008       5.78278241E-06
   16.7870007       6.12817939E-06
   16.8185005       5.69811527E-06
   16.8500004       6.04997604E-06
   16.8815002       6.05942068E-06
   16.9130001       5.83285873E-06
   16.9445000       5.50441700E-06
   16.9759998       6.03433364E-06
   17.0074997       5.27456768E-06
   17.0389996       6.18950344E-06
   17.0704994       6.31730654E-06
   17.1020012       6.24724680E-06
   17.1335011       6.21326035E-06
   17.1650009       6.44905595E-06
   17.1965008       6.25127041E-06
   17.2280006       6.61333752E-06
   17.2595005       6.46951912E-06
   17.2910004       6.22611697E-06
   17.3225002       6.45322461E-06
   17.3540001       6.94952269E-06
   17.3855000       6.42588566E-06
   17.4169998       6.41947327E-06
   17.4485016       7.17512330E-06
   17.4800014       7.76875095E-06
   17.5115013       7.02538364E-06
   17.5430012       7.18110141E-06
   17.5745010       7.31230875E-06
   17.6060009       7.35345702E-06
   17.6375008       7.14237967E-06
   17.6690006       6.86942849E-06
   17.7005005       6.76326727E-06
   17.7320004       6.51023674E-06
   17.7635002       6.58429735E-06
   17.7950001       6.82790869E-06
   17.8264999       7.16560680E-06
   17.8579998       7.34926880E-06
   17.8895016       6.76410264E-06
   17.9210014       6.44835973E-06
   17.9525013       6.22927291E-06
   17.9840012       6.15108820E-06
   18.0155010       5.87501063E-06
   18.0470009       5.56891655E-06
   18.0785007       5.66252220E-06
   18.1100006       5.97508915E-06
   18.1415005       5.76340290E-06
   18.1730003       4.95883296E-06
   18.2045002       4.11225301E-06
   18.2360001       3.93983464E-06
   18.2674999       4.44086618E-06
   18.2989998       4.16894545E-06
   18.3305016       3.82171220E-06
   18.3620014       3.48304297E-06
   18.3935013       3.55400539E-06
   18.4250011       3.07686037E-06
   18.4565010       1.84533701E-06
   18.4880009       2.38377697E-06
   18.5195007       1.93995584E-06
   18.5510006       1.67373389E-06
   18.5825005       1.25783720E-06
   18.6140003       1.04527942E-06
   18.6455002       1.35281266E-06
   18.6770000       1.77204655E-07
   18.7084999       9.98695214E-07
   18.7399998       4.84227542E-07
   18.7715015      -4.41040470E-07
   18.8030014      -8.38100391E-07
   18.8345013      -8.12611120E-07
   18.8660011      -8.31037141E-07
   18.8975010      -1.26706141E-06
   18.9290009      -1.52295581E-06
   18.9605007      -1.50462449E-06
   18.9920006      -1.36983840E-06
   19.0235004      -1.22851156E-06
   19.0550003      -1.70893350E-06
   19.0865002      -1.93898450E-06
   19.1180000      -2.00328145E-06
   19.1494999      -2.25638064E-06
   19.1809998      -2.56833027E-06
   19.2125015      -2.54961878E-06
   19.2440014      -2.20999391E-06
   19.2755013      -3.10771566E-06
   19.3070011      -2.54974339E-06
   19.3385010      -2.71290105E-06
   19.3700008      -2.96896633E-06
   19.4015007      -2.46805052E-06
   19.4330006      -2.56812791E-06
   19.4645004      -2.62848903E-06
   19.4960003      -2.71986028E-06
   19.5275002      -2.77889967E-06
   19.5590000      -2.69346424E-06
   19.5904999      -2.51486426E-06
   19.6219997      -2.58191812E-06
   19.6535015      -2.92219488E-06
   19.6850014      -2.27299211E-06
   19.7165012      -1.97180020E-06
   19.7480011      -2.02470756E-06
   19.7795010      -1.75000764E-06
   19.8110008      -2.02869023E-06
   19.8425007      -1.74842160E-06
   19.8740005      -1.62514471E-06
   19.9055004      -1.12667624E-06
   19.9370003      -8.36085860E-07
   19.9685001      -1.05014499E-06
   20.0000000      -6.97582436E-07
