# Supplementary material for: Dynamics of HeHHe+ Rotational State Changes Induced by Collision with He: A Possible New Path in Early Universe Chemistry
Source: J Phys Chem A. 2021 Apr 26;125(17):3748–59. doi: 10.1021/acs.jpca.1c01820 (PMC8154607; doi:10.1021/acs.jpca.1c01820)
Supplement: Supplementary file 1 — jp1c01820_si_001.zip [file jp1c01820_si_001.zip › Supporting Information/ S1-multipolar radial coefficients/v=0-0_lambda=12.dat]

   1.10000002       573.585449    
   1.13150001       481.826965    
   1.16299999       397.621155    
   1.19449997       311.458374    
   1.22600007       237.722107    
   1.25750005       198.559906    
   1.28900003       163.875122    
   1.32050002       136.341446    
   1.35200000       106.461411    
   1.38350010       84.5329437    
   1.41499996       69.7910690    
   1.44650006       56.8861923    
   1.47800004       46.6034584    
   1.50950003       38.6112823    
   1.54100001       30.3481636    
   1.57249999       24.1399155    
   1.60400009       20.2820663    
   1.63549995       16.8593674    
   1.66700006       14.0286789    
   1.69850004       11.0594845    
   1.73000002       9.13186646    
   1.76150012       7.67639589    
   1.79299998       6.40999842    
   1.82450008       5.39847231    
   1.85600007       4.56719875    
   1.88750005       3.66078615    
   1.91900003       3.02284217    
   1.95050001       2.51515436    
   1.98200011       2.12355542    
   2.01349998       1.79243970    
   2.04500008       1.47296870    
   2.07649994       1.28366709    
   2.10800004       1.11608183    
   2.13950014      0.972104788    
   2.17100000      0.852864027    
   2.20249987      0.745213509    
   2.23400021      0.629616678    
   2.26550007      0.557381272    
   2.29699993      0.495139390    
   2.32850003      0.440406322    
   2.36000013      0.393248677    
   2.39150000      0.350271791    
   2.42300010      0.304106236    
   2.45450020      0.274334311    
   2.48600006      0.247590438    
   2.51749992      0.224022105    
   2.54900002      0.201209128    
   2.58050013      0.178757995    
   2.61199999      0.160832629    
   2.64350009      0.141641214    
   2.67500019      0.132255673    
   2.70650005      0.123409428    
   2.73799992      0.110751443    
   2.76950002       9.84475166E-02
   2.80100012       9.57952961E-02
   2.83249998       8.26331973E-02
   2.86400008       7.82504603E-02
   2.89550018       7.38342479E-02
   2.92700005       6.55162632E-02
   2.95849991       5.74133508E-02
   2.99000001       6.07578158E-02
   3.02150011       5.32826521E-02
   3.05299997       4.74773087E-02
   3.08450007       4.67381924E-02
   3.11600018       4.45804447E-02
   3.14750004       3.81431915E-02
   3.17899990       3.86197753E-02
   3.21050024       3.84183154E-02
   3.24200010       3.25261615E-02
   3.27349997       3.28712054E-02
   3.30499983       3.24720554E-02
   3.33650017       3.01762857E-02
   3.36800003       2.78770551E-02
   3.39949989       2.84390040E-02
   3.43100023       2.67790779E-02
   3.46250010       2.51600072E-02
   3.49399996       2.44137850E-02
   3.52550030       2.39519775E-02
   3.55700016       2.33249571E-02
   3.58850002       2.19486374E-02
   3.61999989       2.07152925E-02
   3.65150023       1.95326768E-02
   3.68300009       1.84239168E-02
   3.71449995       1.75692178E-02
   3.74600029       1.69103425E-02
   3.77750015       1.62101313E-02
   3.80900002       1.56385340E-02
   3.84049988       1.50208762E-02
   3.87200022       1.43605815E-02
   3.90350008       1.36861177E-02
   3.93499994       1.30481031E-02
   3.96650028       1.22618033E-02
   3.99800014       1.16980467E-02
   4.02950001       1.11939404E-02
   4.06099987       1.07292011E-02
   4.09250021       1.03121893E-02
   4.12400007       9.85942688E-03
   4.15549994       9.55647696E-03
   4.18700027       9.25124623E-03
   4.21850014       8.92643724E-03
   4.25000000       8.58163182E-03
   4.28149986       8.23254976E-03
   4.31300020       7.78437266E-03
   4.34450006       7.47377425E-03
   4.37599993       7.18910526E-03
   4.40750027       6.91392692E-03
   4.43900013       6.62822463E-03
   4.47049999       6.31276658E-03
   4.50199986       6.07159873E-03
   4.53350019       5.83650591E-03
   4.56500006       5.62407589E-03
   4.59649992       5.41128358E-03
   4.62800026       5.18218707E-03
   4.65950012       4.95039113E-03
   4.69099998       4.77371411E-03
   4.72249985       4.60063899E-03
   4.75400019       4.44322359E-03
   4.78550005       4.25816514E-03
   4.81699991       4.06464376E-03
   4.84850025       3.91759677E-03
   4.88000011       3.78403813E-03
   4.91149998       3.65139893E-03
   4.94300032       3.52743082E-03
   4.97450018       3.39549570E-03
   5.00600004       3.25640151E-03
   5.03749990       3.13261198E-03
   5.06900024       3.01906304E-03
   5.10050011       2.91599729E-03
   5.13199997       2.78966851E-03
   5.16349983       2.69043096E-03
   5.19500017       2.59895390E-03
   5.22650003       2.50885915E-03
   5.25799990       2.42415699E-03
   5.28949976       2.34420481E-03
   5.32100010       2.24879920E-03
   5.35249996       2.17484520E-03
   5.38399982       2.10894784E-03
   5.41550016       2.04327586E-03
   5.44700003       1.97479594E-03
   5.47849989       1.89043686E-03
   5.50999975       1.82757026E-03
   5.54150009       1.77204749E-03
   5.57299995       1.71984569E-03
   5.60449982       1.66900549E-03
   5.63600016       1.61844876E-03
   5.66750002       1.55234674E-03
   5.69899988       1.50584057E-03
   5.73049974       1.46020262E-03
   5.76200008       1.41524221E-03
   5.79349995       1.37201557E-03
   5.82499981       1.32273289E-03
   5.85650015       1.28810119E-03
   5.88800001       1.25491666E-03
   5.91949987       1.21920707E-03
   5.95100021       1.18298177E-03
   5.98250008       1.14655250E-03
   6.01399994       1.10027206E-03
   6.04549980       1.06570811E-03
   6.07700014       1.03224744E-03
   6.10850000       1.00035151E-03
   6.13999987       9.70217166E-04
   6.17150021       9.41318285E-04
   6.20300007       9.04246874E-04
   6.23449993       8.77105165E-04
   6.26599979       8.51143093E-04
   6.29750013       8.26722593E-04
   6.32900000       8.01919727E-04
   6.36049986       7.73122651E-04
   6.39200020       7.51712883E-04
   6.42350006       7.32093875E-04
   6.45499992       7.11634115E-04
   6.48649979       6.91929599E-04
   6.51800013       6.72562281E-04
   6.54949999       6.50842034E-04
   6.58099985       6.33811811E-04
   6.61250019       6.17880898E-04
   6.64400005       6.02928165E-04
   6.67549992       5.86067734E-04
   6.70699978       5.68780641E-04
   6.73850012       5.55358478E-04
   6.76999998       5.43236732E-04
   6.80149984       5.30580233E-04
   6.83300018       5.18311805E-04
   6.86450005       5.04425494E-04
   6.89599991       4.90966020E-04
   6.92749977       4.79687034E-04
   6.95900011       4.68477170E-04
   6.99049997       4.57857532E-04
   7.02199984       4.43888275E-04
   7.05350018       4.33843612E-04
   7.08500004       4.24208120E-04
   7.11649990       4.14169917E-04
   7.14800024       4.05319443E-04
   7.17950010       3.94811621E-04
   7.21099997       3.83529870E-04
   7.24249983       3.74085823E-04
   7.27400017       3.65053915E-04
   7.30550003       3.55382683E-04
   7.33699989       3.47952126E-04
   7.36850023       3.36472818E-04
   7.40000010       3.27620481E-04
   7.43149996       3.20425985E-04
   7.46299982       3.12824297E-04
   7.49450016       3.04531364E-04
   7.52600002       2.96950922E-04
   7.55749989       2.87609582E-04
   7.58900023       2.80135864E-04
   7.62050009       2.73678743E-04
   7.65199995       2.67054507E-04
   7.68349981       2.59730034E-04
   7.71500015       2.51917925E-04
   7.74650002       2.45156087E-04
   7.77799988       2.39555520E-04
   7.80950022       2.33320810E-04
   7.84100008       2.27133976E-04
   7.87249994       2.21931012E-04
   7.90399981       2.15301770E-04
   7.93550014       2.09520964E-04
   7.96700001       2.04891970E-04
   7.99849987       1.99815258E-04
   8.03000069       1.94653840E-04
   8.06150055       1.89695202E-04
   8.09300041       1.84724224E-04
   8.12450027       1.80264251E-04
   8.15600014       1.75644513E-04
   8.18750000       1.71399763E-04
   8.21899986       1.67411592E-04
   8.25050068       1.63040400E-04
   8.28200054       1.59764633E-04
   8.31350040       1.56079710E-04
   8.34500027       1.52560446E-04
   8.37650013       1.49151630E-04
   8.40799999       1.45743601E-04
   8.43949986       1.42183111E-04
   8.47100067       1.39593394E-04
   8.50250053       1.36251547E-04
   8.53400040       1.34003902E-04
   8.56550026       1.31152046E-04
   8.59700012       1.28339569E-04
   8.62849998       1.26070328E-04
   8.65999985       1.23373698E-04
   8.69150066       1.21763063E-04
   8.72300053       1.19201970E-04
   8.75450039       1.16509560E-04
   8.78600025       1.14219489E-04
   8.81750011       1.12188020E-04
   8.84899998       1.10179986E-04
   8.88049984       1.08703774E-04
   8.91200066       1.06294021E-04
   8.94350052       1.04700390E-04
   8.97500038       1.02997663E-04
   9.00650024       1.01114740E-04
   9.03800011       9.99122276E-05
   9.06949997       9.84336657E-05
   9.10100079       9.62013874E-05
   9.13250065       9.48247616E-05
   9.16400051       9.37468576E-05
   9.19550037       9.26163120E-05
   9.22700024       9.10553208E-05
   9.25850010       8.94248151E-05
   9.29000092       8.84454712E-05
   9.32150078       8.71717057E-05
   9.35300064       8.57864361E-05
   9.38450050       8.44051028E-05
   9.41600037       8.34903331E-05
   9.44750023       8.20362911E-05
   9.47900009       8.03441071E-05
   9.51050091       7.92522260E-05
   9.54200077       7.83055220E-05
   9.57350063       7.73436914E-05
   9.60500050       7.67572637E-05
   9.63650036       7.48478778E-05
   9.66800022       7.38531526E-05
   9.69950008       7.25895952E-05
   9.73100090       7.13647751E-05
   9.76250076       7.04063859E-05
   9.79400063       6.90488596E-05
   9.82550049       6.75322881E-05
   9.85700035       6.73320101E-05
   9.88850021       6.63495739E-05
   9.92000008       6.49839567E-05
   9.95150089       6.36152326E-05
   9.98300076       6.17868209E-05
   10.0145006       6.12507938E-05
   10.0460005       5.94842350E-05
   10.0775003       5.82681241E-05
   10.1090002       5.71802666E-05
   10.1405001       5.53906139E-05
   10.1720009       5.42408488E-05
   10.2035007       5.33384882E-05
   10.2350006       5.19803471E-05
   10.2665005       5.06017750E-05
   10.2980003       4.93422594E-05
   10.3295002       4.82255564E-05
   10.3610001       4.65399426E-05
   10.3925009       4.57091737E-05
   10.4240007       4.39915202E-05
   10.4555006       4.23184611E-05
   10.4870005       4.12895861E-05
   10.5185003       4.03985759E-05
   10.5500002       3.92117072E-05
   10.5815010       3.78072145E-05
   10.6130009       3.72854738E-05
   10.6445007       3.61188831E-05
   10.6760006       3.43633983E-05
   10.7075005       3.35453769E-05
   10.7390003       3.33379430E-05
   10.7705002       3.17654885E-05
   10.8020010       3.11150434E-05
   10.8335009       3.02836688E-05
   10.8650007       2.93255416E-05
   10.8965006       2.84182333E-05
   10.9280005       2.81427401E-05
   10.9595003       2.75628972E-05
   10.9910002       2.67609394E-05
   11.0225010       2.63659622E-05
   11.0540009       2.61425084E-05
   11.0855007       2.59332228E-05
   11.1170006       2.58003001E-05
   11.1485004       2.49111818E-05
   11.1800003       2.52922346E-05
   11.2115002       2.50453759E-05
   11.2430010       2.49172845E-05
   11.2745008       2.50959565E-05
   11.3060007       2.53689941E-05
   11.3375006       2.49241984E-05
   11.3690004       2.55305786E-05
   11.4005003       2.55357609E-05
   11.4320002       2.55209270E-05
   11.4635010       2.56924795E-05
   11.4950008       2.57842730E-05
   11.5265007       2.58469408E-05
   11.5580006       2.58468881E-05
   11.5895004       2.58979398E-05
   11.6210003       2.59755652E-05
   11.6525002       2.59928038E-05
   11.6840010       2.57311240E-05
   11.7155008       2.61574060E-05
   11.7470007       2.65858544E-05
   11.7785006       2.66528768E-05
   11.8100004       2.61756722E-05
   11.8415003       2.57385454E-05
   11.8730001       2.51672682E-05
   11.9045010       2.58002747E-05
   11.9360008       2.54276201E-05
   11.9675007       2.50662124E-05
   11.9990005       2.47484986E-05
   12.0305004       2.44393541E-05
   12.0620003       2.39679557E-05
   12.0935001       2.31895337E-05
   12.1250010       2.24736905E-05
   12.1565008       2.18473015E-05
   12.1880007       2.11523911E-05
   12.2195005       1.98798534E-05
   12.2510004       1.96021319E-05
   12.2825003       1.87843780E-05
   12.3140001       1.72782020E-05
   12.3455009       1.61566368E-05
   12.3770008       1.50351370E-05
   12.4085007       1.35960454E-05
   12.4400005       1.25039105E-05
   12.4715004       1.21540106E-05
   12.5030003       1.12508760E-05
   12.5345001       1.03315197E-05
   12.5660009       9.16869794E-06
   12.5975008       7.82989173E-06
   12.6290007       7.16963496E-06
   12.6605005       6.43049862E-06
   12.6920004       4.27520627E-06
   12.7235003       3.59457454E-06
   12.7550001       2.83305553E-06
   12.7865009       1.77687400E-06
   12.8180008       1.33698063E-06
   12.8495007       6.93826109E-07
   12.8810005      -3.64187713E-07
   12.9125004      -9.43888040E-07
   12.9440002      -1.44638739E-06
   12.9755001      -2.20369225E-06
   13.0070009      -3.33848493E-06
   13.0385008      -3.39132021E-06
   13.0700006      -4.35550601E-06
   13.1015005      -4.59270132E-06
   13.1330004      -4.76484638E-06
   13.1645002      -5.10123664E-06
   13.1960011      -4.78308584E-06
   13.2275009      -5.54669850E-06
   13.2590008      -5.29576801E-06
   13.2905006      -5.03784941E-06
   13.3220005      -5.04843592E-06
   13.3535004      -5.80799542E-06
   13.3850002      -5.60586659E-06
   13.4165010      -5.14321755E-06
   13.4480009      -5.80395954E-06
   13.4795008      -5.55528004E-06
   13.5110006      -5.12221141E-06
   13.5425005      -5.18502884E-06
   13.5740004      -4.84619522E-06
   13.6055002      -4.41034763E-06
   13.6370010      -4.77320600E-06
   13.6685009      -4.61838044E-06
   13.7000008      -4.24531390E-06
   13.7315006      -4.09572658E-06
   13.7630005      -3.99913097E-06
   13.7945004      -3.54166400E-06
   13.8260002      -3.72970840E-06
   13.8575010      -3.43140528E-06
   13.8890009      -2.87204125E-06
   13.9205008      -2.72863304E-06
   13.9520006      -2.70179316E-06
   13.9835005      -1.84079704E-06
   14.0150003      -1.42137901E-06
   14.0465002      -1.42954923E-06
   14.0780010      -1.52599478E-06
   14.1095009      -1.54638951E-06
   14.1410007      -1.84990347E-06
   14.1725006      -1.50847347E-06
   14.2040005      -1.72680086E-06
   14.2355003      -1.71486931E-06
   14.2670002      -1.64621463E-06
   14.2985010      -1.67435633E-06
   14.3300009      -1.52591281E-06
   14.3615007      -1.58088983E-06
   14.3930006      -1.81555970E-06
   14.4245005      -1.78403207E-06
   14.4560003      -1.85452370E-06
   14.4875002      -2.44202329E-06
   14.5190010      -1.66803943E-06
   14.5505009      -2.42148667E-06
   14.5820007      -2.54806037E-06
   14.6135006      -2.64223513E-06
   14.6450005      -2.58029286E-06
   14.6765003      -2.41308476E-06
   14.7080002      -2.90927983E-06
   14.7395010      -3.18142679E-06
   14.7710009      -2.86828072E-06
   14.8025007      -2.89573404E-06
   14.8340006      -3.02092099E-06
   14.8655005      -3.13981718E-06
   14.8970003      -3.54082727E-06
   14.9285002      -3.60502804E-06
   14.9600010      -3.30180524E-06
   14.9915009      -3.57777799E-06
   15.0230007      -3.69465442E-06
   15.0545006      -3.28264969E-06
   15.0860004      -3.34136007E-06
   15.1175003      -3.48909998E-06
   15.1490002      -3.54831877E-06
   15.1805010      -3.31967271E-06
   15.2120008      -3.11143754E-06
   15.2435007      -3.28260080E-06
   15.2750006      -2.81042048E-06
   15.3065004      -2.99610224E-06
   15.3380003      -3.13065470E-06
   15.3695002      -3.19544665E-06
   15.4010010      -3.02252602E-06
   15.4325008      -2.50380936E-06
   15.4640007      -2.50668927E-06
   15.4955006      -3.09343159E-06
   15.5270004      -2.56838143E-06
   15.5585003      -2.02805154E-06
   15.5900002      -1.85304464E-06
   15.6215010      -2.55292298E-06
   15.6530008      -1.78270182E-06
   15.6845007      -1.43821103E-06
   15.7160006      -1.63831317E-06
   15.7475004      -1.48235017E-06
   15.7790003      -1.14285137E-06
   15.8105001      -1.10326789E-06
   15.8420010      -1.22590393E-06
   15.8735008      -6.53066024E-07
   15.9050007      -3.77793441E-07
   15.9365005      -1.18487947E-07
   15.9680004       1.98849449E-07
   15.9995003       6.24200084E-07
   16.0310001       9.98682140E-07
   16.0625000       1.36721678E-06
   16.0939999       1.66808240E-06
   16.1254997       1.38821679E-06
   16.1569996       1.41221938E-06
   16.1884995       2.00742420E-06
   16.2199993       2.28174031E-06
   16.2515011       2.36459346E-06
   16.2830009       2.74808804E-06
   16.3145008       3.15837792E-06
   16.3460007       3.57675117E-06
   16.3775005       3.99350029E-06
   16.4090004       3.72922591E-06
   16.4405003       4.15197292E-06
   16.4720001       5.65411483E-06
   16.5035000       5.65229675E-06
   16.5349998       5.83834935E-06
   16.5664997       6.61353943E-06
   16.5979996       6.02076079E-06
   16.6294994       7.31272712E-06
   16.6609993       7.83959149E-06
   16.6925011       6.85239866E-06
   16.7240009       6.55330950E-06
   16.7555008       7.49668789E-06
   16.7870007       6.92124604E-06
   16.8185005       8.32923615E-06
   16.8500004       7.73461488E-06
   16.8815002       7.76009983E-06
   16.9130001       8.08559980E-06
   16.9445000       8.48243690E-06
   16.9759998       8.81181859E-06
   17.0074997       8.28071370E-06
   17.0389996       8.69305495E-06
   17.0704994       9.31114027E-06
   17.1020012       9.67526739E-06
   17.1335011       9.31370323E-06
   17.1650009       9.99527310E-06
   17.1965008       1.00844554E-05
   17.2280006       9.63811999E-06
   17.2595005       9.68888435E-06
   17.2910004       9.87413932E-06
   17.3225002       1.00140796E-05
   17.3540001       1.01111855E-05
   17.3855000       1.02298163E-05
   17.4169998       1.06362204E-05
   17.4485016       1.06901352E-05
   17.4800014       1.02037320E-05
   17.5115013       9.63745879E-06
   17.5430012       9.89562432E-06
   17.5745010       1.01253918E-05
   17.6060009       9.83473547E-06
   17.6375008       9.16737827E-06
   17.6690006       8.86596263E-06
   17.7005005       9.65813979E-06
   17.7320004       8.98399321E-06
   17.7635002       8.86607631E-06
   17.7950001       8.74815669E-06
   17.8264999       8.44396800E-06
   17.8579998       7.97092162E-06
   17.8895016       7.89555816E-06
   17.9210014       7.51033895E-06
   17.9525013       7.39754887E-06
   17.9840012       6.92754520E-06
   18.0155010       6.44746206E-06
   18.0470009       5.88793000E-06
   18.0785007       5.24005873E-06
   18.1100006       5.03266347E-06
   18.1415005       4.19233356E-06
   18.1730003       3.99445025E-06
   18.2045002       3.30424473E-06
   18.2360001       2.43793033E-06
   18.2674999       2.02316892E-06
   18.2989998       1.37605036E-06
   18.3305016       3.14473510E-07
   18.3620014       2.64976858E-08
   18.3935013      -2.58115904E-07
   18.4250011      -7.90266142E-07
   18.4565010      -1.64275900E-06
   18.4880009      -2.71453200E-06
   18.5195007      -3.70076464E-06
   18.5510006      -3.63305958E-06
   18.5825005      -4.01005173E-06
   18.6140003      -4.78887387E-06
   18.6455002      -5.59896671E-06
   18.6770000      -6.25246412E-06
   18.7084999      -6.61297963E-06
   18.7399998      -7.55225165E-06
   18.7715015      -7.79000857E-06
   18.8030014      -8.03949843E-06
   18.8345013      -8.55760936E-06
   18.8660011      -8.89656530E-06
   18.8975010      -9.21397259E-06
   18.9290009      -9.97659208E-06
   18.9605007      -1.00591496E-05
   18.9920006      -9.93269714E-06
   19.0235004      -1.00322450E-05
   19.0550003      -1.03482735E-05
   19.0865002      -1.05320305E-05
   19.1180000      -1.02017557E-05
   19.1494999      -1.02970398E-05
   19.1809998      -1.06444186E-05
   19.2125015      -1.10173278E-05
   19.2440014      -1.04831261E-05
   19.2755013      -1.05664531E-05
   19.3070011      -1.05973804E-05
   19.3385010      -1.03156426E-05
   19.3700008      -9.85349925E-06
   19.4015007      -9.52693063E-06
   19.4330006      -9.57771135E-06
   19.4645004      -9.18512524E-06
   19.4960003      -8.46150670E-06
   19.5275002      -8.27245822E-06
   19.5590000      -8.37588414E-06
   19.5904999      -7.94002881E-06
   19.6219997      -7.80883784E-06
   19.6535015      -7.08940115E-06
   19.6850014      -6.66089591E-06
   19.7165012      -6.42946861E-06
   19.7480011      -6.07997572E-06
   19.7795010      -4.91010178E-06
   19.8110008      -4.87707166E-06
   19.8425007      -5.16012960E-06
   19.8740005      -4.45345540E-06
   19.9055004      -3.60035369E-06
   19.9370003      -3.10804717E-06
   19.9685001      -2.74225681E-06
   20.0000000      -2.09207064E-06
