# Supplementary material for: Dynamics of HeHHe+ Rotational State Changes Induced by Collision with He: A Possible New Path in Early Universe Chemistry
Source: J Phys Chem A. 2021 Apr 26;125(17):3748–59. doi: 10.1021/acs.jpca.1c01820 (PMC8154607; doi:10.1021/acs.jpca.1c01820)
Supplement: Supplementary file 1 — jp1c01820_si_001.zip [file jp1c01820_si_001.zip › Supporting Information/ S1-multipolar radial coefficients/v=0-0_lambda=06.dat]

   1.10000002       3564.86597    
   1.13150001       2918.88916    
   1.16299999       2332.36572    
   1.19449997       1738.87280    
   1.22600007       1234.52869    
   1.25750005       989.690247    
   1.28900003       774.872009    
   1.32050002       610.138123    
   1.35200000       435.566437    
   1.38350010       308.099701    
   1.41499996       228.967300    
   1.44650006       161.546646    
   1.47800004       110.886581    
   1.50950003       74.6481247    
   1.54100001       40.5423050    
   1.57249999       18.3857422    
   1.60400009       6.80991697    
   1.63549995      -2.11655688    
   1.66700006      -8.18866158    
   1.69850004      -13.3164825    
   1.73000002      -16.2279682    
   1.76150012      -18.1612053    
   1.79299998      -19.3947773    
   1.82450008      -19.7872105    
   1.85600007      -19.5671654    
   1.88750005      -18.8104267    
   1.91900003      -18.2764606    
   1.95050001      -17.6389961    
   1.98200011      -16.7250576    
   2.01349998      -15.0754137    
   2.04500008      -12.5756760    
   2.07649994      -11.2423763    
   2.10800004      -10.1998186    
   2.13950014      -9.15364838    
   2.17100000      -8.13435173    
   2.20249987      -7.24297380    
   2.23400021      -6.19758368    
   2.26550007      -5.48963213    
   2.29699993      -4.85535574    
   2.32850003      -4.28131723    
   2.36000013      -3.77479959    
   2.39150000      -3.31415391    
   2.42300010      -2.79247427    
   2.45450020      -2.45079088    
   2.48600006      -2.15147114    
   2.51749992      -1.88779521    
   2.54900002      -1.63118017    
   2.58050013      -1.37097371    
   2.61199999      -1.21130896    
   2.64350009      -1.07146931    
   2.67500019     -0.925035536    
   2.70650005     -0.798330307    
   2.73799992     -0.694288969    
   2.76950002     -0.579593897    
   2.80100012     -0.495687723    
   2.83249998     -0.446841329    
   2.86400008     -0.385126203    
   2.89550018     -0.320401281    
   2.92700005     -0.272981226    
   2.95849991     -0.248004183    
   2.99000001     -0.196528435    
   3.02150011     -0.179639697    
   3.05299997     -0.161985859    
   3.08450007     -0.130933225    
   3.11600018     -0.106696129    
   3.14750004     -0.103739433    
   3.17899990      -8.25959146E-02
   3.21050024      -6.59835264E-02
   3.24200010      -6.43209890E-02
   3.27349997      -4.95871939E-02
   3.30499983      -3.93299684E-02
   3.33650017      -3.58900428E-02
   3.36800003      -3.34709771E-02
   3.39949989      -2.35622395E-02
   3.43100023      -1.97582245E-02
   3.46250010      -1.73104741E-02
   3.49399996      -1.43179987E-02
   3.52550030      -1.04646003E-02
   3.55700016      -7.76573271E-03
   3.58850002      -6.00767042E-03
   3.61999989      -6.43549208E-03
   3.65150023      -7.47537473E-03
   3.68300009      -8.29598028E-03
   3.71449995      -7.56400917E-03
   3.74600029      -5.24162315E-03
   3.77750015      -1.91316521E-03
   3.80900002      -5.92317840E-04
   3.84049988      -1.40339392E-03
   3.87200022      -2.71526864E-03
   3.90350008      -4.12707729E-03
   3.93499994      -4.70660441E-03
   3.96650028      -4.48090862E-03
   3.99800014      -4.12809383E-03
   4.02950001      -3.90024087E-03
   4.06099987      -3.83037259E-03
   4.09250021      -3.79993161E-03
   4.12400007      -3.65387835E-03
   4.15549994      -3.44380364E-03
   4.18700027      -3.14971269E-03
   4.21850014      -2.77364440E-03
   4.25000000      -2.39152531E-03
   4.28149986      -2.05592159E-03
   4.31300020      -1.79748517E-03
   4.34450006      -1.78260275E-03
   4.37599993      -1.84947182E-03
   4.40750027      -1.90638355E-03
   4.43900013      -1.93138956E-03
   4.47049999      -1.91928737E-03
   4.50199986      -1.90297444E-03
   4.53350019      -1.89831108E-03
   4.56500006      -1.88620319E-03
   4.59649992      -1.86089706E-03
   4.62800026      -1.80435239E-03
   4.65950012      -1.72595331E-03
   4.69099998      -1.67522149E-03
   4.72249985      -1.64706795E-03
   4.75400019      -1.63698313E-03
   4.78550005      -1.62682042E-03
   4.81699991      -1.60429906E-03
   4.84850025      -1.56250235E-03
   4.88000011      -1.51619315E-03
   4.91149998      -1.46569719E-03
   4.94300032      -1.43291615E-03
   4.97450018      -1.40474527E-03
   5.00600004      -1.38013286E-03
   5.03749990      -1.36296370E-03
   5.06900024      -1.33927655E-03
   5.10050011      -1.31001358E-03
   5.13199997      -1.25344121E-03
   5.16349983      -1.20123569E-03
   5.19500017      -1.17544841E-03
   5.22650003      -1.17875228E-03
   5.25799990      -1.19508465E-03
   5.28949976      -1.20887638E-03
   5.32100010      -1.18199002E-03
   5.35249996      -1.12409843E-03
   5.38399982      -1.06288632E-03
   5.41550016      -1.00109086E-03
   5.44700003      -9.62196267E-04
   5.47849989      -9.32125491E-04
   5.50999975      -9.25990986E-04
   5.54150009      -9.33095464E-04
   5.57299995      -9.39770194E-04
   5.60449982      -9.40246799E-04
   5.63600016      -9.24176362E-04
   5.66750002      -8.83670000E-04
   5.69899988      -8.50220269E-04
   5.73049974      -8.15734267E-04
   5.76200008      -7.81536801E-04
   5.79349995      -7.48790801E-04
   5.82499981      -7.10481894E-04
   5.85650015      -6.82407641E-04
   5.88800001      -6.62665290E-04
   5.91949987      -6.55233103E-04
   5.95100021      -6.54758303E-04
   5.98250008      -6.57897326E-04
   6.01399994      -6.65591564E-04
   6.04549980      -6.67495595E-04
   6.07700014      -6.68785186E-04
   6.10850000      -6.68222783E-04
   6.13999987      -6.67269342E-04
   6.17150021      -6.66295935E-04
   6.20300007      -6.60457416E-04
   6.23449993      -6.54135598E-04
   6.26599979      -6.48468675E-04
   6.29750013      -6.40858838E-04
   6.32900000      -6.30419527E-04
   6.36049986      -6.19360828E-04
   6.39200020      -6.07526570E-04
   6.42350006      -5.96406520E-04
   6.45499992      -5.84877329E-04
   6.48649979      -5.72497316E-04
   6.51800013      -5.57707564E-04
   6.54949999      -5.41325309E-04
   6.58099985      -5.27673226E-04
   6.61250019      -5.12405124E-04
   6.64400005      -4.97468165E-04
   6.67549992      -4.80135583E-04
   6.70699978      -4.62934171E-04
   6.73850012      -4.47812345E-04
   6.76999998      -4.32413071E-04
   6.80149984      -4.17431496E-04
   6.83300018      -4.02926496E-04
   6.86450005      -3.86045082E-04
   6.89599991      -3.69738351E-04
   6.92749977      -3.56371660E-04
   6.95900011      -3.42874264E-04
   6.99049997      -3.30188457E-04
   7.02199984      -3.15400015E-04
   7.05350018      -3.03764769E-04
   7.08500004      -2.92978133E-04
   7.11649990      -2.82412482E-04
   7.14800024      -2.72956822E-04
   7.17950010      -2.64086586E-04
   7.21099997      -2.53361242E-04
   7.24249983      -2.45308067E-04
   7.27400017      -2.37878703E-04
   7.30550003      -2.30301550E-04
   7.33699989      -2.24338990E-04
   7.36850023      -2.16240660E-04
   7.40000010      -2.10672413E-04
   7.43149996      -2.06476994E-04
   7.46299982      -2.01978299E-04
   7.49450016      -1.97069006E-04
   7.52600002      -1.92658379E-04
   7.55749989      -1.88589373E-04
   7.58900023      -1.84437013E-04
   7.62050009      -1.81796859E-04
   7.65199995      -1.79541123E-04
   7.68349981      -1.76047004E-04
   7.71500015      -1.72969929E-04
   7.74650002      -1.70006955E-04
   7.77799988      -1.68337618E-04
   7.80950022      -1.66690050E-04
   7.84100008      -1.64923360E-04
   7.87249994      -1.63099539E-04
   7.90399981      -1.60329524E-04
   7.93550014      -1.58413648E-04
   7.96700001      -1.57035101E-04
   7.99849987      -1.55367699E-04
   8.03000069      -1.53600631E-04
   8.06150055      -1.51950153E-04
   8.09300041      -1.49632528E-04
   8.12450027      -1.47977320E-04
   8.15600014      -1.46519771E-04
   8.18750000      -1.44902253E-04
   8.21899986      -1.42612989E-04
   8.25050068      -1.39957861E-04
   8.28200054      -1.38199437E-04
   8.31350040      -1.36727933E-04
   8.34500027      -1.34709291E-04
   8.37650013      -1.32700996E-04
   8.40799999      -1.30635322E-04
   8.43949986      -1.27894280E-04
   8.47100067      -1.26628627E-04
   8.50250053      -1.24128244E-04
   8.53400040      -1.21699173E-04
   8.56550026      -1.18878736E-04
   8.59700012      -1.16460527E-04
   8.62849998      -1.14690665E-04
   8.65999985      -1.12550333E-04
   8.69150066      -1.09448687E-04
   8.72300053      -1.07542684E-04
   8.75450039      -1.05191808E-04
   8.78600025      -1.02508646E-04
   8.81750011      -1.00128018E-04
   8.84899998      -9.68766835E-05
   8.88049984      -9.49008027E-05
   8.91200066      -9.15044802E-05
   8.94350052      -8.85111294E-05
   8.97500038      -8.58240965E-05
   9.00650024      -8.31670259E-05
   9.03800011      -8.04096708E-05
   9.06949997      -7.75357257E-05
   9.10100079      -7.41493714E-05
   9.13250065      -7.10483073E-05
   9.16400051      -6.82644604E-05
   9.19550037      -6.55495896E-05
   9.22700024      -6.26463298E-05
   9.25850010      -5.86658716E-05
   9.29000092      -5.52175916E-05
   9.32150078      -5.30224243E-05
   9.35300064      -5.09194979E-05
   9.38450050      -4.85164092E-05
   9.41600037      -4.59098046E-05
   9.44750023      -4.27853229E-05
   9.47900009      -4.03222693E-05
   9.51050091      -3.83530787E-05
   9.54200077      -3.66708991E-05
   9.57350063      -3.51309682E-05
   9.60500050      -3.36471749E-05
   9.63650036      -3.21047701E-05
   9.66800022      -3.14008685E-05
   9.69950008      -3.05977082E-05
   9.73100090      -2.95875197E-05
   9.76250076      -2.86651411E-05
   9.79400063      -2.90836015E-05
   9.82550049      -2.93775702E-05
   9.85700035      -2.95694699E-05
   9.88850021      -3.00517077E-05
   9.92000008      -3.11450749E-05
   9.95150089      -3.26613372E-05
   9.98300076      -3.48432695E-05
   10.0145006      -3.70575872E-05
   10.0460005      -3.97522235E-05
   10.0775003      -4.26389015E-05
   10.1090002      -4.58997310E-05
   10.1405001      -5.01427639E-05
   10.1720009      -5.36616353E-05
   10.2035007      -5.72557510E-05
   10.2350006      -6.12120639E-05
   10.2665005      -6.50719448E-05
   10.2980003      -6.90168163E-05
   10.3295002      -7.43917626E-05
   10.3610001      -7.82216157E-05
   10.3925009      -8.29506316E-05
   10.4240007      -8.69624855E-05
   10.4555006      -9.15764758E-05
   10.4870005      -9.65453510E-05
   10.5185003      -1.00716999E-04
   10.5500002      -1.04482751E-04
   10.5815010      -1.08200424E-04
   10.6130009      -1.11638845E-04
   10.6445007      -1.15523137E-04
   10.6760006      -1.18919197E-04
   10.7075005      -1.21066056E-04
   10.7390003      -1.23062811E-04
   10.7705002      -1.24534927E-04
   10.8020010      -1.26470826E-04
   10.8335009      -1.27862237E-04
   10.8650007      -1.28409185E-04
   10.8965006      -1.28438609E-04
   10.9280005      -1.27930456E-04
   10.9595003      -1.26821600E-04
   10.9910002      -1.24532089E-04
   11.0225010      -1.21608762E-04
   11.0540009      -1.18719116E-04
   11.0855007      -1.15935618E-04
   11.1170006      -1.12115937E-04
   11.1485004      -1.06585758E-04
   11.1800003      -1.01357939E-04
   11.2115002      -9.62821068E-05
   11.2430010      -9.11707903E-05
   11.2745008      -8.55701001E-05
   11.3060007      -7.89748156E-05
   11.3375006      -7.10607637E-05
   11.3690004      -6.44715619E-05
   11.4005003      -5.76908860E-05
   11.4320002      -5.09654710E-05
   11.4635010      -4.45320256E-05
   11.4950008      -3.52455281E-05
   11.5265007      -2.91002034E-05
   11.5580006      -2.26768880E-05
   11.5895004      -1.63049644E-05
   11.6210003      -1.00024436E-05
   11.6525002      -3.80398410E-06
   11.6840010       3.68631686E-06
   11.7155008       9.15719102E-06
   11.7470007       1.44275855E-05
   11.7785006       1.90388928E-05
   11.8100004       2.32264210E-05
   11.8415003       2.73564656E-05
   11.8730001       3.13210403E-05
   11.9045010       3.38714271E-05
   11.9360008       3.62948413E-05
   11.9675007       3.79433550E-05
   11.9990005       3.85975036E-05
   12.0305004       3.87712425E-05
   12.0620003       3.81191312E-05
   12.0935001       3.69968402E-05
   12.1250010       3.48722242E-05
   12.1565008       3.24549837E-05
   12.1880007       2.93464363E-05
   12.2195005       2.45489991E-05
   12.2510004       2.09073423E-05
   12.2825003       1.65610436E-05
   12.3140001       1.20748819E-05
   12.3455009       5.92340530E-06
   12.3770008      -5.08782534E-07
   12.4085007      -5.84462441E-06
   12.4400005      -1.16941055E-05
   12.4715004      -1.80246207E-05
   12.5030003      -2.41115740E-05
   12.5345001      -3.14079080E-05
   12.5660009      -3.88367407E-05
   12.5975008      -4.49209183E-05
   12.6290007      -5.12661827E-05
   12.6605005      -5.75334598E-05
   12.6920004      -6.56640841E-05
   12.7235003      -7.16218929E-05
   12.7550001      -7.74852451E-05
   12.7865009      -8.34743187E-05
   12.8180008      -8.86114067E-05
   12.8495007      -9.38380472E-05
   12.8810005      -9.95077280E-05
   12.9125004      -1.04833387E-04
   12.9440002      -1.08823304E-04
   12.9755001      -1.12051966E-04
   13.0070009      -1.15014409E-04
   13.0385008      -1.18212374E-04
   13.0700006      -1.20768898E-04
   13.1015005      -1.22222264E-04
   13.1330004      -1.23013553E-04
   13.1645002      -1.23578997E-04
   13.1960011      -1.23960941E-04
   13.2275009      -1.23985810E-04
   13.2590008      -1.23013015E-04
   13.2905006      -1.22263984E-04
   13.3220005      -1.21293539E-04
   13.3535004      -1.19753466E-04
   13.3850002      -1.17959753E-04
   13.4165010      -1.15281284E-04
   13.4480009      -1.12928341E-04
   13.4795008      -1.10453118E-04
   13.5110006      -1.07911925E-04
   13.5425005      -1.05242703E-04
   13.5740004      -1.00763267E-04
   13.6055002      -9.77093878E-05
   13.6370010      -9.47565713E-05
   13.6685009      -9.16311037E-05
   13.7000008      -8.78545907E-05
   13.7315006      -8.36312320E-05
   13.7630005      -7.99189584E-05
   13.7945004      -7.63969583E-05
   13.8260002      -7.25120262E-05
   13.8575010      -6.88920918E-05
   13.8890009      -6.53401657E-05
   13.9205008      -6.13536686E-05
   13.9520006      -5.82735483E-05
   13.9835005      -5.51230369E-05
   14.0150003      -5.21990296E-05
   14.0465002      -4.94030246E-05
   14.0780010      -4.64966361E-05
   14.1095009      -4.33527093E-05
   14.1410007      -4.11030960E-05
   14.1725006      -3.88994667E-05
   14.2040005      -3.67565881E-05
   14.2355003      -3.42603453E-05
   14.2670002      -3.18628372E-05
   14.2985010      -3.02094395E-05
   14.3300009      -2.87661860E-05
   14.3615007      -2.76035480E-05
   14.3930006      -2.62773610E-05
   14.4245005      -2.44941330E-05
   14.4560003      -2.31487866E-05
   14.4875002      -2.24877076E-05
   14.5190010      -2.15131658E-05
   14.5505009      -2.11812021E-05
   14.5820007      -2.05382366E-05
   14.6135006      -2.00929771E-05
   14.6450005      -1.99194674E-05
   14.6765003      -1.98011840E-05
   14.7080002      -1.96028504E-05
   14.7395010      -1.95798330E-05
   14.7710009      -1.97799345E-05
   14.8025007      -1.99244296E-05
   14.8340006      -2.03428935E-05
   14.8655005      -2.13319854E-05
   14.8970003      -2.11302304E-05
   14.9285002      -2.20220409E-05
   14.9600010      -2.28421450E-05
   14.9915009      -2.37836830E-05
   15.0230007      -2.49149562E-05
   15.0545006      -2.61624755E-05
   15.0860004      -2.69237898E-05
   15.1175003      -2.88938299E-05
   15.1490002      -2.92568475E-05
   15.1805010      -3.05863832E-05
   15.2120008      -3.21252519E-05
   15.2435007      -3.35497280E-05
   15.2750006      -3.46631750E-05
   15.3065004      -3.67576868E-05
   15.3380003      -3.82323924E-05
   15.3695002      -3.95781572E-05
   15.4010010      -4.09168242E-05
   15.4325008      -4.23338788E-05
   15.4640007      -4.43657082E-05
   15.4955006      -4.58629293E-05
   15.5270004      -4.66506935E-05
   15.5585003      -4.79765913E-05
   15.5900002      -4.94473243E-05
   15.6215010      -5.05419011E-05
   15.6530008      -5.15278698E-05
   15.6845007      -5.33859347E-05
   15.7160006      -5.41500376E-05
   15.7475004      -5.46565025E-05
   15.7790003      -5.53848695E-05
   15.8105001      -5.66669187E-05
   15.8420010      -5.63828180E-05
   15.8735008      -5.71358432E-05
   15.9050007      -5.76261446E-05
   15.9365005      -5.76627390E-05
   15.9680004      -5.75090744E-05
   15.9995003      -5.73041689E-05
   16.0310001      -5.70123666E-05
   16.0625000      -5.68984578E-05
   16.0939999      -5.65520822E-05
   16.1254997      -5.53005302E-05
   16.1569996      -5.37904380E-05
   16.1884995      -5.26760996E-05
   16.2199993      -5.21307811E-05
   16.2515011      -5.06190445E-05
   16.2830009      -4.93990956E-05
   16.3145008      -4.76764217E-05
   16.3460007      -4.59650146E-05
   16.3775005      -4.47856510E-05
   16.4090004      -4.27927225E-05
   16.4405003      -4.07204134E-05
   16.4720001      -3.84454106E-05
   16.5035000      -3.66241329E-05
   16.5349998      -3.49826842E-05
   16.5664997      -3.32811687E-05
   16.5979996      -3.13220953E-05
   16.6294994      -2.94387009E-05
   16.6609993      -2.69401989E-05
   16.6925011      -2.49185978E-05
   16.7240009      -2.30437508E-05
   16.7555008      -2.11432180E-05
   16.7870007      -2.00912709E-05
   16.8185005      -1.76299618E-05
   16.8500004      -1.55116868E-05
   16.8815002      -1.39177500E-05
   16.9130001      -1.23825857E-05
   16.9445000      -1.08628083E-05
   16.9759998      -9.81396715E-06
   17.0074997      -7.68646805E-06
   17.0389996      -6.57715918E-06
   17.0704994      -5.35220897E-06
   17.1020012      -4.24649079E-06
   17.1335011      -3.39188023E-06
   17.1650009      -2.58719274E-06
   17.1965008      -1.74531590E-06
   17.2280006      -8.89891112E-07
   17.2595005      -4.06111070E-07
   17.2910004      -5.67663427E-08
   17.3225002       3.29894306E-07
   17.3540001       7.43416308E-07
   17.3855000       7.77589207E-07
   17.4169998       1.13807857E-06
   17.4485016       1.13173121E-06
   17.4800014       1.01395017E-06
   17.5115013       8.95297035E-07
   17.5430012       2.86492394E-07
   17.5745010      -4.86957674E-08
   17.6060009      -5.99284363E-07
   17.6375008      -1.22147321E-06
   17.6690006      -1.99786382E-06
   17.7005005      -3.02901526E-06
   17.7320004      -3.79722496E-06
   17.7635002      -5.21471020E-06
   17.7950001      -6.10140523E-06
   17.8264999      -7.19439322E-06
   17.8579998      -8.77357525E-06
   17.8895016      -1.05211930E-05
   17.9210014      -1.22629581E-05
   17.9525013      -1.39983031E-05
   17.9840012      -1.55029211E-05
   18.0155010      -1.74637698E-05
   18.0470009      -1.96224191E-05
   18.0785007      -2.15893433E-05
   18.1100006      -2.38287612E-05
   18.1415005      -2.59415738E-05
   18.1730003      -2.79215328E-05
   18.2045002      -3.03627639E-05
   18.2360001      -3.33568241E-05
   18.2674999      -3.59898586E-05
   18.2989998      -3.79215853E-05
   18.3305016      -4.00932804E-05
   18.3620014      -4.30268192E-05
   18.3935013      -4.54268629E-05
   18.4250011      -4.75229317E-05
   18.4565010      -4.95509375E-05
   18.4880009      -5.14400308E-05
   18.5195007      -5.41691770E-05
   18.5510006      -5.66302588E-05
   18.5825005      -5.86627357E-05
   18.6140003      -6.05088244E-05
   18.6455002      -6.22970620E-05
   18.6770000      -6.43169114E-05
   18.7084999      -6.58425779E-05
   18.7399998      -6.72228634E-05
   18.7715015      -6.83573599E-05
   18.8030014      -6.94604605E-05
   18.8345013      -7.06138162E-05
   18.8660011      -7.16034119E-05
   18.8975010      -7.19844102E-05
   18.9290009      -7.27860752E-05
   18.9605007      -7.31409382E-05
   18.9920006      -7.29525564E-05
   19.0235004      -7.25871651E-05
   19.0550003      -7.26932485E-05
   19.0865002      -7.20311291E-05
   19.1180000      -7.09536180E-05
   19.1494999      -6.98081421E-05
   19.1809998      -6.86870189E-05
   19.2125015      -6.76399941E-05
   19.2440014      -6.53166426E-05
   19.2755013      -6.35887918E-05
   19.3070011      -6.15678582E-05
   19.3385010      -5.96881655E-05
   19.3700008      -5.78707768E-05
   19.4015007      -5.54934122E-05
   19.4330006      -5.23110721E-05
   19.4645004      -4.97653346E-05
   19.4960003      -4.68667240E-05
   19.5275002      -4.39460928E-05
   19.5590000      -4.07319167E-05
   19.5904999      -3.67611792E-05
   19.6219997      -3.40227198E-05
   19.6535015      -3.09894240E-05
   19.6850014      -2.75917118E-05
   19.7165012      -2.42575061E-05
   19.7480011      -2.08476613E-05
   19.7795010      -1.67719900E-05
   19.8110008      -1.31436382E-05
   19.8425007      -9.54170719E-06
   19.8740005      -5.99969189E-06
   19.9055004      -1.74383649E-06
   19.9370003       2.50211951E-06
   19.9685001       6.04045454E-06
   20.0000000       9.53878043E-06
