# Supplementary material for: Dynamics of HeHHe+ Rotational State Changes Induced by Collision with He: A Possible New Path in Early Universe Chemistry
Source: J Phys Chem A. 2021 Apr 26;125(17):3748–59. doi: 10.1021/acs.jpca.1c01820 (PMC8154607; doi:10.1021/acs.jpca.1c01820)
Supplement: Supplementary file 1 — jp1c01820_si_001.zip [file jp1c01820_si_001.zip › Supporting Information/ S1-multipolar radial coefficients/v=0-0_lambda=07.dat]

   1.10000002       2524.95752    
   1.13150001       1936.13110    
   1.16299999       1415.90125    
   1.19449997       899.408569    
   1.22600007       462.815063    
   1.25750005       294.765259    
   1.28900003       148.458725    
   1.32050002       46.1822319    
   1.35200000      -54.2175446    
   1.38350010      -123.622787    
   1.41499996      -155.034653    
   1.44650006      -176.159775    
   1.47800004      -185.254532    
   1.50950003      -186.813171    
   1.54100001      -181.920822    
   1.57249999      -174.608215    
   1.60400009      -165.836685    
   1.63549995      -155.780655    
   1.66700006      -144.775223    
   1.69850004      -129.483978    
   1.73000002      -117.642982    
   1.76150012      -106.062439    
   1.79299998      -94.6825943    
   1.82450008      -83.9341888    
   1.85600007      -74.0977325    
   1.88750005      -62.8008537    
   1.91900003      -55.6210327    
   1.95050001      -49.7810440    
   1.98200011      -44.1745453    
   2.01349998      -38.7557793    
   2.04500008      -32.4987183    
   2.07649994      -28.4778919    
   2.10800004      -24.9477310    
   2.13950014      -21.7910442    
   2.17100000      -19.0437851    
   2.20249987      -16.5499821    
   2.23400021      -13.7848558    
   2.26550007      -12.0033703    
   2.29699993      -10.4420109    
   2.32850003      -9.05290318    
   2.36000013      -7.85616207    
   2.39150000      -6.77913713    
   2.42300010      -5.58205700    
   2.45450020      -4.81435394    
   2.48600006      -4.15151787    
   2.51749992      -3.57823730    
   2.54900002      -3.02409434    
   2.58050013      -2.47262311    
   2.61199999      -2.13563108    
   2.64350009      -1.83656025    
   2.67500019      -1.54792893    
   2.70650005      -1.30577922    
   2.73799992      -1.09427536    
   2.76950002     -0.870398998    
   2.80100012     -0.721492767    
   2.83249998     -0.618127525    
   2.86400008     -0.508721232    
   2.89550018     -0.396117985    
   2.92700005     -0.310106069    
   2.95849991     -0.262509972    
   2.99000001     -0.186076760    
   3.02150011     -0.154083878    
   3.05299997     -0.123801112    
   3.08450007      -7.80734718E-02
   3.11600018      -4.31677960E-02
   3.14750004      -3.66321653E-02
   3.17899990      -8.92524794E-03
   3.21050024       1.24129914E-02
   3.24200010       1.46943321E-02
   3.27349997       3.19144428E-02
   3.30499983       4.32277024E-02
   3.33650017       4.59741801E-02
   3.36800003       4.72964644E-02
   3.39949989       5.74139468E-02
   3.43100023       5.92855252E-02
   3.46250010       5.95740043E-02
   3.49399996       6.09043688E-02
   3.52550030       6.37781397E-02
   3.55700016       6.38242066E-02
   3.58850002       5.82130030E-02
   3.61999989       5.54372333E-02
   3.65150023       5.51631041E-02
   3.68300009       5.50885461E-02
   3.71449995       5.45343943E-02
   3.74600029       5.22589125E-02
   3.77750015       4.88294549E-02
   3.80900002       4.71783020E-02
   3.84049988       4.68169153E-02
   3.87200022       4.65049893E-02
   3.90350008       4.56518196E-02
   3.93499994       4.31756638E-02
   3.96650028       3.86202373E-02
   3.99800014       3.52270268E-02
   4.02950001       3.28611322E-02
   4.06099987       3.13582830E-02
   4.09250021       3.02941035E-02
   4.12400007       2.94259284E-02
   4.15549994       2.88533363E-02
   4.18700027       2.81547792E-02
   4.21850014       2.72158142E-02
   4.25000000       2.60621812E-02
   4.28149986       2.47847494E-02
   4.31300020       2.32239477E-02
   4.34450006       2.21968777E-02
   4.37599993       2.12785266E-02
   4.40750027       2.03976352E-02
   4.43900013       1.94784608E-02
   4.47049999       1.84372067E-02
   4.50199986       1.76415481E-02
   4.53350019       1.68702044E-02
   4.56500006       1.61324516E-02
   4.59649992       1.54379057E-02
   4.62800026       1.47420010E-02
   4.65950012       1.39779449E-02
   4.69099998       1.34137394E-02
   4.72249985       1.28672346E-02
   4.75400019       1.23429392E-02
   4.78550005       1.17466776E-02
   4.81699991       1.11755151E-02
   4.84850025       1.07136518E-02
   4.88000011       1.02709532E-02
   4.91149998       9.87114757E-03
   4.94300032       9.51714069E-03
   4.97450018       9.12066735E-03
   5.00600004       8.72591324E-03
   5.03749990       8.38573929E-03
   5.06900024       8.05032626E-03
   5.10050011       7.73255527E-03
   5.13199997       7.35958666E-03
   5.16349983       7.07780570E-03
   5.19500017       6.84470031E-03
   5.22650003       6.61311997E-03
   5.25799990       6.37393026E-03
   5.28949976       6.15093810E-03
   5.32100010       5.86250471E-03
   5.35249996       5.62896021E-03
   5.38399982       5.43037849E-03
   5.41550016       5.24029182E-03
   5.44700003       5.06994640E-03
   5.47849989       4.86825313E-03
   5.50999975       4.71939705E-03
   5.54150009       4.57085157E-03
   5.57299995       4.41711862E-03
   5.60449982       4.24694456E-03
   5.63600016       4.08438686E-03
   5.66750002       3.87475500E-03
   5.69899988       3.72954272E-03
   5.73049974       3.64132528E-03
   5.76200008       3.55843920E-03
   5.79349995       3.47043225E-03
   5.82499981       3.32053262E-03
   5.85650015       3.18617490E-03
   5.88800001       3.05726379E-03
   5.91949987       2.94320518E-03
   5.95100021       2.86021084E-03
   5.98250008       2.78717256E-03
   6.01399994       2.71068001E-03
   6.04549980       2.64883321E-03
   6.07700014       2.58849491E-03
   6.10850000       2.52634287E-03
   6.13999987       2.46334239E-03
   6.17150021       2.40456592E-03
   6.20300007       2.32877838E-03
   6.23449993       2.27596541E-03
   6.26599979       2.21912330E-03
   6.29750013       2.16288096E-03
   6.32900000       2.10364209E-03
   6.36049986       2.03685579E-03
   6.39200020       1.98453479E-03
   6.42350006       1.93140667E-03
   6.45499992       1.88030163E-03
   6.48649979       1.82953360E-03
   6.51800013       1.77643297E-03
   6.54949999       1.71501515E-03
   6.58099985       1.66718580E-03
   6.61250019       1.62084075E-03
   6.64400005       1.57447322E-03
   6.67549992       1.52098911E-03
   6.70699978       1.47069828E-03
   6.73850012       1.42779096E-03
   6.76999998       1.38506945E-03
   6.80149984       1.34493096E-03
   6.83300018       1.30525639E-03
   6.86450005       1.26071600E-03
   6.89599991       1.21348887E-03
   6.92749977       1.17695529E-03
   6.95900011       1.14397670E-03
   6.99049997       1.10982975E-03
   7.02199984       1.06652174E-03
   7.05350018       1.03371881E-03
   7.08500004       1.00292673E-03
   7.11649990       9.72597278E-04
   7.14800024       9.50291986E-04
   7.17950010       9.23087529E-04
   7.21099997       8.88887327E-04
   7.24249983       8.60315165E-04
   7.27400017       8.36122897E-04
   7.30550003       8.12549668E-04
   7.33699989       7.89181679E-04
   7.36850023       7.59979186E-04
   7.40000010       7.38824951E-04
   7.43149996       7.18887139E-04
   7.46299982       6.99486758E-04
   7.49450016       6.80714322E-04
   7.52600002       6.62773906E-04
   7.55749989       6.41000632E-04
   7.58900023       6.24039967E-04
   7.62050009       6.08918024E-04
   7.65199995       5.94259764E-04
   7.68349981       5.79862332E-04
   7.71500015       5.62229077E-04
   7.74650002       5.49381366E-04
   7.77799988       5.37223415E-04
   7.80950022       5.25737123E-04
   7.84100008       5.14674583E-04
   7.87249994       5.03830786E-04
   7.90399981       4.92033781E-04
   7.93550014       4.82980977E-04
   7.96700001       4.74061002E-04
   7.99849987       4.65438497E-04
   8.03000069       4.57424409E-04
   8.06150055       4.49885963E-04
   8.09300041       4.41085780E-04
   8.12450027       4.34323680E-04
   8.15600014       4.28470026E-04
   8.18750000       4.22713783E-04
   8.21899986       4.16621246E-04
   8.25050068       4.09855886E-04
   8.28200054       4.05047031E-04
   8.31350040       4.00451827E-04
   8.34500027       3.96315299E-04
   8.37650013       3.91973444E-04
   8.40799999       3.86961328E-04
   8.43949986       3.81744117E-04
   8.47100067       3.78232915E-04
   8.50250053       3.75618809E-04
   8.53400040       3.71611648E-04
   8.56550026       3.67568689E-04
   8.59700012       3.63856496E-04
   8.62849998       3.60537058E-04
   8.65999985       3.57793178E-04
   8.69150066       3.53850803E-04
   8.72300053       3.50497197E-04
   8.75450039       3.46651272E-04
   8.78600025       3.42597021E-04
   8.81750011       3.38918733E-04
   8.84899998       3.34892888E-04
   8.88049984       3.31764924E-04
   8.91200066       3.26460431E-04
   8.94350052       3.21478001E-04
   8.97500038       3.17262340E-04
   9.00650024       3.13030498E-04
   9.03800011       3.07858660E-04
   9.06949997       3.03046079E-04
   9.10100079       2.96423474E-04
   9.13250065       2.90582393E-04
   9.16400051       2.84804060E-04
   9.19550037       2.78730498E-04
   9.22700024       2.72709149E-04
   9.25850010       2.65364273E-04
   9.29000092       2.58767570E-04
   9.32150078       2.52461236E-04
   9.35300064       2.46066396E-04
   9.38450050       2.39510875E-04
   9.41600037       2.32851133E-04
   9.44750023       2.24603005E-04
   9.47900009       2.18321380E-04
   9.51050091       2.11687875E-04
   9.54200077       2.05190750E-04
   9.57350063       1.98969734E-04
   9.60500050       1.92844600E-04
   9.63650036       1.84660385E-04
   9.66800022       1.78635601E-04
   9.69950008       1.72439701E-04
   9.73100090       1.66336322E-04
   9.76250076       1.60900352E-04
   9.79400063       1.53512898E-04
   9.82550049       1.48435574E-04
   9.85700035       1.42634031E-04
   9.88850021       1.37839728E-04
   9.92000008       1.33344889E-04
   9.95150089       1.28803804E-04
   9.98300076       1.23455116E-04
   10.0145006       1.18668948E-04
   10.0460005       1.15084054E-04
   10.0775003       1.12075933E-04
   10.1090002       1.08953936E-04
   10.1405001       1.05391548E-04
   10.1720009       1.02951475E-04
   10.2035007       1.00981699E-04
   10.2350006       9.89861146E-05
   10.2665005       9.70384353E-05
   10.2980003       9.51495458E-05
   10.3295002       9.32085532E-05
   10.3610001       9.17378566E-05
   10.3925009       9.08680595E-05
   10.4240007       8.97599020E-05
   10.4555006       8.84045439E-05
   10.4870005       8.75967598E-05
   10.5185003       8.73837562E-05
   10.5500002       8.68183561E-05
   10.5815010       8.62324741E-05
   10.6130009       8.57292252E-05
   10.6445007       8.51114310E-05
   10.6760006       8.45568939E-05
   10.7075005       8.44503083E-05
   10.7390003       8.45072209E-05
   10.7705002       8.38211927E-05
   10.8020010       8.36625404E-05
   10.8335009       8.35792744E-05
   10.8650007       8.33944941E-05
   10.8965006       8.31120706E-05
   10.9280005       8.29196506E-05
   10.9595003       8.24217568E-05
   10.9910002       8.16282409E-05
   11.0225010       8.09664416E-05
   11.0540009       8.03452713E-05
   11.0855007       7.97243047E-05
   11.1170006       7.89480328E-05
   11.1485004       7.78043031E-05
   11.1800003       7.70104089E-05
   11.2115002       7.59704853E-05
   11.2430010       7.48983948E-05
   11.2745008       7.38576273E-05
   11.3060007       7.25370046E-05
   11.3375006       7.08977241E-05
   11.3690004       6.97347350E-05
   11.4005003       6.80394005E-05
   11.4320002       6.64615945E-05
   11.4635010       6.54178366E-05
   11.4950008       6.40295766E-05
   11.5265007       6.24470413E-05
   11.5580006       6.12275326E-05
   11.5895004       5.96666832E-05
   11.6210003       5.81151326E-05
   11.6525002       5.70383963E-05
   11.6840010       5.54524777E-05
   11.7155008       5.38942659E-05
   11.7470007       5.23397212E-05
   11.7785006       5.10538994E-05
   11.8100004       4.98829068E-05
   11.8415003       4.87085599E-05
   11.8730001       4.67960454E-05
   11.9045010       4.56585949E-05
   11.9360008       4.43824210E-05
   11.9675007       4.32728702E-05
   11.9990005       4.22470002E-05
   12.0305004       4.11302826E-05
   12.0620003       4.00799945E-05
   12.0935001       3.93874870E-05
   12.1250010       3.84982523E-05
   12.1565008       3.78413279E-05
   12.1880007       3.73532275E-05
   12.2195005       3.64560583E-05
   12.2510004       3.54581207E-05
   12.2825003       3.51542294E-05
   12.3140001       3.45330336E-05
   12.3455009       3.40500264E-05
   12.3770008       3.33265125E-05
   12.4085007       3.24159300E-05
   12.4400005       3.23289860E-05
   12.4715004       3.18386592E-05
   12.5030003       3.14033059E-05
   12.5345001       3.11320437E-05
   12.5660009       3.08903400E-05
   12.5975008       3.05186113E-05
   12.6290007       3.03188990E-05
   12.6605005       2.94125748E-05
   12.6920004       2.97749102E-05
   12.7235003       2.92554723E-05
   12.7550001       2.85354636E-05
   12.7865009       2.78726020E-05
   12.8180008       2.77083309E-05
   12.8495007       2.81948360E-05
   12.8810005       2.74312060E-05
   12.9125004       2.66100506E-05
   12.9440002       2.63955953E-05
   12.9755001       2.64606169E-05
   13.0070009       2.56164531E-05
   13.0385008       2.52532172E-05
   13.0700006       2.26836728E-05
   13.1015005       2.15359760E-05
   13.1330004       2.10003818E-05
   13.1645002       2.05469496E-05
   13.1960011       2.01265448E-05
   13.2275009       1.94139175E-05
   13.2590008       1.86871384E-05
   13.2905006       1.92744901E-05
   13.3220005       1.96615765E-05
   13.3535004       1.70272870E-05
   13.3850002       1.86678826E-05
   13.4165010       1.60647523E-05
   13.4480009       1.46724888E-05
   13.4795008       1.53442397E-05
   13.5110006       1.62864635E-05
   13.5425005       1.56856477E-05
   13.5740004       1.44104961E-05
   13.6055002       1.34549000E-05
   13.6370010       1.33493195E-05
   13.6685009       1.27015965E-05
   13.7000008       1.15992407E-05
   13.7315006       1.04255159E-05
   13.7630005       1.02968552E-05
   13.7945004       9.86317991E-06
   13.8260002       8.95193716E-06
   13.8575010       8.13896713E-06
   13.8890009       7.37540586E-06
   13.9205008       6.57333840E-06
   13.9520006       6.22714924E-06
   13.9835005       5.42329644E-06
   14.0150003       5.12568613E-06
   14.0465002       4.48852461E-06
   14.0780010       3.63622507E-06
   14.1095009       2.93452695E-06
   14.1410007       2.24515679E-06
   14.1725006       2.14888769E-06
   14.2040005       1.97386521E-06
   14.2355003       1.38221128E-06
   14.2670002       6.88874877E-07
   14.2985010       8.93218939E-08
   14.3300009      -2.25912981E-06
   14.3615007      -1.53709561E-06
   14.3930006      -2.20967922E-06
   14.4245005      -2.36022424E-06
   14.4560003      -2.21056143E-06
   14.4875002      -2.19809635E-06
   14.5190010      -1.95612029E-06
   14.5505009      -1.83382724E-06
   14.5820007      -1.67947030E-06
   14.6135006      -1.46721493E-06
   14.6450005      -1.17779905E-06
   14.6765003      -7.91185244E-07
   14.7080002      -3.14741698E-07
   14.7395010       5.01803612E-08
   14.7710009       5.99423686E-07
   14.8025007       1.63794959E-06
   14.8340006       2.62789877E-06
   14.8655005       3.47832588E-06
   14.8970003       4.24696691E-06
   14.9285002       5.76123239E-06
   14.9600010       6.93872880E-06
   14.9915009       8.56952920E-06
   15.0230007       9.91828438E-06
   15.0545006       1.03702478E-05
   15.0860004       1.18286789E-05
   15.1175003       1.48025965E-05
   15.1490002       1.57098766E-05
   15.1805010       1.75493278E-05
   15.2120008       1.94418317E-05
   15.2435007       2.10661165E-05
   15.2750006       2.25961612E-05
   15.3065004       2.53637991E-05
   15.3380003       2.69967441E-05
   15.3695002       2.88041738E-05
   15.4010010       3.05804388E-05
   15.4325008       3.19551400E-05
   15.4640007       3.52072711E-05
   15.4955006       3.68967885E-05
   15.5270004       3.79723715E-05
   15.5585003       3.96233409E-05
   15.5900002       4.14706628E-05
   15.6215010       4.31856752E-05
   15.6530008       4.46280646E-05
   15.6845007       4.64092373E-05
   15.7160006       4.76384994E-05
   15.7475004       4.86572280E-05
   15.7790003       5.00126625E-05
   15.8105001       5.21960501E-05
   15.8420010       5.25331525E-05
   15.8735008       5.34934697E-05
   15.9050007       5.38977147E-05
   15.9365005       5.41957052E-05
   15.9680004       5.43277056E-05
   15.9995003       5.40395558E-05
   16.0310001       5.42792695E-05
   16.0625000       5.41310437E-05
   16.0939999       5.37660489E-05
   16.1254997       5.26343429E-05
   16.1569996       5.14085805E-05
   16.1884995       5.05443059E-05
   16.2199993       4.97257570E-05
   16.2515011       4.81827046E-05
   16.2830009       4.67502687E-05
   16.3145008       4.51588385E-05
   16.3460007       4.34300637E-05
   16.3775005       4.20007527E-05
   16.4090004       4.09620807E-05
   16.4405003       3.89549641E-05
   16.4720001       3.68228757E-05
   16.5035000       3.51858762E-05
   16.5349998       3.41458435E-05
   16.5664997       3.30201838E-05
   16.5979996       3.11461627E-05
   16.6294994       2.95682712E-05
   16.6609993       2.80851600E-05
   16.6925011       2.66913230E-05
   16.7240009       2.57545926E-05
   16.7555008       2.51133115E-05
   16.7870007       2.43320264E-05
   16.8185005       2.34342406E-05
   16.8500004       2.26731045E-05
   16.8815002       2.22623512E-05
   16.9130001       2.23167117E-05
   16.9445000       2.24788109E-05
   16.9759998       2.24502583E-05
   17.0074997       2.24993964E-05
   17.0389996       2.31761169E-05
   17.0704994       2.42435090E-05
   17.1020012       2.54883671E-05
   17.1335011       2.68418298E-05
   17.1650009       2.80719432E-05
   17.1965008       3.03199686E-05
   17.2280006       3.15178331E-05
   17.2595005       3.34658725E-05
   17.2910004       3.55823868E-05
   17.3225002       3.75062009E-05
   17.3540001       3.99445271E-05
   17.3855000       4.22276462E-05
   17.4169998       4.39265350E-05
   17.4485016       4.58379145E-05
   17.4800014       4.78568982E-05
   17.5115013       4.95024542E-05
   17.5430012       5.23622803E-05
   17.5745010       5.43525166E-05
   17.6060009       5.61067718E-05
   17.6375008       5.76689890E-05
   17.6690006       5.92510951E-05
   17.7005005       6.09895615E-05
   17.7320004       6.17345504E-05
   17.7635002       6.28811977E-05
   17.7950001       6.38942365E-05
   17.8264999       6.45709733E-05
   17.8579998       6.51127120E-05
   17.8895016       6.55914482E-05
   17.9210014       6.51704904E-05
   17.9525013       6.55751719E-05
   17.9840012       6.43275635E-05
   18.0155010       6.29412607E-05
   18.0470009       6.15570534E-05
   18.0785007       6.00792810E-05
   18.1100006       5.79092884E-05
   18.1415005       5.63978429E-05
   18.1730003       5.37008600E-05
   18.2045002       5.07201476E-05
   18.2360001       4.75976049E-05
   18.2674999       4.43500976E-05
   18.2989998       4.11973779E-05
   18.3305016       3.77967845E-05
   18.3620014       3.33394419E-05
   18.3935013       2.98758005E-05
   18.4250011       2.61898495E-05
   18.4565010       2.21465871E-05
   18.4880009       1.83379871E-05
   18.5195007       1.46887814E-05
   18.5510006       9.75106013E-06
   18.5825005       5.56184614E-06
   18.6140003       1.37961695E-06
   18.6455002      -3.26707277E-06
   18.6770000      -6.50403581E-06
   18.7084999      -1.19127644E-05
   18.7399998      -1.55297566E-05
   18.7715015      -1.89049915E-05
   18.8030014      -2.20886977E-05
   18.8345013      -2.50391204E-05
   18.8660011      -2.85431834E-05
   18.8975010      -3.29730865E-05
   18.9290009      -3.60560771E-05
   18.9605007      -3.83216866E-05
   18.9920006      -4.06593899E-05
   19.0235004      -4.32235138E-05
   19.0550003      -4.49905419E-05
   19.0865002      -4.73174223E-05
   19.1180000      -4.89533631E-05
   19.1494999      -5.06146389E-05
   19.1809998      -5.21019465E-05
   19.2125015      -5.29243116E-05
   19.2440014      -5.39759021E-05
   19.2755013      -5.43244387E-05
   19.3070011      -5.46643605E-05
   19.3385010      -5.49711767E-05
   19.3700008      -5.50084260E-05
   19.4015007      -5.47439558E-05
   19.4330006      -5.46458250E-05
   19.4645004      -5.40248402E-05
   19.4960003      -5.38223539E-05
   19.5275002      -5.36110383E-05
   19.5590000      -5.33075654E-05
   19.5904999      -5.23468843E-05
   19.6219997      -5.06459655E-05
   19.6535015      -4.96247594E-05
   19.6850014      -4.85854434E-05
   19.7165012      -4.74793378E-05
   19.7480011      -4.60497540E-05
   19.7795010      -4.43772442E-05
   19.8110008      -4.34061003E-05
   19.8425007      -4.20940924E-05
   19.8740005      -4.09213935E-05
   19.9055004      -3.90881651E-05
   19.9370003      -3.70274465E-05
   19.9685001      -3.55308002E-05
   20.0000000      -3.40997358E-05
