# Supplementary material for: Dynamics of HeHHe+ Rotational State Changes Induced by Collision with He: A Possible New Path in Early Universe Chemistry
Source: J Phys Chem A. 2021 Apr 26;125(17):3748–59. doi: 10.1021/acs.jpca.1c01820 (PMC8154607; doi:10.1021/acs.jpca.1c01820)
Supplement: Supplementary file 1 — jp1c01820_si_001.zip [file jp1c01820_si_001.zip › Supporting Information/ S1-multipolar radial coefficients/v=0-0_lambda=13.dat]

   1.10000002       744.112793    
   1.13150001       657.045532    
   1.16299999       575.032410    
   1.19449997       488.334381    
   1.22600007       411.637695    
   1.25750005       362.555420    
   1.28900003       317.793976    
   1.32050002       279.619751    
   1.35200000       236.193344    
   1.38350010       203.598999    
   1.41499996       178.859970    
   1.44650006       156.270325    
   1.47800004       136.745468    
   1.50950003       120.103073    
   1.54100001       101.546410    
   1.57249999       87.3592377    
   1.60400009       76.8258057    
   1.63549995       67.1791153    
   1.66700006       58.7969933    
   1.69850004       49.2427940    
   1.73000002       42.8432655    
   1.76150012       37.5299797    
   1.79299998       32.7101784    
   1.82450008       28.5321121    
   1.85600007       24.9089336    
   1.88750005       20.7915535    
   1.91900003       18.0091934    
   1.95050001       15.7388020    
   1.98200011       13.7239752    
   2.01349998       11.8973513    
   2.04500008       9.92941380    
   2.07649994       8.65938187    
   2.10800004       7.53281403    
   2.13950014       6.53296328    
   2.17100000       5.67655325    
   2.20249987       4.90169859    
   2.23400021       4.04928398    
   2.26550007       3.50522971    
   2.29699993       3.03118086    
   2.32850003       2.61065722    
   2.36000013       2.25077868    
   2.39150000       1.92855859    
   2.42300010       1.57134295    
   2.45450020       1.34435701    
   2.48600006       1.14805996    
   2.51749992      0.979550183    
   2.54900002      0.817354739    
   2.58050013      0.657923281    
   2.61199999      0.554373145    
   2.64350009      0.458500654    
   2.67500019      0.383010030    
   2.70650005      0.318295836    
   2.73799992      0.253593743    
   2.76950002      0.193808317    
   2.80100012      0.155986294    
   2.83249998      0.117946528    
   2.86400008       8.92068148E-02
   2.89550018       6.28978983E-02
   2.92700005       3.58404592E-02
   2.95849991       1.84329804E-02
   2.99000001       9.47239995E-03
   3.02150011      -4.54158802E-03
   3.05299997      -1.60018224E-02
   3.08450007      -2.23151091E-02
   3.11600018      -2.88228616E-02
   3.14750004      -3.59668024E-02
   3.17899990      -3.75679582E-02
   3.21050024      -3.88099663E-02
   3.24200010      -4.36319634E-02
   3.27349997      -4.33220677E-02
   3.30499983      -4.29794416E-02
   3.33650017      -4.38326374E-02
   3.36800003      -4.43742014E-02
   3.39949989      -4.26538251E-02
   3.43100023      -4.19444628E-02
   3.46250010      -4.13527414E-02
   3.49399996      -4.01929766E-02
   3.52550030      -3.86319831E-02
   3.55700016      -3.74581963E-02
   3.58850002      -3.69779021E-02
   3.61999989      -3.61826196E-02
   3.65150023      -3.46948765E-02
   3.68300009      -3.30731459E-02
   3.71449995      -3.14648002E-02
   3.74600029      -3.01991720E-02
   3.77750015      -2.87283994E-02
   3.80900002      -2.76826974E-02
   3.84049988      -2.66319979E-02
   3.87200022      -2.55681518E-02
   3.90350008      -2.44961288E-02
   3.93499994      -2.34525334E-02
   3.96650028      -2.21210234E-02
   3.99800014      -2.11280975E-02
   4.02950001      -2.02222392E-02
   4.06099987      -1.93483457E-02
   4.09250021      -1.85182765E-02
   4.12400007      -1.74964629E-02
   4.15549994      -1.67644322E-02
   4.18700027      -1.60600338E-02
   4.21850014      -1.53743764E-02
   4.25000000      -1.47150196E-02
   4.28149986      -1.40907113E-02
   4.31300020      -1.33128511E-02
   4.34450006      -1.27502354E-02
   4.37599993      -1.22214556E-02
   4.40750027      -1.17153460E-02
   4.43900013      -1.11952163E-02
   4.47049999      -1.06208986E-02
   4.50199986      -1.01906909E-02
   4.53350019      -9.77540202E-03
   4.56500006      -9.37811658E-03
   4.59649992      -9.00036562E-03
   4.62800026      -8.61820113E-03
   4.65950012      -8.19158182E-03
   4.69099998      -7.87522830E-03
   4.72249985      -7.56913889E-03
   4.75400019      -7.27542816E-03
   4.78550005      -6.94516534E-03
   4.81699991      -6.63548475E-03
   4.84850025      -6.38785074E-03
   4.88000011      -6.14868850E-03
   4.91149998      -5.91984577E-03
   4.94300032      -5.70186460E-03
   4.97450018      -5.45922760E-03
   5.00600004      -5.22452546E-03
   5.03749990      -5.03612356E-03
   5.06900024      -4.85312659E-03
   5.10050011      -4.67772316E-03
   5.13199997      -4.46456252E-03
   5.16349983      -4.29684157E-03
   5.19500017      -4.14450932E-03
   5.22650003      -3.99627304E-03
   5.25799990      -3.86022311E-03
   5.28949976      -3.73120559E-03
   5.32100010      -3.57495015E-03
   5.35249996      -3.44625814E-03
   5.38399982      -3.33372527E-03
   5.41550016      -3.22257145E-03
   5.44700003      -3.11157876E-03
   5.47849989      -2.97145010E-03
   5.50999975      -2.87232874E-03
   5.54150009      -2.78296089E-03
   5.57299995      -2.69840751E-03
   5.60449982      -2.61593820E-03
   5.63600016      -2.53313966E-03
   5.66750002      -2.43025250E-03
   5.69899988      -2.34978762E-03
   5.73049974      -2.27426086E-03
   5.76200008      -2.20012036E-03
   5.79349995      -2.12717871E-03
   5.82499981      -2.04654736E-03
   5.85650015      -1.99045381E-03
   5.88800001      -1.93496875E-03
   5.91949987      -1.87854073E-03
   5.95100021      -1.82165357E-03
   5.98250008      -1.76533253E-03
   6.01399994      -1.69285841E-03
   6.04549980      -1.63827254E-03
   6.07700014      -1.58643688E-03
   6.10850000      -1.53870124E-03
   6.13999987      -1.49226293E-03
   6.17150021      -1.44602347E-03
   6.20300007      -1.38873456E-03
   6.23449993      -1.34651607E-03
   6.26599979      -1.30619295E-03
   6.29750013      -1.26683351E-03
   6.32900000      -1.22602924E-03
   6.36049986      -1.18221855E-03
   6.39200020      -1.14839885E-03
   6.42350006      -1.11471105E-03
   6.45499992      -1.08368974E-03
   6.48649979      -1.05368532E-03
   6.51800013      -1.02230581E-03
   6.54949999      -9.87697276E-04
   6.58099985      -9.61341430E-04
   6.61250019      -9.35057120E-04
   6.64400005      -9.11152165E-04
   6.67549992      -8.83915462E-04
   6.70699978      -8.56772182E-04
   6.73850012      -8.35019047E-04
   6.76999998      -8.14441592E-04
   6.80149984      -7.94565538E-04
   6.83300018      -7.74970278E-04
   6.86450005      -7.53114989E-04
   6.89599991      -7.32572749E-04
   6.92749977      -7.15442002E-04
   6.95900011      -6.97624462E-04
   6.99049997      -6.80966885E-04
   7.02199984      -6.60027377E-04
   7.05350018      -6.42594707E-04
   7.08500004      -6.27941452E-04
   7.11649990      -6.13495242E-04
   7.14800024      -5.98595827E-04
   7.17950010      -5.83946472E-04
   7.21099997      -5.65975439E-04
   7.24249983      -5.51294012E-04
   7.27400017      -5.38135238E-04
   7.30550003      -5.25110925E-04
   7.33699989      -5.12500876E-04
   7.36850023      -4.95996384E-04
   7.40000010      -4.83975193E-04
   7.43149996      -4.72527725E-04
   7.46299982      -4.61440708E-04
   7.49450016      -4.50757623E-04
   7.52600002      -4.39102034E-04
   7.55749989      -4.25729319E-04
   7.58900023      -4.15281247E-04
   7.62050009      -4.05650819E-04
   7.65199995      -3.96030751E-04
   7.68349981      -3.86091473E-04
   7.71500015      -3.74178577E-04
   7.74650002      -3.65047774E-04
   7.77799988      -3.56378034E-04
   7.80950022      -3.47812340E-04
   7.84100008      -3.39432794E-04
   7.87249994      -3.31437070E-04
   7.90399981      -3.20955500E-04
   7.93550014      -3.13478144E-04
   7.96700001      -3.07000708E-04
   7.99849987      -2.99709442E-04
   8.03000069      -2.92111916E-04
   8.06150055      -2.85577291E-04
   8.09300041      -2.76362785E-04
   8.12450027      -2.70484161E-04
   8.15600014      -2.64190836E-04
   8.18750000      -2.57926527E-04
   8.21899986      -2.51395919E-04
   8.25050068      -2.44386873E-04
   8.28200054      -2.38796420E-04
   8.31350040      -2.33249986E-04
   8.34500027      -2.28368008E-04
   8.37650013      -2.23052542E-04
   8.40799999      -2.17347653E-04
   8.43949986      -2.11980398E-04
   8.47100067      -2.06942233E-04
   8.50250053      -2.02499301E-04
   8.53400040      -1.97954156E-04
   8.56550026      -1.92695443E-04
   8.59700012      -1.88207909E-04
   8.62849998      -1.84654331E-04
   8.65999985      -1.80806033E-04
   8.69150066      -1.77356764E-04
   8.72300053      -1.73701090E-04
   8.75450039      -1.69430336E-04
   8.78600025      -1.64997895E-04
   8.81750011      -1.61273085E-04
   8.84899998      -1.58242648E-04
   8.88049984      -1.56277150E-04
   8.91200066      -1.50996813E-04
   8.94350052      -1.48160339E-04
   8.97500038      -1.45415834E-04
   9.00650024      -1.42384743E-04
   9.03800011      -1.40093616E-04
   9.06949997      -1.37413546E-04
   9.10100079      -1.33692796E-04
   9.13250065      -1.30834320E-04
   9.16400051      -1.28761458E-04
   9.19550037      -1.26796731E-04
   9.22700024      -1.24643964E-04
   9.25850010      -1.21709410E-04
   9.29000092      -1.19387463E-04
   9.32150078      -1.17536307E-04
   9.35300064      -1.15529474E-04
   9.38450050      -1.13140217E-04
   9.41600037      -1.11421978E-04
   9.44750023      -1.08850378E-04
   9.47900009      -1.06825690E-04
   9.51050091      -1.05385872E-04
   9.54200077      -1.03784245E-04
   9.57350063      -1.01531412E-04
   9.60500050      -1.00360128E-04
   9.63650036      -9.84236758E-05
   9.66800022      -9.67696542E-05
   9.69950008      -9.45490465E-05
   9.73100090      -9.26056891E-05
   9.76250076      -9.24831693E-05
   9.79400063      -9.03694163E-05
   9.82550049      -8.86493144E-05
   9.85700035      -8.69356882E-05
   9.88850021      -8.59749052E-05
   9.92000008      -8.50913711E-05
   9.95150089      -8.31653451E-05
   9.98300076      -8.12311191E-05
   10.0145006      -8.02461000E-05
   10.0460005      -7.89199839E-05
   10.0775003      -7.77513051E-05
   10.1090002      -7.65431832E-05
   10.1405001      -7.48575330E-05
   10.1720009      -7.42407938E-05
   10.2035007      -7.31460168E-05
   10.2350006      -7.08913649E-05
   10.2665005      -6.95357885E-05
   10.2980003      -6.88029031E-05
   10.3295002      -6.80562225E-05
   10.3610001      -6.68644498E-05
   10.3925009      -6.50277943E-05
   10.4240007      -6.39552454E-05
   10.4555006      -6.27059926E-05
   10.4870005      -6.15628451E-05
   10.5185003      -6.06472786E-05
   10.5500002      -5.95159363E-05
   10.5815010      -5.81308268E-05
   10.6130009      -5.75152662E-05
   10.6445007      -5.66318013E-05
   10.6760006      -5.52023812E-05
   10.7075005      -5.39950379E-05
   10.7390003      -5.33542443E-05
   10.7705002      -5.27415978E-05
   10.8020010      -5.17320477E-05
   10.8335009      -5.04901909E-05
   10.8650007      -4.94086926E-05
   10.8965006      -4.85320015E-05
   10.9280005      -4.72978936E-05
   10.9595003      -4.63189936E-05
   10.9910002      -4.61386553E-05
   11.0225010      -4.52040513E-05
   11.0540009      -4.40861404E-05
   11.0855007      -4.32022425E-05
   11.1170006      -4.28049570E-05
   11.1485004      -4.18381278E-05
   11.1800003      -4.07425578E-05
   11.2115002      -4.01867728E-05
   11.2430010      -3.97716249E-05
   11.2745008      -3.90149617E-05
   11.3060007      -3.87296532E-05
   11.3375006      -3.73325092E-05
   11.3690004      -3.71764800E-05
   11.4005003      -3.62120663E-05
   11.4320002      -3.53354189E-05
   11.4635010      -3.51523122E-05
   11.4950008      -3.40720508E-05
   11.5265007      -3.36031699E-05
   11.5580006      -3.30801849E-05
   11.5895004      -3.24979083E-05
   11.6210003      -3.17694103E-05
   11.6525002      -3.08721355E-05
   11.6840010      -3.04161404E-05
   11.7155008      -3.05047561E-05
   11.7470007      -2.94560978E-05
   11.7785006      -2.87495295E-05
   11.8100004      -2.83410227E-05
   11.8415003      -2.80157710E-05
   11.8730001      -2.68421063E-05
   11.9045010      -2.64466853E-05
   11.9360008      -2.57689371E-05
   11.9675007      -2.52748468E-05
   11.9990005      -2.48513279E-05
   12.0305004      -2.44108633E-05
   12.0620003      -2.40421778E-05
   12.0935001      -2.35334737E-05
   12.1250010      -2.28692297E-05
   12.1565008      -2.22809831E-05
   12.1880007      -2.16583958E-05
   12.2195005      -2.06326513E-05
   12.2510004      -2.06821278E-05
   12.2825003      -2.06767381E-05
   12.3140001      -2.00576924E-05
   12.3455009      -1.82907042E-05
   12.3770008      -1.74396991E-05
   12.4085007      -1.72613109E-05
   12.4400005      -1.70168860E-05
   12.4715004      -1.67304170E-05
   12.5030003      -1.64800840E-05
   12.5345001      -1.60257368E-05
   12.5660009      -1.53973688E-05
   12.5975008      -1.49611151E-05
   12.6290007      -1.41243981E-05
   12.6605005      -1.44718542E-05
   12.6920004      -1.32224050E-05
   12.7235003      -1.27332287E-05
   12.7550001      -1.24191210E-05
   12.7865009      -1.20212453E-05
   12.8180008      -1.13522401E-05
   12.8495007      -1.09148159E-05
   12.8810005      -1.10135479E-05
   12.9125004      -1.08210361E-05
   12.9440002      -1.06416564E-05
   12.9755001      -1.06108164E-05
   13.0070009      -9.65246818E-06
   13.0385008      -9.47777244E-06
   13.0700006      -9.06318928E-06
   13.1015005      -9.02075863E-06
   13.1330004      -9.02704232E-06
   13.1645002      -8.91113086E-06
   13.1960011      -9.01904241E-06
   13.2275009      -8.42369627E-06
   13.2590008      -8.61963508E-06
   13.2905006      -9.06167861E-06
   13.3220005      -9.19608647E-06
   13.3535004      -8.57051145E-06
   13.3850002      -8.67918789E-06
   13.4165010      -8.73642784E-06
   13.4480009      -7.87536828E-06
   13.4795008      -7.98616111E-06
   13.5110006      -8.31276157E-06
   13.5425005      -7.84987151E-06
   13.5740004      -8.23714527E-06
   13.6055002      -8.32080332E-06
   13.6370010      -7.84148506E-06
   13.6685009      -7.73807733E-06
   13.7000008      -7.82035022E-06
   13.7315006      -7.62067612E-06
   13.7630005      -8.45692830E-06
   13.7945004      -7.70157294E-06
   13.8260002      -7.34126934E-06
   13.8575010      -7.23943322E-06
   13.8890009      -7.64694687E-06
   13.9205008      -8.14849591E-06
   13.9520006      -7.73310512E-06
   13.9835005      -7.38966310E-06
   14.0150003      -7.45342186E-06
   14.0465002      -7.25253130E-06
   14.0780010      -6.88337286E-06
   14.1095009      -6.92627600E-06
   14.1410007      -6.89788521E-06
   14.1725006      -7.02328043E-06
   14.2040005      -6.42587474E-06
   14.2355003      -6.16314401E-06
   14.2670002      -5.93335790E-06
   14.2985010      -5.33569118E-06
   14.3300009      -4.70153373E-06
   14.3615007      -4.82902306E-06
   14.3930006      -4.66385336E-06
   14.4245005      -4.70130635E-06
   14.4560003      -4.82978839E-06
   14.4875002      -4.60321053E-06
   14.5190010      -4.26794577E-06
   14.5505009      -3.93268328E-06
   14.5820007      -3.70218163E-06
   14.6135006      -3.30446187E-06
   14.6450005      -3.05535468E-06
   14.6765003      -3.01159616E-06
   14.7080002      -2.74988065E-06
   14.7395010      -2.72979082E-06
   14.7710009      -2.53260578E-06
   14.8025007      -1.73949616E-06
   14.8340006      -1.40422731E-06
   14.8655005      -1.50514040E-06
   14.8970003      -1.53060137E-06
   14.9285002      -1.73502542E-06
   14.9600010      -1.72072146E-06
   14.9915009      -1.15834177E-06
   15.0230007      -9.34722095E-07
   15.0545006      -1.49800883E-06
   15.0860004      -1.39140934E-06
   15.1175003      -1.74783906E-06
   15.1490002      -1.81959342E-06
   15.1805010      -1.58130604E-06
   15.2120008      -1.30722060E-06
   15.2435007      -1.36210178E-06
   15.2750006      -2.47259322E-06
   15.3065004      -1.97703662E-06
   15.3380003      -1.73701449E-06
   15.3695002      -1.85236877E-06
   15.4010010      -2.30272281E-06
   15.4325008      -2.94858046E-06
   15.4640007      -3.01148293E-06
   15.4955006      -2.49913819E-06
   15.5270004      -2.53541975E-06
   15.5585003      -3.38203586E-06
   15.5900002      -4.06580511E-06
   15.6215010      -3.50105074E-06
   15.6530008      -3.74646265E-06
   15.6845007      -3.77297783E-06
   15.7160006      -3.98091970E-06
   15.7475004      -4.60585534E-06
   15.7790003      -5.04423815E-06
   15.8105001      -4.82468613E-06
   15.8420010      -4.59586454E-06
   15.8735008      -5.22143227E-06
   15.9050007      -4.95322956E-06
   15.9365005      -5.03895853E-06
   15.9680004      -5.34035553E-06
   15.9995003      -5.24147481E-06
   16.0310001      -5.42309135E-06
   16.0625000      -5.30459147E-06
   16.0939999      -5.54050121E-06
   16.1254997      -5.44324166E-06
   16.1569996      -5.42428734E-06
   16.1884995      -5.75290005E-06
   16.2199993      -5.21211769E-06
   16.2515011      -5.80659798E-06
   16.2830009      -5.45611510E-06
   16.3145008      -5.34017136E-06
   16.3460007      -5.48270918E-06
   16.3775005      -5.51582480E-06
   16.4090004      -5.40641349E-06
   16.4405003      -5.51186031E-06
   16.4720001      -6.08121218E-06
   16.5035000      -5.63857520E-06
   16.5349998      -5.52507299E-06
   16.5664997      -6.08063419E-06
   16.5979996      -5.12334373E-06
   16.6294994      -5.64628817E-06
   16.6609993      -6.00423664E-06
   16.6925011      -5.77161609E-06
   16.7240009      -5.65454411E-06
   16.7555008      -5.90974014E-06
   16.7870007      -5.42584348E-06
   16.8185005      -5.69008671E-06
   16.8500004      -5.95020083E-06
   16.8815002      -6.00435897E-06
   16.9130001      -6.00620751E-06
   16.9445000      -6.19392677E-06
   16.9759998      -6.51240543E-06
   17.0074997      -6.41522820E-06
   17.0389996      -7.71096984E-06
   17.0704994      -7.09998176E-06
   17.1020012      -6.34863727E-06
   17.1335011      -6.49510957E-06
   17.1650009      -6.53406141E-06
   17.1965008      -6.76220043E-06
   17.2280006      -6.75234287E-06
   17.2595005      -6.80887570E-06
   17.2910004      -7.24099527E-06
   17.3225002      -8.17542241E-06
   17.3540001      -7.72438307E-06
   17.3855000      -7.65094592E-06
   17.4169998      -8.23790560E-06
   17.4485016      -8.49055959E-06
   17.4800014      -8.24590552E-06
   17.5115013      -7.70087354E-06
   17.5430012      -8.87492297E-06
   17.5745010      -8.72750388E-06
   17.6060009      -8.91297805E-06
   17.6375008      -9.03853470E-06
   17.6690006      -9.16502722E-06
   17.7005005      -9.24123742E-06
   17.7320004      -9.10140807E-06
   17.7635002      -8.96861275E-06
   17.7950001      -9.45437387E-06
   17.8264999      -9.53649123E-06
   17.8579998      -9.24619508E-06
   17.8895016      -9.41610961E-06
   17.9210014      -9.24640426E-06
   17.9525013      -8.90797310E-06
   17.9840012      -9.13199347E-06
   18.0155010      -9.05755951E-06
   18.0470009      -8.94554341E-06
   18.0785007      -9.09516257E-06
   18.1100006      -9.11465031E-06
   18.1415005      -8.33316881E-06
   18.1730003      -8.38927554E-06
   18.2045002      -8.08303048E-06
   18.2360001      -7.37277423E-06
   18.2674999      -7.00594092E-06
   18.2989998      -7.14760245E-06
   18.3305016      -7.00823921E-06
   18.3620014      -7.16370232E-06
   18.3935013      -6.41767429E-06
   18.4250011      -5.79522157E-06
   18.4565010      -5.57103431E-06
   18.4880009      -4.89878221E-06
   18.5195007      -4.80975132E-06
   18.5510006      -4.98222789E-06
   18.5825005      -4.50896778E-06
   18.6140003      -3.86339298E-06
   18.6455002      -3.33389630E-06
   18.6770000      -3.33431944E-06
   18.7084999      -2.57302281E-06
   18.7399998      -2.26469047E-06
   18.7715015      -2.28560975E-06
   18.8030014      -2.03186391E-06
   18.8345013      -1.24252358E-06
   18.8660011      -1.22364838E-06
   18.8975010      -1.07319181E-06
   18.9290009      -4.14603640E-08
   18.9605007      -7.06300085E-08
   18.9920006      -4.60723228E-08
   19.0235004       1.07297922E-06
   19.0550003       7.97844450E-07
   19.0865002       1.06256834E-06
   19.1180000       1.06755795E-06
   19.1494999       7.92069443E-07
   19.1809998       9.33706986E-07
   19.2125015       3.06929974E-06
   19.2440014       1.44733838E-06
   19.2755013       2.18072523E-06
   19.3070011       1.90925789E-06
   19.3385010       2.01202874E-06
   19.3700008       2.17081219E-06
   19.4015007       2.02519868E-06
   19.4330006       2.53165740E-06
   19.4645004       2.79410051E-06
   19.4960003       2.29744296E-06
   19.5275002       2.31194099E-06
   19.5590000       2.55030864E-06
   19.5904999       2.35123889E-06
   19.6219997       2.28790691E-06
   19.6535015       2.44546254E-06
   19.6850014       2.16061017E-06
   19.7165012       2.27782380E-06
   19.7480011       2.70114242E-06
   19.7795010       2.43913610E-06
   19.8110008       2.79457277E-06
   19.8425007       3.24380244E-06
   19.8740005       3.31951878E-06
   19.9055004       2.71052863E-06
   19.9370003       2.27661599E-06
   19.9685001       2.48318429E-06
   20.0000000       2.98474333E-06
