# Supplementary material for: Dynamics of HeHHe+ Rotational State Changes Induced by Collision with He: A Possible New Path in Early Universe Chemistry
Source: J Phys Chem A. 2021 Apr 26;125(17):3748–59. doi: 10.1021/acs.jpca.1c01820 (PMC8154607; doi:10.1021/acs.jpca.1c01820)
Supplement: Supplementary file 1 — jp1c01820_si_001.zip [file jp1c01820_si_001.zip › Supporting Information/ S1-multipolar radial coefficients/v=0-0_lambda=05.dat]

   1.10000002       7266.72266    
   1.13150001       6288.91602    
   1.16299999       5373.95166    
   1.19449997       4417.14697    
   1.22600007       3580.14062    
   1.25750005       3073.22534    
   1.28900003       2617.71948    
   1.32050002       2241.46216    
   1.35200000       1824.47852    
   1.38350010       1515.66162    
   1.41499996       1294.65442    
   1.44650006       1096.38721    
   1.47800004       930.013306    
   1.50950003       792.514587    
   1.54100001       642.386841    
   1.57249999       528.894104    
   1.60400009       448.926971    
   1.63549995       377.800507    
   1.66700006       317.814789    
   1.69850004       252.722351    
   1.73000002       210.213776    
   1.76150012       176.815842    
   1.79299998       147.099594    
   1.82450008       122.528336    
   1.85600007       101.654060    
   1.88750005       79.6046143    
   1.91900003       65.5146027    
   1.95050001       54.9708748    
   1.98200011       46.1053276    
   2.01349998       38.4173279    
   2.04500008       31.2148380    
   2.07649994       26.2741413    
   2.10800004       21.8293495    
   2.13950014       18.1405964    
   2.17100000       15.2552366    
   2.20249987       12.6361542    
   2.23400021       9.91909218    
   2.26550007       8.31975555    
   2.29699993       6.97550726    
   2.32850003       5.82533169    
   2.36000013       4.90213346    
   2.39150000       4.08921099    
   2.42300010       3.23859715    
   2.45450020       2.73144794    
   2.48600006       2.30950308    
   2.51749992       1.96797848    
   2.54900002       1.64468575    
   2.58050013       1.33651471    
   2.61199999       1.15110993    
   2.64350009      0.976639807    
   2.67500019      0.854405165    
   2.70650005      0.747220457    
   2.73799992      0.639201522    
   2.76950002      0.537333429    
   2.80100012      0.484088808    
   2.83249998      0.415292054    
   2.86400008      0.371910781    
   2.89550018      0.329461187    
   2.92700005      0.283179134    
   2.95849991      0.245896518    
   2.99000001      0.237950206    
   3.02150011      0.207570791    
   3.05299997      0.182574406    
   3.08450007      0.169395328    
   3.11600018      0.153739795    
   3.14750004      0.132279858    
   3.17899990      0.126470998    
   3.21050024      0.120051034    
   3.24200010      0.100589953    
   3.27349997       9.65211540E-02
   3.30499983       9.18227434E-02
   3.33650017       8.31270814E-02
   3.36800003       7.49124438E-02
   3.39949989       7.34728053E-02
   3.43100023       6.69378638E-02
   3.46250010       6.10749573E-02
   3.49399996       5.80157526E-02
   3.52550030       5.59406169E-02
   3.55700016       5.27883433E-02
   3.58850002       4.55367044E-02
   3.61999989       4.25293259E-02
   3.65150023       4.27751131E-02
   3.68300009       4.32283282E-02
   3.71449995       4.33226712E-02
   3.74600029       4.12673727E-02
   3.77750015       3.70656103E-02
   3.80900002       3.38430814E-02
   3.84049988       3.12953666E-02
   3.87200022       2.94635687E-02
   3.90350008       2.85898540E-02
   3.93499994       2.86002774E-02
   3.96650028       2.93344669E-02
   3.99800014       2.97107603E-02
   4.02950001       2.94880588E-02
   4.06099987       2.86528580E-02
   4.09250021       2.71143485E-02
   4.12400007       2.45205630E-02
   4.15549994       2.24073119E-02
   4.18700027       2.06342600E-02
   4.21850014       1.95731465E-02
   4.25000000       1.92451011E-02
   4.28149986       1.91423651E-02
   4.31300020       1.88016482E-02
   4.34450006       1.81452688E-02
   4.37599993       1.72898360E-02
   4.40750027       1.64865982E-02
   4.43900013       1.56919137E-02
   4.47049999       1.49524556E-02
   4.50199986       1.44196227E-02
   4.53350019       1.38881309E-02
   4.56500006       1.33682992E-02
   4.59649992       1.28539922E-02
   4.62800026       1.23164654E-02
   4.65950012       1.16892336E-02
   4.69099998       1.12196160E-02
   4.72249985       1.07691577E-02
   4.75400019       1.03386650E-02
   4.78550005       9.85301565E-03
   4.81699991       9.38964169E-03
   4.84850025       9.00449324E-03
   4.88000011       8.62888992E-03
   4.91149998       8.26853700E-03
   4.94300032       7.92858098E-03
   4.97450018       7.56112440E-03
   5.00600004       7.22036138E-03
   5.03749990       6.97155204E-03
   5.06900024       6.73477398E-03
   5.10050011       6.49703946E-03
   5.13199997       6.17624214E-03
   5.16349983       5.90543449E-03
   5.19500017       5.67150582E-03
   5.22650003       5.45490300E-03
   5.25799990       5.26377000E-03
   5.28949976       5.08494023E-03
   5.32100010       4.85550705E-03
   5.35249996       4.65711346E-03
   5.38399982       4.49078297E-03
   5.41550016       4.34067473E-03
   5.44700003       4.22164286E-03
   5.47849989       4.06876765E-03
   5.50999975       3.94981122E-03
   5.54150009       3.81752057E-03
   5.57299995       3.68368160E-03
   5.60449982       3.55492532E-03
   5.63600016       3.44221294E-03
   5.66750002       3.30467243E-03
   5.69899988       3.19768419E-03
   5.73049974       3.08605027E-03
   5.76200008       2.97323731E-03
   5.79349995       2.86077475E-03
   5.82499981       2.73171207E-03
   5.85650015       2.64302245E-03
   5.88800001       2.56446493E-03
   5.91949987       2.49244086E-03
   5.95100021       2.42366642E-03
   5.98250008       2.35684030E-03
   6.01399994       2.27589649E-03
   6.04549980       2.21415563E-03
   6.07700014       2.15599523E-03
   6.10850000       2.09880155E-03
   6.13999987       2.04205513E-03
   6.17150021       1.98581745E-03
   6.20300007       1.91487290E-03
   6.23449993       1.86235667E-03
   6.26599979       1.81054836E-03
   6.29750013       1.76016963E-03
   6.32900000       1.70793862E-03
   6.36049986       1.64738228E-03
   6.39200020       1.60111103E-03
   6.42350006       1.55761896E-03
   6.45499992       1.51282852E-03
   6.48649979       1.46888464E-03
   6.51800013       1.42403739E-03
   6.54949999       1.37313548E-03
   6.58099985       1.33430527E-03
   6.61250019       1.29459985E-03
   6.64400005       1.25732226E-03
   6.67549992       1.21478934E-03
   6.70699978       1.17506552E-03
   6.73850012       1.14084582E-03
   6.76999998       1.10665709E-03
   6.80149984       1.07399665E-03
   6.83300018       1.04334392E-03
   6.86450005       1.00850873E-03
   6.89599991       9.74690367E-04
   6.92749977       9.46043932E-04
   6.95900011       9.17461701E-04
   6.99049997       8.91394040E-04
   7.02199984       8.58920685E-04
   7.05350018       8.33564671E-04
   7.08500004       8.09982826E-04
   7.11649990       7.86462915E-04
   7.14800024       7.63135613E-04
   7.17950010       7.42732373E-04
   7.21099997       7.16512150E-04
   7.24249983       6.95318100E-04
   7.27400017       6.75603806E-04
   7.30550003       6.55998359E-04
   7.33699989       6.38497877E-04
   7.36850023       6.17209880E-04
   7.40000010       5.99537336E-04
   7.43149996       5.84022899E-04
   7.46299982       5.68574527E-04
   7.49450016       5.53013349E-04
   7.52600002       5.38271328E-04
   7.55749989       5.20265254E-04
   7.58900023       5.07237506E-04
   7.62050009       4.94523789E-04
   7.65199995       4.81997122E-04
   7.68349981       4.69828781E-04
   7.71500015       4.54851950E-04
   7.74650002       4.44265810E-04
   7.77799988       4.33795154E-04
   7.80950022       4.23221238E-04
   7.84100008       4.12749330E-04
   7.87249994       4.03042941E-04
   7.90399981       3.90835427E-04
   7.93550014       3.81943013E-04
   7.96700001       3.72484938E-04
   7.99849987       3.63764673E-04
   8.03000069       3.55371943E-04
   8.06150055       3.46759014E-04
   8.09300041       3.35834338E-04
   8.12450027       3.27957503E-04
   8.15600014       3.20590625E-04
   8.18750000       3.13075172E-04
   8.21899986       3.04849847E-04
   8.25050068       2.96326383E-04
   8.28200054       2.89450400E-04
   8.31350040       2.82599998E-04
   8.34500027       2.75933737E-04
   8.37650013       2.69296463E-04
   8.40799999       2.62371846E-04
   8.43949986       2.54747079E-04
   8.47100067       2.48595461E-04
   8.50250053       2.43031202E-04
   8.53400040       2.37336470E-04
   8.56550026       2.30913225E-04
   8.59700012       2.25205629E-04
   8.62849998       2.20343209E-04
   8.65999985       2.15291977E-04
   8.69150066       2.10356782E-04
   8.72300053       2.05609758E-04
   8.75450039       2.00257564E-04
   8.78600025       1.95335524E-04
   8.81750011       1.91512736E-04
   8.84899998       1.87759608E-04
   8.88049984       1.83462267E-04
   8.91200066       1.78223767E-04
   8.94350052       1.74850895E-04
   8.97500038       1.71764157E-04
   9.00650024       1.68605300E-04
   9.03800011       1.64921265E-04
   9.06949997       1.62216587E-04
   9.10100079       1.59090312E-04
   9.13250065       1.56067457E-04
   9.16400051       1.53335553E-04
   9.19550037       1.50897395E-04
   9.22700024       1.48902909E-04
   9.25850010       1.45271697E-04
   9.29000092       1.43106998E-04
   9.32150078       1.40919525E-04
   9.35300064       1.38834803E-04
   9.38450050       1.37015013E-04
   9.41600037       1.34981208E-04
   9.44750023       1.32703295E-04
   9.47900009       1.30787870E-04
   9.51050091       1.28929707E-04
   9.54200077       1.27101768E-04
   9.57350063       1.25375969E-04
   9.60500050       1.23776947E-04
   9.63650036       1.22251629E-04
   9.66800022       1.20382931E-04
   9.69950008       1.18887387E-04
   9.73100090       1.17380398E-04
   9.76250076       1.15372270E-04
   9.79400063       1.13753529E-04
   9.82550049       1.12306741E-04
   9.85700035       1.10710702E-04
   9.88850021       1.09050336E-04
   9.92000008       1.07357737E-04
   9.95150089       1.05580111E-04
   9.98300076       1.03067905E-04
   10.0145006       1.02369377E-04
   10.0460005       1.00419682E-04
   10.0775003       9.83000937E-05
   10.1090002       9.62420017E-05
   10.1405001       9.43084960E-05
   10.1720009       9.16767603E-05
   10.2035007       9.00730010E-05
   10.2350006       8.83816465E-05
   10.2665005       8.66515620E-05
   10.2980003       8.44520182E-05
   10.3295002       8.18799526E-05
   10.3610001       7.93467261E-05
   10.3925009       7.80306000E-05
   10.4240007       7.59496252E-05
   10.4555006       7.34870555E-05
   10.4870005       7.15138813E-05
   10.5185003       6.99545635E-05
   10.5500002       6.82566315E-05
   10.5815010       6.64694744E-05
   10.6130009       6.47969573E-05
   10.6445007       6.28300331E-05
   10.6760006       6.08789960E-05
   10.7075005       5.93505720E-05
   10.7390003       5.74378100E-05
   10.7705002       5.59234686E-05
   10.8020010       5.39294670E-05
   10.8335009       5.25737305E-05
   10.8650007       5.12671941E-05
   10.8965006       4.99131784E-05
   10.9280005       4.87499965E-05
   10.9595003       4.76502282E-05
   10.9910002       4.65927696E-05
   11.0225010       4.56773378E-05
   11.0540009       4.48561477E-05
   11.0855007       4.40971526E-05
   11.1170006       4.34624781E-05
   11.1485004       4.27041814E-05
   11.1800003       4.22407902E-05
   11.2115002       4.18915479E-05
   11.2430010       4.16255716E-05
   11.2745008       4.14265087E-05
   11.3060007       4.11124747E-05
   11.3375006       4.10643261E-05
   11.3690004       4.13492671E-05
   11.4005003       4.17356932E-05
   11.4320002       4.21012301E-05
   11.4635010       4.21637633E-05
   11.4950008       4.16715993E-05
   11.5265007       4.24105310E-05
   11.5580006       4.27746963E-05
   11.5895004       4.29443353E-05
   11.6210003       4.30789769E-05
   11.6525002       4.32872112E-05
   11.6840010       4.44986035E-05
   11.7155008       4.44332145E-05
   11.7470007       4.50740554E-05
   11.7785006       4.56240414E-05
   11.8100004       4.61380259E-05
   11.8415003       4.67279533E-05
   11.8730001       4.78624570E-05
   11.9045010       4.86333156E-05
   11.9360008       4.91425490E-05
   11.9675007       4.97075926E-05
   11.9990005       5.03850606E-05
   12.0305004       5.12522420E-05
   12.0620003       5.22606570E-05
   12.0935001       5.23985400E-05
   12.1250010       5.29158897E-05
   12.1565008       5.35976396E-05
   12.1880007       5.43768911E-05
   12.2195005       5.52188685E-05
   12.2510004       5.60171065E-05
   12.2825003       5.64882357E-05
   12.3140001       5.70619668E-05
   12.3455009       5.77706596E-05
   12.3770008       5.85042035E-05
   12.4085007       5.92312899E-05
   12.4400005       6.00326093E-05
   12.4715004       6.01908287E-05
   12.5030003       6.06564754E-05
   12.5345001       6.15516110E-05
   12.5660009       6.22932348E-05
   12.5975008       6.27273766E-05
   12.6290007       6.37254270E-05
   12.6605005       6.42116429E-05
   12.6920004       6.51195514E-05
   12.7235003       6.55056720E-05
   12.7550001       6.61151353E-05
   12.7865009       6.70289010E-05
   12.8180008       6.71112284E-05
   12.8495007       6.75694537E-05
   12.8810005       6.86125495E-05
   12.9125004       6.92870017E-05
   12.9440002       6.96812494E-05
   12.9755001       7.00467499E-05
   13.0070009       7.07562649E-05
   13.0385008       7.08797379E-05
   13.0700006       7.13129048E-05
   13.1015005       7.18416559E-05
   13.1330004       7.24175698E-05
   13.1645002       7.30269821E-05
   13.1960011       7.33871202E-05
   13.2275009       7.34955174E-05
   13.2590008       7.38904273E-05
   13.2905006       7.44219869E-05
   13.3220005       7.48620951E-05
   13.3535004       7.50133913E-05
   13.3850002       7.50879481E-05
   13.4165010       7.52129927E-05
   13.4480009       7.55562796E-05
   13.4795008       7.56188019E-05
   13.5110006       7.54454959E-05
   13.5425005       7.52359556E-05
   13.5740004       7.52581254E-05
   13.6055002       7.49629253E-05
   13.6370010       7.47340819E-05
   13.6685009       7.46737278E-05
   13.7000008       7.45248035E-05
   13.7315006       7.38758681E-05
   13.7630005       7.34611458E-05
   13.7945004       7.24067431E-05
   13.8260002       7.23665435E-05
   13.8575010       7.16123031E-05
   13.8890009       7.04943886E-05
   13.9205008       6.96262941E-05
   13.9520006       6.85576888E-05
   13.9835005       6.75562842E-05
   14.0150003       6.63034953E-05
   14.0465002       6.51261726E-05
   14.0780010       6.39656137E-05
   14.1095009       6.21273211E-05
   14.1410007       6.10832503E-05
   14.1725006       5.93383520E-05
   14.2040005       5.76472557E-05
   14.2355003       5.57838503E-05
   14.2670002       5.37593078E-05
   14.2985010       5.20329377E-05
   14.3300009       5.06448087E-05
   14.3615007       4.90324055E-05
   14.3930006       4.70672785E-05
   14.4245005       4.52494132E-05
   14.4560003       4.35867987E-05
   14.4875002       4.18675263E-05
   14.5190010       3.99283927E-05
   14.5505009       3.77625074E-05
   14.5820007       3.57212375E-05
   14.6135006       3.39587241E-05
   14.6450005       3.24995854E-05
   14.6765003       3.11264048E-05
   14.7080002       2.93371158E-05
   14.7395010       2.80052336E-05
   14.7710009       2.65571889E-05
   14.8025007       2.49833520E-05
   14.8340006       2.36772485E-05
   14.8655005       2.28507342E-05
   14.8970003       2.15865530E-05
   14.9285002       2.03312993E-05
   14.9600010       1.98448197E-05
   14.9915009       1.90355440E-05
   15.0230007       1.84377823E-05
   15.0545006       1.85175249E-05
   15.0860004       1.74267025E-05
   15.1175003       1.74734869E-05
   15.1490002       1.70428775E-05
   15.1805010       1.71597294E-05
   15.2120008       1.72474756E-05
   15.2435007       1.70030107E-05
   15.2750006       1.69840914E-05
   15.3065004       1.69665709E-05
   15.3380003       1.72927084E-05
   15.3695002       1.74731103E-05
   15.4010010       1.76176145E-05
   15.4325008       1.80062361E-05
   15.4640007       1.78783521E-05
   15.4955006       1.83189331E-05
   15.5270004       1.82347303E-05
   15.5585003       1.80447332E-05
   15.5900002       1.78559076E-05
   15.6215010       1.76869580E-05
   15.6530008       1.75484765E-05
   15.6845007       1.77252205E-05
   15.7160006       1.73425851E-05
   15.7475004       1.68079841E-05
   15.7790003       1.62279521E-05
   15.8105001       1.54327699E-05
   15.8420010       1.43545412E-05
   15.8735008       1.31200213E-05
   15.9050007       1.20344021E-05
   15.9365005       1.09702887E-05
   15.9680004       9.63816728E-06
   15.9995003       7.36871516E-06
   16.0310001       5.45504099E-06
   16.0625000       3.58923353E-06
   16.0939999       1.38224402E-06
   16.1254997      -1.63323421E-06
   16.1569996      -4.60015644E-06
   16.1884995      -7.20207890E-06
   16.2199993      -9.70065594E-06
   16.2515011      -1.26808545E-05
   16.2830009      -1.56582209E-05
   16.3145008      -1.89252751E-05
   16.3460007      -2.22100916E-05
   16.3775005      -2.50721987E-05
   16.4090004      -2.85618662E-05
   16.4405003      -3.12862467E-05
   16.4720001      -3.50766386E-05
   16.5035000      -3.83449660E-05
   16.5349998      -4.11620495E-05
   16.5664997      -4.39264877E-05
   16.5979996      -4.72606444E-05
   16.6294994      -4.94852284E-05
   16.6609993      -5.27841039E-05
   16.6925011      -5.54946855E-05
   16.7240009      -5.80395317E-05
   16.7555008      -6.05714413E-05
   16.7870007      -6.20167339E-05
   16.8185005      -6.45427353E-05
   16.8500004      -6.60301084E-05
   16.8815002      -6.71247617E-05
   16.9130001      -6.83134786E-05
   16.9445000      -6.96936768E-05
   16.9759998      -7.07930521E-05
   17.0074997      -7.07695799E-05
   17.0389996      -7.09940141E-05
   17.0704994      -7.09340893E-05
   17.1020012      -7.03662081E-05
   17.1335011      -6.95617637E-05
   17.1650009      -6.91329769E-05
   17.1965008      -6.73924878E-05
   17.2280006      -6.59407960E-05
   17.2595005      -6.46727713E-05
   17.2910004      -6.32944866E-05
   17.3225002      -6.10838833E-05
   17.3540001      -5.85061425E-05
   17.3855000      -5.62233909E-05
   17.4169998      -5.39070279E-05
   17.4485016      -5.15673964E-05
   17.4800014      -4.91895262E-05
   17.5115013      -4.66462116E-05
   17.5430012      -4.23876336E-05
   17.5745010      -3.99267155E-05
   17.6060009      -3.68171713E-05
   17.6375008      -3.38292266E-05
   17.6690006      -3.06372604E-05
   17.7005005      -2.66420138E-05
   17.7320004      -2.39161309E-05
   17.7635002      -2.07737248E-05
   17.7950001      -1.75374807E-05
   17.8264999      -1.44427431E-05
   17.8579998      -1.13602227E-05
   17.8895016      -7.68927111E-06
   17.9210014      -4.48742367E-06
   17.9525013      -1.54785846E-06
   17.9840012       1.58343278E-06
   18.0155010       4.71019393E-06
   18.0470009       7.75387525E-06
   18.0785007       1.02534059E-05
   18.1100006       1.21722696E-05
   18.1415005       1.42623485E-05
   18.1730003       1.65428864E-05
   18.2045002       1.92401967E-05
   18.2360001       2.20774400E-05
   18.2674999       2.43322102E-05
   18.2989998       2.61574623E-05
   18.3305016       2.79549931E-05
   18.3620014       2.98636332E-05
   18.3935013       3.16297010E-05
   18.4250011       3.33010212E-05
   18.4565010       3.48399371E-05
   18.4880009       3.57758872E-05
   18.5195007       3.71819078E-05
   18.5510006       3.91868853E-05
   18.5825005       4.04806924E-05
   18.6140003       4.13312555E-05
   18.6455002       4.21671866E-05
   18.6770000       4.31684020E-05
   18.7084999       4.43114295E-05
   18.7399998       4.53024950E-05
   18.7715015       4.56943490E-05
   18.8030014       4.59679140E-05
   18.8345013       4.64477744E-05
   18.8660011       4.73786968E-05
   18.8975010       4.72468273E-05
   18.9290009       4.76714886E-05
   18.9605007       4.78808870E-05
   18.9920006       4.78908660E-05
   19.0235004       4.77658905E-05
   19.0550003       4.81953939E-05
   19.0865002       4.74623375E-05
   19.1180000       4.75716988E-05
   19.1494999       4.73326691E-05
   19.1809998       4.68440921E-05
   19.2125015       4.62770258E-05
   19.2440014       4.60764968E-05
   19.2755013       4.55582995E-05
   19.3070011       4.47649436E-05
   19.3385010       4.41309021E-05
   19.3700008       4.35819820E-05
   19.4015007       4.28764615E-05
   19.4330006       4.12105619E-05
   19.4645004       4.07360458E-05
   19.4960003       3.98174598E-05
   19.5275002       3.90499590E-05
   19.5590000       3.81914288E-05
   19.5904999       3.67786160E-05
   19.6219997       3.58048237E-05
   19.6535015       3.46398811E-05
   19.6850014       3.36084886E-05
   19.7165012       3.24059693E-05
   19.7480011       3.10931755E-05
   19.7795010       3.01262080E-05
   19.8110008       2.92354671E-05
   19.8425007       2.75734837E-05
   19.8740005       2.63899055E-05
   19.9055004       2.49728873E-05
   19.9370003       2.34997424E-05
   19.9685001       2.22672988E-05
   20.0000000       2.11407314E-05
