# Supplementary material for: Dynamics of HeHHe+ Rotational State Changes Induced by Collision with He: A Possible New Path in Early Universe Chemistry
Source: J Phys Chem A. 2021 Apr 26;125(17):3748–59. doi: 10.1021/acs.jpca.1c01820 (PMC8154607; doi:10.1021/acs.jpca.1c01820)
Supplement: Supplementary file 1 — jp1c01820_si_001.zip [file jp1c01820_si_001.zip › Supporting Information/ S1-multipolar radial coefficients/v=0-0_lambda=11.dat]

   1.10000002       562.896729    
   1.13150001       451.059631    
   1.16299999       350.982666    
   1.19449997       250.781494    
   1.22600007       166.000443    
   1.25750005       129.122604    
   1.28900003       96.8981018    
   1.32050002       72.9149628    
   1.35200000       47.9581604    
   1.38350010       29.8896599    
   1.41499996       19.8103905    
   1.44650006       11.6597261    
   1.47800004       5.99582243    
   1.50950003       2.18279409    
   1.54100001      -1.37379217    
   1.57249999      -3.73600864    
   1.60400009      -4.95680714    
   1.63549995      -5.83388567    
   1.66700006      -6.28690004    
   1.69850004      -6.35539389    
   1.73000002      -6.07772112    
   1.76150012      -5.64140511    
   1.79299998      -5.08756208    
   1.82450008      -4.48664331    
   1.85600007      -3.92650628    
   1.88750005      -3.27468061    
   1.91900003      -2.91001558    
   1.95050001      -2.59739280    
   1.98200011      -2.30491185    
   2.01349998      -2.04583836    
   2.04500008      -1.81014585    
   2.07649994      -1.58934963    
   2.10800004      -1.37258589    
   2.13950014      -1.18635345    
   2.17100000      -1.04353631    
   2.20249987     -0.907245994    
   2.23400021     -0.759829640    
   2.26550007     -0.667689204    
   2.29699993     -0.587795079    
   2.32850003     -0.517241776    
   2.36000013     -0.456785500    
   2.39150000     -0.402638167    
   2.42300010     -0.341961563    
   2.45450020     -0.303305119    
   2.48600006     -0.270736307    
   2.51749992     -0.242023259    
   2.54900002     -0.213755786    
   2.58050013     -0.185245454    
   2.61199999     -0.172318384    
   2.64350009     -0.163750976    
   2.67500019     -0.142345026    
   2.70650005     -0.127874196    
   2.73799992     -0.118180297    
   2.76950002     -0.106998689    
   2.80100012      -9.15980339E-02
   2.83249998      -9.39441323E-02
   2.86400008      -8.46401379E-02
   2.89550018      -7.43954480E-02
   2.92700005      -7.13541061E-02
   2.95849991      -7.24031851E-02
   2.99000001      -5.72946668E-02
   3.02150011      -5.90965301E-02
   3.05299997      -5.91716208E-02
   3.08450007      -5.13171107E-02
   3.11600018      -4.60775755E-02
   3.14750004      -4.96681370E-02
   3.17899990      -4.28000800E-02
   3.21050024      -3.75031419E-02
   3.24200010      -4.01671417E-02
   3.27349997      -3.46749760E-02
   3.30499983      -3.09342127E-02
   3.33650017      -3.04254536E-02
   3.36800003      -3.01996823E-02
   3.39949989      -2.56935451E-02
   3.43100023      -2.41815392E-02
   3.46250010      -2.32960712E-02
   3.49399996      -2.17732172E-02
   3.52550030      -1.94504112E-02
   3.55700016      -1.81955919E-02
   3.58850002      -1.89010631E-02
   3.61999989      -1.87511258E-02
   3.65150023      -1.74681153E-02
   3.68300009      -1.60546415E-02
   3.71449995      -1.48265930E-02
   3.74600029      -1.42856045E-02
   3.77750015      -1.39176259E-02
   3.80900002      -1.33998934E-02
   3.84049988      -1.25700021E-02
   3.87200022      -1.16778538E-02
   3.90350008      -1.08987242E-02
   3.93499994      -1.04845464E-02
   3.96650028      -1.02786357E-02
   3.99800014      -1.01357047E-02
   4.02950001      -9.90570337E-03
   4.06099987      -9.53175779E-03
   4.09250021      -9.04329959E-03
   4.12400007      -8.36281478E-03
   4.15549994      -7.85218365E-03
   4.18700027      -7.41004338E-03
   4.21850014      -7.08842231E-03
   4.25000000      -6.87540416E-03
   4.28149986      -6.69265352E-03
   4.31300020      -6.44883560E-03
   4.34450006      -6.20345213E-03
   4.37599993      -5.93902590E-03
   4.40750027      -5.68268448E-03
   4.43900013      -5.42857451E-03
   4.47049999      -5.17154252E-03
   4.50199986      -4.97871963E-03
   4.53350019      -4.78646019E-03
   4.56500006      -4.60731564E-03
   4.59649992      -4.43823496E-03
   4.62800026      -4.26385086E-03
   4.65950012      -4.07142844E-03
   4.69099998      -3.92212765E-03
   4.72249985      -3.77678615E-03
   4.75400019      -3.63569241E-03
   4.78550005      -3.47627234E-03
   4.81699991      -3.33714834E-03
   4.84850025      -3.22168064E-03
   4.88000011      -3.10432166E-03
   4.91149998      -2.99726683E-03
   4.94300032      -2.88863457E-03
   4.97450018      -2.76422338E-03
   5.00600004      -2.64617917E-03
   5.03749990      -2.55725114E-03
   5.06900024      -2.47263676E-03
   5.10050011      -2.39274837E-03
   5.13199997      -2.28887866E-03
   5.16349983      -2.20332039E-03
   5.19500017      -2.12491001E-03
   5.22650003      -2.05100724E-03
   5.25799990      -1.99945900E-03
   5.28949976      -1.93363533E-03
   5.32100010      -1.85629120E-03
   5.35249996      -1.79956865E-03
   5.38399982      -1.74728571E-03
   5.41550016      -1.69296190E-03
   5.44700003      -1.63602771E-03
   5.47849989      -1.56095135E-03
   5.50999975      -1.50646653E-03
   5.54150009      -1.45999051E-03
   5.57299995      -1.41562475E-03
   5.60449982      -1.37367297E-03
   5.63600016      -1.33978541E-03
   5.66750002      -1.29088631E-03
   5.69899988      -1.25075155E-03
   5.73049974      -1.20909978E-03
   5.76200008      -1.16746733E-03
   5.79349995      -1.12625048E-03
   5.82499981      -1.08567078E-03
   5.85650015      -1.06397457E-03
   5.88800001      -1.04307604E-03
   5.91949987      -1.01807190E-03
   5.95100021      -9.86675848E-04
   5.98250008      -9.50680871E-04
   6.01399994      -9.06450266E-04
   6.04549980      -8.73598037E-04
   6.07700014      -8.41467525E-04
   6.10850000      -8.12408573E-04
   6.13999987      -7.84878270E-04
   6.17150021      -7.57513801E-04
   6.20300007      -7.22441764E-04
   6.23449993      -6.99071097E-04
   6.26599979      -6.75935647E-04
   6.29750013      -6.54081756E-04
   6.32900000      -6.32106967E-04
   6.36049986      -6.07712951E-04
   6.39200020      -5.89774805E-04
   6.42350006      -5.71575831E-04
   6.45499992      -5.55292529E-04
   6.48649979      -5.39909932E-04
   6.51800013      -5.23845258E-04
   6.54949999      -5.06158103E-04
   6.58099985      -4.93131985E-04
   6.61250019      -4.80819523E-04
   6.64400005      -4.69309627E-04
   6.67549992      -4.56212380E-04
   6.70699978      -4.43365745E-04
   6.73850012      -4.33809590E-04
   6.76999998      -4.25130129E-04
   6.80149984      -4.15377173E-04
   6.83300018      -4.07375104E-04
   6.86450005      -3.98030999E-04
   6.89599991      -3.87944601E-04
   6.92749977      -3.80039157E-04
   6.95900011      -3.72722861E-04
   6.99049997      -3.65606305E-04
   7.02199984      -3.55875934E-04
   7.05350018      -3.49007227E-04
   7.08500004      -3.42099462E-04
   7.11649990      -3.34538694E-04
   7.14800024      -3.27500951E-04
   7.17950010      -3.21328786E-04
   7.21099997      -3.12962657E-04
   7.24249983      -3.06109549E-04
   7.27400017      -2.99741165E-04
   7.30550003      -2.93352467E-04
   7.33699989      -2.87183822E-04
   7.36850023      -2.79456115E-04
   7.40000010      -2.72803969E-04
   7.43149996      -2.67157709E-04
   7.46299982      -2.61391076E-04
   7.49450016      -2.55372957E-04
   7.52600002      -2.49300443E-04
   7.55749989      -2.42342488E-04
   7.58900023      -2.36278036E-04
   7.62050009      -2.31169994E-04
   7.65199995      -2.25898359E-04
   7.68349981      -2.19823749E-04
   7.71500015      -2.13435967E-04
   7.74650002      -2.08332000E-04
   7.77799988      -2.03580712E-04
   7.80950022      -1.98330119E-04
   7.84100008      -1.93110653E-04
   7.87249994      -1.89246741E-04
   7.90399981      -1.82708885E-04
   7.93550014      -1.78383329E-04
   7.96700001      -1.73183711E-04
   7.99849987      -1.68551036E-04
   8.03000069      -1.64114826E-04
   8.06150055      -1.59532661E-04
   8.09300041      -1.54161753E-04
   8.12450027      -1.49861764E-04
   8.15600014      -1.46077407E-04
   8.18750000      -1.41754528E-04
   8.21899986      -1.37132505E-04
   8.25050068      -1.32930159E-04
   8.28200054      -1.29083695E-04
   8.31350040      -1.25155115E-04
   8.34500027      -1.21267069E-04
   8.37650013      -1.17679818E-04
   8.40799999      -1.14256203E-04
   8.43949986      -1.10250374E-04
   8.47100067      -1.06887557E-04
   8.50250053      -1.03485821E-04
   8.53400040      -1.00831596E-04
   8.56550026      -9.74221402E-05
   8.59700012      -9.42518018E-05
   8.62849998      -9.19358426E-05
   8.65999985      -8.84709880E-05
   8.69150066      -8.61222798E-05
   8.72300053      -8.35332612E-05
   8.75450039      -8.06162279E-05
   8.78600025      -7.78846515E-05
   8.81750011      -7.56167210E-05
   8.84899998      -7.34501446E-05
   8.88049984      -7.18337178E-05
   8.91200066      -6.95089548E-05
   8.94350052      -6.82229656E-05
   8.97500038      -6.64155086E-05
   9.00650024      -6.38917336E-05
   9.03800011      -6.32495794E-05
   9.06949997      -6.15782847E-05
   9.10100079      -6.01193278E-05
   9.13250065      -5.87491995E-05
   9.16400051      -5.77361607E-05
   9.19550037      -5.72947138E-05
   9.22700024      -5.61866291E-05
   9.25850010      -5.56442210E-05
   9.29000092      -5.49555771E-05
   9.32150078      -5.40051624E-05
   9.35300064      -5.29646532E-05
   9.38450050      -5.22666742E-05
   9.41600037      -5.21479851E-05
   9.44750023      -5.20988287E-05
   9.47900009      -5.14135390E-05
   9.51050091      -5.07204422E-05
   9.54200077      -5.02786897E-05
   9.57350063      -5.08359371E-05
   9.60500050      -5.05940479E-05
   9.63650036      -4.96516332E-05
   9.66800022      -4.90586863E-05
   9.69950008      -6.13168668E-05
   9.73100090      -7.40766845E-05
   9.76250076      -7.35011708E-05
   9.79400063      -7.30563697E-05
   9.82550049      -7.20126336E-05
   9.85700035      -7.15172282E-05
   9.88850021      -7.05315397E-05
   9.92000008      -6.92829490E-05
   9.95150089      -6.90285742E-05
   9.98300076      -6.60640872E-05
   10.0145006      -4.53062567E-05
   10.0460005      -4.24919672E-05
   10.0775003      -4.16941803E-05
   10.1090002      -4.11822875E-05
   10.1405001      -4.06647523E-05
   10.1720009      -3.90290370E-05
   10.2035007      -3.86828069E-05
   10.2350006      -3.74578958E-05
   10.2665005      -3.64069019E-05
   10.2980003      -3.53358664E-05
   10.3295002      -3.34451324E-05
   10.3610001      -3.22395754E-05
   10.3925009      -3.15790130E-05
   10.4240007      -3.03361139E-05
   10.4555006      -2.87090643E-05
   10.4870005      -2.73172991E-05
   10.5185003      -2.66219467E-05
   10.5500002      -2.63610855E-05
   10.5815010      -2.39964465E-05
   10.6130009      -2.34267518E-05
   10.6445007      -2.21940027E-05
   10.6760006      -2.08200709E-05
   10.7075005      -2.01531766E-05
   10.7390003      -1.95303983E-05
   10.7705002      -1.76051817E-05
   10.8020010      -1.68980787E-05
   10.8335009      -1.62131873E-05
   10.8650007      -1.53255896E-05
   10.8965006      -1.44403102E-05
   10.9280005      -1.47462106E-05
   10.9595003      -1.42145991E-05
   10.9910002      -1.29402179E-05
   11.0225010      -1.24828721E-05
   11.0540009      -1.25384904E-05
   11.0855007      -1.26417026E-05
   11.1170006      -1.25282568E-05
   11.1485004      -1.16597776E-05
   11.1800003      -1.23854943E-05
   11.2115002      -1.25315491E-05
   11.2430010      -1.23818918E-05
   11.2745008      -1.21686462E-05
   11.3060007      -1.20659461E-05
   11.3375006      -1.26913537E-05
   11.3690004      -1.28931297E-05
   11.4005003      -1.31426032E-05
   11.4320002      -1.33996655E-05
   11.4635010      -1.36377157E-05
   11.4950008      -1.51570175E-05
   11.5265007      -2.44504936E-05
   11.5580006      -2.39776200E-05
   11.5895004      -2.42868409E-05
   11.6210003      -2.46415821E-05
   11.6525002      -2.46104428E-05
   11.6840010      -2.44612966E-05
   11.7155008      -2.46740528E-05
   11.7470007      -2.50590037E-05
   11.7785006      -2.53661256E-05
   11.8100004      -2.54047845E-05
   11.8415003      -2.51475358E-05
   11.8730001      -2.52764148E-05
   11.9045010      -2.50983194E-05
   11.9360008      -2.45800366E-05
   11.9675007      -2.44173025E-05
   11.9990005      -2.28510817E-05
   12.0305004      -1.64384346E-05
   12.0620003      -1.62698452E-05
   12.0935001      -1.57413342E-05
   12.1250010      -1.53121473E-05
   12.1565008      -1.47922146E-05
   12.1880007      -1.42207227E-05
   12.2195005      -1.38890628E-05
   12.2510004      -1.30889339E-05
   12.2825003      -1.26496743E-05
   12.3140001      -1.19388442E-05
   12.3455009      -1.09834109E-05
   12.3770008      -1.00150373E-05
   12.4085007      -9.14890552E-06
   12.4400005      -8.41331075E-06
   12.4715004      -7.39791494E-06
   12.5030003      -6.74259991E-06
   12.5345001      -6.03198487E-06
   12.5660009      -5.17379931E-06
   12.5975008      -4.32208526E-06
   12.6290007      -3.55610064E-06
   12.6605005      -2.71273188E-06
   12.6920004      -1.98706175E-06
   12.7235003      -1.58166074E-06
   12.7550001      -8.22588333E-07
   12.7865009       4.02586494E-07
   12.8180008       8.27909332E-07
   12.8495007       9.14114764E-07
   12.8810005       2.12896975E-06
   12.9125004       2.49762456E-06
   12.9440002       2.63201059E-06
   12.9755001       2.99106978E-06
   13.0070009       4.04873299E-06
   13.0385008       3.19892229E-06
   13.0700006       4.50256402E-06
   13.1015005       4.78614038E-06
   13.1330004       4.46834474E-06
   13.1645002       4.03496506E-06
   13.1960011       3.82369944E-06
   13.2275009       3.79606422E-06
   13.2590008       3.71594251E-06
   13.2905006       3.79407697E-06
   13.3220005       3.73906278E-06
   13.3535004       3.12059501E-06
   13.3850002       3.14952877E-06
   13.4165010       2.74207423E-06
   13.4480009       1.81804910E-06
   13.4795008       1.58996227E-06
   13.5110006       1.48492870E-06
   13.5425005       4.93863354E-07
   13.5740004       5.92886408E-07
   13.6055002      -4.32626990E-07
   13.6370010      -5.45933176E-07
   13.6685009      -7.78494041E-07
   13.7000008      -1.10677263E-06
   13.7315006      -1.51036159E-06
   13.7630005      -2.17311981E-06
   13.7945004      -2.50863468E-06
   13.8260002      -2.56826388E-06
   13.8575010      -2.98377608E-06
   13.8890009      -3.60635704E-06
   13.9205008      -3.91460708E-06
   13.9520006      -4.60703404E-06
   13.9835005      -4.88659771E-06
   14.0150003      -4.98391455E-06
   14.0465002      -5.14148041E-06
   14.0780010      -5.38814311E-06
   14.1095009      -5.74892556E-06
   14.1410007      -6.27368127E-06
   14.1725006      -5.61988327E-06
   14.2040005      -5.82369057E-06
   14.2355003      -5.75641252E-06
   14.2670002      -5.69167059E-06
   14.2985010      -5.73300167E-06
   14.3300009      -5.53728842E-06
   14.3615007      -5.33087632E-06
   14.3930006      -5.16448063E-06
   14.4245005      -4.79507889E-06
   14.4560003      -4.36775417E-06
   14.4875002      -4.41901602E-06
   14.5190010      -4.69319866E-06
   14.5505009      -4.06121717E-06
   14.5820007      -3.69314762E-06
   14.6135006      -3.50976484E-06
   14.6450005      -3.29962199E-06
   14.6765003      -3.06027846E-06
   14.7080002      -2.97333440E-06
   14.7395010      -2.70799183E-06
   14.7710009      -1.86794955E-06
   14.8025007      -1.78110815E-06
   14.8340006      -1.57389900E-06
   14.8655005      -8.62723141E-07
   14.8970003      -9.41357655E-07
   14.9285002      -2.43946886E-07
   14.9600010      -1.90136660E-07
   14.9915009       2.99902837E-07
   15.0230007       7.24109498E-07
   15.0545006       9.71306804E-07
   15.0860004       1.17956381E-06
   15.1175003       2.25873714E-06
   15.1490002       2.42797455E-06
   15.1805010       2.42154192E-06
   15.2120008       2.48340598E-06
   15.2435007       2.81294115E-06
   15.2750006       3.34058427E-06
   15.3065004       3.61338402E-06
   15.3380003       4.19807975E-06
   15.3695002       4.66330721E-06
   15.4010010       5.03054116E-06
   15.4325008       5.31759406E-06
   15.4640007       5.38453742E-06
   15.4955006       5.68284077E-06
   15.5270004       5.72488307E-06
   15.5585003       6.02820546E-06
   15.5900002       6.44790725E-06
   15.6215010       6.61682225E-06
   15.6530008       7.13844474E-06
   15.6845007       7.18655201E-06
   15.7160006       7.32553781E-06
   15.7475004       7.64633933E-06
   15.7790003       7.95770029E-06
   15.8105001       7.86098008E-06
   15.8420010       8.34647381E-06
   15.8735008       8.48252876E-06
   15.9050007       8.45160321E-06
   15.9365005       8.52680932E-06
   15.9680004       8.69073574E-06
   15.9995003       8.54751579E-06
   16.0310001       8.10236725E-06
   16.0625000       8.56156930E-06
   16.0939999       8.82332733E-06
   16.1254997       8.60127602E-06
   16.1569996       8.51884124E-06
   16.1884995       8.66626033E-06
   16.2199993       8.35047103E-06
   16.2515011       7.95789401E-06
   16.2830009       8.02213344E-06
   16.3145008       7.92689661E-06
   16.3460007       7.75662465E-06
   16.3775005       7.83043197E-06
   16.4090004       7.91866751E-06
   16.4405003       7.39107782E-06
   16.4720001       7.42760540E-06
   16.5035000       7.49328137E-06
   16.5349998       7.26589678E-06
   16.5664997       6.83129520E-06
   16.5979996       7.03846945E-06
   16.6294994       6.68366511E-06
   16.6609993       6.32545471E-06
   16.6925011       6.34705020E-06
   16.7240009       6.30501290E-06
   16.7555008       6.02264163E-06
   16.7870007       5.74213755E-06
   16.8185005       5.43797159E-06
   16.8500004       5.58957436E-06
   16.8815002       5.54148392E-06
   16.9130001       5.09626625E-06
   16.9445000       4.60188312E-06
   16.9759998       5.01117802E-06
   17.0074997       5.51986386E-06
   17.0389996       5.23479503E-06
   17.0704994       4.77570484E-06
   17.1020012       4.47716002E-06
   17.1335011       4.60941283E-06
   17.1650009       4.11218707E-06
   17.1965008       4.28361363E-06
   17.2280006       3.92509537E-06
   17.2595005       4.15259228E-06
   17.2910004       4.35250467E-06
   17.3225002       3.93852042E-06
   17.3540001       3.89670595E-06
   17.3855000       3.91376443E-06
   17.4169998       3.91564981E-06
   17.4485016       3.60696890E-06
   17.4800014       3.34327228E-06
   17.5115013       4.16092143E-06
   17.5430012       3.83882298E-06
   17.5745010       3.39277744E-06
   17.6060009       3.51887411E-06
   17.6375008       3.82294184E-06
   17.6690006       3.88965600E-06
   17.7005005       3.25396923E-06
   17.7320004       3.80202323E-06
   17.7635002       3.19448668E-06
   17.7950001       2.75129537E-06
   17.8264999       2.66960956E-06
   17.8579998       2.74785134E-06
   17.8895016       2.25924782E-06
   17.9210014       2.54522547E-06
   17.9525013       2.62731191E-06
   17.9840012       2.14849661E-06
   18.0155010       1.96001452E-06
   18.0470009       1.91782283E-06
   18.0785007       1.77657955E-06
   18.1100006       1.84663804E-06
   18.1415005       1.62146227E-06
   18.1730003       1.36313054E-06
   18.2045002       1.27364569E-06
   18.2360001       1.14385534E-06
   18.2674999       7.71919304E-07
   18.2989998       6.24368795E-07
   18.3305016       5.38882091E-07
   18.3620014       6.14828025E-07
   18.3935013      -6.52590870E-08
   18.4250011      -4.57540210E-07
   18.4565010      -2.78489750E-07
   18.4880009      -7.45763657E-07
   18.5195007      -1.48565533E-07
   18.5510006      -5.82917494E-07
   18.5825005      -1.18852131E-06
   18.6140003      -1.42512044E-06
   18.6455002      -1.22204585E-06
   18.6770000      -8.76445654E-07
   18.7084999      -1.55298869E-06
   18.7399998      -1.54854877E-06
   18.7715015      -1.96170754E-06
   18.8030014      -2.20120501E-06
   18.8345013      -2.05983201E-06
   18.8660011      -2.43284444E-06
   18.8975010      -2.96576036E-06
   18.9290009      -2.86524914E-06
   18.9605007      -2.92412028E-06
   18.9920006      -3.03976253E-06
   19.0235004      -3.13988107E-06
   19.0550003      -3.38787936E-06
   19.0865002      -3.32777449E-06
   19.1180000      -3.68759788E-06
   19.1494999      -4.03793410E-06
   19.1809998      -4.02437217E-06
   19.2125015      -3.57531189E-06
   19.2440014      -3.09814482E-06
   19.2755013      -3.86831334E-06
   19.3070011      -3.66218114E-06
   19.3385010      -3.88499484E-06
   19.3700008      -4.27256646E-06
   19.4015007      -4.56941507E-06
   19.4330006      -4.26889983E-06
   19.4645004      -4.28864678E-06
   19.4960003      -4.07433481E-06
   19.5275002      -3.90241439E-06
   19.5590000      -3.89590468E-06
   19.5904999      -3.99892633E-06
   19.6219997      -3.75851209E-06
   19.6535015      -3.94226618E-06
   19.6850014      -3.50368873E-06
   19.7165012      -3.51004041E-06
   19.7480011      -3.86523470E-06
   19.7795010      -3.98450084E-06
   19.8110008      -4.49330582E-06
   19.8425007      -3.29136856E-06
   19.8740005      -3.48297954E-06
   19.9055004      -3.53834139E-06
   19.9370003      -3.50621417E-06
   19.9685001      -3.51376480E-06
   20.0000000      -3.04105924E-06
