# Supplementary material for: Dynamics of HeHHe+ Rotational State Changes Induced by Collision with He: A Possible New Path in Early Universe Chemistry
Source: J Phys Chem A. 2021 Apr 26;125(17):3748–59. doi: 10.1021/acs.jpca.1c01820 (PMC8154607; doi:10.1021/acs.jpca.1c01820)
Supplement: Supplementary file 1 — jp1c01820_si_001.zip [file jp1c01820_si_001.zip › Supporting Information/ S1-multipolar radial coefficients/v=0-0_lambda=10.dat]

   1.10000002      -682.857422    
   1.13150001      -627.529419    
   1.16299999      -573.749634    
   1.19449997      -514.220337    
   1.22600007      -458.001373    
   1.25750005      -415.429352    
   1.28900003      -374.860229    
   1.32050002      -337.736786    
   1.35200000      -293.794495    
   1.38350010      -259.673492    
   1.41499996      -231.829453    
   1.44650006      -205.823563    
   1.47800004      -182.634827    
   1.50950003      -162.355804    
   1.54100001      -139.536545    
   1.57249999      -122.004936    
   1.60400009      -108.512932    
   1.63549995      -95.9426880    
   1.66700006      -84.8770447    
   1.69850004      -72.0188599    
   1.73000002      -63.3093338    
   1.76150012      -55.9520645    
   1.79299998      -49.2711258    
   1.82450008      -43.4326096    
   1.85600007      -38.3283119    
   1.88750005      -32.3565140    
   1.91900003      -28.1603947    
   1.95050001      -24.5352707    
   1.98200011      -21.4593506    
   2.01349998      -18.7128525    
   2.04500008      -15.9327784    
   2.07649994      -13.9837265    
   2.10800004      -12.1649342    
   2.13950014      -10.5748253    
   2.17100000      -9.23368359    
   2.20249987      -7.99725056    
   2.23400021      -6.63796234    
   2.26550007      -5.77088356    
   2.29699993      -5.01392317    
   2.32850003      -4.34206676    
   2.36000013      -3.76511216    
   2.39150000      -3.24666667    
   2.42300010      -2.67200875    
   2.45450020      -2.30437040    
   2.48600006      -1.98724926    
   2.51749992      -1.71312821    
   2.54900002      -1.44817245    
   2.58050013      -1.18392420    
   2.61199999      -1.02593839    
   2.64350009     -0.887365460    
   2.67500019     -0.749274909    
   2.70650005     -0.628296554    
   2.73799992     -0.531449437    
   2.76950002     -0.425337583    
   2.80100012     -0.351229161    
   2.83249998     -0.306942731    
   2.86400008     -0.253464401    
   2.89550018     -0.198472798    
   2.92700005     -0.158261284    
   2.95849991     -0.138269216    
   2.99000001      -9.63391066E-02
   3.02150011      -8.36711228E-02
   3.05299997      -7.04926029E-02
   3.08450007      -4.66010794E-02
   3.11600018      -2.85653658E-02
   3.14750004      -2.80955881E-02
   3.17899990      -1.24538559E-02
   3.21050024      -5.07465447E-04
   3.24200010      -1.48030615E-03
   3.27349997       8.75115767E-03
   3.30499983       1.54027082E-02
   3.33650017       1.64491124E-02
   3.36800003       1.66751761E-02
   3.39949989       2.31389310E-02
   3.43100023       2.42118202E-02
   3.46250010       2.43176054E-02
   3.49399996       2.52733789E-02
   3.52550030       2.70259473E-02
   3.55700016       2.77354904E-02
   3.58850002       2.65545771E-02
   3.61999989       2.55480856E-02
   3.65150023       2.48069018E-02
   3.68300009       2.40961816E-02
   3.71449995       2.33501140E-02
   3.74600029       2.24342160E-02
   3.77750015       2.11201962E-02
   3.80900002       2.01399028E-02
   3.84049988       1.92867164E-02
   3.87200022       1.85233373E-02
   3.90350008       1.78875495E-02
   3.93499994       1.73789971E-02
   3.96650028       1.67477969E-02
   3.99800014       1.62146334E-02
   4.02950001       1.55673008E-02
   4.06099987       1.48908468E-02
   4.09250021       1.42118847E-02
   4.12400007       1.34545611E-02
   4.15549994       1.29511859E-02
   4.18700027       1.24201030E-02
   4.21850014       1.17982440E-02
   4.25000000       1.11006983E-02
   4.28149986       1.03852935E-02
   4.31300020       9.59847309E-03
   4.34450006       9.14126728E-03
   4.37599993       8.77202209E-03
   4.40750027       8.41855258E-03
   4.43900013       8.04544706E-03
   4.47049999       7.60862324E-03
   4.50199986       7.27577414E-03
   4.53350019       6.96005253E-03
   4.56500006       6.65751426E-03
   4.59649992       6.37114514E-03
   4.62800026       6.08461164E-03
   4.65950012       5.76866930E-03
   4.69099998       5.53599466E-03
   4.72249985       5.31200133E-03
   4.75400019       5.09523507E-03
   4.78550005       4.85089142E-03
   4.81699991       4.62762639E-03
   4.84850025       4.44988348E-03
   4.88000011       4.27724421E-03
   4.91149998       4.11356008E-03
   4.94300032       3.95114021E-03
   4.97450018       3.77197820E-03
   5.00600004       3.60014080E-03
   5.03749990       3.46635375E-03
   5.06900024       3.33742611E-03
   5.10050011       3.20810894E-03
   5.13199997       3.04446276E-03
   5.16349983       2.90881982E-03
   5.19500017       2.79808720E-03
   5.22650003       2.69539561E-03
   5.25799990       2.60113366E-03
   5.28949976       2.51765060E-03
   5.32100010       2.41284096E-03
   5.35249996       2.32228055E-03
   5.38399982       2.23628292E-03
   5.41550016       2.15015188E-03
   5.44700003       2.06376892E-03
   5.47849989       1.95883540E-03
   5.50999975       1.88795489E-03
   5.54150009       1.83231710E-03
   5.57299995       1.78353256E-03
   5.60449982       1.73764362E-03
   5.63600016       1.69017143E-03
   5.66750002       1.62149069E-03
   5.69899988       1.56115461E-03
   5.73049974       1.49472163E-03
   5.76200008       1.42874790E-03
   5.79349995       1.36678317E-03
   5.82499981       1.31006551E-03
   5.85650015       1.27804512E-03
   5.88800001       1.24912255E-03
   5.91949987       1.21526839E-03
   5.95100021       1.17790862E-03
   5.98250008       1.13808759E-03
   6.01399994       1.08678604E-03
   6.04549980       1.04750658E-03
   6.07700014       1.01129641E-03
   6.10850000       9.76578565E-04
   6.13999987       9.42835701E-04
   6.17150021       9.10176721E-04
   6.20300007       8.69793526E-04
   6.23449993       8.40922003E-04
   6.26599979       8.12391634E-04
   6.29750013       7.84726290E-04
   6.32900000       8.24953720E-04
   6.36049986       1.02821970E-03
   6.39200020       9.97148454E-04
   6.42350006       9.67646716E-04
   6.45499992       9.38572688E-04
   6.48649979       9.10962932E-04
   6.51800013       8.83589848E-04
   6.54949999       8.52643163E-04
   6.58099985       8.29139375E-04
   6.61250019       8.05877149E-04
   6.64400005       7.83497759E-04
   6.67549992       7.60058116E-04
   6.70699978       7.37386872E-04
   6.73850012       7.18442781E-04
   6.76999998       7.00322329E-04
   6.80149984       6.82361540E-04
   6.83300018       6.65360130E-04
   6.86450005       6.46503468E-04
   6.89599991       6.28424052E-04
   6.92749977       6.13669981E-04
   6.95900011       5.96940808E-04
   6.99049997       5.83922898E-04
   7.02199984       5.65447437E-04
   7.05350018       5.50168450E-04
   7.08500004       5.36492094E-04
   7.11649990       5.23252820E-04
   7.14800024       5.10888407E-04
   7.17950010       4.97127709E-04
   7.21099997       4.81549039E-04
   7.24249983       4.68643557E-04
   7.27400017       4.56305803E-04
   7.30550003       4.43907280E-04
   7.33699989       4.32763190E-04
   7.36850023       4.16875264E-04
   7.40000010       4.05027531E-04
   7.43149996       3.94531060E-04
   7.46299982       3.84139625E-04
   7.49450016       3.73763323E-04
   7.52600002       3.63811792E-04
   7.55749989       3.49490176E-04
   7.58900023       3.40906612E-04
   7.62050009       3.31099785E-04
   7.65199995       3.21509782E-04
   7.68349981       3.12825083E-04
   7.71500015       3.02236353E-04
   7.74650002       2.92882440E-04
   7.77799988       2.10406317E-04
   7.80950022       1.83950033E-04
   7.84100008       1.78141869E-04
   7.87249994       1.72321816E-04
   7.90399981       1.65093355E-04
   7.93550014       1.60161813E-04
   7.96700001       1.55230329E-04
   7.99849987       1.50183681E-04
   8.03000069       1.45152182E-04
   8.06150055       1.40888224E-04
   8.09300041       1.34889269E-04
   8.12450027       1.30707980E-04
   8.15600014       1.27081687E-04
   8.18750000       1.23390753E-04
   8.21899986       1.19096389E-04
   8.25050068       1.14016955E-04
   8.28200054       1.10772169E-04
   8.31350040       1.07859283E-04
   8.34500027       1.04443330E-04
   8.37650013       1.01267535E-04
   8.40799999       9.82296333E-05
   8.43949986       9.45797365E-05
   8.47100067       9.15645869E-05
   8.50250053       8.93810720E-05
   8.53400040       8.74469551E-05
   8.56550026       8.48969357E-05
   8.59700012       8.24243543E-05
   8.62849998       8.04620067E-05
   8.65999985       7.83540308E-05
   8.69150066       7.64287470E-05
   8.72300053       7.53471686E-05
   8.75450039       7.38157250E-05
   8.78600025       7.18259616E-05
   8.81750011       7.03136757E-05
   8.84899998       6.91086243E-05
   8.88049984       6.83898324E-05
   8.91200066       6.71384259E-05
   8.94350052       6.60941369E-05
   8.97500038       6.51701048E-05
   9.00650024       6.72631941E-05
   9.03800011       1.03420527E-04
   9.06949997       1.01780955E-04
   9.10100079       1.00544203E-04
   9.13250065       9.92749410E-05
   9.16400051       9.83711143E-05
   9.19550037       9.77724485E-05
   9.22700024       9.71113550E-05
   9.25850010       9.63644852E-05
   9.29000092       9.53446433E-05
   9.32150078       9.49569585E-05
   9.35300064       9.46426808E-05
   9.38450050       9.40289610E-05
   9.41600037       9.35591961E-05
   9.44750023       9.38919111E-05
   9.47900009       9.32709518E-05
   9.51050091       7.60325565E-05
   9.54200077       6.18755948E-05
   9.57350063       6.31240255E-05
   9.60500050       6.34983080E-05
   9.63650036       6.28164998E-05
   9.66800022       6.34802782E-05
   9.69950008       6.38194979E-05
   9.73100090       6.40405051E-05
   9.76250076       6.42852974E-05
   9.79400063       6.46679691E-05
   9.82550049       6.53008101E-05
   9.85700035       6.55338226E-05
   9.88850021       6.56914272E-05
   9.92000008       6.57516866E-05
   9.95150089       6.55864933E-05
   9.98300076       6.57313431E-05
   10.0145006       6.59150464E-05
   10.0460005       6.60003789E-05
   10.0775003       6.59187572E-05
   10.1090002       6.58639910E-05
   10.1405001       6.60685255E-05
   10.1720009       6.54199685E-05
   10.2035007       6.54129180E-05
   10.2350006       6.51329756E-05
   10.2665005       6.47740526E-05
   10.2980003       6.44077300E-05
   10.3295002       6.40440849E-05
   10.3610001       6.34488460E-05
   10.3925009       6.31639123E-05
   10.4240007       6.26595065E-05
   10.4555006       6.22968219E-05
   10.4870005       6.20491919E-05
   10.5185003       6.15674799E-05
   10.5500002       6.06747344E-05
   10.5815010       5.95876809E-05
   10.6130009       5.90190502E-05
   10.6445007       5.85568669E-05
   10.6760006       5.77164719E-05
   10.7075005       5.66426424E-05
   10.7390003       5.58488864E-05
   10.7705002       5.54089820E-05
   10.8020010       5.40983965E-05
   10.8335009       5.33588100E-05
   10.8650007       5.26769109E-05
   10.8965006       5.18996276E-05
   10.9280005       5.10845239E-05
   10.9595003       5.04582640E-05
   10.9910002       4.88747100E-05
   11.0225010       4.73443179E-05
   11.0540009       4.66981292E-05
   11.0855007       4.63079268E-05
   11.1170006       4.50490661E-05
   11.1485004       4.39636824E-05
   11.1800003       4.28683525E-05
   11.2115002       4.16682342E-05
   11.2430010       4.04920029E-05
   11.2745008       3.95292591E-05
   11.3060007       3.78398981E-05
   11.3375006       3.70604066E-05
   11.3690004       3.59741134E-05
   11.4005003       3.47749519E-05
   11.4320002       3.35956101E-05
   11.4635010       3.25099718E-05
   11.4950008       3.11560034E-05
   11.5265007       3.03655615E-05
   11.5580006       2.93378762E-05
   11.5895004       2.84027046E-05
   11.6210003       2.75667480E-05
   11.6525002       2.67370451E-05
   11.6840010       2.55900450E-05
   11.7155008       2.44303101E-05
   11.7470007       2.38914763E-05
   11.7785006       2.28989484E-05
   11.8100004       2.17588567E-05
   11.8415003       2.13378371E-05
   11.8730001       2.01923813E-05
   11.9045010       1.95986649E-05
   11.9360008       1.88791309E-05
   11.9675007       1.82206222E-05
   11.9990005       1.96554229E-05
   12.0305004       2.53820526E-05
   12.0620003       2.47790540E-05
   12.0935001       2.44336461E-05
   12.1250010       2.39813253E-05
   12.1565008       2.33078827E-05
   12.1880007       2.25903495E-05
   12.2195005       2.21811169E-05
   12.2510004       2.16421413E-05
   12.2825003       2.14768388E-05
   12.3140001       2.12481482E-05
   12.3455009       1.72391901E-05
   12.3770008       1.39269532E-05
   12.4085007       1.41550354E-05
   12.4400005       1.33835738E-05
   12.4715004       1.39264912E-05
   12.5030003       1.39689801E-05
   12.5345001       1.36627705E-05
   12.5660009       1.34008251E-05
   12.5975008       1.32517798E-05
   12.6290007       1.30430562E-05
   12.6605005       1.33796229E-05
   12.6920004       1.36047938E-05
   12.7235003       1.32839768E-05
   12.7550001       1.29756390E-05
   12.7865009       1.28985785E-05
   12.8180008       1.29671234E-05
   12.8495007       1.31837205E-05
   12.8810005       1.29408718E-05
   12.9125004       1.28031434E-05
   12.9440002       1.30316103E-05
   12.9755001       1.33609628E-05
   13.0070009       1.24244452E-05
   13.0385008       1.24988173E-05
   13.0700006       1.18919243E-05
   13.1015005       1.17456975E-05
   13.1330004       1.16935626E-05
   13.1645002       1.16190931E-05
   13.1960011       1.07217047E-05
   13.2275009       1.10206511E-05
   13.2590008       1.03162902E-05
   13.2905006       1.00486523E-05
   13.3220005       9.98057658E-06
   13.3535004       9.92463538E-06
   13.3850002       9.09639675E-06
   13.4165010       8.68761526E-06
   13.4480009       8.22595484E-06
   13.4795008       7.90007198E-06
   13.5110006       7.64465403E-06
   13.5425005       7.12546762E-06
   13.5740004       6.33056879E-06
   13.6055002       5.85072303E-06
   13.6370010       5.41253803E-06
   13.6685009       4.69885254E-06
   13.7000008       4.17844649E-06
   13.7315006       4.25890994E-06
   13.7630005       4.22058883E-06
   13.7945004       3.46171896E-06
   13.8260002       2.53763346E-06
   13.8575010       1.70069200E-06
   13.8890009       1.03802131E-06
   13.9205008       8.99723602E-07
   13.9520006       1.36640654E-06
   13.9835005       2.86067603E-07
   14.0150003      -3.37651926E-07
   14.0465002      -8.50824790E-07
   14.0780010      -1.21402081E-06
   14.1095009      -1.34375182E-06
   14.1410007      -1.78697542E-06
   14.1725006      -2.32448929E-06
   14.2040005      -2.97770066E-06
   14.2355003      -3.37768211E-06
   14.2670002      -3.75023274E-06
   14.2985010      -4.28345174E-06
   14.3300009      -4.37210429E-06
   14.3615007      -4.83405847E-06
   14.3930006      -5.07610866E-06
   14.4245005      -5.68251107E-06
   14.4560003      -6.17145815E-06
   14.4875002      -6.08371056E-06
   14.5190010      -6.55034546E-06
   14.5505009      -7.25537029E-06
   14.5820007      -7.26772350E-06
   14.6135006      -7.69155395E-06
   14.6450005      -8.07732795E-06
   14.6765003      -8.20265541E-06
   14.7080002      -8.15335443E-06
   14.7395010      -8.37744756E-06
   14.7710009      -8.73358113E-06
   14.8025007      -8.91738000E-06
   14.8340006      -9.06544392E-06
   14.8655005      -9.22251002E-06
   14.8970003      -9.11061397E-06
   14.9285002      -9.29405815E-06
   14.9600010      -9.45164265E-06
   14.9915009      -9.88547890E-06
   15.0230007      -1.01695077E-05
   15.0545006      -9.69617668E-06
   15.0860004      -8.80480820E-06
   15.1175003      -9.39526399E-06
   15.1490002      -9.07472986E-06
   15.1805010      -9.06353398E-06
   15.2120008      -9.11934512E-06
   15.2435007      -9.01171643E-06
   15.2750006      -8.59826378E-06
   15.3065004      -8.21459616E-06
   15.3380003      -8.23549180E-06
   15.3695002      -8.06796652E-06
   15.4010010      -7.78287358E-06
   15.4325008      -7.45109583E-06
   15.4640007      -6.60885325E-06
   15.4955006      -6.62821958E-06
   15.5270004      -6.41995257E-06
   15.5585003      -6.02321325E-06
   15.5900002      -5.18536081E-06
   15.6215010      -3.72406544E-06
   15.6530008      -4.25965891E-06
   15.6845007      -3.80921483E-06
   15.7160006      -3.68185215E-06
   15.7475004      -3.02089143E-06
   15.7790003      -2.03326181E-06
   15.8105001      -1.62413460E-06
   15.8420010      -1.29648129E-06
   15.8735008      -2.55937948E-07
   15.9050007       7.11695691E-07
   15.9365005       1.28616477E-06
   15.9680004       1.54025543E-06
   15.9995003       2.20802485E-06
   16.0310001       3.53787959E-06
   16.0625000       3.89197521E-06
   16.0939999       4.32094157E-06
   16.1254997       5.00825627E-06
   16.1569996       5.79005427E-06
   16.1884995       6.56604925E-06
   16.2199993       7.44592398E-06
   16.2515011       8.47000865E-06
   16.2830009       9.22450999E-06
   16.3145008       1.00808475E-05
   16.3460007       1.06867692E-05
   16.3775005       1.09175880E-05
   16.4090004       1.18752532E-05
   16.4405003       1.27692638E-05
   16.4720001       1.37447687E-05
   16.5035000       1.41408400E-05
   16.5349998       1.46526372E-05
   16.5664997       1.54961544E-05
   16.5979996       1.56331607E-05
   16.6294994       1.62495398E-05
   16.6609993       1.71083957E-05
   16.6925011       1.74432080E-05
   16.7240009       1.76357862E-05
   16.7555008       1.79574854E-05
   16.7870007       1.88675149E-05
   16.8185005       1.85459230E-05
   16.8500004       1.88802733E-05
   16.8815002       1.90604733E-05
   16.9130001       1.92481712E-05
   16.9445000       1.94959521E-05
   16.9759998       1.94392906E-05
   17.0074997       1.89142229E-05
   17.0389996       1.86461839E-05
   17.0704994       1.86482630E-05
   17.1020012       1.84563196E-05
   17.1335011       1.75700006E-05
   17.1650009       1.76138492E-05
   17.1965008       1.69035338E-05
   17.2280006       1.66326663E-05
   17.2595005       1.59539122E-05
   17.2910004       1.53262718E-05
   17.3225002       1.54119989E-05
   17.3540001       1.46693092E-05
   17.3855000       1.32583882E-05
   17.4169998       1.25903525E-05
   17.4485016       1.20496534E-05
   17.4800014       1.14116983E-05
   17.5115013       1.03410675E-05
   17.5430012       9.65451909E-06
   17.5745010       9.42076804E-06
   17.6060009       8.49298794E-06
   17.6375008       7.69242888E-06
   17.6690006       6.94389064E-06
   17.7005005       6.08930941E-06
   17.7320004       5.23069502E-06
   17.7635002       4.84262182E-06
   17.7950001       4.31384296E-06
   17.8264999       3.73882494E-06
   17.8579998       3.19368178E-06
   17.8895016       2.86589716E-06
   17.9210014       2.34892059E-06
   17.9525013       1.35368361E-06
   17.9840012       1.26489317E-06
   18.0155010       9.94717311E-07
   18.0470009       7.02339264E-07
   18.0785007       6.20723256E-07
   18.1100006       5.96628524E-08
   18.1415005       6.16499165E-07
   18.1730003       4.07605484E-07
   18.2045002       3.62921156E-07
   18.2360001       4.58660764E-07
   18.2674999       4.91170738E-07
   18.2989998       8.14849557E-07
   18.3305016       5.60458261E-07
   18.3620014       4.91841945E-07
   18.3935013       1.19472986E-06
   18.4250011       1.64967037E-06
   18.4565010       1.76453079E-06
   18.4880009       1.84555711E-06
   18.5195007       2.02258525E-06
   18.5510006       2.04030357E-06
   18.5825005       2.50057087E-06
   18.6140003       2.90113599E-06
   18.6455002       2.88057868E-06
   18.6770000       3.90123887E-06
   18.7084999       3.62610467E-06
   18.7399998       4.06274967E-06
   18.7715015       4.54101382E-06
   18.8030014       4.89308604E-06
   18.8345013       4.94009691E-06
   18.8660011       5.55049337E-06
   18.8975010       5.72748104E-06
   18.9290009       5.93194454E-06
   18.9605007       6.34907656E-06
   18.9920006       6.53378265E-06
   19.0235004       5.91135313E-06
   19.0550003       6.34073649E-06
   19.0865002       6.53809730E-06
   19.1180000       6.67415725E-06
   19.1494999       6.90565412E-06
   19.1809998       7.06706987E-06
   19.2125015       7.02275111E-06
   19.2440014       7.00568216E-06
   19.2755013       6.67852373E-06
   19.3070011       6.35612696E-06
   19.3385010       6.24810536E-06
   19.3700008       6.54756695E-06
   19.4015007       6.83481312E-06
   19.4330006       6.10940333E-06
   19.4645004       5.73767647E-06
   19.4960003       5.59437194E-06
   19.5275002       5.56447594E-06
   19.5590000       5.54658300E-06
   19.5904999       5.11243206E-06
   19.6219997       4.27153873E-06
   19.6535015       4.05422179E-06
   19.6850014       4.11064502E-06
   19.7165012       3.97981921E-06
   19.7480011       3.50856089E-06
   19.7795010       2.93403036E-06
   19.8110008       2.60287425E-06
   19.8425007       2.60966385E-06
   19.8740005       2.04825028E-06
   19.9055004       1.67412975E-06
   19.9370003       1.60025536E-06
   19.9685001       1.49483606E-06
   20.0000000       7.94709194E-07
