# Supplementary material for: Dynamics of HeHHe+ Rotational State Changes Induced by Collision with He: A Possible New Path in Early Universe Chemistry
Source: J Phys Chem A. 2021 Apr 26;125(17):3748–59. doi: 10.1021/acs.jpca.1c01820 (PMC8154607; doi:10.1021/acs.jpca.1c01820)
Supplement: Supplementary file 1 — jp1c01820_si_001.zip [file jp1c01820_si_001.zip › Supporting Information/ S1-multipolar radial coefficients/v=0-0_lambda=04.dat]

   1.10000002       20656.2812    
   1.13150001       18414.6387    
   1.16299999       16279.3936    
   1.19449997       13989.4287    
   1.22600007       11923.9746    
   1.25750005       10523.6846    
   1.28900003       9234.07520    
   1.32050002       8118.86572    
   1.35200000       6846.24707    
   1.38350010       5887.13477    
   1.41499996       5152.99658    
   1.44650006       4481.04004    
   1.47800004       3898.75171    
   1.50950003       3402.83105    
   1.54100001       2852.24170    
   1.57249999       2432.89209    
   1.60400009       2122.03052    
   1.63549995       1838.12207    
   1.66700006       1593.08240    
   1.69850004       1317.70764    
   1.73000002       1135.57471    
   1.76150012       987.426331    
   1.79299998       854.160217    
   1.82450008       739.697144    
   1.85600007       640.543884    
   1.88750005       529.401672    
   1.91900003       455.321686    
   1.95050001       395.447693    
   1.98200011       342.356659    
   2.01349998       294.197662    
   2.04500008       242.801422    
   2.07649994       209.891052    
   2.10800004       180.893234    
   2.13950014       155.615295    
   2.17100000       134.394684    
   2.20249987       115.198502    
   2.23400021       94.4336700    
   2.26550007       81.4388580    
   2.29699993       70.2184830    
   2.32850003       60.3673134    
   2.36000013       52.0582581    
   2.39150000       44.6355972    
   2.42300010       36.5335922    
   2.45450020       31.4356384    
   2.48600006       27.0687256    
   2.51749992       23.3451958    
   2.54900002       19.7642727    
   2.58050013       16.2471275    
   2.61199999       14.0408211    
   2.64350009       12.0335064    
   2.67500019       10.3206873    
   2.70650005       8.88813114    
   2.73799992       7.51250458    
   2.76950002       6.14468288    
   2.80100012       5.29736996    
   2.83249998       4.51697350    
   2.86400008       3.88011289    
   2.89550018       3.22418499    
   2.92700005       2.64790869    
   2.95849991       2.27550960    
   2.99000001       1.94243550    
   3.02150011       1.64186466    
   3.05299997       1.39751256    
   3.08450007       1.15606642    
   3.11600018      0.934669435    
   3.14750004      0.790450215    
   3.17899990      0.666376352    
   3.21050024      0.563069761    
   3.24200010      0.438764513    
   3.27349997      0.361423552    
   3.30499983      0.301303506    
   3.33650017      0.243769258    
   3.36800003      0.196523443    
   3.39949989      0.162108749    
   3.43100023      0.122013375    
   3.46250010       9.22492519E-02
   3.49399996       7.26211220E-02
   3.52550030       5.62644489E-02
   3.55700016       4.27362770E-02
   3.58850002       2.84021795E-02
   3.61999989       1.86557006E-02
   3.65150023       1.06460992E-02
   3.68300009       3.41515243E-03
   3.71449995      -2.30005081E-03
   3.74600029      -6.63877791E-03
   3.77750015      -1.02704717E-02
   3.80900002      -1.16520636E-02
   3.84049988      -1.16435001E-02
   3.87200022      -1.12211211E-02
   3.90350008      -1.06603932E-02
   3.93499994      -1.02896411E-02
   3.96650028      -1.01017384E-02
   3.99800014      -9.81784239E-03
   4.02950001      -9.40161478E-03
   4.06099987      -8.92250054E-03
   4.09250021      -9.02136788E-03
   4.12400007      -1.02671813E-02
   4.15549994      -1.17261652E-02
   4.18700027      -1.28157139E-02
   4.21850014      -1.29287140E-02
   4.25000000      -1.19179143E-02
   4.28149986      -1.05528580E-02
   4.31300020      -9.05002840E-03
   4.34450006      -8.53842869E-03
   4.37599993      -8.34950060E-03
   4.40750027      -8.15497059E-03
   4.43900013      -7.90665764E-03
   4.47049999      -7.51176849E-03
   4.50199986      -7.22364336E-03
   4.53350019      -6.98846253E-03
   4.56500006      -6.80783903E-03
   4.59649992      -6.67263614E-03
   4.62800026      -6.54467056E-03
   4.65950012      -6.40777918E-03
   4.69099998      -6.30009035E-03
   4.72249985      -6.16375171E-03
   4.75400019      -6.01155311E-03
   4.78550005      -5.81794465E-03
   4.81699991      -5.63338445E-03
   4.84850025      -5.47784101E-03
   4.88000011      -5.32630086E-03
   4.91149998      -5.18258195E-03
   4.94300032      -5.03998715E-03
   4.97450018      -4.87674447E-03
   5.00600004      -4.70953807E-03
   5.03749990      -4.56561986E-03
   5.06900024      -4.41657612E-03
   5.10050011      -4.25659632E-03
   5.13199997      -4.03714646E-03
   5.16349983      -3.84575361E-03
   5.19500017      -3.66450287E-03
   5.22650003      -3.48416227E-03
   5.25799990      -3.30920261E-03
   5.28949976      -3.14847403E-03
   5.32100010      -2.96772458E-03
   5.35249996      -2.82516424E-03
   5.38399982      -2.71362369E-03
   5.41550016      -2.60718516E-03
   5.44700003      -2.50886241E-03
   5.47849989      -2.37547862E-03
   5.50999975      -2.26809527E-03
   5.54150009      -2.15762598E-03
   5.57299995      -2.04691151E-03
   5.60449982      -1.93957449E-03
   5.63600016      -1.84360787E-03
   5.66750002      -1.74004177E-03
   5.69899988      -1.67164730E-03
   5.73049974      -1.61695736E-03
   5.76200008      -1.56204286E-03
   5.79349995      -1.50474696E-03
   5.82499981      -1.41462591E-03
   5.85650015      -1.33952289E-03
   5.88800001      -1.27587875E-03
   5.91949987      -1.23157818E-03
   5.95100021      -1.21151749E-03
   5.98250008      -1.19992881E-03
   6.01399994      -1.19032199E-03
   6.04549980      -1.18387071E-03
   6.07700014      -1.17277435E-03
   6.10850000      -1.16060686E-03
   6.13999987      -1.14803656E-03
   6.17150021      -1.13300444E-03
   6.20300007      -1.11049425E-03
   6.23449993      -1.09165080E-03
   6.26599979      -1.07186427E-03
   6.29750013      -1.05139799E-03
   6.32900000      -1.02760666E-03
   6.36049986      -9.99591663E-04
   6.39200020      -9.76344047E-04
   6.42350006      -9.51067137E-04
   6.45499992      -9.25197033E-04
   6.48649979      -8.99608480E-04
   6.51800013      -8.72582663E-04
   6.54949999      -8.37389671E-04
   6.58099985      -8.09648773E-04
   6.61250019      -7.83140713E-04
   6.64400005      -7.55983405E-04
   6.67549992      -7.22984958E-04
   6.70699978      -6.91617199E-04
   6.73850012      -6.64836785E-04
   6.76999998      -6.38112426E-04
   6.80149984      -6.12255593E-04
   6.83300018      -5.86154638E-04
   6.86450005      -5.56411047E-04
   6.89599991      -5.27158554E-04
   6.92749977      -5.03595045E-04
   6.95900011      -4.80881572E-04
   6.99049997      -4.59174917E-04
   7.02199984      -4.33399488E-04
   7.05350018      -4.12474998E-04
   7.08500004      -3.94071860E-04
   7.11649990      -3.76514741E-04
   7.14800024      -3.60344420E-04
   7.17950010      -3.44991888E-04
   7.21099997      -3.27517861E-04
   7.24249983      -3.12464894E-04
   7.27400017      -3.00531974E-04
   7.30550003      -2.89048621E-04
   7.33699989      -2.77476240E-04
   7.36850023      -2.65100185E-04
   7.40000010      -2.55461899E-04
   7.43149996      -2.46280717E-04
   7.46299982      -2.37626766E-04
   7.49450016      -2.30195801E-04
   7.52600002      -2.23572264E-04
   7.55749989      -2.14912885E-04
   7.58900023      -2.08376179E-04
   7.62050009      -2.03787567E-04
   7.65199995      -1.99379749E-04
   7.68349981      -1.94795532E-04
   7.71500015      -1.88348655E-04
   7.74650002      -1.84174147E-04
   7.77799988      -1.80724644E-04
   7.80950022      -1.77283422E-04
   7.84100008      -1.73927125E-04
   7.87249994      -1.70899875E-04
   7.90399981      -1.66809521E-04
   7.93550014      -1.63940495E-04
   7.96700001      -1.60901065E-04
   7.99849987      -1.58221752E-04
   8.03000069      -1.55522735E-04
   8.06150055      -1.51875123E-04
   8.09300041      -1.47942468E-04
   8.12450027      -1.45588725E-04
   8.15600014      -1.42309713E-04
   8.18750000      -1.39248412E-04
   8.21899986      -1.36137038E-04
   8.25050068      -1.32456931E-04
   8.28200054      -1.29395587E-04
   8.31350040      -1.26645478E-04
   8.34500027      -1.23984195E-04
   8.37650013      -1.21462333E-04
   8.40799999      -1.18870412E-04
   8.43949986      -1.15537390E-04
   8.47100067      -1.13280090E-04
   8.50250053      -1.10548222E-04
   8.53400040      -1.08666478E-04
   8.56550026      -1.06363361E-04
   8.59700012      -1.03927421E-04
   8.62849998      -1.02278951E-04
   8.65999985      -1.00884587E-04
   8.69150066      -9.94390066E-05
   8.72300053      -9.78371318E-05
   8.75450039      -9.67807719E-05
   8.78600025      -9.59828540E-05
   8.81750011      -9.52148985E-05
   8.84899998      -9.49370515E-05
   8.88049984      -9.51412221E-05
   8.91200066      -9.45174543E-05
   8.94350052      -9.53482668E-05
   8.97500038      -9.62871200E-05
   9.00650024      -9.69495668E-05
   9.03800011      -9.78338139E-05
   9.06949997      -9.96012022E-05
   9.10100079      -1.02012171E-04
   9.13250065      -1.03964121E-04
   9.16400051      -1.05838742E-04
   9.19550037      -1.07967608E-04
   9.22700024      -1.10671477E-04
   9.25850010      -1.13887741E-04
   9.29000092      -1.16630210E-04
   9.32150078      -1.19484881E-04
   9.35300064      -1.22207886E-04
   9.38450050      -1.24722777E-04
   9.41600037      -1.27952240E-04
   9.44750023      -1.31317152E-04
   9.47900009      -1.33876470E-04
   9.51050091      -1.36638308E-04
   9.54200077      -1.39447482E-04
   9.57350063      -1.42078876E-04
   9.60500050      -1.44358535E-04
   9.63650036      -1.47618703E-04
   9.66800022      -1.49166342E-04
   9.69950008      -1.50871841E-04
   9.73100090      -1.52587047E-04
   9.76250076      -1.54102614E-04
   9.79400063      -1.55396410E-04
   9.82550049      -1.56258204E-04
   9.85700035      -1.56915165E-04
   9.88850021      -1.56819675E-04
   9.92000008      -1.56527429E-04
   9.95150089      -1.56176437E-04
   9.98300076      -1.54973241E-04
   10.0145006      -1.53634028E-04
   10.0460005      -1.51929227E-04
   10.0775003      -1.49619722E-04
   10.1090002      -1.46438178E-04
   10.1405001      -1.42883277E-04
   10.1720009      -1.39620737E-04
   10.2035007      -1.36196380E-04
   10.2350006      -1.32139030E-04
   10.2665005      -1.28045358E-04
   10.2980003      -1.23756472E-04
   10.3295002      -1.18080738E-04
   10.3610001      -1.13941918E-04
   10.3925009      -1.09264365E-04
   10.4240007      -1.04433224E-04
   10.4555006      -9.86917003E-05
   10.4870005      -9.30676324E-05
   10.5185003      -8.83788671E-05
   10.5500002      -8.38171691E-05
   10.5815010      -7.90648483E-05
   10.6130009      -7.46340374E-05
   10.6445007      -6.94727278E-05
   10.6760006      -6.45576729E-05
   10.7075005      -6.06889807E-05
   10.7390003      -5.65705959E-05
   10.7705002      -5.27058073E-05
   10.8020010      -4.84336706E-05
   10.8335009      -4.49183608E-05
   10.8650007      -4.22424127E-05
   10.8965006      -3.98388584E-05
   10.9280005      -3.77228389E-05
   10.9595003      -3.60253725E-05
   10.9910002      -3.45194567E-05
   11.0225010      -3.40757542E-05
   11.0540009      -3.37718011E-05
   11.0855007      -3.35655059E-05
   11.1170006      -3.44574728E-05
   11.1485004      -3.50817136E-05
   11.1800003      -3.65560009E-05
   11.2115002      -3.82441867E-05
   11.2430010      -3.99807723E-05
   11.2745008      -4.18732889E-05
   11.3060007      -4.42386408E-05
   11.3375006      -4.73534637E-05
   11.3690004      -5.02961084E-05
   11.4005003      -5.30694306E-05
   11.4320002      -5.58237698E-05
   11.4635010      -5.90697382E-05
   11.4950008      -6.33117234E-05
   11.5265007      -6.65399057E-05
   11.5580006      -6.93837137E-05
   11.5895004      -7.21839751E-05
   11.6210003      -7.49819519E-05
   11.6525002      -7.78614194E-05
   11.6840010      -8.18883782E-05
   11.7155008      -8.45613249E-05
   11.7470007      -8.68226343E-05
   11.7785006      -8.88227078E-05
   11.8100004      -9.08286456E-05
   11.8415003      -9.31345421E-05
   11.8730001      -9.49685127E-05
   11.9045010      -9.60425823E-05
   11.9360008      -9.68761451E-05
   11.9675007      -9.75090152E-05
   11.9990005      -9.75670555E-05
   12.0305004      -9.67733868E-05
   12.0620003      -9.57343218E-05
   12.0935001      -9.46250075E-05
   12.1250010      -9.30264869E-05
   12.1565008      -9.12574978E-05
   12.1880007      -8.90734009E-05
   12.2195005      -8.54059253E-05
   12.2510004      -8.28244883E-05
   12.2825003      -7.98898618E-05
   12.3140001      -7.66095472E-05
   12.3455009      -7.22454643E-05
   12.3770008      -6.79451841E-05
   12.4085007      -6.40874932E-05
   12.4400005      -6.01791508E-05
   12.4715004      -5.56307932E-05
   12.5030003      -5.14947023E-05
   12.5345001      -4.66645251E-05
   12.5660009      -4.15334471E-05
   12.5975008      -3.69665358E-05
   12.6290007      -3.24034372E-05
   12.6605005      -2.81419889E-05
   12.6920004      -2.27426299E-05
   12.7235003      -1.79736380E-05
   12.7550001      -1.37559346E-05
   12.7865009      -9.66292282E-06
   12.8180008      -5.64856191E-06
   12.8495007      -1.46314869E-06
   12.8810005       3.06876950E-06
   12.9125004       6.86167232E-06
   12.9440002       1.02240365E-05
   12.9755001       1.34703841E-05
   13.0070009       1.61368098E-05
   13.0385008       1.98710895E-05
   13.0700006       2.22767649E-05
   13.1015005       2.43680752E-05
   13.1330004       2.62105605E-05
   13.1645002       2.77423060E-05
   13.1960011       2.91127635E-05
   13.2275009       3.05960057E-05
   13.2590008       3.15720426E-05
   13.2905006       3.23339846E-05
   13.3220005       3.30015209E-05
   13.3535004       3.33644821E-05
   13.3850002       3.33870048E-05
   13.4165010       3.35512086E-05
   13.4480009       3.34228171E-05
   13.4795008       3.32376767E-05
   13.5110006       3.29112008E-05
   13.5425005       3.21082516E-05
   13.5740004       3.11731892E-05
   13.6055002       3.04312834E-05
   13.6370010       2.95775335E-05
   13.6685009       2.82803303E-05
   13.7000008       2.68178683E-05
   13.7315006       2.55099512E-05
   13.7630005       2.39154197E-05
   13.7945004       2.28580320E-05
   13.8260002       2.09178434E-05
   13.8575010       1.92685657E-05
   13.8890009       1.76340000E-05
   13.9205008       1.55884791E-05
   13.9520006       1.36149047E-05
   13.9835005       1.18249272E-05
   14.0150003       9.96260587E-06
   14.0465002       8.12393409E-06
   14.0780010       6.18897957E-06
   14.1095009       4.01867510E-06
   14.1410007       1.85658632E-06
   14.1725006       3.48956149E-07
   14.2040005      -1.63822824E-06
   14.2355003      -3.64869993E-06
   14.2670002      -5.70938937E-06
   14.2985010      -7.69242433E-06
   14.3300009      -9.33330102E-06
   14.3615007      -1.10630544E-05
   14.3930006      -1.25072111E-05
   14.4245005      -1.42456556E-05
   14.4560003      -1.62042234E-05
   14.4875002      -1.75026107E-05
   14.5190010      -1.85208264E-05
   14.5505009      -1.96604633E-05
   14.5820007      -2.10658673E-05
   14.6135006      -2.20650909E-05
   14.6450005      -2.31503327E-05
   14.6765003      -2.41318485E-05
   14.7080002      -2.43688264E-05
   14.7395010      -2.46234886E-05
   14.7710009      -2.53389280E-05
   14.8025007      -2.53970466E-05
   14.8340006      -2.52907466E-05
   14.8655005      -2.51851579E-05
   14.8970003      -2.48581473E-05
   14.9285002      -2.39461515E-05
   14.9600010      -2.32727416E-05
   14.9915009      -2.23651496E-05
   15.0230007      -2.12125869E-05
   15.0545006      -1.98605467E-05
   15.0860004      -1.81705873E-05
   15.1175003      -1.59748670E-05
   15.1490002      -1.45688309E-05
   15.1805010      -1.25594461E-05
   15.2120008      -1.02002277E-05
   15.2435007      -7.75999706E-06
   15.2750006      -5.22083792E-06
   15.3065004      -2.30943647E-06
   15.3380003       3.81747412E-07
   15.3695002       2.94262782E-06
   15.4010010       5.34910987E-06
   15.4325008       7.54472421E-06
   15.4640007       1.14748536E-05
   15.4955006       1.40451948E-05
   15.5270004       1.64153535E-05
   15.5585003       1.90972169E-05
   15.5900002       2.19139001E-05
   15.6215010       2.46364234E-05
   15.6530008       2.74966060E-05
   15.6845007       2.91896413E-05
   15.7160006       3.12910852E-05
   15.7475004       3.35650038E-05
   15.7790003       3.60163504E-05
   15.8105001       3.83420847E-05
   15.8420010       3.94521412E-05
   15.8735008       4.12492009E-05
   15.9050007       4.26436236E-05
   15.9365005       4.36993359E-05
   15.9680004       4.46936428E-05
   15.9995003       4.56097332E-05
   16.0310001       4.57298520E-05
   16.0625000       4.56948983E-05
   16.0939999       4.59148105E-05
   16.1254997       4.60468327E-05
   16.1569996       4.54376604E-05
   16.1884995       4.46079939E-05
   16.2199993       4.37570270E-05
   16.2515011       4.29305364E-05
   16.2830009       4.20575416E-05
   16.3145008       4.04637540E-05
   16.3460007       3.86094871E-05
   16.3775005       3.73163202E-05
   16.4090004       3.53785326E-05
   16.4405003       3.38918289E-05
   16.4720001       3.13915989E-05
   16.5035000       2.95757000E-05
   16.5349998       2.77409872E-05
   16.5664997       2.57511529E-05
   16.5979996       2.39846304E-05
   16.6294994       2.16470744E-05
   16.6609993       1.87994574E-05
   16.6925011       1.70123476E-05
   16.7240009       1.53058172E-05
   16.7555008       1.31733250E-05
   16.7870007       1.14330933E-05
   16.8185005       8.49014850E-06
   16.8500004       6.68621215E-06
   16.8815002       4.84439579E-06
   16.9130001       3.08906988E-06
   16.9445000       1.52768007E-06
   16.9759998      -1.94086610E-07
   17.0074997      -2.14137253E-06
   17.0389996      -3.05358822E-06
   17.0704994      -4.31158014E-06
   17.1020012      -5.46290676E-06
   17.1335011      -6.15935915E-06
   17.1650009      -7.32749413E-06
   17.1965008      -7.76204161E-06
   17.2280006      -8.80358493E-06
   17.2595005      -9.25457698E-06
   17.2910004      -9.55241376E-06
   17.3225002      -9.96102426E-06
   17.3540001      -1.02277481E-05
   17.3855000      -1.07588612E-05
   17.4169998      -1.09242046E-05
   17.4485016      -1.08149370E-05
   17.4800014      -1.07395299E-05
   17.5115013      -1.09089387E-05
   17.5430012      -1.04685414E-05
   17.5745010      -1.00473908E-05
   17.6060009      -9.72256203E-06
   17.6375008      -9.40563950E-06
   17.6690006      -8.92256321E-06
   17.7005005      -8.21317553E-06
   17.7320004      -8.00383259E-06
   17.7635002      -7.43686542E-06
   17.7950001      -6.83796952E-06
   17.8264999      -6.21775462E-06
   17.8579998      -5.46236106E-06
   17.8895016      -4.61096988E-06
   17.9210014      -3.77294532E-06
   17.9525013      -2.85612668E-06
   17.9840012      -2.44270200E-06
   18.0155010      -1.65519316E-06
   18.0470009      -5.93954496E-07
   18.0785007       4.08214959E-07
   18.1100006       1.59908086E-06
   18.1415005       2.15035675E-06
   18.1730003       2.73638420E-06
   18.2045002       3.53323730E-06
   18.2360001       4.32859633E-06
   18.2674999       4.96730763E-06
   18.2989998       5.92175547E-06
   18.3305016       6.82279733E-06
   18.3620014       7.92701940E-06
   18.3935013       8.76653485E-06
   18.4250011       9.49950936E-06
   18.4565010       1.02047406E-05
   18.4880009       1.07806809E-05
   18.5195007       1.17778636E-05
   18.5510006       1.22507518E-05
   18.5825005       1.29420541E-05
   18.6140003       1.35461414E-05
   18.6455002       1.39753101E-05
   18.6770000       1.46356388E-05
   18.7084999       1.50736050E-05
   18.7399998       1.56203150E-05
   18.7715015       1.60538311E-05
   18.8030014       1.62474025E-05
   18.8345013       1.63763107E-05
   18.8660011       1.65166239E-05
   18.8975010       1.71139927E-05
   18.9290009       1.68482693E-05
   18.9605007       1.70453604E-05
   18.9920006       1.70431176E-05
   19.0235004       1.64528974E-05
   19.0550003       1.62678698E-05
   19.0865002       1.63408768E-05
   19.1180000       1.61171920E-05
   19.1494999       1.57613322E-05
   19.1809998       1.53929504E-05
   19.2125015       1.50062833E-05
   19.2440014       1.38216737E-05
   19.2755013       1.36278986E-05
   19.3070011       1.29639720E-05
   19.3385010       1.24595454E-05
   19.3700008       1.19436027E-05
   19.4015007       1.11395675E-05
   19.4330006       1.06182060E-05
   19.4645004       9.62603735E-06
   19.4960003       8.41556539E-06
   19.5275002       7.27457973E-06
   19.5590000       6.30565819E-06
   19.5904999       5.43194437E-06
   19.6219997       4.40569238E-06
   19.6535015       3.29162071E-06
   19.6850014       2.42413557E-06
   19.7165012       1.43263742E-06
   19.7480011       4.67918042E-08
   19.7795010      -1.36028473E-06
   19.8110008      -2.32155207E-06
   19.8425007      -3.32198420E-06
   19.8740005      -4.33055357E-06
   19.9055004      -5.77958917E-06
   19.9370003      -7.20399521E-06
   19.9685001      -8.25169809E-06
   20.0000000      -9.31345858E-06
