# Supplementary material for: Dynamics of HeHHe+ Rotational State Changes Induced by Collision with He: A Possible New Path in Early Universe Chemistry
Source: J Phys Chem A. 2021 Apr 26;125(17):3748–59. doi: 10.1021/acs.jpca.1c01820 (PMC8154607; doi:10.1021/acs.jpca.1c01820)
Supplement: Supplementary file 1 — jp1c01820_si_001.zip [file jp1c01820_si_001.zip › Supporting Information/ S1-multipolar radial coefficients/v=0-0_lambda=09.dat]

   1.10000002      -2022.46704    
   1.13150001      -1778.72546    
   1.16299999      -1549.02405    
   1.19449997      -1306.51233    
   1.22600007      -1091.94348    
   1.25750005      -955.954590    
   1.28900003      -832.842529    
   1.32050002      -729.660400    
   1.35200000      -614.294556    
   1.38350010      -528.471191    
   1.41499996      -465.120850    
   1.44650006      -407.513916    
   1.47800004      -357.868835    
   1.50950003      -315.265442    
   1.54100001      -267.048065    
   1.57249999      -229.933990    
   1.60400009      -201.595566    
   1.63549995      -175.645996    
   1.66700006      -153.131088    
   1.69850004      -127.866585    
   1.73000002      -111.293785    
   1.76150012      -97.9964294    
   1.79299998      -86.1681595    
   1.82450008      -75.9994583    
   1.85600007      -67.1937027    
   1.88750005      -56.8454514    
   1.91900003      -49.4415741    
   1.95050001      -42.9934807    
   1.98200011      -37.5522652    
   2.01349998      -32.7243118    
   2.04500008      -27.8246403    
   2.07649994      -24.4213600    
   2.10800004      -21.2587738    
   2.13950014      -18.4918709    
   2.17100000      -16.1537704    
   2.20249987      -14.0014935    
   2.23400021      -11.6335659    
   2.26550007      -10.1237345    
   2.29699993      -8.80360603    
   2.32850003      -7.63187456    
   2.36000013      -6.62540340    
   2.39150000      -5.71987152    
   2.42300010      -4.71737909    
   2.45450020      -4.07578850    
   2.48600006      -3.52138424    
   2.51749992      -3.04140210    
   2.54900002      -2.57736969    
   2.58050013      -2.11486983    
   2.61199999      -1.83417094    
   2.64350009      -1.58634603    
   2.67500019      -1.34416032    
   2.70650005      -1.13899982    
   2.73799992     -0.963604510    
   2.76950002     -0.776215196    
   2.80100012     -0.649538338    
   2.83249998     -0.565086305    
   2.86400008     -0.472046256    
   2.89550018     -0.375962853    
   2.92700005     -0.303245217    
   2.95849991     -0.263562381    
   2.99000001     -0.195792913    
   3.02150011     -0.169157729    
   3.05299997     -0.143100113    
   3.08450007     -0.102495804    
   3.11600018      -7.10737929E-02
   3.14750004      -6.56975135E-02
   3.17899990      -4.00296673E-02
   3.21050024      -2.00171508E-02
   3.24200010      -1.76307075E-02
   3.27349997      -1.00618659E-03
   3.30499983       1.01616038E-02
   3.33650017       1.33081106E-02
   3.36800003       1.51395211E-02
   3.39949989       2.53939983E-02
   3.43100023       2.80304309E-02
   3.46250010       2.91186851E-02
   3.49399996       3.10606360E-02
   3.52550030       3.44420113E-02
   3.55700016       3.53427976E-02
   3.58850002       3.14528607E-02
   3.61999989       2.90400553E-02
   3.65150023       2.82168798E-02
   3.68300009       2.85167135E-02
   3.71449995       2.90923640E-02
   3.74600029       2.96490937E-02
   3.77750015       2.96302214E-02
   3.80900002       2.84949858E-02
   3.84049988       2.64358930E-02
   3.87200022       2.42970567E-02
   3.90350008       2.25458313E-02
   3.93499994       2.19211262E-02
   3.96650028       2.20640525E-02
   3.99800014       2.20666807E-02
   4.02950001       2.16119587E-02
   4.06099987       2.06657238E-02
   4.09250021       1.95402317E-02
   4.12400007       1.82386339E-02
   4.15549994       1.73750985E-02
   4.18700027       1.65153649E-02
   4.21850014       1.55553650E-02
   4.25000000       1.45684807E-02
   4.28149986       1.35824233E-02
   4.31300020       1.25230728E-02
   4.34450006       1.19457105E-02
   4.37599993       1.14769880E-02
   4.40750027       1.10073211E-02
   4.43900013       1.04993470E-02
   4.47049999       9.87107866E-03
   4.50199986       9.41849966E-03
   4.53350019       9.00525507E-03
   4.56500006       8.63010250E-03
   4.59649992       8.25792458E-03
   4.62800026       7.86461402E-03
   4.65950012       7.38042919E-03
   4.69099998       7.02915201E-03
   4.72249985       6.70864340E-03
   4.75400019       6.43122941E-03
   4.78550005       6.13061339E-03
   4.81699991       5.86893270E-03
   4.84850025       5.64669631E-03
   4.88000011       5.42521477E-03
   4.91149998       5.19720232E-03
   4.94300032       4.96420031E-03
   4.97450018       4.69570747E-03
   5.00600004       4.44316817E-03
   5.03749990       4.26754961E-03
   5.06900024       4.10756841E-03
   5.10050011       3.97004560E-03
   5.13199997       3.80688487E-03
   5.16349983       3.67600261E-03
   5.19500017       3.55068198E-03
   5.22650003       3.41982977E-03
   5.25799990       3.28256213E-03
   5.28949976       3.14686564E-03
   5.32100010       2.98882718E-03
   5.35249996       2.86265463E-03
   5.38399982       2.76141730E-03
   5.41550016       2.66549969E-03
   5.44700003       2.57969275E-03
   5.47849989       2.46221991E-03
   5.50999975       2.35815463E-03
   5.54150009       2.25019269E-03
   5.57299995       2.14275299E-03
   5.60449982       2.05482286E-03
   5.63600016       1.98757974E-03
   5.66750002       1.92346692E-03
   5.69899988       1.88508281E-03
   5.73049974       1.84617122E-03
   5.76200008       1.80475041E-03
   5.79349995       1.75291707E-03
   5.82499981       1.67307991E-03
   5.85650015       1.60587369E-03
   5.88800001       1.53727434E-03
   5.91949987       1.47364056E-03
   5.95100021       1.41843304E-03
   5.98250008       1.36517512E-03
   6.01399994       1.30204996E-03
   6.04549980       1.25684787E-03
   6.07700014       1.21306116E-03
   6.10850000       1.17029902E-03
   6.13999987       1.12931931E-03
   6.17150021       1.09090458E-03
   6.20300007       1.04331912E-03
   6.23449993       1.00866728E-03
   6.26599979       9.74901079E-04
   6.29750013       9.42505547E-04
   6.32900000       9.10013856E-04
   6.36049986       8.75632395E-04
   6.39200020       8.48922413E-04
   6.42350006       8.22825474E-04
   6.45499992       7.98456313E-04
   6.48649979       7.75023364E-04
   6.51800013       7.51261716E-04
   6.54949999       7.25354999E-04
   6.58099985       7.05570157E-04
   6.61250019       6.88008964E-04
   6.64400005       6.70210982E-04
   6.67549992       6.50493777E-04
   6.70699978       6.32169831E-04
   6.73850012       6.17064361E-04
   6.76999998       6.02480024E-04
   6.80149984       5.89174684E-04
   6.83300018       5.76564169E-04
   6.86450005       5.62171161E-04
   6.89599991       5.48696611E-04
   6.92749977       5.37516433E-04
   6.95900011       5.26336080E-04
   6.99049997       5.15731168E-04
   7.02199984       5.03252842E-04
   7.05350018       4.91637795E-04
   7.08500004       4.82333184E-04
   7.11649990       4.73666354E-04
   7.14800024       4.63463919E-04
   7.17950010       4.54876106E-04
   7.21099997       4.44091042E-04
   7.24249983       4.34904709E-04
   7.27400017       4.26894345E-04
   7.30550003       4.19146672E-04
   7.33699989       4.11962537E-04
   7.36850023       4.00728954E-04
   7.40000010       3.93331080E-04
   7.43149996       3.85806808E-04
   7.46299982       3.78399127E-04
   7.49450016       3.71461414E-04
   7.52600002       3.65108019E-04
   7.55749989       3.56201344E-04
   7.58900023       3.48760252E-04
   7.62050009       3.42993415E-04
   7.65199995       3.37222824E-04
   7.68349981       3.30227514E-04
   7.71500015       3.22187989E-04
   7.74650002       3.16724967E-04
   7.77799988       3.10566975E-04
   7.80950022       3.04308662E-04
   7.84100008       2.98239698E-04
   7.87249994       2.93003308E-04
   7.90399981       2.85053538E-04
   7.93550014       2.79817468E-04
   7.96700001       2.73333164E-04
   7.99849987       2.67761498E-04
   8.03000069       2.62546382E-04
   8.06150055       2.57053616E-04
   8.09300041       2.48964003E-04
   8.12450027       2.43873481E-04
   8.15600014       2.38379609E-04
   8.18750000       2.32739272E-04
   8.21899986       2.26561315E-04
   8.25050068       2.19756184E-04
   8.28200054       2.14850181E-04
   8.31350040       2.08215453E-04
   8.34500027       2.03121104E-04
   8.37650013       1.97976115E-04
   8.40799999       1.92225096E-04
   8.43949986       1.86006262E-04
   8.47100067       1.80944771E-04
   8.50250053       1.75448571E-04
   8.53400040       1.70370477E-04
   8.56550026       1.64651850E-04
   8.59700012       1.58533439E-04
   8.62849998       1.53427842E-04
   8.65999985       1.48965977E-04
   8.69150066       1.43964033E-04
   8.72300053       1.39561133E-04
   8.75450039       1.33959984E-04
   8.78600025       1.28156506E-04
   8.81750011       1.23895996E-04
   8.84899998       1.19775497E-04
   8.88049984       1.15352275E-04
   8.91200066       1.10303321E-04
   8.94350052       1.05896288E-04
   8.97500038       1.01487894E-04
   9.00650024       9.71900154E-05
   9.03800011       9.35459902E-05
   9.06949997       8.99407605E-05
   9.10100079       8.49381322E-05
   9.13250065       8.11455175E-05
   9.16400051       7.76831730E-05
   9.19550037       7.41224940E-05
   9.22700024       7.10962631E-05
   9.25850010       6.71823582E-05
   9.29000092       6.40506041E-05
   9.32150078       6.11948344E-05
   9.35300064       5.84082009E-05
   9.38450050       5.56547966E-05
   9.41600037       5.23944400E-05
   9.44750023       4.84053089E-05
   9.47900009       4.62746539E-05
   9.51050091       4.42124619E-05
   9.54200077       4.21501027E-05
   9.57350063       4.00768331E-05
   9.60500050       3.73978910E-05
   9.63650036       3.48083959E-05
   9.66800022       3.25965229E-05
   9.69950008       3.08920389E-05
   9.73100090       2.91218948E-05
   9.76250076       2.68880449E-05
   9.79400063       2.54717907E-05
   9.82550049       2.42451515E-05
   9.85700035       2.24478954E-05
   9.88850021       2.09275604E-05
   9.92000008       1.99488277E-05
   9.95150089       1.93087853E-05
   9.98300076       1.74965608E-05
   10.0145006       1.66381906E-05
   10.0460005       1.55467860E-05
   10.0775003       1.48074678E-05
   10.1090002       1.43119732E-05
   10.1405001       1.36149638E-05
   10.1720009       1.35106438E-05
   10.2035007       1.29734262E-05
   10.2350006       1.23266227E-05
   10.2665005       1.18824501E-05
   10.2980003       1.16515639E-05
   10.3295002       1.13736905E-05
   10.3610001       1.17300642E-05
   10.3925009       1.15268622E-05
   10.4240007       1.11019090E-05
   10.4555006       1.10666306E-05
   10.4870005       1.11693926E-05
   10.5185003       1.10965257E-05
   10.5500002       1.15092844E-05
   10.5815010       1.12857251E-05
   10.6130009       1.14512432E-05
   10.6445007       1.17979671E-05
   10.6760006       1.19496435E-05
   10.7075005       1.18383668E-05
   10.7390003       1.23480422E-05
   10.7705002       1.22148886E-05
   10.8020010       1.25401302E-05
   10.8335009       1.21044077E-05
   10.8650007       1.19647184E-05
   10.8965006       1.22033562E-05
   10.9280005       1.23640584E-05
   10.9595003       1.20828045E-05
   10.9910002       1.21804323E-05
   11.0225010       1.22760703E-05
   11.0540009       1.20915511E-05
   11.0855007       1.17338086E-05
   11.1170006       1.13201177E-05
   11.1485004       1.10687870E-05
   11.1800003       1.10480905E-05
   11.2115002       1.08315107E-05
   11.2430010       1.05112704E-05
   11.2745008       1.01401674E-05
   11.3060007       9.63086495E-06
   11.3375006       8.97818063E-06
   11.3690004       8.79531945E-06
   11.4005003       8.51823279E-06
   11.4320002       8.27594613E-06
   11.4635010       8.15627027E-06
   11.4950008       8.05684340E-06
   11.5265007       7.57093358E-06
   11.5580006       7.25473637E-06
   11.5895004       7.02029411E-06
   11.6210003       6.95413610E-06
   11.6525002       7.18260480E-06
   11.6840010       6.45845648E-06
   11.7155008       6.96990037E-06
   11.7470007       7.36109860E-06
   11.7785006       7.59434897E-06
   11.8100004       7.82218012E-06
   11.8415003       8.14781652E-06
   11.8730001       8.47554384E-06
   11.9045010       9.03112323E-06
   11.9360008       9.95331538E-06
   11.9675007       1.07606165E-05
   11.9990005       1.16220954E-05
   12.0305004       1.29773371E-05
   12.0620003       1.37683837E-05
   12.0935001       1.47682986E-05
   12.1250010       1.58762996E-05
   12.1565008       1.69579125E-05
   12.1880007       1.81860833E-05
   12.2195005       2.02791489E-05
   12.2510004       2.18721925E-05
   12.2825003       2.34953932E-05
   12.3140001       2.46419368E-05
   12.3455009       2.63011116E-05
   12.3770008       2.78790576E-05
   12.4085007       2.89649906E-05
   12.4400005       3.10475480E-05
   12.4715004       3.22475753E-05
   12.5030003       3.40230908E-05
   12.5345001       3.31770607E-05
   12.5660009       3.19559658E-05
   12.5975008       3.34872966E-05
   12.6290007       3.50001828E-05
   12.6605005       3.60056110E-05
   12.6920004       3.77423712E-05
   12.7235003       3.93861628E-05
   12.7550001       4.06022300E-05
   12.7865009       4.14956630E-05
   12.8180008       4.21664299E-05
   12.8495007       4.24442042E-05
   12.8810005       4.25820763E-05
   12.9125004       4.50608859E-05
   12.9440002       4.69262959E-05
   12.9755001       4.68182807E-05
   13.0070009       4.64947771E-05
   13.0385008       4.60928786E-05
   13.0700006       4.55552145E-05
   13.1015005       4.47191378E-05
   13.1330004       4.38504103E-05
   13.1645002       4.29966931E-05
   13.1960011       4.18072341E-05
   13.2275009       3.98578813E-05
   13.2590008       3.85501480E-05
   13.2905006       3.70507696E-05
   13.3220005       3.55477823E-05
   13.3535004       3.41711057E-05
   13.3850002       3.18705097E-05
   13.4165010       3.05143985E-05
   13.4480009       2.68932417E-05
   13.4795008       2.60081979E-05
   13.5110006       2.52642876E-05
   13.5425005       2.17403867E-05
   13.5740004       1.98208600E-05
   13.6055002       1.94438107E-05
   13.6370010       1.74235411E-05
   13.6685009       1.59933006E-05
   13.7000008       1.47779238E-05
   13.7315006       1.34818838E-05
   13.7630005       1.20370496E-05
   13.7945004       1.17663476E-05
   13.8260002       1.08484146E-05
   13.8575010       1.04034298E-05
   13.8890009       1.01842343E-05
   13.9205008       9.52419487E-06
   13.9520006       9.70245492E-06
   13.9835005       1.03418397E-05
   14.0150003       1.09812245E-05
   14.0465002       1.17066702E-05
   14.0780010       1.28451875E-05
   14.1095009       1.41229648E-05
   14.1410007       1.54580903E-05
   14.1725006       1.72296568E-05
   14.2040005       1.87930964E-05
   14.2355003       2.18944006E-05
   14.2670002       2.50909998E-05
   14.2985010       2.69925931E-05
   14.3300009       2.93763005E-05
   14.3615007       3.09952993E-05
   14.3930006       3.28117276E-05
   14.4245005       3.52142924E-05
   14.4560003       3.78815821E-05
   14.4875002       3.99812852E-05
   14.5190010       4.17142764E-05
   14.5505009       4.33871974E-05
   14.5820007       4.53570719E-05
   14.6135006       4.77124377E-05
   14.6450005       4.95026870E-05
   14.6765003       5.04744385E-05
   14.7080002       5.20096328E-05
   14.7395010       5.25947980E-05
   14.7710009       5.39881621E-05
   14.8025007       5.47946875E-05
   14.8340006       5.48742246E-05
   14.8655005       5.48296812E-05
   14.8970003       5.50529148E-05
   14.9285002       5.45130024E-05
   14.9600010       5.38946115E-05
   14.9915009       5.30979851E-05
   15.0230007       5.19993555E-05
   15.0545006       5.04756717E-05
   15.0860004       4.81031529E-05
   15.1175003       4.48086248E-05
   15.1490002       4.20110337E-05
   15.1805010       3.97378899E-05
   15.2120008       3.70204216E-05
   15.2435007       3.33801836E-05
   15.2750006       3.02755525E-05
   15.3065004       2.61436071E-05
   15.3380003       2.19912818E-05
   15.3695002       1.81006399E-05
   15.4010010       1.44225323E-05
   15.4325008       1.04323663E-05
   15.4640007       5.41321606E-06
   15.4955006       1.66393386E-06
   15.5270004      -1.94250151E-06
   15.5585003      -5.57895601E-06
   15.5900002      -9.23247808E-06
   15.6215010      -1.29555319E-05
   15.6530008      -1.83420798E-05
   15.6845007      -2.30023998E-05
   15.7160006      -2.57601860E-05
   15.7475004      -2.84156758E-05
   15.7790003      -3.12904158E-05
   15.8105001      -3.49887669E-05
   15.8420010      -3.69865520E-05
   15.8735008      -3.75634154E-05
   15.9050007      -3.92805778E-05
   15.9365005      -4.02269907E-05
   15.9680004      -4.07578882E-05
   15.9995003      -4.14491333E-05
   16.0310001      -4.21831282E-05
   16.0625000      -4.18723539E-05
   16.0939999      -4.11897963E-05
   16.1254997      -3.97466865E-05
   16.1569996      -3.80639649E-05
   16.1884995      -3.65026463E-05
   16.2199993      -3.52514908E-05
   16.2515011      -3.32262207E-05
   16.2830009      -3.08029266E-05
   16.3145008      -2.85615733E-05
   16.3460007      -2.60224861E-05
   16.3775005      -2.30253372E-05
   16.4090004      -2.02405135E-05
   16.4405003      -1.77129223E-05
   16.4720001      -1.48181143E-05
   16.5035000      -1.16422516E-05
   16.5349998      -8.77470120E-06
   16.5664997      -6.53849884E-06
   16.5979996      -4.45326850E-06
   16.6294994      -1.68936845E-06
   16.6609993       1.29670752E-06
   16.6925011       3.06260790E-06
   16.7240009       4.47345519E-06
   16.7555008       6.20599758E-06
   16.7870007       7.25409564E-06
   16.8185005       8.45067916E-06
   16.8500004       9.17057241E-06
   16.8815002       9.49394962E-06
   16.9130001       9.34159925E-06
   16.9445000       8.70546864E-06
   16.9759998       7.71947725E-06
   17.0074997       5.57086696E-06
   17.0389996       3.48793446E-06
   17.0704994       1.31682373E-06
   17.1020012      -1.48135200E-06
   17.1335011      -5.03314641E-06
   17.1650009      -8.75951446E-06
   17.1965008      -1.34713937E-05
   17.2280006      -1.79574290E-05
   17.2595005      -2.24130836E-05
   17.2910004      -2.69659886E-05
   17.3225002      -3.23189633E-05
   17.3540001      -3.81194768E-05
   17.3855000      -4.29851098E-05
   17.4169998      -4.80066083E-05
   17.4485016      -5.33071361E-05
   17.4800014      -5.87098948E-05
   17.5115013      -6.35002652E-05
   17.5430012      -7.05968632E-05
   17.5745010      -7.61132324E-05
   17.6060009      -8.07741308E-05
   17.6375008      -8.52252924E-05
   17.6690006      -9.00496598E-05
   17.7005005      -9.58261517E-05
   17.7320004      -9.97149764E-05
   17.7635002      -1.03995852E-04
   17.7950001      -1.07002255E-04
   17.8264999      -1.09840214E-04
   17.8579998      -1.13083952E-04
   17.8895016      -1.16285635E-04
   17.9210014      -1.17595278E-04
   17.9525013      -1.18796037E-04
   17.9840012      -1.19449018E-04
   18.0155010      -1.19904325E-04
   18.0470009      -1.19527009E-04
   18.0785007      -1.18479918E-04
   18.1100006      -1.17752643E-04
   18.1415005      -1.15588125E-04
   18.1730003      -1.13185444E-04
   18.2045002      -1.09991081E-04
   18.2360001      -1.06368265E-04
   18.2674999      -1.02749298E-04
   18.2989998      -9.87211824E-05
   18.3305016      -9.47045410E-05
   18.3620014      -8.95153207E-05
   18.3935013      -8.42520094E-05
   18.4250011      -7.90069316E-05
   18.4565010      -7.36485599E-05
   18.4880009      -6.82192695E-05
   18.5195007      -6.30908617E-05
   18.5510006      -5.58180982E-05
   18.5825005      -4.99163980E-05
   18.6140003      -4.42891396E-05
   18.6455002      -3.83473744E-05
   18.6770000      -3.27186062E-05
   18.7084999      -2.46578511E-05
   18.7399998      -1.93379947E-05
   18.7715015      -1.32910072E-05
   18.8030014      -7.56253439E-06
   18.8345013      -2.23940151E-06
   18.8660011       3.01601108E-06
   18.8975010       9.13832810E-06
   18.9290009       1.49055404E-05
   18.9605007       1.94786608E-05
   18.9920006       2.38964421E-05
   19.0235004       2.83091431E-05
   19.0550003       3.21283442E-05
   19.0865002       3.73914299E-05
   19.1180000       4.00559948E-05
   19.1494999       4.30869586E-05
   19.1809998       4.60280171E-05
   19.2125015       4.84043376E-05
   19.2440014       5.14249878E-05
   19.2755013       5.39402681E-05
   19.3070011       5.59845248E-05
   19.3385010       5.75687518E-05
   19.3700008       5.88472503E-05
   19.4015007       5.99291016E-05
   19.4330006       6.16477555E-05
   19.4645004       6.28451453E-05
   19.4960003       6.29572314E-05
   19.5275002       6.35259785E-05
   19.5590000       6.43544408E-05
   19.5904999       6.49326030E-05
   19.6219997       6.53889583E-05
   19.6535015       6.58340723E-05
   19.6850014       6.54815594E-05
   19.7165012       6.51480877E-05
   19.7480011       6.52167510E-05
   19.7795010       6.53361130E-05
   19.8110008       6.48962086E-05
   19.8425007       6.39400823E-05
   19.8740005       6.40153594E-05
   19.9055004       6.35401302E-05
   19.9370003       6.26190595E-05
   19.9685001       6.17639744E-05
   20.0000000       6.14553574E-05
