# Supplementary material for: Dynamics of HeHHe+ Rotational State Changes Induced by Collision with He: A Possible New Path in Early Universe Chemistry
Source: J Phys Chem A. 2021 Apr 26;125(17):3748–59. doi: 10.1021/acs.jpca.1c01820 (PMC8154607; doi:10.1021/acs.jpca.1c01820)
Supplement: Supplementary file 1 — jp1c01820_si_001.zip [file jp1c01820_si_001.zip › Supporting Information/ S1-multipolar radial coefficients/v=0-0_lambda=21.dat]

   1.10000002       360.096985    
   1.13150001       329.567047    
   1.16299999       299.930878    
   1.19449997       267.279633    
   1.22600007       236.613037    
   1.25750005       213.804382    
   1.28900003       192.258759    
   1.32050002       172.885895    
   1.35200000       150.238220    
   1.38350010       132.833069    
   1.41499996       118.777863    
   1.44650006       105.658920    
   1.47800004       93.9457779    
   1.50950003       83.6357040    
   1.54100001       71.9356384    
   1.57249999       62.8998871    
   1.60400009       55.8984337    
   1.63549995       49.3895035    
   1.66700006       43.6686516    
   1.69850004       37.0235558    
   1.73000002       32.5314522    
   1.76150012       28.7336807    
   1.79299998       25.2673550    
   1.82450008       22.2214451    
   1.85600007       19.5476284    
   1.88750005       16.4693718    
   1.91900003       14.3745279    
   1.95050001       12.6382742    
   1.98200011       11.0721588    
   2.01349998       9.64259338    
   2.04500008       8.06877232    
   2.07649994       7.05592823    
   2.10800004       6.16042805    
   2.13950014       5.36474991    
   2.17100000       4.67741728    
   2.20249987       4.05276299    
   2.23400021       3.36271119    
   2.26550007       2.91986108    
   2.29699993       2.53296113    
   2.32850003       2.18892312    
   2.36000013       1.89338255    
   2.39150000       1.62814415    
   2.42300010       1.33438551    
   2.45450020       1.14787805    
   2.48600006      0.983894587    
   2.51749992      0.843020558    
   2.54900002      0.708071887    
   2.58050013      0.574678540    
   2.61199999      0.488550097    
   2.64350009      0.409992844    
   2.67500019      0.344354004    
   2.70650005      0.289029032    
   2.73799992      0.235236198    
   2.76950002      0.182658598    
   2.80100012      0.150331214    
   2.83249998      0.119211085    
   2.86400008       9.50875208E-02
   2.89550018       7.09299445E-02
   2.92700005       4.80831489E-02
   2.95849991       3.43360603E-02
   2.99000001       2.34890729E-02
   3.02150011       1.25001678E-02
   3.05299997       2.79064104E-03
   3.08450007      -3.88635905E-03
   3.11600018      -1.01713622E-02
   3.14750004      -1.61661357E-02
   3.17899990      -1.85502879E-02
   3.21050024      -2.07114927E-02
   3.24200010      -2.43512187E-02
   3.27349997      -2.52918079E-02
   3.30499983      -2.58839596E-02
   3.33650017      -2.67946962E-02
   3.36800003      -2.73778066E-02
   3.39949989      -2.69751363E-02
   3.43100023      -2.68456321E-02
   3.46250010      -2.66645737E-02
   3.49399996      -2.61144191E-02
   3.52550030      -2.53982581E-02
   3.55700016      -2.47856323E-02
   3.58850002      -2.45300960E-02
   3.61999989      -2.38748882E-02
   3.65150023      -2.30817385E-02
   3.68300009      -2.21495107E-02
   3.71449995      -2.11133305E-02
   3.74600029      -2.03083567E-02
   3.77750015      -1.93476174E-02
   3.80900002      -1.86309312E-02
   3.84049988      -1.79112926E-02
   3.87200022      -1.71923973E-02
   3.90350008      -1.64841861E-02
   3.93499994      -1.58035401E-02
   3.96650028      -1.49538480E-02
   3.99800014      -1.43045932E-02
   4.02950001      -1.37144914E-02
   4.06099987      -1.31354295E-02
   4.09250021      -1.25648985E-02
   4.12400007      -1.18576130E-02
   4.15549994      -1.13447001E-02
   4.18700027      -1.08521273E-02
   4.21850014      -1.03938645E-02
   4.25000000      -9.96157061E-03
   4.28149986      -9.54075903E-03
   4.31300020      -9.01244488E-03
   4.34450006      -8.62561818E-03
   4.37599993      -8.26599915E-03
   4.40750027      -7.91862421E-03
   4.43900013      -7.56358588E-03
   4.47049999      -7.18495483E-03
   4.50199986      -6.89108344E-03
   4.53350019      -6.60810759E-03
   4.56500006      -6.33971347E-03
   4.59649992      -6.08151127E-03
   4.62800026      -5.81938261E-03
   4.65950012      -5.53160766E-03
   4.69099998      -5.31242136E-03
   4.72249985      -5.10403281E-03
   4.75400019      -4.90514189E-03
   4.78550005      -4.68181958E-03
   4.81699991      -4.46856255E-03
   4.84850025      -4.29909118E-03
   4.88000011      -4.13718633E-03
   4.91149998      -3.98127409E-03
   4.94300032      -3.83259333E-03
   4.97450018      -3.66341369E-03
   5.00600004      -3.50597897E-03
   5.03749990      -3.37825413E-03
   5.06900024      -3.25110927E-03
   5.10050011      -3.13501945E-03
   5.13199997      -2.99035432E-03
   5.16349983      -2.87739234E-03
   5.19500017      -2.77504139E-03
   5.22650003      -2.67417822E-03
   5.25799990      -2.57816329E-03
   5.28949976      -2.49179802E-03
   5.32100010      -2.38523236E-03
   5.35249996      -2.30295211E-03
   5.38399982      -2.22657877E-03
   5.41550016      -2.14940915E-03
   5.44700003      -2.07848195E-03
   5.47849989      -1.98294222E-03
   5.50999975      -1.91574858E-03
   5.54150009      -1.85507257E-03
   5.57299995      -1.79723802E-03
   5.60449982      -1.74185284E-03
   5.63600016      -1.68960739E-03
   5.66750002      -1.61708065E-03
   5.69899988      -1.56526780E-03
   5.73049974      -1.51305459E-03
   5.76200008      -1.46194221E-03
   5.79349995      -1.41481555E-03
   5.82499981      -1.36094319E-03
   5.85650015      -1.32304395E-03
   5.88800001      -1.28419045E-03
   5.91949987      -1.24669366E-03
   5.95100021      -1.21011864E-03
   5.98250008      -1.17111090E-03
   6.01399994      -1.12185616E-03
   6.04549980      -1.08628813E-03
   6.07700014      -1.05490524E-03
   6.10850000      -1.02227821E-03
   6.13999987      -9.89563880E-04
   6.17150021      -9.59450554E-04
   6.20300007      -9.21668019E-04
   6.23449993      -8.93223274E-04
   6.26599979      -8.65528011E-04
   6.29750013      -8.40017397E-04
   6.32900000      -8.14447703E-04
   6.36049986      -7.84620526E-04
   6.39200020      -7.62399111E-04
   6.42350006      -7.39681593E-04
   6.45499992      -7.17769552E-04
   6.48649979      -6.97584706E-04
   6.51800013      -6.77446485E-04
   6.54949999      -6.53961732E-04
   6.58099985      -6.37174351E-04
   6.61250019      -6.19439932E-04
   6.64400005      -6.03094173E-04
   6.67549992      -5.83614514E-04
   6.70699978      -5.66249655E-04
   6.73850012      -5.52630634E-04
   6.76999998      -5.38146123E-04
   6.80149984      -5.25675772E-04
   6.83300018      -5.12356695E-04
   6.86450005      -4.97581263E-04
   6.89599991      -4.83446027E-04
   6.92749977      -4.71968408E-04
   6.95900011      -4.61153570E-04
   6.99049997      -4.49766463E-04
   7.02199984      -4.35020891E-04
   7.05350018      -4.24198341E-04
   7.08500004      -4.13755653E-04
   7.11649990      -4.02936537E-04
   7.14800024      -3.93323309E-04
   7.17950010      -3.84750747E-04
   7.21099997      -3.72990238E-04
   7.24249983      -3.63248138E-04
   7.27400017      -3.54102871E-04
   7.30550003      -3.44842905E-04
   7.33699989      -3.36293626E-04
   7.36850023      -3.26406182E-04
   7.40000010      -3.18803999E-04
   7.43149996      -3.10486415E-04
   7.46299982      -3.02363449E-04
   7.49450016      -2.94904283E-04
   7.52600002      -2.87930103E-04
   7.55749989      -2.78648426E-04
   7.58900023      -2.72190926E-04
   7.62050009      -2.65436101E-04
   7.65199995      -2.58622487E-04
   7.68349981      -2.51869264E-04
   7.71500015      -2.44548079E-04
   7.74650002      -2.38374952E-04
   7.77799988      -2.32577062E-04
   7.80950022      -2.27191937E-04
   7.84100008      -2.21918017E-04
   7.87249994      -2.16648317E-04
   7.90399981      -2.09796068E-04
   7.93550014      -2.04965167E-04
   7.96700001      -2.00156806E-04
   7.99849987      -1.95484667E-04
   8.03000069      -1.91049970E-04
   8.06150055      -1.86730918E-04
   8.09300041      -1.79942042E-04
   8.12450027      -1.76258705E-04
   8.15600014      -1.72157714E-04
   8.18750000      -1.67838763E-04
   8.21899986      -1.63514385E-04
   8.25050068      -1.59307892E-04
   8.28200054      -1.55350819E-04
   8.31350040      -1.52283537E-04
   8.34500027      -1.49231797E-04
   8.37650013      -1.45945291E-04
   8.40799999      -1.41682147E-04
   8.43949986      -1.37145951E-04
   8.47100067      -1.35598879E-04
   8.50250053      -1.31871100E-04
   8.53400040      -1.28993575E-04
   8.56550026      -1.25861916E-04
   8.59700012      -1.22477883E-04
   8.62849998      -1.19297372E-04
   8.65999985      -1.17615564E-04
   8.69150066      -1.15210423E-04
   8.72300053      -1.12404879E-04
   8.75450039      -1.09748136E-04
   8.78600025      -1.07596425E-04
   8.81750011      -1.05519146E-04
   8.84899998      -1.02960192E-04
   8.88049984      -1.01184800E-04
   8.91200066      -9.90555127E-05
   8.94350052      -9.63090570E-05
   8.97500038      -9.45225329E-05
   9.00650024      -9.39749589E-05
   9.03800011      -9.22387771E-05
   9.06949997      -9.04165718E-05
   9.10100079      -8.77970015E-05
   9.13250065      -8.63329551E-05
   9.16400051      -8.50422730E-05
   9.19550037      -8.34886159E-05
   9.22700024      -8.20188870E-05
   9.25850010      -7.89594123E-05
   9.29000092      -7.80437986E-05
   9.32150078      -7.68489699E-05
   9.35300064      -7.56669760E-05
   9.38450050      -7.45253274E-05
   9.41600037      -7.27979786E-05
   9.44750023      -7.13132322E-05
   9.47900009      -7.04555932E-05
   9.51050091      -6.89872177E-05
   9.54200077      -6.75909905E-05
   9.57350063      -6.70185982E-05
   9.60500050      -6.53302704E-05
   9.63650036      -6.50958318E-05
   9.66800022      -6.43409076E-05
   9.69950008      -6.26556575E-05
   9.73100090      -6.10872157E-05
   9.76250076      -6.08428272E-05
   9.79400063      -5.89138799E-05
   9.82550049      -5.79830776E-05
   9.85700035      -5.68204450E-05
   9.88850021      -5.63484427E-05
   9.92000008      -5.62147106E-05
   9.95150089      -5.48575044E-05
   9.98300076      -5.28810597E-05
   10.0145006      -5.24789466E-05
   10.0460005      -5.17190274E-05
   10.0775003      -5.08858539E-05
   10.1090002      -4.99350717E-05
   10.1405001      -4.88351652E-05
   10.1720009      -4.80215858E-05
   10.2035007      -4.69655497E-05
   10.2350006      -4.62169810E-05
   10.2665005      -4.58941104E-05
   10.2980003      -4.53988323E-05
   10.3295002      -4.33609166E-05
   10.3610001      -4.28471212E-05
   10.3925009      -4.16712173E-05
   10.4240007      -4.14364258E-05
   10.4555006      -4.11526780E-05
   10.4870005      -4.00310455E-05
   10.5185003      -3.88317567E-05
   10.5500002      -3.85520980E-05
   10.5815010      -3.75428317E-05
   10.6130009      -3.65085689E-05
   10.6445007      -3.55141929E-05
   10.6760006      -3.49818220E-05
   10.7075005      -3.46747111E-05
   10.7390003      -3.37159727E-05
   10.7705002      -3.30440234E-05
   10.8020010      -3.24807734E-05
   10.8335009      -3.20337931E-05
   10.8650007      -3.13577548E-05
   10.8965006      -3.03656379E-05
   10.9280005      -3.14013923E-05
   10.9595003      -2.97698516E-05
   10.9910002      -2.93175017E-05
   11.0225010      -2.83678601E-05
   11.0540009      -2.76857572E-05
   11.0855007      -2.75592611E-05
   11.1170006      -2.66098250E-05
   11.1485004      -2.73696951E-05
   11.1800003      -2.58482651E-05
   11.2115002      -2.51858564E-05
   11.2430010      -2.47997868E-05
   11.2745008      -2.44500898E-05
   11.3060007      -2.41235939E-05
   11.3375006      -2.40768204E-05
   11.3690004      -2.40642275E-05
   11.4005003      -2.38662888E-05
   11.4320002      -2.33124574E-05
   11.4635010      -2.26593602E-05
   11.4950008      -2.26068860E-05
   11.5265007      -2.14677311E-05
   11.5580006      -2.13444455E-05
   11.5895004      -2.10807084E-05
   11.6210003      -2.07021694E-05
   11.6525002      -2.02304145E-05
   11.6840010      -2.11542956E-05
   11.7155008      -1.95878965E-05
   11.7470007      -1.95207067E-05
   11.7785006      -1.94930763E-05
   11.8100004      -1.93216820E-05
   11.8415003      -1.85511235E-05
   11.8730001      -1.87941569E-05
   11.9045010      -1.83088814E-05
   11.9360008      -1.78913051E-05
   11.9675007      -1.75965833E-05
   11.9990005      -1.72928994E-05
   12.0305004      -1.66600585E-05
   12.0620003      -1.63617406E-05
   12.0935001      -1.65473684E-05
   12.1250010      -1.59226183E-05
   12.1565008      -1.52347648E-05
   12.1880007      -1.48083327E-05
   12.2195005      -1.51675522E-05
   12.2510004      -1.38976311E-05
   12.2825003      -1.38906325E-05
   12.3140001      -1.36613726E-05
   12.3455009      -1.30436638E-05
   12.3770008      -1.26961977E-05
   12.4085007      -1.28218871E-05
   12.4400005      -1.30222179E-05
   12.4715004      -1.19394554E-05
   12.5030003      -1.15283337E-05
   12.5345001      -1.08798085E-05
   12.5660009      -1.01545202E-05
   12.5975008      -9.92457444E-06
   12.6290007      -9.97026382E-06
   12.6605005      -9.20480852E-06
   12.6920004      -9.20660568E-06
   12.7235003      -8.29926830E-06
   12.7550001      -8.01185524E-06
   12.7865009      -8.47342562E-06
   12.8180008      -8.24482868E-06
   12.8495007      -7.66002540E-06
   12.8810005      -7.16899012E-06
   12.9125004      -6.99499287E-06
   12.9440002      -6.75613455E-06
   12.9755001      -6.24366703E-06
   13.0070009      -6.62626553E-06
   13.0385008      -5.84817326E-06
   13.0700006      -5.80322512E-06
   13.1015005      -5.23929384E-06
   13.1330004      -5.15560305E-06
   13.1645002      -6.13351494E-06
   13.1960011      -5.71884175E-06
   13.2275009      -5.05174967E-06
   13.2590008      -5.46648380E-06
   13.2905006      -5.51185121E-06
   13.3220005      -5.51686117E-06
   13.3535004      -5.71233068E-06
   13.3850002      -5.93931100E-06
   13.4165010      -5.69037547E-06
   13.4480009      -5.43868373E-06
   13.4795008      -5.52543906E-06
   13.5110006      -5.69325857E-06
   13.5425005      -5.38114818E-06
   13.5740004      -5.37349524E-06
   13.6055002      -5.97213284E-06
   13.6370010      -4.96740904E-06
   13.6685009      -5.11688131E-06
   13.7000008      -5.71511328E-06
   13.7315006      -5.24360712E-06
   13.7630005      -6.01862303E-06
   13.7945004      -4.91716128E-06
   13.8260002      -5.00030819E-06
   13.8575010      -5.37667393E-06
   13.8890009      -5.55197357E-06
   13.9205008      -5.00940860E-06
   13.9520006      -5.01402474E-06
   13.9835005      -5.18782917E-06
   14.0150003      -5.14101112E-06
   14.0465002      -4.83574377E-06
   14.0780010      -4.67823065E-06
   14.1095009      -5.75109198E-06
   14.1410007      -5.41060172E-06
   14.1725006      -4.36713299E-06
   14.2040005      -4.87923489E-06
   14.2355003      -4.65901439E-06
   14.2670002      -3.68249516E-06
   14.2985010      -2.92696950E-06
   14.3300009      -3.98285920E-06
   14.3615007      -3.15132706E-06
   14.3930006      -3.79823791E-06
   14.4245005      -3.87404407E-06
   14.4560003      -3.50166988E-06
   14.4875002      -3.35147524E-06
   14.5190010      -2.46967443E-06
   14.5505009      -3.04698301E-06
   14.5820007      -2.23987445E-06
   14.6135006      -2.02279352E-06
   14.6450005      -1.83664042E-06
   14.6765003      -1.57093859E-06
   14.7080002      -1.56114106E-06
   14.7395010      -7.33034369E-07
   14.7710009      -7.71075236E-07
   14.8025007      -8.23128346E-07
   14.8340006      -1.13430360E-06
   14.8655005      -1.65737367E-06
   14.8970003      -1.32393700E-06
   14.9285002      -9.75037324E-07
   14.9600010      -1.13779174E-06
   14.9915009      -1.13067313E-06
   15.0230007      -1.11121813E-06
   15.0545006      -1.14212173E-06
   15.0860004      -9.24418487E-07
   15.1175003      -6.06074536E-07
   15.1490002      -8.60154330E-07
   15.1805010      -7.37799098E-07
   15.2120008      -7.34148955E-07
   15.2435007      -1.39333042E-06
   15.2750006      -8.49731691E-07
   15.3065004      -7.85203383E-07
   15.3380003      -5.98968256E-07
   15.3695002      -8.09307664E-07
   15.4010010      -1.21942787E-06
   15.4325008      -1.47209892E-06
   15.4640007      -1.85046304E-06
   15.4955006      -1.74708043E-06
   15.5270004      -2.41722614E-06
   15.5585003      -2.19751882E-06
   15.5900002      -1.69829696E-06
   15.6215010      -1.76340006E-06
   15.6530008      -1.80662755E-06
   15.6845007      -2.35256516E-06
   15.7160006      -2.08801544E-06
   15.7475004      -1.90912533E-06
   15.7790003      -2.34681238E-06
   15.8105001      -3.06134712E-06
   15.8420010      -2.46205491E-06
   15.8735008      -2.73050978E-06
   15.9050007      -2.66376446E-06
   15.9365005      -2.69027146E-06
   15.9680004      -2.69645170E-06
   15.9995003      -2.19511276E-06
   16.0310001      -2.84739076E-06
   16.0625000      -2.87598482E-06
   16.0939999      -2.72099169E-06
   16.1254997      -2.66572852E-06
   16.1569996      -3.29690420E-06
   16.1884995      -3.93340406E-06
   16.2199993      -3.27905582E-06
   16.2515011      -3.37346069E-06
   16.2830009      -3.29103773E-06
   16.3145008      -2.92292430E-06
   16.3460007      -2.74568015E-06
   16.3775005      -2.98743203E-06
   16.4090004      -2.71966132E-06
   16.4405003      -1.74453635E-06
   16.4720001      -2.14098714E-06
   16.5035000      -2.73754904E-06
   16.5349998      -2.83574309E-06
   16.5664997      -2.34760887E-06
   16.5979996      -2.71988461E-06
   16.6294994      -2.98269333E-06
   16.6609993      -2.29544230E-06
   16.6925011      -2.19894650E-06
   16.7240009      -2.49978780E-06
   16.7555008      -2.80303698E-06
   16.7870007      -2.65749532E-06
   16.8185005      -2.99176736E-06
   16.8500004      -2.02445244E-06
   16.8815002      -1.95209896E-06
   16.9130001      -2.17554657E-06
   16.9445000      -2.40618419E-06
   16.9759998      -1.95773555E-06
   17.0074997      -2.57536112E-06
   17.0389996      -2.97182874E-06
   17.0704994      -2.94167921E-06
   17.1020012      -2.84526686E-06
   17.1335011      -2.94702681E-06
   17.1650009      -3.39119924E-06
   17.1965008      -3.55137581E-06
   17.2280006      -3.18692196E-06
   17.2595005      -3.37129791E-06
   17.2910004      -3.70954717E-06
   17.3225002      -3.61535217E-06
   17.3540001      -4.24691780E-06
   17.3855000      -4.42996998E-06
   17.4169998      -4.42784676E-06
   17.4485016      -4.35957918E-06
   17.4800014      -4.42112832E-06
   17.5115013      -5.34518631E-06
   17.5430012      -4.31040871E-06
   17.5745010      -5.41495774E-06
   17.6060009      -5.03362662E-06
   17.6375008      -5.26193389E-06
   17.6690006      -5.66151994E-06
   17.7005005      -5.47951868E-06
   17.7320004      -6.02242244E-06
   17.7635002      -5.54840562E-06
   17.7950001      -5.78837307E-06
   17.8264999      -6.03875014E-06
   17.8579998      -5.91508797E-06
   17.8895016      -5.11742110E-06
   17.9210014      -5.31746946E-06
   17.9525013      -5.83492147E-06
   17.9840012      -5.68997893E-06
   18.0155010      -5.64355332E-06
   18.0470009      -5.34817173E-06
   18.0785007      -4.86770523E-06
   18.1100006      -5.10968675E-06
   18.1415005      -5.26922349E-06
   18.1730003      -4.88529304E-06
   18.2045002      -4.36423034E-06
   18.2360001      -4.29421152E-06
   18.2674999      -4.52926133E-06
   18.2989998      -3.69810164E-06
   18.3305016      -3.88874423E-06
   18.3620014      -3.58237571E-06
   18.3935013      -3.51407357E-06
   18.4250011      -3.73109469E-06
   18.4565010      -4.02269507E-06
   18.4880009      -3.90579316E-06
   18.5195007      -3.34244874E-06
   18.5510006      -2.46993318E-06
   18.5825005      -2.18728042E-06
   18.6140003      -2.01030184E-06
   18.6455002      -1.68707891E-06
   18.6770000      -1.57558202E-06
   18.7084999      -1.94234076E-06
   18.7399998      -1.31142156E-06
   18.7715015      -1.44570197E-06
   18.8030014      -1.39638075E-06
   18.8345013      -8.64939693E-07
   18.8660011      -7.47801096E-07
   18.8975010      -4.27791264E-07
   18.9290009      -8.05567595E-08
   18.9605007       2.40480830E-07
   18.9920006       3.52458272E-07
   19.0235004       1.00905922E-07
   19.0550003       9.50674178E-07
   19.0865002       1.31343313E-06
   19.1180000       4.93655705E-07
   19.1494999       7.29796170E-07
   19.1809998       1.22500114E-06
   19.2125015       9.63225261E-07
   19.2440014       1.61784783E-06
   19.2755013       1.06321579E-06
   19.3070011       9.40047073E-07
   19.3385010       1.16298872E-06
   19.3700008       1.44215051E-06
   19.4015007       1.26645955E-06
   19.4330006       2.49409186E-06
   19.4645004       1.86410705E-06
   19.4960003       2.25913618E-06
   19.5275002       1.90489550E-06
   19.5590000       1.32318223E-06
   19.5904999       1.78221967E-06
   19.6219997       1.25637609E-06
   19.6535015       2.10996586E-06
   19.6850014       1.45376816E-06
   19.7165012       1.29065256E-06
   19.7480011       1.39134670E-06
   19.7795010       1.09589280E-06
   19.8110008       8.16236820E-07
   19.8425007       6.24219638E-07
   19.8740005       1.06218090E-06
   19.9055004       1.48747426E-06
   19.9370003       1.78217840E-06
   19.9685001       2.05367837E-06
   20.0000000       1.24618964E-06
