# Supplementary material for: Dynamics of HeHHe+ Rotational State Changes Induced by Collision with He: A Possible New Path in Early Universe Chemistry
Source: J Phys Chem A. 2021 Apr 26;125(17):3748–59. doi: 10.1021/acs.jpca.1c01820 (PMC8154607; doi:10.1021/acs.jpca.1c01820)
Supplement: Supplementary file 1 — jp1c01820_si_001.zip [file jp1c01820_si_001.zip › Supporting Information/ S1-multipolar radial coefficients/v=0-0_lambda=20.dat]

   1.10000002       271.402405    
   1.13150001       246.722443    
   1.16299999       222.878281    
   1.19449997       196.691788    
   1.22600007       172.206390    
   1.25750005       154.259354    
   1.28900003       137.428436    
   1.32050002       122.557594    
   1.35200000       105.241943    
   1.38350010       92.3705368    
   1.41499996       82.0194244    
   1.44650006       72.3468246    
   1.47800004       63.8928032    
   1.50950003       56.5137558    
   1.54100001       48.1952744    
   1.57249999       41.8036423    
   1.60400009       36.9188042    
   1.63549995       32.4119949    
   1.66700006       28.5245800    
   1.69850004       23.9561958    
   1.73000002       20.9269218    
   1.76150012       18.3959236    
   1.79299998       16.0993366    
   1.82450008       14.0994987    
   1.85600007       12.3563204    
   1.88750005       10.3675842    
   1.91900003       9.02013016    
   1.95050001       7.91695309    
   1.98200011       6.92819023    
   2.01349998       6.02714252    
   2.04500008       5.04303217    
   2.07649994       4.41519117    
   2.10800004       3.86280608    
   2.13950014       3.37326312    
   2.17100000       2.95218801    
   2.20249987       2.57059908    
   2.23400021       2.15014553    
   2.26550007       1.88103509    
   2.29699993       1.64595854    
   2.32850003       1.43735993    
   2.36000013       1.25739729    
   2.39150000       1.09470785    
   2.42300010      0.915407360    
   2.45450020      0.800466716    
   2.48600006      0.700765014    
   2.51749992      0.613759458    
   2.54900002      0.529376507    
   2.58050013      0.446144581    
   2.61199999      0.391610414    
   2.64350009      0.340729922    
   2.67500019      0.299292147    
   2.70650005      0.263325870    
   2.73799992      0.227456301    
   2.76950002      0.192757338    
   2.80100012      0.170348734    
   2.83249998      0.148149878    
   2.86400008      0.130640507    
   2.89550018      0.113354340    
   2.92700005       9.62094739E-02
   2.95849991       8.50361958E-02
   2.99000001       7.69748390E-02
   3.02150011       6.72780946E-02
   3.05299997       5.88033721E-02
   3.08450007       5.23222275E-02
   3.11600018       4.59305756E-02
   3.14750004       3.99736501E-02
   3.17899990       3.66713218E-02
   3.21050024       3.36548910E-02
   3.24200010       2.85769626E-02
   3.27349997       2.63935961E-02
   3.30499983       2.44726092E-02
   3.33650017       2.21225843E-02
   3.36800003       2.00346448E-02
   3.39949989       1.90237351E-02
   3.43100023       1.72467250E-02
   3.46250010       1.58192627E-02
   3.49399996       1.48775717E-02
   3.52550030       1.40767591E-02
   3.55700016       1.33418832E-02
   3.58850002       1.24339806E-02
   3.61999989       1.17117241E-02
   3.65150023       1.09969722E-02
   3.68300009       1.02976784E-02
   3.71449995       9.70653165E-03
   3.74600029       9.21609253E-03
   3.77750015       8.66434257E-03
   3.80900002       8.29582009E-03
   3.84049988       7.95848202E-03
   3.87200022       7.62660056E-03
   3.90350008       7.30741909E-03
   3.93499994       7.01710535E-03
   3.96650028       6.65030582E-03
   3.99800014       6.39638444E-03
   4.02950001       6.16024481E-03
   4.06099987       5.92783885E-03
   4.09250021       5.70126344E-03
   4.12400007       5.43369306E-03
   4.15549994       5.24635147E-03
   4.18700027       5.06938528E-03
   4.21850014       4.88838460E-03
   4.25000000       4.70690243E-03
   4.28149986       4.53605829E-03
   4.31300020       4.31449711E-03
   4.34450006       4.15686099E-03
   4.37599993       4.01362544E-03
   4.40750027       3.87301389E-03
   4.43900013       3.72490287E-03
   4.47049999       3.56060662E-03
   4.50199986       3.43707646E-03
   4.53350019       3.31615796E-03
   4.56500006       3.19825765E-03
   4.59649992       3.08467820E-03
   4.62800026       2.96999072E-03
   4.65950012       2.84511573E-03
   4.69099998       2.74925400E-03
   4.72249985       2.65506655E-03
   4.75400019       2.56384816E-03
   4.78550005       2.46628979E-03
   4.81699991       2.36856565E-03
   4.84850025       2.28563487E-03
   4.88000011       2.20940262E-03
   4.91149998       2.13932991E-03
   4.94300032       2.06858316E-03
   4.97450018       1.98911014E-03
   5.00600004       1.91337196E-03
   5.03749990       1.85065833E-03
   5.06900024       1.78890699E-03
   5.10050011       1.72959873E-03
   5.13199997       1.65813568E-03
   5.16349983       1.59784080E-03
   5.19500017       1.54955068E-03
   5.22650003       1.50260725E-03
   5.25799990       1.45032769E-03
   5.28949976       1.40643935E-03
   5.32100010       1.35409273E-03
   5.35249996       1.30793056E-03
   5.38399982       1.26869755E-03
   5.41550016       1.23073440E-03
   5.44700003       1.19095296E-03
   5.47849989       1.13933405E-03
   5.50999975       1.10502006E-03
   5.54150009       1.07594742E-03
   5.57299995       1.04626035E-03
   5.60449982       1.01564568E-03
   5.63600016       9.87179810E-04
   5.66750002       9.50212299E-04
   5.69899988       9.22143692E-04
   5.73049974       8.93768214E-04
   5.76200008       8.65492679E-04
   5.79349995       8.37825530E-04
   5.82499981       8.07626988E-04
   5.85650015       7.89851940E-04
   5.88800001       7.70029263E-04
   5.91949987       7.50564097E-04
   5.95100021       7.31150794E-04
   5.98250008       7.09514017E-04
   6.01399994       6.76498574E-04
   6.04549980       6.59153156E-04
   6.07700014       6.41053484E-04
   6.10850000       6.23556902E-04
   6.13999987       6.06393965E-04
   6.17150021       5.88265772E-04
   6.20300007       5.67282899E-04
   6.23449993       5.50964964E-04
   6.26599979       5.35771658E-04
   6.29750013       5.21264330E-04
   6.32900000       5.05749078E-04
   6.36049986       4.87294019E-04
   6.39200020       4.75783716E-04
   6.42350006       4.62439260E-04
   6.45499992       4.50615771E-04
   6.48649979       4.38729010E-04
   6.51800013       4.25652252E-04
   6.54949999       4.11893619E-04
   6.58099985       4.02815407E-04
   6.61250019       3.92560178E-04
   6.64400005       3.83123668E-04
   6.67549992       3.72377108E-04
   6.70699978       3.62214487E-04
   6.73850012       3.53481417E-04
   6.76999998       3.44219618E-04
   6.80149984       3.36949364E-04
   6.83300018       3.30364477E-04
   6.86450005       3.21758474E-04
   6.89599991       3.13018449E-04
   6.92749977       3.06392001E-04
   6.95900011       2.99554609E-04
   6.99049997       2.92160956E-04
   7.02199984       2.83477129E-04
   7.05350018       2.76914769E-04
   7.08500004       2.70691118E-04
   7.11649990       2.64382747E-04
   7.14800024       2.58022454E-04
   7.17950010       2.51566293E-04
   7.21099997       2.44811003E-04
   7.24249983       2.38636145E-04
   7.27400017       2.33223254E-04
   7.30550003       2.27987941E-04
   7.33699989       2.22959439E-04
   7.36850023       2.16299944E-04
   7.40000010       2.09333317E-04
   7.43149996       2.04220938E-04
   7.46299982       2.00219933E-04
   7.49450016       1.95790475E-04
   7.52600002       1.90837949E-04
   7.55749989       1.84276694E-04
   7.58900023       1.80196628E-04
   7.62050009       1.76156987E-04
   7.65199995       1.72100670E-04
   7.68349981       1.67865408E-04
   7.71500015       1.62582524E-04
   7.74650002       1.59015763E-04
   7.77799988       1.54355206E-04
   7.80950022       1.50807246E-04
   7.84100008       1.47653016E-04
   7.87249994       1.43988771E-04
   7.90399981       1.39418917E-04
   7.93550014       1.35721610E-04
   7.96700001       1.32894129E-04
   7.99849987       1.29695312E-04
   8.03000069       1.26398663E-04
   8.06150055       1.23900623E-04
   8.09300041       1.19580603E-04
   8.12450027       1.17828138E-04
   8.15600014       1.14929855E-04
   8.18750000       1.11797352E-04
   8.21899986       1.08785389E-04
   8.25050068       1.06313979E-04
   8.28200054       1.03213504E-04
   8.31350040       1.02173472E-04
   8.34500027       1.00191537E-04
   8.37650013       9.76653901E-05
   8.40799999       9.50360045E-05
   8.43949986       9.25752247E-05
   8.47100067       9.06197747E-05
   8.50250053       8.90670490E-05
   8.53400040       8.73129611E-05
   8.56550026       8.50704746E-05
   8.59700012       8.22938673E-05
   8.62849998       8.00523630E-05
   8.65999985       7.92844221E-05
   8.69150066       7.85871816E-05
   8.72300053       7.72963467E-05
   8.75450039       7.54417779E-05
   8.78600025       7.38755916E-05
   8.81750011       7.25092395E-05
   8.84899998       7.11428875E-05
   8.88049984       7.06888823E-05
   8.91200066       6.85506238E-05
   8.94350052       6.68157954E-05
   8.97500038       6.55877229E-05
   9.00650024       6.44501997E-05
   9.03800011       6.28454582E-05
   9.06949997       6.29425340E-05
   9.10100079       6.15272002E-05
   9.13250065       5.99305822E-05
   9.16400051       5.88696166E-05
   9.19550037       5.80624510E-05
   9.22700024       5.72950303E-05
   9.25850010       5.61724883E-05
   9.29000092       5.56867817E-05
   9.32150078       5.44959039E-05
   9.35300064       5.34634019E-05
   9.38450050       5.28788551E-05
   9.41600037       5.20396679E-05
   9.44750023       5.13122468E-05
   9.47900009       5.10211030E-05
   9.51050091       5.01154209E-05
   9.54200077       4.92409636E-05
   9.57350063       4.87511206E-05
   9.60500050       4.82334435E-05
   9.63650036       4.74776643E-05
   9.66800022       4.63234137E-05
   9.69950008       4.55274967E-05
   9.73100090       4.50040934E-05
   9.76250076       4.45378610E-05
   9.79400063       4.29840111E-05
   9.82550049       4.23007914E-05
   9.85700035       4.24359750E-05
   9.88850021       4.17530100E-05
   9.92000008       4.06843283E-05
   9.95150089       4.01949001E-05
   9.98300076       3.83338192E-05
   10.0145006       3.84100676E-05
   10.0460005       3.81231694E-05
   10.0775003       3.77963988E-05
   10.1090002       3.70190719E-05
   10.1405001       3.53767318E-05
   10.1720009       3.53189498E-05
   10.2035007       3.52468123E-05
   10.2350006       3.47370551E-05
   10.2665005       3.42962303E-05
   10.2980003       3.38880382E-05
   10.3295002       3.23654276E-05
   10.3610001       3.23581735E-05
   10.3925009       3.10905380E-05
   10.4240007       3.11093099E-05
   10.4555006       3.03179331E-05
   10.4870005       2.94270376E-05
   10.5185003       2.90131611E-05
   10.5500002       2.82700639E-05
   10.5815010       2.79981541E-05
   10.6130009       2.77835097E-05
   10.6445007       2.67803298E-05
   10.6760006       2.54713577E-05
   10.7075005       2.53097751E-05
   10.7390003       2.53488161E-05
   10.7705002       2.50653320E-05
   10.8020010       2.38919165E-05
   10.8335009       2.37998465E-05
   10.8650007       2.36248234E-05
   10.8965006       2.31166396E-05
   10.9280005       2.29789166E-05
   10.9595003       2.15749205E-05
   10.9910002       2.11187598E-05
   11.0225010       2.08004330E-05
   11.0540009       2.03545660E-05
   11.0855007       1.98881189E-05
   11.1170006       2.00473005E-05
   11.1485004       2.03807631E-05
   11.1800003       1.91611161E-05
   11.2115002       1.88562753E-05
   11.2430010       1.86085617E-05
   11.2745008       1.81544583E-05
   11.3060007       1.85539247E-05
   11.3375006       1.85875651E-05
   11.3690004       1.81434334E-05
   11.4005003       1.76769863E-05
   11.4320002       1.72692653E-05
   11.4635010       1.70579551E-05
   11.4950008       1.65490474E-05
   11.5265007       1.64330977E-05
   11.5580006       1.62413908E-05
   11.5895004       1.63551631E-05
   11.6210003       1.65086676E-05
   11.6525002       1.59270130E-05
   11.6840010       1.64070552E-05
   11.7155008       1.57750801E-05
   11.7470007       1.52847551E-05
   11.7785006       1.48134532E-05
   11.8100004       1.43648240E-05
   11.8415003       1.41674482E-05
   11.8730001       1.43659845E-05
   11.9045010       1.44989817E-05
   11.9360008       1.44838677E-05
   11.9675007       1.43809139E-05
   11.9990005       1.39085523E-05
   12.0305004       1.28720212E-05
   12.0620003       1.28124248E-05
   12.0935001       1.26200439E-05
   12.1250010       1.23870250E-05
   12.1565008       1.15089715E-05
   12.1880007       1.04017545E-05
   12.2195005       1.08000304E-05
   12.2510004       1.06642910E-05
   12.2825003       1.07733413E-05
   12.3140001       1.02865561E-05
   12.3455009       1.01432770E-05
   12.3770008       9.83061000E-06
   12.4085007       9.07890535E-06
   12.4400005       9.09016217E-06
   12.4715004       8.40011126E-06
   12.5030003       8.29346664E-06
   12.5345001       7.75587523E-06
   12.5660009       7.12754627E-06
   12.5975008       7.04457943E-06
   12.6290007       7.03462911E-06
   12.6605005       6.58715453E-06
   12.6920004       6.04513434E-06
   12.7235003       5.74945079E-06
   12.7550001       5.51065978E-06
   12.7865009       5.08135554E-06
   12.8180008       4.21002278E-06
   12.8495007       4.35462562E-06
   12.8810005       4.20930292E-06
   12.9125004       4.28323256E-06
   12.9440002       4.08955930E-06
   12.9755001       3.38528343E-06
   13.0070009       3.45084209E-06
   13.0385008       2.90576168E-06
   13.0700006       2.72521879E-06
   13.1015005       2.54196311E-06
   13.1330004       2.68424719E-06
   13.1645002       3.48098934E-06
   13.1960011       2.33339324E-06
   13.2275009       2.18443165E-06
   13.2590008       2.64024106E-06
   13.2905006       2.52500604E-06
   13.3220005       2.17340698E-06
   13.3535004       1.81350515E-06
   13.3850002       2.35309994E-06
   13.4165010       1.88074614E-06
   13.4480009       2.48497099E-06
   13.4795008       3.07301934E-06
   13.5110006       3.20830600E-06
   13.5425005       2.48651827E-06
   13.5740004       2.34443655E-06
   13.6055002       2.47443586E-06
   13.6370010       2.40496456E-06
   13.6685009       2.64331402E-06
   13.7000008       2.83215877E-06
   13.7315006       1.60340619E-06
   13.7630005       2.37698760E-06
   13.7945004       2.16829744E-06
   13.8260002       2.39849487E-06
   13.8575010       2.39667997E-06
   13.8890009       2.29512329E-06
   13.9205008       2.27158603E-06
   13.9520006       1.89516220E-06
   13.9835005       2.41086923E-06
   14.0150003       2.17249885E-06
   14.0465002       1.71017950E-06
   14.0780010       1.42574925E-06
   14.1095009       2.11005113E-06
   14.1410007       2.20071752E-06
   14.1725006       1.77415075E-06
   14.2040005       1.72561329E-06
   14.2355003       1.42167403E-06
   14.2670002       1.07290305E-06
   14.2985010       1.04523963E-06
   14.3300009       1.17398884E-06
   14.3615007       6.77444575E-07
   14.3930006       6.91165667E-07
   14.4245005       6.66989138E-07
   14.4560003       5.54706162E-07
   14.4875002       4.22800809E-07
   14.5190010      -9.93135245E-08
   14.5505009       8.38166301E-08
   14.5820007      -4.16101045E-07
   14.6135006      -3.03423207E-07
   14.6450005      -2.33727732E-07
   14.6765003      -3.30175851E-07
   14.7080002       9.32897564E-08
   14.7395010      -1.63521321E-07
   14.7710009      -1.10939209E-06
   14.8025007      -1.30324509E-06
   14.8340006      -9.31548129E-07
   14.8655005      -5.17064052E-07
   14.8970003      -3.17192786E-07
   14.9285002      -3.55430558E-07
   14.9600010      -4.35322590E-07
   14.9915009      -8.26445671E-07
   15.0230007      -9.16553461E-07
   15.0545006      -4.28769653E-07
   15.0860004      -1.83850531E-07
   15.1175003      -6.07417917E-07
   15.1490002      -6.65598634E-07
   15.1805010      -5.71553755E-07
   15.2120008      -5.67855579E-07
   15.2435007      -7.47299964E-07
   15.2750006      -9.96797212E-07
   15.3065004      -4.18506573E-07
   15.3380003      -2.81939691E-07
   15.3695002      -7.03186402E-07
   15.4010010      -8.88899365E-07
   15.4325008      -2.41201661E-07
   15.4640007      -1.02394758E-07
   15.4955006       6.99613622E-07
   15.5270004       1.05869310E-06
   15.5585003       5.55447059E-07
   15.5900002      -2.56482355E-08
   15.6215010       1.27472518E-07
   15.6530008       5.16151204E-07
   15.6845007       1.25651638E-06
   15.7160006       1.51718757E-06
   15.7475004       9.67489427E-07
   15.7790003       6.12132396E-07
   15.8105001       1.53217104E-06
   15.8420010       1.84563157E-06
   15.8735008       1.44681655E-06
   15.9050007       1.51061363E-06
   15.9365005       2.02571596E-06
   15.9680004       2.44654689E-06
   15.9995003       1.71455929E-06
   16.0310001       2.22573044E-06
   16.0625000       2.48219794E-06
   16.0939999       2.24900828E-06
   16.1254997       2.59371768E-06
   16.1569996       2.98746750E-06
   16.1884995       2.81433449E-06
   16.2199993       2.60258093E-06
   16.2515011       2.87697549E-06
   16.2830009       3.15057468E-06
   16.3145008       3.10888549E-06
   16.3460007       2.76562741E-06
   16.3775005       2.97509496E-06
   16.4090004       3.60945296E-06
   16.4405003       2.77267054E-06
   16.4720001       3.01451405E-06
   16.5035000       3.18188700E-06
   16.5349998       2.94309825E-06
   16.5664997       2.74477225E-06
   16.5979996       3.39960866E-06
   16.6294994       3.92532138E-06
   16.6609993       3.11357894E-06
   16.6925011       3.40308543E-06
   16.7240009       3.94033577E-06
   16.7555008       3.98921793E-06
   16.7870007       3.40309839E-06
   16.8185005       3.74498177E-06
   16.8500004       3.61750290E-06
   16.8815002       3.16547630E-06
   16.9130001       3.09527650E-06
   16.9445000       3.46119805E-06
   16.9759998       3.86970123E-06
   17.0074997       2.78362882E-06
   17.0389996       3.66884638E-06
   17.0704994       4.35752145E-06
   17.1020012       4.56157022E-06
   17.1335011       4.28080375E-06
   17.1650009       4.69420684E-06
   17.1965008       4.01982015E-06
   17.2280006       4.17359388E-06
   17.2595005       4.37297786E-06
   17.2910004       4.55381905E-06
   17.3225002       4.61284981E-06
   17.3540001       4.52797440E-06
   17.3855000       5.59734281E-06
   17.4169998       5.53887867E-06
   17.4485016       4.93403832E-06
   17.4800014       4.52555287E-06
   17.5115013       5.10351811E-06
   17.5430012       4.78743050E-06
   17.5745010       5.34684295E-06
   17.6060009       4.89000968E-06
   17.6375008       4.85487317E-06
   17.6690006       4.93542348E-06
   17.7005005       4.33245987E-06
   17.7320004       5.08483345E-06
   17.7635002       5.02900684E-06
   17.7950001       4.93298148E-06
   17.8264999       4.52173072E-06
   17.8579998       4.07520565E-06
   17.8895016       4.24963582E-06
   17.9210014       4.39024279E-06
   17.9525013       4.91361834E-06
   17.9840012       4.26788256E-06
   18.0155010       4.42857527E-06
   18.0470009       4.39665246E-06
   18.0785007       3.50311370E-06
   18.1100006       3.38759855E-06
   18.1415005       3.92383936E-06
   18.1730003       3.61588309E-06
   18.2045002       3.10244945E-06
   18.2360001       2.85463830E-06
   18.2674999       2.98953159E-06
   18.2989998       1.97708414E-06
   18.3305016       3.30935086E-06
   18.3620014       2.63305469E-06
   18.3935013       1.79386006E-06
   18.4250011       1.62781316E-06
   18.4565010       1.85870283E-06
   18.4880009       1.58644650E-06
   18.5195007       1.39193605E-06
   18.5510006       1.08277800E-06
   18.5825005       3.57804197E-07
   18.6140003      -2.99562487E-07
   18.6455002      -2.53588979E-07
   18.6770000       3.16893562E-07
   18.7084999       5.40325971E-07
   18.7399998       1.35376951E-07
   18.7715015      -3.46477322E-07
   18.8030014      -6.85309431E-07
   18.8345013      -8.10019344E-07
   18.8660011      -1.01042917E-06
   18.8975010      -1.13706756E-06
   18.9290009      -1.66833968E-06
   18.9605007      -1.96438828E-06
   18.9920006      -1.85604029E-06
   19.0235004      -1.50276628E-06
   19.0550003      -2.65799667E-06
   19.0865002      -2.44855164E-06
   19.1180000      -2.07418111E-06
   19.1494999      -1.92944231E-06
   19.1809998      -1.92639300E-06
   19.2125015      -1.83198551E-06
   19.2440014      -2.82361611E-06
   19.2755013      -2.49231903E-06
   19.3070011      -2.38746429E-06
   19.3385010      -2.12901159E-06
   19.3700008      -1.96604333E-06
   19.4015007      -2.58566070E-06
   19.4330006      -2.44297439E-06
   19.4645004      -2.83343047E-06
   19.4960003      -2.35008702E-06
   19.5275002      -1.82039014E-06
   19.5590000      -1.58469390E-06
   19.5904999      -2.12480359E-06
   19.6219997      -1.57149657E-06
   19.6535015      -2.20077618E-06
   19.6850014      -1.41017085E-06
   19.7165012      -1.23115069E-06
   19.7480011      -1.47068101E-06
   19.7795010      -1.43269222E-06
   19.8110008      -1.27412386E-06
   19.8425007      -1.20693539E-06
   19.8740005      -1.31359081E-06
   19.9055004      -1.74420552E-06
   19.9370003      -1.80637085E-06
   19.9685001      -1.48071922E-06
   20.0000000      -1.13391434E-06
