# Supplementary material for: Dynamics of HeHHe+ Rotational State Changes Induced by Collision with He: A Possible New Path in Early Universe Chemistry
Source: J Phys Chem A. 2021 Apr 26;125(17):3748–59. doi: 10.1021/acs.jpca.1c01820 (PMC8154607; doi:10.1021/acs.jpca.1c01820)
Supplement: Supplementary file 1 — jp1c01820_si_001.zip [file jp1c01820_si_001.zip › Supporting Information/ S1-multipolar radial coefficients/v=0-0_lambda=08.dat]

   1.10000002      -281.529236    
   1.13150001      -368.718811    
   1.16299999      -443.405609    
   1.19449997      -507.992798    
   1.22600007      -540.128601    
   1.25750005      -533.895996    
   1.28900003      -516.573669    
   1.32050002      -492.194519    
   1.35200000      -454.327301    
   1.38350010      -420.740173    
   1.41499996      -387.581848    
   1.44650006      -353.991272    
   1.47800004      -321.001678    
   1.50950003      -290.351929    
   1.54100001      -255.113068    
   1.57249999      -227.491547    
   1.60400009      -205.196320    
   1.63549995      -184.005417    
   1.66700006      -164.874084    
   1.69850004      -141.817398    
   1.73000002      -125.711990    
   1.76150012      -111.537003    
   1.79299998      -98.3908386    
   1.82450008      -86.6792755    
   1.85600007      -76.3274002    
   1.88750005      -64.3397675    
   1.91900003      -56.1943054    
   1.95050001      -49.3419952    
   1.98200011      -43.2745667    
   2.01349998      -37.7816086    
   2.04500008      -31.9894161    
   2.07649994      -28.0439110    
   2.10800004      -24.4534588    
   2.13950014      -21.2975788    
   2.17100000      -18.6095657    
   2.20249987      -16.1468410    
   2.23400021      -13.4355936    
   2.26550007      -11.7027569    
   2.29699993      -10.1891632    
   2.32850003      -8.84533501    
   2.36000013      -7.69030428    
   2.39150000      -6.65200472    
   2.42300010      -5.49988365    
   2.45450020      -4.76204491    
   2.48600006      -4.12486219    
   2.51749992      -3.57352543    
   2.54900002      -3.04048753    
   2.58050013      -2.50854301    
   2.61199999      -2.18425775    
   2.64350009      -1.89773762    
   2.67500019      -1.61833537    
   2.70650005      -1.38114047    
   2.73799992      -1.17768586    
   2.76950002     -0.959542930    
   2.80100012     -0.812050283    
   2.83249998     -0.711995900    
   2.86400008     -0.603213608    
   2.89550018     -0.490410745    
   2.92700005     -0.404599041    
   2.95849991     -0.356500238    
   2.99000001     -0.277070940    
   3.02150011     -0.244176909    
   3.05299997     -0.212046579    
   3.08450007     -0.163371459    
   3.11600018     -0.125401050    
   3.14750004     -0.117234416    
   3.17899990      -8.64310265E-02
   3.21050024      -6.20621443E-02
   3.24200010      -5.71695790E-02
   3.27349997      -3.66397463E-02
   3.30499983      -2.24117711E-02
   3.33650017      -1.73663907E-02
   3.36800003      -1.38851246E-02
   3.39949989      -1.07313110E-03
   3.43100023       3.57356411E-03
   3.46250010       6.20847568E-03
   3.49399996       9.42535419E-03
   3.52550030       1.40010705E-02
   3.55700016       1.67311095E-02
   3.58850002       1.69012863E-02
   3.61999989       1.70661081E-02
   3.65150023       1.74105093E-02
   3.68300009       1.77396853E-02
   3.71449995       1.72727443E-02
   3.74600029       1.60058197E-02
   3.77750015       1.41893011E-02
   3.80900002       1.33798532E-02
   3.84049988       1.35538345E-02
   3.87200022       1.38078406E-02
   3.90350008       1.40431151E-02
   3.93499994       1.36249010E-02
   3.96650028       1.24696828E-02
   3.99800014       1.14851473E-02
   4.02950001       1.06854914E-02
   4.06099987       1.01253102E-02
   4.09250021       9.72660631E-03
   4.12400007       9.43082757E-03
   4.15549994       9.26475041E-03
   4.18700027       9.00926162E-03
   4.21850014       8.52140505E-03
   4.25000000       7.86328781E-03
   4.28149986       7.15345517E-03
   4.31300020       6.35757716E-03
   4.34450006       5.94682945E-03
   4.37599993       5.67474402E-03
   4.40750027       5.41502191E-03
   4.43900013       5.13607264E-03
   4.47049999       4.80510620E-03
   4.50199986       4.55254083E-03
   4.53350019       4.28711483E-03
   4.56500006       4.03674226E-03
   4.59649992       3.81629425E-03
   4.62800026       3.60368239E-03
   4.65950012       3.39804962E-03
   4.69099998       3.24555580E-03
   4.72249985       3.08517390E-03
   4.75400019       2.92817294E-03
   4.78550005       2.74482346E-03
   4.81699991       2.58324691E-03
   4.84850025       2.45145522E-03
   4.88000011       2.31928378E-03
   4.91149998       2.21725926E-03
   4.94300032       2.12553819E-03
   4.97450018       2.02147197E-03
   5.00600004       1.92216563E-03
   5.03749990       1.83687510E-03
   5.06900024       1.74944429E-03
   5.10050011       1.65113923E-03
   5.13199997       1.50809658E-03
   5.16349983       1.42078812E-03
   5.19500017       1.35007501E-03
   5.22650003       1.28167646E-03
   5.25799990       1.22515578E-03
   5.28949976       1.19387731E-03
   5.32100010       1.14066713E-03
   5.35249996       1.08439883E-03
   5.38399982       1.02544960E-03
   5.41550016       9.61984217E-04
   5.44700003       9.02892847E-04
   5.47849989       8.30386940E-04
   5.50999975       8.04126030E-04
   5.54150009       7.96764041E-04
   5.57299995       7.92085659E-04
   5.60449982       7.89163169E-04
   5.63600016       7.67969177E-04
   5.66750002       7.15744041E-04
   5.69899988       6.57925732E-04
   5.73049974       5.99104736E-04
   5.76200008       5.44302224E-04
   5.79349995       5.04867057E-04
   5.82499981       4.59415023E-04
   5.85650015       4.53933142E-04
   5.88800001       4.53619199E-04
   5.91949987       4.46752470E-04
   5.95100021       4.38172719E-04
   5.98250008       4.30104439E-04
   6.01399994       3.96562042E-04
   6.04549980       3.77187884E-04
   6.07700014       3.60286562E-04
   6.10850000       3.44806409E-04
   6.13999987       3.32854252E-04
   6.17150021       3.27920105E-04
   6.20300007       3.00631073E-04
   6.23449993       2.95249803E-04
   6.26599979       2.84772250E-04
   6.29750013       2.68094474E-04
   6.32900000       2.49171950E-04
   6.36049986       2.36603242E-04
   6.39200020       2.34321284E-04
   6.42350006       2.12985018E-04
   6.45499992       2.09492820E-04
   6.48649979       1.99673945E-04
   6.51800013       1.85298850E-04
   6.54949999       1.75569847E-04
   6.58099985       1.74371467E-04
   6.61250019       1.57421659E-04
   6.64400005       1.48828229E-04
   6.67549992       1.39877928E-04
   6.70699978       1.34656730E-04
   6.73850012       1.33812937E-04
   6.76999998       1.26561150E-04
   6.80149984       1.14751689E-04
   6.83300018       1.06752472E-04
   6.86450005       1.03449500E-04
   6.89599991       9.75127623E-05
   6.92749977       8.69721844E-05
   6.95900011       8.11651698E-05
   6.99049997       8.11498394E-05
   7.02199984       6.88123255E-05
   7.05350018       6.64095496E-05
   7.08500004       6.16912512E-05
   7.11649990       5.34970459E-05
   7.14800024       5.27491211E-05
   7.17950010       4.81448333E-05
   7.21099997       3.68681904E-05
   7.24249983       2.98351806E-05
   7.27400017       2.73217884E-05
   7.30550003       2.50881258E-05
   7.33699989       1.49741818E-05
   7.36850023       1.04664578E-05
   7.40000010       6.28385624E-06
   7.43149996       4.27551959E-06
   7.46299982       2.55038799E-06
   7.49450016      -1.11279655E-06
   7.52600002      -5.66941299E-06
   7.55749989      -1.42861918E-05
   7.58900023      -1.85360095E-05
   7.62050009      -1.88167651E-05
   7.65199995      -2.02967512E-05
   7.68349981      -2.40462505E-05
   7.71500015      -2.82938818E-05
   7.74650002      -3.43260217E-05
   7.77799988      -3.42710882E-05
   7.80950022      -3.77416145E-05
   7.84100008      -4.19518619E-05
   7.87249994      -4.32128691E-05
   7.90399981      -4.29708780E-05
   7.93550014      -4.40815347E-05
   7.96700001      -4.53405301E-05
   7.99849987      -4.69684455E-05
   8.03000069      -4.84184820E-05
   8.06150055      -4.88995611E-05
   8.09300041      -4.98749650E-05
   8.12450027      -5.35384934E-05
   8.15600014      -5.18435554E-05
   8.18750000      -5.07426339E-05
   8.21899986      -5.04684940E-05
   8.25050068      -5.08140147E-05
   8.28200054      -5.30099569E-05
   8.31350040      -4.91631909E-05
   8.34500027      -5.03779265E-05
   8.37650013      -4.91140818E-05
   8.40799999      -4.64624827E-05
   8.43949986      -4.54815454E-05
   8.47100067      -4.41248048E-05
   8.50250053      -4.30937362E-05
   8.53400040      -4.12052214E-05
   8.56550026      -4.14047136E-05
   8.59700012      -4.08970409E-05
   8.62849998      -3.82434628E-05
   8.65999985      -3.68189067E-05
   8.69150066      -3.50024711E-05
   8.72300053      -3.34817560E-05
   8.75450039      -2.98731811E-05
   8.78600025      -2.52506379E-05
   8.81750011      -2.31648264E-05
   8.84899998      -2.14713782E-05
   8.88049984      -2.12357663E-05
   8.91200066      -1.70423027E-05
   8.94350052      -1.35676155E-05
   8.97500038      -1.23768468E-05
   9.00650024      -1.15868361E-05
   9.03800011      -6.72613623E-06
   9.06949997      -4.83430586E-06
   9.10100079      -1.84765634E-06
   9.13250065       6.76944865E-07
   9.16400051       2.23620873E-06
   9.19550037       3.59208479E-06
   9.22700024       7.70326551E-06
   9.25850010       1.03704933E-05
   9.29000092       1.26092464E-05
   9.32150078       1.49404868E-05
   9.35300064       1.72818909E-05
   9.38450050       1.96314995E-05
   9.41600037       2.27079763E-05
   9.44750023       2.33521951E-05
   9.47900009       2.52334739E-05
   9.51050091       2.85126662E-05
   9.54200077       3.12398806E-05
   9.57350063       3.31329247E-05
   9.60500050       3.51115523E-05
   9.63650036       3.78567784E-05
   9.66800022       3.98514130E-05
   9.69950008       4.17190422E-05
   9.73100090       4.34784561E-05
   9.76250076       4.49759864E-05
   9.79400063       4.69611914E-05
   9.82550049       4.74436456E-05
   9.85700035       5.00298484E-05
   9.88850021       5.19961504E-05
   9.92000008       5.35863364E-05
   9.95150089       5.51145968E-05
   9.98300076       5.62842833E-05
   10.0145006       5.64215188E-05
   10.0460005       5.88274161E-05
   10.0775003       6.05274399E-05
   10.1090002       6.13282609E-05
   10.1405001       6.20883657E-05
   10.1720009       6.34981916E-05
   10.2035007       6.37714111E-05
   10.2350006       6.32570882E-05
   10.2665005       6.39431746E-05
   10.2980003       6.56775228E-05
   10.3295002       6.57028359E-05
   10.3610001       6.51746013E-05
   10.3925009       6.63143655E-05
   10.4240007       6.71789749E-05
   10.4555006       6.73600152E-05
   10.4870005       6.67675922E-05
   10.5185003       6.61103040E-05
   10.5500002       6.59620855E-05
   10.5815010       6.71206581E-05
   10.6130009       6.70986919E-05
   10.6445007       6.70285954E-05
   10.6760006       6.64756299E-05
   10.7075005       6.52270755E-05
   10.7390003       6.51248192E-05
   10.7705002       6.43892781E-05
   10.8020010       6.27910413E-05
   10.8335009       6.27926565E-05
   10.8650007       6.24383611E-05
   10.8965006       6.13783996E-05
   10.9280005       6.09257950E-05
   10.9595003       5.97709586E-05
   10.9910002       5.82457906E-05
   11.0225010       5.62008536E-05
   11.0540009       5.47859090E-05
   11.0855007       5.45538787E-05
   11.1170006       5.34538776E-05
   11.1485004       4.99593370E-05
   11.1800003       4.93038242E-05
   11.2115002       4.84764241E-05
   11.2430010       4.69850238E-05
   11.2745008       4.45712321E-05
   11.3060007       4.40383592E-05
   11.3375006       4.22677658E-05
   11.3690004       4.05350111E-05
   11.4005003       3.90631649E-05
   11.4320002       3.73139264E-05
   11.4635010       3.46255219E-05
   11.4950008       3.32469644E-05
   11.5265007       3.20338731E-05
   11.5580006       3.03206616E-05
   11.5895004       2.87834773E-05
   11.6210003       2.70814780E-05
   11.6525002       2.48997712E-05
   11.6840010       2.29644302E-05
   11.7155008       2.17788620E-05
   11.7470007       1.98152884E-05
   11.7785006       1.82807544E-05
   11.8100004       1.69083032E-05
   11.8415003       1.46993871E-05
   11.8730001       1.47521678E-05
   11.9045010       1.31309534E-05
   11.9360008       1.14973263E-05
   11.9675007       1.03088696E-05
   11.9990005       9.32573766E-06
   12.0305004       7.36628317E-06
   12.0620003       6.85819259E-06
   12.0935001       4.92091203E-06
   12.1250010       4.86239742E-06
   12.1565008       4.39553150E-06
   12.1880007       3.63429717E-06
   12.2195005       3.19793753E-06
   12.2510004       2.58262003E-06
   12.2825003       1.55851615E-06
   12.3140001       1.15915225E-06
   12.3455009       5.41959650E-07
   12.3770008       1.95271454E-07
   12.4085007       2.77190395E-07
   12.4400005      -5.37844016E-07
   12.4715004      -4.76550525E-07
   12.5030003      -7.14554687E-07
   12.5345001      -1.16257286E-06
   12.5660009      -1.55463636E-06
   12.5975008      -1.58720377E-06
   12.6290007      -1.50081235E-06
   12.6605005      -1.43053046E-06
   12.6920004      -1.81605083E-06
   12.7235003      -1.92902985E-06
   12.7550001      -1.10948258E-06
   12.7865009      -6.08081194E-08
   12.8180008      -3.93600089E-07
   12.8495007      -6.06542585E-08
   12.8810005      -1.00904074E-07
   12.9125004       4.81884399E-08
   12.9440002       9.44016207E-08
   12.9755001      -2.24015899E-08
   13.0070009       2.28090205E-08
   13.0385008      -4.86577569E-08
   13.0700006       3.16022721E-07
   13.1015005       4.53701745E-07
   13.1330004       1.62078805E-07
   13.1645002      -3.85409749E-07
   13.1960011       4.00797234E-07
   13.2275009       1.06449640E-07
   13.2590008       3.44169507E-07
   13.2905006       4.18929517E-07
   13.3220005       3.50117915E-07
   13.3535004       1.98203040E-07
   13.3850002       2.25206364E-07
   13.4165010      -3.30082514E-07
   13.4480009       1.44299520E-07
   13.4795008      -2.90597825E-07
   13.5110006      -9.27202905E-07
   13.5425005      -1.23680456E-06
   13.5740004      -1.61854723E-06
   13.6055002      -2.03249056E-06
   13.6370010      -1.72297393E-06
   13.6685009      -1.79726669E-06
   13.7000008      -2.21773644E-06
   13.7315006      -2.76197898E-06
   13.7630005      -3.89639354E-06
   13.7945004      -4.47677212E-06
   13.8260002      -5.35343497E-06
   13.8575010      -6.18880495E-06
   13.8890009      -6.86147314E-06
   13.9205008      -7.57438556E-06
   13.9520006      -9.10299514E-06
   13.9835005      -1.02682798E-05
   14.0150003      -1.12941398E-05
   14.0465002      -1.25778652E-05
   14.0780010      -1.39825843E-05
   14.1095009      -1.52598150E-05
   14.1410007      -1.58679632E-05
   14.1725006      -1.84618948E-05
   14.2040005      -1.98488160E-05
   14.2355003      -2.13838375E-05
   14.2670002      -2.30843871E-05
   14.2985010      -2.46889394E-05
   14.3300009      -2.58037271E-05
   14.3615007      -2.76354003E-05
   14.3930006      -2.91544366E-05
   14.4245005      -3.07861046E-05
   14.4560003      -3.23967724E-05
   14.4875002      -3.37927449E-05
   14.5190010      -3.55198608E-05
   14.5505009      -3.59166916E-05
   14.5820007      -3.76537355E-05
   14.6135006      -3.88833614E-05
   14.6450005      -3.96190735E-05
   14.6765003      -4.02813857E-05
   14.7080002      -4.15557042E-05
   14.7395010      -4.15674040E-05
   14.7710009      -4.24499558E-05
   14.8025007      -4.29899483E-05
   14.8340006      -4.29292922E-05
   14.8655005      -4.27357118E-05
   14.8970003      -4.26598090E-05
   14.9285002      -4.22989651E-05
   14.9600010      -4.20420547E-05
   14.9915009      -4.11623405E-05
   15.0230007      -4.01073012E-05
   15.0545006      -3.94513772E-05
   15.0860004      -3.79706471E-05
   15.1175003      -3.58277903E-05
   15.1490002      -3.39258258E-05
   15.1805010      -3.24767498E-05
   15.2120008      -3.07974915E-05
   15.2435007      -2.82835390E-05
   15.2750006      -2.65670715E-05
   15.3065004      -2.36743508E-05
   15.3380003      -2.09550562E-05
   15.3695002      -1.85044482E-05
   15.4010010      -1.62204578E-05
   15.4325008      -1.40127795E-05
   15.4640007      -1.08349859E-05
   15.4955006      -8.43964699E-06
   15.5270004      -5.37365986E-06
   15.5585003      -2.61891364E-06
   15.5900002      -1.71807883E-07
   15.6215010       2.13613430E-06
   15.6530008       5.72897761E-06
   15.6845007       8.64521644E-06
   15.7160006       1.08472477E-05
   15.7475004       1.30267772E-05
   15.7790003       1.54624813E-05
   15.8105001       1.87618061E-05
   15.8420010       2.08941510E-05
   15.8735008       2.25513886E-05
   15.9050007       2.44143739E-05
   15.9365005       2.59395292E-05
   15.9680004       2.72098441E-05
   15.9995003       2.92584209E-05
   16.0310001       2.96482413E-05
   16.0625000       3.09164388E-05
   16.0939999       3.18943748E-05
   16.1254997       3.30445691E-05
   16.1569996       3.36826197E-05
   16.1884995       3.37194215E-05
   16.2199993       3.44620203E-05
   16.2515011       3.48235953E-05
   16.2830009       3.47745117E-05
   16.3145008       3.49907605E-05
   16.3460007       3.51816234E-05
   16.3775005       3.50841292E-05
   16.4090004       3.49971815E-05
   16.4405003       3.41963423E-05
   16.4720001       3.39884791E-05
   16.5035000       3.37911042E-05
   16.5349998       3.34422075E-05
   16.5664997       3.30171861E-05
   16.5979996       3.29021714E-05
   16.6294994       3.22540000E-05
   16.6609993       3.18575549E-05
   16.6925011       3.20660474E-05
   16.7240009       3.19409555E-05
   16.7555008       3.12421907E-05
   16.7870007       3.13407254E-05
   16.8185005       3.09736497E-05
   16.8500004       3.07113405E-05
   16.8815002       3.08433264E-05
   16.9130001       3.09835159E-05
   16.9445000       3.10035321E-05
   16.9759998       3.19126957E-05
   17.0074997       3.26939189E-05
   17.0389996       3.33971293E-05
   17.0704994       3.36380945E-05
   17.1020012       3.42092171E-05
   17.1335011       3.54292642E-05
   17.1650009       3.65130254E-05
   17.1965008       3.74379852E-05
   17.2280006       3.88662520E-05
   17.2595005       3.98588309E-05
   17.2910004       4.09085260E-05
   17.3225002       4.25213220E-05
   17.3540001       4.38207644E-05
   17.3855000       4.52555796E-05
   17.4169998       4.61883137E-05
   17.4485016       4.74907429E-05
   17.4800014       4.89566119E-05
   17.5115013       5.03256524E-05
   17.5430012       5.18756460E-05
   17.5745010       5.30152975E-05
   17.6060009       5.38655477E-05
   17.6375008       5.48766766E-05
   17.6690006       5.59434775E-05
   17.7005005       5.69485455E-05
   17.7320004       5.79943371E-05
   17.7635002       5.91367425E-05
   17.7950001       5.93994373E-05
   17.8264999       5.97391918E-05
   17.8579998       6.02355067E-05
   17.8895016       6.03204680E-05
   17.9210014       6.05361965E-05
   17.9525013       6.00102139E-05
   17.9840012       5.98209263E-05
   18.0155010       5.94331068E-05
   18.0470009       5.85110356E-05
   18.0785007       5.75482045E-05
   18.1100006       5.70742995E-05
   18.1415005       5.55297702E-05
   18.1730003       5.43856149E-05
   18.2045002       5.26014956E-05
   18.2360001       5.07573604E-05
   18.2674999       4.96046487E-05
   18.2989998       4.71303538E-05
   18.3305016       4.54111469E-05
   18.3620014       4.32973829E-05
   18.3935013       4.08673914E-05
   18.4250011       3.85608328E-05
   18.4565010       3.64006992E-05
   18.4880009       3.39897124E-05
   18.5195007       3.20259314E-05
   18.5510006       2.91582892E-05
   18.5825005       2.65745857E-05
   18.6140003       2.44847161E-05
   18.6455002       2.24473570E-05
   18.6770000       1.96207602E-05
   18.7084999       1.64070552E-05
   18.7399998       1.39362437E-05
   18.7715015       1.15790153E-05
   18.8030014       9.25307904E-06
   18.8345013       6.95400422E-06
   18.8660011       4.46427839E-06
   18.8975010       2.34084473E-06
   18.9290009       3.13792832E-08
   18.9605007      -2.18641640E-06
   18.9920006      -3.98737211E-06
   19.0235004      -5.28336295E-06
   19.0550003      -7.51281732E-06
   19.0865002      -9.30580154E-06
   19.1180000      -1.09055045E-05
   19.1494999      -1.24187472E-05
   19.1809998      -1.36354674E-05
   19.2125015      -1.43001344E-05
   19.2440014      -1.63856093E-05
   19.2755013      -1.76664744E-05
   19.3070011      -1.87511541E-05
   19.3385010      -1.96293640E-05
   19.3700008      -2.05032466E-05
   19.4015007      -2.16497265E-05
   19.4330006      -2.24453979E-05
   19.4645004      -2.34480085E-05
   19.4960003      -2.38411230E-05
   19.5275002      -2.40765930E-05
   19.5590000      -2.45015799E-05
   19.5904999      -2.54364822E-05
   19.6219997      -2.62269059E-05
   19.6535015      -2.65448580E-05
   19.6850014      -2.70843357E-05
   19.7165012      -2.75792972E-05
   19.7480011      -2.80031891E-05
   19.7795010      -2.82366473E-05
   19.8110008      -2.82214824E-05
   19.8425007      -2.81522025E-05
   19.8740005      -2.84456364E-05
   19.9055004      -2.89039835E-05
   19.9370003      -2.91242723E-05
   19.9685001      -2.90976368E-05
   20.0000000      -2.95993814E-05
