# Supplementary material for: Dynamics of HeHHe+ Rotational State Changes Induced by Collision with He: A Possible New Path in Early Universe Chemistry
Source: J Phys Chem A. 2021 Apr 26;125(17):3748–59. doi: 10.1021/acs.jpca.1c01820 (PMC8154607; doi:10.1021/acs.jpca.1c01820)
Supplement: Supplementary file 1 — jp1c01820_si_001.zip [file jp1c01820_si_001.zip › Supporting Information/ S1-multipolar radial coefficients/v=0-0_lambda=22.dat]

   1.10000002       261.922302    
   1.13150001       236.515640    
   1.16299999       212.067657    
   1.19449997       185.445938    
   1.22600007       160.869949    
   1.25750005       143.310059    
   1.28900003       126.960739    
   1.32050002       112.631340    
   1.35200000       96.2019043    
   1.38350010       83.7662735    
   1.41499996       74.0504456    
   1.44650006       65.0660477    
   1.47800004       57.1666756    
   1.50950003       50.3406830    
   1.54100001       42.6810951    
   1.57249999       36.8524055    
   1.60400009       32.4085426    
   1.63549995       28.3072033    
   1.66700006       24.7648506    
   1.69850004       20.7231903    
   1.73000002       18.0253639    
   1.76150012       15.7908049    
   1.79299998       13.7695084    
   1.82450008       12.0194674    
   1.85600007       10.4963865    
   1.88750005       8.76946449    
   1.91900003       7.60379887    
   1.95050001       6.65578508    
   1.98200011       5.80857706    
   2.01349998       5.03710079    
   2.04500008       4.19856882    
   2.07649994       3.66546035    
   2.10800004       3.19708467    
   2.13950014       2.78404903    
   2.17100000       2.43102765    
   2.20249987       2.11137652    
   2.23400021       1.76064169    
   2.26550007       1.53756893    
   2.29699993       1.34313774    
   2.32850003       1.17093825    
   2.36000013       1.02353334    
   2.39150000      0.891135871    
   2.42300010      0.744947255    
   2.45450020      0.651334643    
   2.48600006      0.570197165    
   2.51749992      0.499780625    
   2.54900002      0.431629598    
   2.58050013      0.364130884    
   2.61199999      0.319770277    
   2.64350009      0.278487504    
   2.67500019      0.245220438    
   2.70650005      0.216393352    
   2.73799992      0.187602744    
   2.76950002      0.159722999    
   2.80100012      0.141762480    
   2.83249998      0.123985663    
   2.86400008      0.109843008    
   2.89550018       9.58546177E-02
   2.92700005       8.20448101E-02
   2.95849991       7.30400532E-02
   2.99000001       6.64892048E-02
   3.02150011       5.86388856E-02
   3.05299997       5.17554693E-02
   3.08450007       4.63872142E-02
   3.11600018       4.10725884E-02
   3.14750004       3.62107754E-02
   3.17899990       3.34624276E-02
   3.21050024       3.08777224E-02
   3.24200010       2.66050771E-02
   3.27349997       2.46787220E-02
   3.30499983       2.30033547E-02
   3.33650017       2.10220572E-02
   3.36800003       1.92393251E-02
   3.39949989       1.82503853E-02
   3.43100023       1.66688114E-02
   3.46250010       1.53951552E-02
   3.49399996       1.45329004E-02
   3.52550030       1.37778241E-02
   3.55700016       1.30619034E-02
   3.58850002       1.22479433E-02
   3.61999989       1.15797808E-02
   3.65150023       1.08858887E-02
   3.68300009       1.02120489E-02
   3.71449995       9.65316314E-03
   3.74600029       9.16656107E-03
   3.77750015       8.61194823E-03
   3.80900002       8.23687296E-03
   3.84049988       7.88960885E-03
   3.87200022       7.56758917E-03
   3.90350008       7.27050332E-03
   3.93499994       6.97964197E-03
   3.96650028       6.59347791E-03
   3.99800014       6.32481091E-03
   4.02950001       6.07969752E-03
   4.06099987       5.84505918E-03
   4.09250021       5.62798511E-03
   4.12400007       5.34566399E-03
   4.15549994       5.14541054E-03
   4.18700027       4.95501421E-03
   4.21850014       4.77070222E-03
   4.25000000       4.58883168E-03
   4.28149986       4.40830132E-03
   4.31300020       4.19158768E-03
   4.34450006       4.03472828E-03
   4.37599993       3.88494181E-03
   4.40750027       3.74075677E-03
   4.43900013       3.59489676E-03
   4.47049999       3.43404105E-03
   4.50199986       3.30674485E-03
   4.53350019       3.19251651E-03
   4.56500006       3.07130581E-03
   4.59649992       2.95509328E-03
   4.62800026       2.84169242E-03
   4.65950012       2.71767587E-03
   4.69099998       2.62128469E-03
   4.72249985       2.52923230E-03
   4.75400019       2.44094315E-03
   4.78550005       2.33995286E-03
   4.81699991       2.24846951E-03
   4.84850025       2.17165705E-03
   4.88000011       2.09308043E-03
   4.91149998       2.02065357E-03
   4.94300032       1.95452175E-03
   4.97450018       1.87862362E-03
   5.00600004       1.80242024E-03
   5.03749990       1.74323667E-03
   5.06900024       1.68674719E-03
   5.10050011       1.62915920E-03
   5.13199997       1.56098674E-03
   5.16349983       1.50228373E-03
   5.19500017       1.45188440E-03
   5.22650003       1.40363537E-03
   5.25799990       1.35759159E-03
   5.28949976       1.31745753E-03
   5.32100010       1.26668857E-03
   5.35249996       1.22355064E-03
   5.38399982       1.18628889E-03
   5.41550016       1.14973506E-03
   5.44700003       1.11318170E-03
   5.47849989       1.06476620E-03
   5.50999975       1.02889654E-03
   5.54150009       1.00255164E-03
   5.57299995       9.75310453E-04
   5.60449982       9.45906155E-04
   5.63600016       9.19996470E-04
   5.66750002       8.83343746E-04
   5.69899988       8.55517748E-04
   5.73049974       8.29325989E-04
   5.76200008       8.03638017E-04
   5.79349995       7.78453541E-04
   5.82499981       7.50161533E-04
   5.85650015       7.33727822E-04
   5.88800001       7.14362599E-04
   5.91949987       6.94552960E-04
   5.95100021       6.74809969E-04
   5.98250008       6.55560580E-04
   6.01399994       6.27730915E-04
   6.04549980       6.11198018E-04
   6.07700014       5.92749217E-04
   6.10850000       5.74697158E-04
   6.13999987       5.57453197E-04
   6.17150021       5.41659887E-04
   6.20300007       5.20654372E-04
   6.23449993       5.07390476E-04
   6.26599979       4.91902290E-04
   6.29750013       4.77796566E-04
   6.32900000       4.63735400E-04
   6.36049986       4.47290484E-04
   6.39200020       4.35148686E-04
   6.42350006       4.23227175E-04
   6.45499992       4.12609807E-04
   6.48649979       4.02171572E-04
   6.51800013       3.90404311E-04
   6.54949999       3.76565353E-04
   6.58099985       3.67567758E-04
   6.61250019       3.58493504E-04
   6.64400005       3.49721289E-04
   6.67549992       3.39109916E-04
   6.70699978       3.29516217E-04
   6.73850012       3.22074600E-04
   6.76999998       3.13978642E-04
   6.80149984       3.07526701E-04
   6.83300018       2.99993466E-04
   6.86450005       2.92260956E-04
   6.89599991       2.84490990E-04
   6.92749977       2.77408399E-04
   6.95900011       2.71807483E-04
   6.99049997       2.65849842E-04
   7.02199984       2.57369335E-04
   7.05350018       2.51642661E-04
   7.08500004       2.45751668E-04
   7.11649990       2.39081011E-04
   7.14800024       2.33501647E-04
   7.17950010       2.29521189E-04
   7.21099997       2.21865717E-04
   7.24249983       2.16562985E-04
   7.27400017       2.11809136E-04
   7.30550003       2.06753612E-04
   7.33699989       2.01731862E-04
   7.36850023       1.95192624E-04
   7.40000010       1.90711173E-04
   7.43149996       1.85975019E-04
   7.46299982       1.81523908E-04
   7.49450016       1.77667811E-04
   7.52600002       1.73322536E-04
   7.55749989       1.67058970E-04
   7.58900023       1.63194782E-04
   7.62050009       1.58289404E-04
   7.65199995       1.54048917E-04
   7.68349981       1.50984575E-04
   7.71500015       1.47447980E-04
   7.74650002       1.42780031E-04
   7.77799988       1.39021111E-04
   7.80950022       1.36089177E-04
   7.84100008       1.32988163E-04
   7.87249994       1.29115026E-04
   7.90399981       1.25908278E-04
   7.93550014       1.23180784E-04
   7.96700001       1.19976910E-04
   7.99849987       1.16894706E-04
   8.03000069       1.14173650E-04
   8.06150055       1.11890826E-04
   8.09300041       1.08663204E-04
   8.12450027       1.06373562E-04
   8.15600014       1.03459490E-04
   8.18750000       1.01000798E-04
   8.21899986       9.86126324E-05
   8.25050068       9.52256160E-05
   8.28200054       9.28438239E-05
   8.31350040       9.13728218E-05
   8.34500027       8.94513432E-05
   8.37650013       8.73682293E-05
   8.40799999       8.49025528E-05
   8.43949986       8.21399080E-05
   8.47100067       8.09673729E-05
   8.50250053       7.99632107E-05
   8.53400040       7.83018986E-05
   8.56550026       7.66334488E-05
   8.59700012       7.47172162E-05
   8.62849998       7.26017679E-05
   8.65999985       7.13663176E-05
   8.69150066       6.97050127E-05
   8.72300053       6.79849691E-05
   8.75450039       6.69070214E-05
   8.78600025       6.60431397E-05
   8.81750011       6.44590400E-05
   8.84899998       6.34286043E-05
   8.88049984       6.16115649E-05
   8.91200066       6.08999762E-05
   8.94350052       5.93404402E-05
   8.97500038       5.83410183E-05
   9.00650024       5.79484840E-05
   9.03800011       5.65863957E-05
   9.06949997       5.54763828E-05
   9.10100079       5.37699452E-05
   9.13250065       5.36209845E-05
   9.16400051       5.31754522E-05
   9.19550037       5.17677327E-05
   9.22700024       5.09050369E-05
   9.25850010       4.97326291E-05
   9.29000092       4.92100953E-05
   9.32150078       4.84737866E-05
   9.35300064       4.77928479E-05
   9.38450050       4.72565844E-05
   9.41600037       4.68074395E-05
   9.44750023       4.54233159E-05
   9.47900009       4.42720157E-05
   9.51050091       4.28711573E-05
   9.54200077       4.19347598E-05
   9.57350063       4.20169454E-05
   9.60500050       4.22512676E-05
   9.63650036       4.14120514E-05
   9.66800022       4.06827639E-05
   9.69950008       3.99118435E-05
   9.73100090       3.93572700E-05
   9.76250076       3.96178111E-05
   9.79400063       3.88409098E-05
   9.82550049       3.82187463E-05
   9.85700035       3.70410926E-05
   9.88850021       3.63079998E-05
   9.92000008       3.57424433E-05
   9.95150089       3.48943759E-05
   9.98300076       3.39479193E-05
   10.0145006       3.34736542E-05
   10.0460005       3.35028744E-05
   10.0775003       3.30581497E-05
   10.1090002       3.23589229E-05
   10.1405001       3.17034610E-05
   10.1720009       3.12919983E-05
   10.2035007       3.05499889E-05
   10.2350006       2.99887561E-05
   10.2665005       2.95051759E-05
   10.2980003       2.90070802E-05
   10.3295002       2.83924910E-05
   10.3610001       2.86224567E-05
   10.3925009       2.78902735E-05
   10.4240007       2.67393825E-05
   10.4555006       2.63037055E-05
   10.4870005       2.58840410E-05
   10.5185003       2.50204521E-05
   10.5500002       2.56848289E-05
   10.5815010       2.49832592E-05
   10.6130009       2.39436886E-05
   10.6445007       2.31942468E-05
   10.6760006       2.30642418E-05
   10.7075005       2.29035231E-05
   10.7390003       2.19399808E-05
   10.7705002       2.16111202E-05
   10.8020010       2.16962580E-05
   10.8335009       2.09939262E-05
   10.8650007       2.02179035E-05
   10.8965006       1.99401838E-05
   10.9280005       2.00359755E-05
   10.9595003       1.99529877E-05
   10.9910002       1.86350280E-05
   11.0225010       1.84699929E-05
   11.0540009       1.86466314E-05
   11.0855007       1.86890848E-05
   11.1170006       1.72435703E-05
   11.1485004       1.76745270E-05
   11.1800003       1.75222103E-05
   11.2115002       1.67768030E-05
   11.2430010       1.62150864E-05
   11.2745008       1.59011797E-05
   11.3060007       1.55993075E-05
   11.3375006       1.59066785E-05
   11.3690004       1.52522880E-05
   11.4005003       1.54098761E-05
   11.4320002       1.55175931E-05
   11.4635010       1.50357582E-05
   11.4950008       1.50280621E-05
   11.5265007       1.44848882E-05
   11.5580006       1.42672770E-05
   11.5895004       1.44301985E-05
   11.6210003       1.44413771E-05
   11.6525002       1.31857059E-05
   11.6840010       1.40367010E-05
   11.7155008       1.21766288E-05
   11.7470007       1.23544041E-05
   11.7785006       1.30652143E-05
   11.8100004       1.33263293E-05
   11.8415003       1.24322341E-05
   11.8730001       1.19880442E-05
   11.9045010       1.15783323E-05
   11.9360008       1.17047157E-05
   11.9675007       1.14744507E-05
   11.9990005       1.10684132E-05
   12.0305004       1.12617481E-05
   12.0620003       1.06446250E-05
   12.0935001       1.05156932E-05
   12.1250010       9.91478646E-06
   12.1565008       9.78673688E-06
   12.1880007       1.00118450E-05
   12.2195005       9.76683441E-06
   12.2510004       8.27909935E-06
   12.2825003       8.09700941E-06
   12.3140001       8.13928000E-06
   12.3455009       8.05378295E-06
   12.3770008       8.10658639E-06
   12.4085007       8.15735984E-06
   12.4400005       7.59457316E-06
   12.4715004       7.16718887E-06
   12.5030003       6.97005180E-06
   12.5345001       6.78512151E-06
   12.5660009       6.22482776E-06
   12.5975008       5.43598617E-06
   12.6290007       5.02529701E-06
   12.6605005       5.64614402E-06
   12.6920004       5.55936595E-06
   12.7235003       5.07161440E-06
   12.7550001       5.03981164E-06
   12.7865009       5.28032751E-06
   12.8180008       4.39097312E-06
   12.8495007       3.53915016E-06
   12.8810005       3.67447888E-06
   12.9125004       3.33641037E-06
   12.9440002       2.87968896E-06
   12.9755001       2.82002770E-06
   13.0070009       3.44035675E-06
   13.0385008       2.59345825E-06
   13.0700006       2.09529207E-06
   13.1015005       2.01275111E-06
   13.1330004       2.23654001E-06
   13.1645002       2.51800498E-06
   13.1960011       2.09558607E-06
   13.2275009       1.96522910E-06
   13.2590008       2.77927074E-06
   13.2905006       2.62914091E-06
   13.3220005       2.39444284E-06
   13.3535004       3.24744383E-06
   13.3850002       1.96649717E-06
   13.4165010       3.54351005E-06
   13.4480009       2.26947782E-06
   13.4795008       2.03828154E-06
   13.5110006       2.03138302E-06
   13.5425005       1.74723812E-06
   13.5740004       2.52529094E-06
   13.6055002       2.37757740E-06
   13.6370010       1.33106312E-06
   13.6685009       1.58397620E-06
   13.7000008       2.36409983E-06
   13.7315006       2.27322062E-06
   13.7630005       2.60702927E-06
   13.7945004       1.83411998E-06
   13.8260002       1.74754769E-06
   13.8575010       2.33055130E-06
   13.8890009       2.62678259E-06
   13.9205008       1.82974679E-06
   13.9520006       1.40626594E-06
   13.9835005       2.41875364E-06
   14.0150003       2.46010813E-06
   14.0465002       2.10302323E-06
   14.0780010       1.83792247E-06
   14.1095009       2.32361049E-06
   14.1410007       1.32219236E-06
   14.1725006       1.76027606E-06
   14.2040005       1.91253457E-06
   14.2355003       1.75436367E-06
   14.2670002       1.01854562E-06
   14.2985010       4.16585067E-07
   14.3300009       1.33138076E-06
   14.3615007       1.20642221E-06
   14.3930006       1.01237958E-06
   14.4245005       9.39827487E-07
   14.4560003       7.26756014E-07
   14.4875002       2.04360219E-07
   14.5190010       8.58093927E-07
   14.5505009       1.04756140E-07
   14.5820007      -1.66104542E-07
   14.6135006      -3.46949577E-07
   14.6450005      -4.64644245E-07
   14.6765003      -4.99454757E-07
   14.7080002      -9.00620989E-07
   14.7395010      -9.54622124E-07
   14.7710009      -4.37909705E-07
   14.8025007      -5.87682564E-07
   14.8340006      -5.79696234E-07
   14.8655005      -1.50730756E-07
   14.8970003      -8.51173070E-07
   14.9285002      -1.18560445E-06
   14.9600010      -9.06335117E-07
   14.9915009      -1.07230483E-06
   15.0230007      -1.11339330E-06
   15.0545006      -4.13020132E-07
   15.0860004      -2.33126889E-06
   15.1175003      -9.06553055E-07
   15.1490002      -4.13577681E-07
   15.1805010      -1.07034464E-06
   15.2120008      -1.29665364E-06
   15.2435007      -2.24491771E-07
   15.2750006      -1.16441285E-07
   15.3065004      -1.40152690E-06
   15.3380003      -9.68128120E-07
   15.3695002      -6.51049731E-07
   15.4010010      -3.97229371E-07
   15.4325008      -1.40122239E-07
   15.4640007       9.59876374E-08
   15.4955006      -5.73939587E-07
   15.5270004       9.74703873E-10
   15.5585003      -1.13118467E-07
   15.5900002      -3.23550381E-07
   15.6215010       7.63467142E-07
   15.6530008       3.68405097E-07
   15.6845007       6.66370113E-07
   15.7160006       8.53150084E-07
   15.7475004       1.34827849E-06
   15.7790003       1.85377962E-06
   15.8105001       1.82580982E-06
   15.8420010       1.76662206E-06
   15.8735008       1.28622037E-06
   15.9050007       1.58391026E-06
   15.9365005       1.80853158E-06
   15.9680004       1.94304039E-06
   15.9995003       2.35723678E-06
   16.0310001       2.11371344E-06
   16.0625000       2.23913412E-06
   16.0939999       1.99554256E-06
   16.1254997       1.80976610E-06
   16.1569996       2.11024144E-06
   16.1884995       2.52906943E-06
   16.2199993       2.60578236E-06
   16.2515011       3.28199417E-06
   16.2830009       3.14218505E-06
   16.3145008       2.90490129E-06
   16.3460007       2.71759109E-06
   16.3775005       2.64557343E-06
   16.4090004       2.69706061E-06
   16.4405003       2.58375758E-06
   16.4720001       2.19809999E-06
   16.5035000       2.63529773E-06
   16.5349998       3.30759917E-06
   16.5664997       3.56684336E-06
   16.5979996       3.30511944E-06
   16.6294994       3.18687512E-06
   16.6609993       3.29385671E-06
   16.6925011       2.80371432E-06
   16.7240009       2.64324694E-06
   16.7555008       3.37875804E-06
   16.7870007       2.32012394E-06
   16.8185005       2.88427350E-06
   16.8500004       3.45757644E-06
   16.8815002       3.19852279E-06
   16.9130001       2.73465957E-06
   16.9445000       2.39749920E-06
   16.9759998       2.93696530E-06
   17.0074997       3.17986246E-06
   17.0389996       2.68612348E-06
   17.0704994       3.12257589E-06
   17.1020012       3.52336110E-06
   17.1335011       3.09983261E-06
   17.1650009       3.30835701E-06
   17.1965008       4.06281106E-06
   17.2280006       4.25412600E-06
   17.2595005       4.19452817E-06
   17.2910004       3.99862711E-06
   17.3225002       3.70483372E-06
   17.3540001       3.57986755E-06
   17.3855000       3.68421524E-06
   17.4169998       3.41630243E-06
   17.4485016       3.24687130E-06
   17.4800014       3.53874225E-06
   17.5115013       4.29091824E-06
   17.5430012       4.31639319E-06
   17.5745010       4.41500970E-06
   17.6060009       4.58881505E-06
   17.6375008       4.73247019E-06
   17.6690006       4.66006259E-06
   17.7005005       4.38918642E-06
   17.7320004       4.66749361E-06
   17.7635002       4.19903517E-06
   17.7950001       4.12234476E-06
   17.8264999       4.17363799E-06
   17.8579998       4.15982777E-06
   17.8895016       3.71673718E-06
   17.9210014       4.09882432E-06
   17.9525013       3.60790477E-06
   17.9840012       3.47495757E-06
   18.0155010       3.94302060E-06
   18.0470009       3.97488793E-06
   18.0785007       3.49101379E-06
   18.1100006       3.55640077E-06
   18.1415005       3.42518251E-06
   18.1730003       3.06530978E-06
   18.2045002       2.56774797E-06
   18.2360001       2.57773286E-06
   18.2674999       3.06548714E-06
   18.2989998       2.02733645E-06
   18.3305016       1.65952099E-06
   18.3620014       2.15698401E-06
   18.3935013       2.08413849E-06
   18.4250011       1.96416886E-06
   18.4565010       1.85154818E-06
   18.4880009       1.11343502E-06
   18.5195007       8.66018183E-07
   18.5510006       2.09407645E-07
   18.5825005       5.76112029E-07
   18.6140003       7.35110746E-07
   18.6455002       1.85360918E-07
   18.6770000       4.43811302E-07
   18.7084999       2.60150159E-07
   18.7399998      -2.73222327E-07
   18.7715015      -3.46824777E-07
   18.8030014      -4.29355936E-07
   18.8345013      -8.92352659E-07
   18.8660011      -5.88592684E-07
   18.8975010      -1.52078098E-06
   18.9290009      -9.80754066E-07
   18.9605007      -4.49161092E-07
   18.9920006      -3.37913377E-07
   19.0235004      -1.08725874E-06
   19.0550003      -1.27392309E-06
   19.0865002      -2.31317381E-06
   19.1180000      -1.38887322E-06
   19.1494999      -1.78301013E-06
   19.1809998      -2.30593628E-06
   19.2125015      -2.12334817E-06
   19.2440014      -1.86628245E-06
   19.2755013      -1.39064298E-06
   19.3070011      -2.00327281E-06
   19.3385010      -2.41693738E-06
   19.3700008      -2.28374074E-06
   19.4015007      -1.71197496E-06
   19.4330006      -3.01721207E-06
   19.4645004      -1.90250591E-06
   19.4960003      -2.04075536E-06
   19.5275002      -1.85552278E-06
   19.5590000      -1.71226748E-06
   19.5904999      -2.20488232E-06
   19.6219997      -1.80021289E-06
   19.6535015      -1.82443523E-06
   19.6850014      -2.15104615E-06
   19.7165012      -2.18061564E-06
   19.7480011      -1.81820258E-06
   19.7795010      -1.38494056E-06
   19.8110008      -1.04359481E-06
   19.8425007      -1.79699521E-06
   19.8740005      -1.74995319E-06
   19.9055004      -1.53225994E-06
   19.9370003      -1.52249697E-06
   19.9685001      -1.73863793E-06
   20.0000000      -1.41556666E-06
