# Supplementary material for: Dynamics of HeHHe+ Rotational State Changes Induced by Collision with He: A Possible New Path in Early Universe Chemistry
Source: J Phys Chem A. 2021 Apr 26;125(17):3748–59. doi: 10.1021/acs.jpca.1c01820 (PMC8154607; doi:10.1021/acs.jpca.1c01820)
Supplement: Supplementary file 1 — jp1c01820_si_001.zip [file jp1c01820_si_001.zip › Supporting Information/ S1-multipolar radial coefficients/v=0-0_lambda=23.dat]

   1.10000002       307.001831    
   1.13150001       278.454895    
   1.16299999       251.079056    
   1.19449997       221.284348    
   1.22600007       193.837067    
   1.25750005       174.152145    
   1.28900003       155.735580    
   1.32050002       139.384995    
   1.35200000       120.399696    
   1.38350010       105.889801    
   1.41499996       94.3399582    
   1.44650006       83.6130219    
   1.47800004       74.0942154    
   1.50950003       65.7740631    
   1.54100001       56.3672447    
   1.57249999       49.1180687    
   1.60400009       43.5419464    
   1.63549995       38.3744087    
   1.66700006       33.8446541    
   1.69850004       28.6168270    
   1.73000002       25.0878563    
   1.76150012       22.1162586    
   1.79299998       19.4079800    
   1.82450008       17.0350513    
   1.85600007       14.9554815    
   1.88750005       12.5707989    
   1.91900003       10.9543848    
   1.95050001       9.62002277    
   1.98200011       8.41908360    
   2.01349998       7.32350063    
   2.04500008       6.12365294    
   2.07649994       5.35004663    
   2.10800004       4.66505051    
   2.13950014       4.05751514    
   2.17100000       3.53392816    
   2.20249987       3.05806661    
   2.23400021       2.53277564    
   2.26550007       2.19665051    
   2.29699993       1.90281165    
   2.32850003       1.64192164    
   2.36000013       1.41822791    
   2.39150000       1.21716309    
   2.42300010      0.995224655    
   2.45450020      0.853009403    
   2.48600006      0.730375588    
   2.51749992      0.624742091    
   2.54900002      0.522760391    
   2.58050013      0.421493888    
   2.61199999      0.357074916    
   2.64350009      0.298448741    
   2.67500019      0.249574855    
   2.70650005      0.208240688    
   2.73799992      0.167984843    
   2.76950002      0.128758430    
   2.80100012      0.104498878    
   2.83249998       8.10002461E-02
   2.86400008       6.30843416E-02
   2.89550018       4.52878326E-02
   2.92700005       2.85586305E-02
   2.95849991       1.87063068E-02
   2.99000001       1.11224949E-02
   3.02150011       3.07580899E-03
   3.05299997      -3.91886244E-03
   3.08450007      -8.68118368E-03
   3.11600018      -1.31733911E-02
   3.14750004      -1.72876939E-02
   3.17899990      -1.88841242E-02
   3.21050024      -2.02787258E-02
   3.24200010      -2.28223801E-02
   3.27349997      -2.33808644E-02
   3.30499983      -2.36419979E-02
   3.33650017      -2.40570847E-02
   3.36800003      -2.43670680E-02
   3.39949989      -2.39195898E-02
   3.43100023      -2.36227121E-02
   3.46250010      -2.32911147E-02
   3.49399996      -2.27277521E-02
   3.52550030      -2.20683124E-02
   3.55700016      -2.14752220E-02
   3.58850002      -2.10871585E-02
   3.61999989      -2.05614734E-02
   3.65150023      -1.97770670E-02
   3.68300009      -1.89215001E-02
   3.71449995      -1.80650353E-02
   3.74600029      -1.73975192E-02
   3.77750015      -1.65689848E-02
   3.80900002      -1.59549285E-02
   3.84049988      -1.53352246E-02
   3.87200022      -1.47084743E-02
   3.90350008      -1.40747176E-02
   3.93499994      -1.35030840E-02
   3.96650028      -1.27593856E-02
   3.99800014      -1.22023188E-02
   4.02950001      -1.16884653E-02
   4.06099987      -1.11845331E-02
   4.09250021      -1.06915087E-02
   4.12400007      -1.01030888E-02
   4.15549994      -9.69053246E-03
   4.18700027      -9.27494001E-03
   4.21850014      -8.87370668E-03
   4.25000000      -8.50356091E-03
   4.28149986      -8.14586598E-03
   4.31300020      -7.68375769E-03
   4.34450006      -7.29475496E-03
   4.37599993      -7.04850908E-03
   4.40750027      -6.79066870E-03
   4.43900013      -6.48002466E-03
   4.47049999      -6.15494233E-03
   4.50199986      -5.90501353E-03
   4.53350019      -5.66150947E-03
   4.56500006      -5.43062948E-03
   4.59649992      -5.21076377E-03
   4.62800026      -4.98709083E-03
   4.65950012      -4.74999100E-03
   4.69099998      -4.57237847E-03
   4.72249985      -4.39476641E-03
   4.75400019      -4.24891757E-03
   4.78550005      -4.07261541E-03
   4.81699991      -3.89162824E-03
   4.84850025      -3.74513306E-03
   4.88000011      -3.60448658E-03
   4.91149998      -3.47051839E-03
   4.94300032      -3.34090041E-03
   4.97450018      -3.19742970E-03
   5.00600004      -3.06105567E-03
   5.03749990      -2.95047509E-03
   5.06900024      -2.84223724E-03
   5.10050011      -2.73842341E-03
   5.13199997      -2.61910120E-03
   5.16349983      -2.51759216E-03
   5.19500017      -2.42971163E-03
   5.22650003      -2.34462949E-03
   5.25799990      -2.26182747E-03
   5.28949976      -2.18417821E-03
   5.32100010      -2.09566928E-03
   5.35249996      -2.01710570E-03
   5.38399982      -1.95095630E-03
   5.41550016      -1.88687758E-03
   5.44700003      -1.82075833E-03
   5.47849989      -1.74091069E-03
   5.50999975      -1.68274087E-03
   5.54150009      -1.63010473E-03
   5.57299995      -1.58114440E-03
   5.60449982      -1.53460412E-03
   5.63600016      -1.48587744E-03
   5.66750002      -1.42263749E-03
   5.69899988      -1.37729547E-03
   5.73049974      -1.33206486E-03
   5.76200008      -1.28764717E-03
   5.79349995      -1.24620774E-03
   5.82499981      -1.19940296E-03
   5.85650015      -1.16490654E-03
   5.88800001      -1.13331294E-03
   5.91949987      -1.09962258E-03
   5.95100021      -1.06543209E-03
   5.98250008      -1.03301031E-03
   6.01399994      -9.91141540E-04
   6.04549980      -9.61389276E-04
   6.07700014      -9.30451322E-04
   6.10850000      -9.02431668E-04
   6.13999987      -8.76078615E-04
   6.17150021      -8.48921714E-04
   6.20300007      -8.15155334E-04
   6.23449993      -7.91275583E-04
   6.26599979      -7.67598976E-04
   6.29750013      -7.44123536E-04
   6.32900000      -7.20009150E-04
   6.36049986      -6.94438233E-04
   6.39200020      -6.75029529E-04
   6.42350006      -6.56833698E-04
   6.45499992      -6.38501137E-04
   6.48649979      -6.20418054E-04
   6.51800013      -6.01744920E-04
   6.54949999      -5.80095337E-04
   6.58099985      -5.64777874E-04
   6.61250019      -5.50428813E-04
   6.64400005      -5.36750769E-04
   6.67549992      -5.20569622E-04
   6.70699978      -5.04436204E-04
   6.73850012      -4.91535931E-04
   6.76999998      -4.79143113E-04
   6.80149984      -4.67112084E-04
   6.83300018      -4.55977075E-04
   6.86450005      -4.43005556E-04
   6.89599991      -4.30671673E-04
   6.92749977      -4.20861499E-04
   6.95900011      -4.10695939E-04
   6.99049997      -4.00364690E-04
   7.02199984      -3.88024026E-04
   7.05350018      -3.78397090E-04
   7.08500004      -3.69114103E-04
   7.11649990      -3.59733589E-04
   7.14800024      -3.51663621E-04
   7.17950010      -3.42846120E-04
   7.21099997      -3.32199241E-04
   7.24249983      -3.24490742E-04
   7.27400017      -3.16919119E-04
   7.30550003      -3.08045855E-04
   7.33699989      -3.01091437E-04
   7.36850023      -2.89938675E-04
   7.40000010      -2.83956557E-04
   7.43149996      -2.77443352E-04
   7.46299982      -2.71341531E-04
   7.49450016      -2.66063580E-04
   7.52600002      -2.58138200E-04
   7.55749989      -2.48722412E-04
   7.58900023      -2.43333314E-04
   7.62050009      -2.37979868E-04
   7.65199995      -2.32448845E-04
   7.68349981      -2.26479722E-04
   7.71500015      -2.21134542E-04
   7.74650002      -2.14625950E-04
   7.77799988      -2.09159785E-04
   7.80950022      -2.04354117E-04
   7.84100008      -1.99588845E-04
   7.87249994      -1.94598862E-04
   7.90399981      -1.89232189E-04
   7.93550014      -1.84864009E-04
   7.96700001      -1.80332689E-04
   7.99849987      -1.75884285E-04
   8.03000069      -1.71720065E-04
   8.06150055      -1.67989652E-04
   8.09300041      -1.62719021E-04
   8.12450027      -1.58252355E-04
   8.15600014      -1.55257279E-04
   8.18750000      -1.51982458E-04
   8.21899986      -1.47908868E-04
   8.25050068      -1.43474332E-04
   8.28200054      -1.39944459E-04
   8.31350040      -1.36960429E-04
   8.34500027      -1.34155460E-04
   8.37650013      -1.31297857E-04
   8.40799999      -1.28449232E-04
   8.43949986      -1.25798178E-04
   8.47100067      -1.21769532E-04
   8.50250053      -1.19027536E-04
   8.53400040      -1.16820876E-04
   8.56550026      -1.14130373E-04
   8.59700012      -1.11440873E-04
   8.62849998      -1.09158151E-04
   8.65999985      -1.06945401E-04
   8.69150066      -1.04216713E-04
   8.72300053      -1.01925310E-04
   8.75450039      -9.93245558E-05
   8.78600025      -9.72270282E-05
   8.81750011      -9.59234458E-05
   8.84899998      -9.46683576E-05
   8.88049984      -9.19762679E-05
   8.91200066      -9.01673411E-05
   8.94350052      -8.81971719E-05
   8.97500038      -8.67092167E-05
   9.00650024      -8.58059939E-05
   9.03800011      -8.36476102E-05
   9.06949997      -8.22920410E-05
   9.10100079      -8.02225404E-05
   9.13250065      -7.87468161E-05
   9.16400051      -7.72848362E-05
   9.19550037      -7.56173322E-05
   9.22700024      -7.43826895E-05
   9.25850010      -7.36158472E-05
   9.29000092      -7.26792132E-05
   9.32150078      -7.06423743E-05
   9.35300064      -6.90105153E-05
   9.38450050      -6.81749734E-05
   9.41600037      -6.73394316E-05
   9.44750023      -6.54651594E-05
   9.47900009      -6.45242326E-05
   9.51050091      -6.35942270E-05
   9.54200077      -6.24500753E-05
   9.57350063      -6.08757655E-05
   9.60500050      -6.03999288E-05
   9.63650036      -5.97207254E-05
   9.66800022      -5.87486757E-05
   9.69950008      -5.79846492E-05
   9.73100090      -5.71426608E-05
   9.76250076      -5.58577813E-05
   9.79400063      -5.49473043E-05
   9.82550049      -5.40263245E-05
   9.85700035      -5.31201404E-05
   9.88850021      -5.21250113E-05
   9.92000008      -5.11794497E-05
   9.95150089      -5.04851050E-05
   9.98300076      -4.98245936E-05
   10.0145006      -4.90805942E-05
   10.0460005      -4.80025410E-05
   10.0775003      -4.70545710E-05
   10.1090002      -4.62404387E-05
   10.1405001      -4.54436886E-05
   10.1720009      -4.46446575E-05
   10.2035007      -4.42438031E-05
   10.2350006      -4.26667284E-05
   10.2665005      -4.13590424E-05
   10.2980003      -4.06406143E-05
   10.3295002      -4.02379155E-05
   10.3610001      -4.02210972E-05
   10.3925009      -3.94855051E-05
   10.4240007      -3.79193043E-05
   10.4555006      -3.70405760E-05
   10.4870005      -3.65101369E-05
   10.5185003      -3.59473597E-05
   10.5500002      -3.57928220E-05
   10.5815010      -3.55523989E-05
   10.6130009      -3.44370856E-05
   10.6445007      -3.31199335E-05
   10.6760006      -3.22444394E-05
   10.7075005      -3.23367822E-05
   10.7390003      -3.24310131E-05
   10.7705002      -3.09176830E-05
   10.8020010      -3.02903063E-05
   10.8335009      -2.95461559E-05
   10.8650007      -2.90185944E-05
   10.8965006      -2.87782623E-05
   10.9280005      -2.80957065E-05
   10.9595003      -2.86180948E-05
   10.9910002      -2.70223154E-05
   11.0225010      -2.65916369E-05
   11.0540009      -2.62764697E-05
   11.0855007      -2.54614552E-05
   11.1170006      -2.42515925E-05
   11.1485004      -2.47925818E-05
   11.1800003      -2.48683482E-05
   11.2115002      -2.45247375E-05
   11.2430010      -2.38748289E-05
   11.2745008      -2.31223512E-05
   11.3060007      -2.30283185E-05
   11.3375006      -2.25092354E-05
   11.3690004      -2.22053422E-05
   11.4005003      -2.21565970E-05
   11.4320002      -2.18829773E-05
   11.4635010      -2.09418649E-05
   11.4950008      -2.06499190E-05
   11.5265007      -2.05763645E-05
   11.5580006      -2.03712152E-05
   11.5895004      -2.00484355E-05
   11.6210003      -1.98565031E-05
   11.6525002      -2.04029839E-05
   11.6840010      -1.90232386E-05
   11.7155008      -1.93323958E-05
   11.7470007      -1.86472116E-05
   11.7785006      -1.85644985E-05
   11.8100004      -1.85597928E-05
   11.8415003      -1.80276456E-05
   11.8730001      -1.78770297E-05
   11.9045010      -1.78695554E-05
   11.9360008      -1.71633401E-05
   11.9675007      -1.62976849E-05
   11.9990005      -1.58343264E-05
   12.0305004      -1.60985583E-05
   12.0620003      -1.63440745E-05
   12.0935001      -1.47200881E-05
   12.1250010      -1.39886624E-05
   12.1565008      -1.42743302E-05
   12.1880007      -1.47176706E-05
   12.2195005      -1.40894599E-05
   12.2510004      -1.31691140E-05
   12.2825003      -1.32277401E-05
   12.3140001      -1.28954634E-05
   12.3455009      -1.28259762E-05
   12.3770008      -1.23629316E-05
   12.4085007      -1.14575560E-05
   12.4400005      -1.11026939E-05
   12.4715004      -1.07509059E-05
   12.5030003      -1.05640474E-05
   12.5345001      -1.04157189E-05
   12.5660009      -1.02966405E-05
   12.5975008      -1.01164196E-05
   12.6290007      -8.54134305E-06
   12.6605005      -9.61264413E-06
   12.6920004      -8.47508363E-06
   12.7235003      -8.72919190E-06
   12.7550001      -8.56028328E-06
   12.7865009      -7.85744942E-06
   12.8180008      -7.54614985E-06
   12.8495007      -6.64410754E-06
   12.8810005      -7.03382329E-06
   12.9125004      -6.62855064E-06
   12.9440002      -6.38386791E-06
   12.9755001      -6.56731982E-06
   13.0070009      -6.48830155E-06
   13.0385008      -6.68004714E-06
   13.0700006      -5.38012455E-06
   13.1015005      -5.17756553E-06
   13.1330004      -5.43371789E-06
   13.1645002      -5.74384512E-06
   13.1960011      -5.87243403E-06
   13.2275009      -5.08575295E-06
   13.2590008      -5.38130234E-06
   13.2905006      -5.23558401E-06
   13.3220005      -5.06765718E-06
   13.3535004      -5.13342320E-06
   13.3850002      -5.42043745E-06
   13.4165010      -6.04010256E-06
   13.4480009      -4.76369041E-06
   13.4795008      -4.68394319E-06
   13.5110006      -4.98577310E-06
   13.5425005      -5.08115454E-06
   13.5740004      -5.19411378E-06
   13.6055002      -5.06462356E-06
   13.6370010      -4.65357471E-06
   13.6685009      -4.95914719E-06
   13.7000008      -5.54881808E-06
   13.7315006      -5.26888562E-06
   13.7630005      -5.44032173E-06
   13.7945004      -4.63510241E-06
   13.8260002      -4.40444046E-06
   13.8575010      -4.80656263E-06
   13.8890009      -5.14518433E-06
   13.9205008      -4.96177427E-06
   13.9520006      -4.88271689E-06
   13.9835005      -5.16078080E-06
   14.0150003      -4.95242921E-06
   14.0465002      -4.46389959E-06
   14.0780010      -4.11525843E-06
   14.1095009      -4.66738629E-06
   14.1410007      -4.19239768E-06
   14.1725006      -4.64782943E-06
   14.2040005      -4.40050826E-06
   14.2355003      -3.79248149E-06
   14.2670002      -3.33774278E-06
   14.2985010      -3.22680512E-06
   14.3300009      -3.28588430E-06
   14.3615007      -3.91372578E-06
   14.3930006      -3.52331426E-06
   14.4245005      -3.15034504E-06
   14.4560003      -2.93162975E-06
   14.4875002      -2.61003379E-06
   14.5190010      -3.26132204E-06
   14.5505009      -2.00364775E-06
   14.5820007      -2.06680693E-06
   14.6135006      -2.06732625E-06
   14.6450005      -2.18838568E-06
   14.6765003      -2.44875514E-06
   14.7080002      -1.36557492E-06
   14.7395010      -2.07450739E-06
   14.7710009      -1.97973759E-06
   14.8025007      -1.59888486E-06
   14.8340006      -1.35915229E-06
   14.8655005      -1.36030121E-06
   14.8970003      -1.11091174E-06
   14.9285002      -1.40911243E-06
   14.9600010      -1.70298892E-06
   14.9915009      -1.29178693E-06
   15.0230007      -9.52011249E-07
   15.0545006      -1.72358091E-06
   15.0860004      -2.89568533E-07
   15.1175003      -1.65406937E-06
   15.1490002      -1.04797482E-06
   15.1805010      -1.05121831E-06
   15.2120008      -1.24814653E-06
   15.2435007      -1.45727199E-06
   15.2750006      -1.01786077E-06
   15.3065004      -1.46477623E-06
   15.3380003      -1.72687271E-06
   15.3695002      -1.54222460E-06
   15.4010010      -1.30646117E-06
   15.4325008      -1.40013572E-06
   15.4640007      -1.66882444E-06
   15.4955006      -1.66666337E-06
   15.5270004      -1.52455038E-06
   15.5585003      -1.52130099E-06
   15.5900002      -1.47530329E-06
   15.6215010      -8.80866253E-07
   15.6530008      -1.49702259E-06
   15.6845007      -2.17750676E-06
   15.7160006      -2.36721644E-06
   15.7475004      -2.26830048E-06
   15.7790003      -2.31377248E-06
   15.8105001      -2.79173810E-06
   15.8420010      -2.96106418E-06
   15.8735008      -2.28610998E-06
   15.9050007      -2.88535807E-06
   15.9365005      -2.99894282E-06
   15.9680004      -2.78061771E-06
   15.9995003      -3.24305302E-06
   16.0310001      -3.09690472E-06
   16.0625000      -3.19452374E-06
   16.0939999      -2.93630137E-06
   16.1254997      -2.88186197E-06
   16.1569996      -2.94570691E-06
   16.1884995      -3.01223713E-06
   16.2199993      -3.29670729E-06
   16.2515011      -3.45226977E-06
   16.2830009      -3.53435712E-06
   16.3145008      -3.11949270E-06
   16.3460007      -2.84780617E-06
   16.3775005      -3.16961200E-06
   16.4090004      -2.98230543E-06
   16.4405003      -3.12890097E-06
   16.4720001      -2.37270751E-06
   16.5035000      -2.88356659E-06
   16.5349998      -3.53457540E-06
   16.5664997      -3.61023308E-06
   16.5979996      -3.27426233E-06
   16.6294994      -3.07991445E-06
   16.6609993      -3.16360070E-06
   16.6925011      -2.88119600E-06
   16.7240009      -2.83910344E-06
   16.7555008      -3.28575607E-06
   16.7870007      -2.56751332E-06
   16.8185005      -2.28647423E-06
   16.8500004      -3.72952945E-06
   16.8815002      -3.47479840E-06
   16.9130001      -3.08217454E-06
   16.9445000      -3.06068205E-06
   16.9759998      -3.03704269E-06
   17.0074997      -3.54429039E-06
   17.0389996      -2.82949577E-06
   17.0704994      -3.16634282E-06
   17.1020012      -3.87683622E-06
   17.1335011      -4.57150009E-06
   17.1650009      -3.68282417E-06
   17.1965008      -3.60406602E-06
   17.2280006      -4.49927438E-06
   17.2595005      -4.55814597E-06
   17.2910004      -4.38592906E-06
   17.3225002      -4.23225447E-06
   17.3540001      -3.61838238E-06
   17.3855000      -3.91560934E-06
   17.4169998      -4.16813054E-06
   17.4485016      -4.07916150E-06
   17.4800014      -4.11486053E-06
   17.5115013      -4.91251876E-06
   17.5430012      -5.76496450E-06
   17.5745010      -5.35074332E-06
   17.6060009      -5.21629590E-06
   17.6375008      -5.17322133E-06
   17.6690006      -5.30101534E-06
   17.7005005      -5.46869796E-06
   17.7320004      -4.73878845E-06
   17.7635002      -4.46588729E-06
   17.7950001      -4.91807168E-06
   17.8264999      -5.00782426E-06
   17.8579998      -4.89823606E-06
   17.8895016      -5.34695482E-06
   17.9210014      -5.56310124E-06
   17.9525013      -6.02680393E-06
   17.9840012      -5.77086666E-06
   18.0155010      -5.39042594E-06
   18.0470009      -5.29436284E-06
   18.0785007      -5.32266949E-06
   18.1100006      -4.96806751E-06
   18.1415005      -5.19490686E-06
   18.1730003      -4.33444620E-06
   18.2045002      -4.06281333E-06
   18.2360001      -4.38956431E-06
   18.2674999      -4.61084073E-06
   18.2989998      -4.79946857E-06
   18.3305016      -4.19209982E-06
   18.3620014      -4.01854595E-06
   18.3935013      -3.26695772E-06
   18.4250011      -2.86212980E-06
   18.4565010      -2.94181586E-06
   18.4880009      -2.18629816E-06
   18.5195007      -2.01842613E-06
   18.5510006      -2.24674341E-06
   18.5825005      -2.20382753E-06
   18.6140003      -2.06068489E-06
   18.6455002      -1.84390262E-06
   18.6770000      -1.00061106E-06
   18.7084999      -1.38383939E-06
   18.7399998      -1.59037768E-06
   18.7715015      -1.19686695E-06
   18.8030014      -5.00150293E-07
   18.8345013       1.80720761E-07
   18.8660011       2.04490618E-07
   18.8975010       5.49415688E-07
   18.9290009       7.76841944E-07
   18.9605007       4.25247322E-07
   18.9920006       1.02234914E-07
   19.0235004       3.32825692E-07
   19.0550003       2.01833160E-07
   19.0865002       1.54834811E-06
   19.1180000       7.53923928E-07
   19.1494999       7.06445746E-07
   19.1809998       1.13601936E-06
   19.2125015       1.54090003E-06
   19.2440014       1.06538903E-06
   19.2755013       6.74650380E-07
   19.3070011       2.12330042E-06
   19.3385010       2.36412370E-06
   19.3700008       1.92867105E-06
   19.4015007       1.48893344E-06
   19.4330006       1.60895127E-06
   19.4645004       1.54934060E-06
   19.4960003       1.48581989E-06
   19.5275002       1.68581892E-06
   19.5590000       1.82252359E-06
   19.5904999       1.40581415E-06
   19.6219997       1.04667004E-06
   19.6535015       1.13411875E-06
   19.6850014       2.26815246E-06
   19.7165012       2.31642503E-06
   19.7480011       1.64086919E-06
   19.7795010       1.41135740E-06
   19.8110008       1.51788822E-06
   19.8425007       1.64390121E-06
   19.8740005       1.47090509E-06
   19.9055004       1.15108742E-06
   19.9370003       1.32287562E-06
   19.9685001       1.99325359E-06
   20.0000000       1.75797322E-06
