# Supplementary material for: Dynamics of HeHHe+ Rotational State Changes Induced by Collision with He: A Possible New Path in Early Universe Chemistry
Source: J Phys Chem A. 2021 Apr 26;125(17):3748–59. doi: 10.1021/acs.jpca.1c01820 (PMC8154607; doi:10.1021/acs.jpca.1c01820)
Supplement: Supplementary file 1 — jp1c01820_si_001.zip [file jp1c01820_si_001.zip › Supporting Information/ S1-multipolar radial coefficients/v=0-0_lambda=24.dat]

   1.10000002       201.171097    
   1.13150001       179.726562    
   1.16299999       159.231110    
   1.19449997       137.201828    
   1.22600007       117.258240    
   1.25750005       103.635063    
   1.28900003       91.0882797    
   1.32050002       80.2772446    
   1.35200000       67.9779510    
   1.38350010       58.7108345    
   1.41499996       51.6067352    
   1.44650006       45.0819244    
   1.47800004       39.3988571    
   1.50950003       34.5437622    
   1.54100001       29.1418495    
   1.57249999       25.0206604    
   1.60400009       21.9510651    
   1.63549995       19.1380329    
   1.66700006       16.7027664    
   1.69850004       13.9380169    
   1.73000002       12.0904102    
   1.76150012       10.5655928    
   1.79299998       9.18800068    
   1.82450008       7.99960995    
   1.85600007       6.96931362    
   1.88750005       5.80568266    
   1.91900003       5.02171373    
   1.95050001       4.38345051    
   1.98200011       3.81932020    
   2.01349998       3.30949450    
   2.04500008       2.76285100    
   2.07649994       2.41364169    
   2.10800004       2.10540271    
   2.13950014       1.83432078    
   2.17100000       1.60332978    
   2.20249987       1.39388275    
   2.23400021       1.16456997    
   2.26550007       1.01865077    
   2.29699993      0.891554773    
   2.32850003      0.778982162    
   2.36000013      0.682556450    
   2.39150000      0.596008539    
   2.42300010      0.500090659    
   2.45450020      0.438087314    
   2.48600006      0.384798050    
   2.51749992      0.338830233    
   2.54900002      0.294382423    
   2.58050013      0.250274539    
   2.61199999      0.220657378    
   2.64350009      0.193220645    
   2.67500019      0.171319813    
   2.70650005      0.152042106    
   2.73799992      0.132587984    
   2.76950002      0.114204749    
   2.80100012      0.102096818    
   2.83249998       8.99895653E-02
   2.86400008       8.02705735E-02
   2.89550018       7.09712133E-02
   2.92700005       6.14685118E-02
   2.95849991       5.51129058E-02
   2.99000001       5.08438349E-02
   3.02150011       4.52188514E-02
   3.05299997       4.03915457E-02
   3.08450007       3.66587751E-02
   3.11600018       3.28456163E-02
   3.14750004       2.92654224E-02
   3.17899990       2.72970870E-02
   3.21050024       2.54455600E-02
   3.24200010       2.22739466E-02
   3.27349997       2.08984409E-02
   3.30499983       1.96575243E-02
   3.33650017       1.81188211E-02
   3.36800003       1.67253818E-02
   3.39949989       1.60086155E-02
   3.43100023       1.47606907E-02
   3.46250010       1.37433400E-02
   3.49399996       1.30297160E-02
   3.52550030       1.24085872E-02
   3.55700016       1.18384659E-02
   3.58850002       1.11731794E-02
   3.61999989       1.06037846E-02
   3.65150023       1.00018801E-02
   3.68300009       9.39972326E-03
   3.71449995       8.87952186E-03
   3.74600029       8.47513508E-03
   3.77750015       8.01011268E-03
   3.80900002       7.69279664E-03
   3.84049988       7.36403419E-03
   3.87200022       7.03589385E-03
   3.90350008       6.73013413E-03
   3.93499994       6.45453995E-03
   3.96650028       6.11698115E-03
   3.99800014       5.87507058E-03
   4.02950001       5.64788235E-03
   4.06099987       5.42498333E-03
   4.09250021       5.21023385E-03
   4.12400007       4.94841998E-03
   4.15549994       4.76273708E-03
   4.18700027       4.58834227E-03
   4.21850014       4.41464968E-03
   4.25000000       4.24412824E-03
   4.28149986       4.08696104E-03
   4.31300020       3.88750108E-03
   4.34450006       3.74027272E-03
   4.37599993       3.60114337E-03
   4.40750027       3.46551510E-03
   4.43900013       3.32436920E-03
   4.47049999       3.16897174E-03
   4.50199986       3.05438228E-03
   4.53350019       2.94418377E-03
   4.56500006       2.83490377E-03
   4.59649992       2.72941031E-03
   4.62800026       2.62423721E-03
   4.65950012       2.50880746E-03
   4.69099998       2.41933297E-03
   4.72249985       2.33076885E-03
   4.75400019       2.24791188E-03
   4.78550005       2.15277658E-03
   4.81699991       2.06776522E-03
   4.84850025       1.99700566E-03
   4.88000011       1.92601234E-03
   4.91149998       1.85934245E-03
   4.94300032       1.79718575E-03
   4.97450018       1.72629207E-03
   5.00600004       1.65880844E-03
   5.03749990       1.60320953E-03
   5.06900024       1.54568104E-03
   5.10050011       1.49284978E-03
   5.13199997       1.43207773E-03
   5.16349983       1.37972680E-03
   5.19500017       1.33321504E-03
   5.22650003       1.28809188E-03
   5.25799990       1.24486291E-03
   5.28949976       1.20700535E-03
   5.32100010       1.15719601E-03
   5.35249996       1.11971924E-03
   5.38399982       1.08619069E-03
   5.41550016       1.05261069E-03
   5.44700003       1.01591053E-03
   5.47849989       9.73179122E-04
   5.50999975       9.43794847E-04
   5.54150009       9.14888515E-04
   5.57299995       8.87824921E-04
   5.60449982       8.65344016E-04
   5.63600016       8.39167566E-04
   5.66750002       8.06983735E-04
   5.69899988       7.81525217E-04
   5.73049974       7.55836430E-04
   5.76200008       7.31202250E-04
   5.79349995       7.10410706E-04
   5.82499981       6.83858350E-04
   5.85650015       6.67049608E-04
   5.88800001       6.50080852E-04
   5.91949987       6.32439856E-04
   5.95100021       6.14435528E-04
   5.98250008       5.96206635E-04
   6.01399994       5.72430028E-04
   6.04549980       5.55430772E-04
   6.07700014       5.37839311E-04
   6.10850000       5.21406066E-04
   6.13999987       5.06425335E-04
   6.17150021       4.91850544E-04
   6.20300007       4.71645442E-04
   6.23449993       4.59129311E-04
   6.26599979       4.45716752E-04
   6.29750013       4.32513742E-04
   6.32900000       4.19219810E-04
   6.36049986       4.05361439E-04
   6.39200020       3.93817725E-04
   6.42350006       3.83049541E-04
   6.45499992       3.72543029E-04
   6.48649979       3.62289837E-04
   6.51800013       3.52036499E-04
   6.54949999       3.41420266E-04
   6.58099985       3.33157310E-04
   6.61250019       3.24083172E-04
   6.64400005       3.16013582E-04
   6.67549992       3.06881469E-04
   6.70699978       2.98310566E-04
   6.73850012       2.91211938E-04
   6.76999998       2.84249429E-04
   6.80149984       2.77544925E-04
   6.83300018       2.71204801E-04
   6.86450005       2.64135277E-04
   6.89599991       2.56582542E-04
   6.92749977       2.50619050E-04
   6.95900011       2.45305157E-04
   6.99049997       2.39764355E-04
   7.02199984       2.32782331E-04
   7.05350018       2.27292359E-04
   7.08500004       2.21931972E-04
   7.11649990       2.16516812E-04
   7.14800024       2.11833307E-04
   7.17950010       2.06869896E-04
   7.21099997       2.00919982E-04
   7.24249983       1.96115478E-04
   7.27400017       1.91423591E-04
   7.30550003       1.86355857E-04
   7.33699989       1.81993149E-04
   7.36850023       1.76115078E-04
   7.40000010       1.71632986E-04
   7.43149996       1.67273553E-04
   7.46299982       1.63391989E-04
   7.49450016       1.60492418E-04
   7.52600002       1.56132097E-04
   7.55749989       1.50500942E-04
   7.58900023       1.46631210E-04
   7.62050009       1.43376034E-04
   7.65199995       1.39957949E-04
   7.68349981       1.36093120E-04
   7.71500015       1.33205351E-04
   7.74650002       1.29093445E-04
   7.77799988       1.25636303E-04
   7.80950022       1.22917234E-04
   7.84100008       1.20340686E-04
   7.87249994       1.17750635E-04
   7.90399981       1.13521812E-04
   7.93550014       1.09995373E-04
   7.96700001       1.07969994E-04
   7.99849987       1.05210129E-04
   8.03000069       1.02256658E-04
   8.06150055       1.00363497E-04
   8.09300041       9.70153342E-05
   8.12450027       9.45295178E-05
   8.15600014       9.25429122E-05
   8.18750000       8.98856597E-05
   8.21899986       8.72151068E-05
   8.25050068       8.57409832E-05
   8.28200054       8.43193193E-05
   8.31350040       8.24258168E-05
   8.34500027       8.02139257E-05
   8.37650013       7.83394426E-05
   8.40799999       7.67430101E-05
   8.43949986       7.47095110E-05
   8.47100067       7.22877376E-05
   8.50250053       7.08342850E-05
   8.53400040       6.94976261E-05
   8.56550026       6.79558507E-05
   8.59700012       6.66194828E-05
   8.62849998       6.56380944E-05
   8.65999985       6.42531086E-05
   8.69150066       6.23606902E-05
   8.72300053       6.12395597E-05
   8.75450039       5.99044288E-05
   8.78600025       5.86549831E-05
   8.81750011       5.78227991E-05
   8.84899998       5.68572032E-05
   8.88049984       5.56801388E-05
   8.91200066       5.43731257E-05
   8.94350052       5.35161707E-05
   8.97500038       5.27441807E-05
   9.00650024       5.18072447E-05
   9.03800011       5.06994948E-05
   9.06949997       5.05021853E-05
   9.10100079       4.89244667E-05
   9.13250065       4.81099523E-05
   9.16400051       4.72100655E-05
   9.19550037       4.60336523E-05
   9.22700024       4.54977453E-05
   9.25850010       4.48379797E-05
   9.29000092       4.46574304E-05
   9.32150078       4.34765279E-05
   9.35300064       4.24555510E-05
   9.38450050       4.22603807E-05
   9.41600037       4.14834685E-05
   9.44750023       4.00450372E-05
   9.47900009       4.01649340E-05
   9.51050091       3.96840296E-05
   9.54200077       3.89781198E-05
   9.57350063       3.82327926E-05
   9.60500050       3.70235393E-05
   9.63650036       3.70053713E-05
   9.66800022       3.61496677E-05
   9.69950008       3.57240606E-05
   9.73100090       3.53293617E-05
   9.76250076       3.44693435E-05
   9.79400063       3.45244189E-05
   9.82550049       3.33750431E-05
   9.85700035       3.30984876E-05
   9.88850021       3.27816088E-05
   9.92000008       3.23905369E-05
   9.95150089       3.18856873E-05
   9.98300076       3.19961728E-05
   10.0145006       3.14171120E-05
   10.0460005       3.06480433E-05
   10.0775003       2.96125963E-05
   10.1090002       2.87985913E-05
   10.1405001       2.84974594E-05
   10.1720009       2.81784905E-05
   10.2035007       2.72722173E-05
   10.2350006       2.64165301E-05
   10.2665005       2.61784462E-05
   10.2980003       2.62210051E-05
   10.3295002       2.47571534E-05
   10.3610001       2.41896269E-05
   10.3925009       2.41990674E-05
   10.4240007       2.33874889E-05
   10.4555006       2.25683089E-05
   10.4870005       2.20063048E-05
   10.5185003       2.15016207E-05
   10.5500002       2.09358986E-05
   10.5815010       2.10686267E-05
   10.6130009       2.07882294E-05
   10.6445007       1.98712351E-05
   10.6760006       1.90260307E-05
   10.7075005       1.86948910E-05
   10.7390003       1.85036715E-05
   10.7705002       1.82372096E-05
   10.8020010       1.73967674E-05
   10.8335009       1.70560234E-05
   10.8650007       1.67414328E-05
   10.8965006       1.63979767E-05
   10.9280005       1.63317472E-05
   10.9595003       1.63632067E-05
   10.9910002       1.58206876E-05
   11.0225010       1.54662885E-05
   11.0540009       1.51698059E-05
   11.0855007       1.48249719E-05
   11.1170006       1.45081085E-05
   11.1485004       1.38745963E-05
   11.1800003       1.38130390E-05
   11.2115002       1.41815899E-05
   11.2430010       1.42467297E-05
   11.2745008       1.36731060E-05
   11.3060007       1.37582729E-05
   11.3375006       1.28089523E-05
   11.3690004       1.29984246E-05
   11.4005003       1.32038358E-05
   11.4320002       1.32865025E-05
   11.4635010       1.27987450E-05
   11.4950008       1.22707888E-05
   11.5265007       1.25943880E-05
   11.5580006       1.24732869E-05
   11.5895004       1.21581652E-05
   11.6210003       1.20063432E-05
   11.6525002       1.26136620E-05
   11.6840010       1.20747327E-05
   11.7155008       1.22306346E-05
   11.7470007       1.19242350E-05
   11.7785006       1.20231734E-05
   11.8100004       1.20746290E-05
   11.8415003       1.16373194E-05
   11.8730001       1.11680811E-05
   11.9045010       1.12317930E-05
   11.9360008       1.06981779E-05
   11.9675007       1.04350520E-05
   11.9990005       1.03219700E-05
   12.0305004       9.93728099E-06
   12.0620003       1.07528667E-05
   12.0935001       9.87743078E-06
   12.1250010       9.65728123E-06
   12.1565008       9.31539398E-06
   12.1880007       9.03210912E-06
   12.2195005       9.10599556E-06
   12.2510004       9.07935646E-06
   12.2825003       9.35269509E-06
   12.3140001       8.32142177E-06
   12.3455009       7.76027355E-06
   12.3770008       7.41116219E-06
   12.4085007       6.76336913E-06
   12.4400005       7.12541532E-06
   12.4715004       6.12503163E-06
   12.5030003       5.47642821E-06
   12.5345001       5.52052279E-06
   12.5660009       5.77281844E-06
   12.5975008       5.49638435E-06
   12.6290007       4.87731586E-06
   12.6605005       4.44113903E-06
   12.6920004       3.77860806E-06
   12.7235003       3.59246906E-06
   12.7550001       3.38621771E-06
   12.7865009       3.02235367E-06
   12.8180008       3.10968562E-06
   12.8495007       2.75723278E-06
   12.8810005       3.07291225E-06
   12.9125004       2.12693499E-06
   12.9440002       1.18714183E-06
   12.9755001       1.20330913E-06
   13.0070009       1.60614047E-06
   13.0385008       2.33014680E-06
   13.0700006       2.20092238E-06
   13.1015005       1.46759646E-06
   13.1330004       7.50705738E-07
   13.1645002       4.40533910E-07
   13.1960011       1.25140343E-06
   13.2275009       6.21566301E-07
   13.2590008       8.95160099E-07
   13.2905006       5.87055126E-07
   13.3220005       4.64726980E-07
   13.3535004       7.91199170E-07
   13.3850002       9.44086878E-07
   13.4165010       1.18064543E-06
   13.4480009       8.69447888E-07
   13.4795008       1.24345081E-06
   13.5110006       1.45458000E-06
   13.5425005       7.96902157E-07
   13.5740004       1.06330376E-07
   13.6055002       1.57354327E-06
   13.6370010       1.12020484E-06
   13.6685009       1.20962954E-06
   13.7000008       1.39453812E-06
   13.7315006       1.05571655E-06
   13.7630005       1.46033744E-06
   13.7945004       7.56046916E-07
   13.8260002       9.12931228E-07
   13.8575010       1.35627101E-06
   13.8890009       1.57189356E-06
   13.9205008       9.65438289E-07
   13.9520006       1.23802783E-06
   13.9835005       1.69813654E-06
   14.0150003       8.37964819E-07
   14.0465002       8.18269825E-07
   14.0780010       1.49518178E-06
   14.1095009       8.68457221E-07
   14.1410007       1.20554967E-06
   14.1725006       1.45037654E-06
   14.2040005       9.62041099E-07
   14.2355003       5.30260991E-07
   14.2670002       7.55063354E-07
   14.2985010       9.95047003E-07
   14.3300009       7.02943510E-07
   14.3615007       1.09759810E-06
   14.3930006       5.72633382E-07
   14.4245005      -8.61136584E-08
   14.4560003      -3.16648681E-07
   14.4875002       9.60076605E-08
   14.5190010      -1.87784224E-07
   14.5505009      -1.52299535E-07
   14.5820007      -7.04071397E-07
   14.6135006      -6.03770332E-07
   14.6450005      -4.76990976E-07
   14.6765003      -4.76443887E-07
   14.7080002      -1.61651144E-07
   14.7395010      -8.27199983E-07
   14.7710009      -1.34356719E-06
   14.8025007      -7.16471106E-07
   14.8340006      -5.55272891E-07
   14.8655005      -1.05045240E-06
   14.8970003      -1.45756189E-06
   14.9285002      -1.47316882E-06
   14.9600010      -1.37706206E-06
   14.9915009      -5.91664559E-07
   15.0230007      -4.04971928E-07
   15.0545006      -1.29676596E-06
   15.0860004      -1.81038604E-06
   15.1175003      -1.25151257E-06
   15.1490002      -1.11024542E-06
   15.1805010      -1.34643017E-06
   15.2120008      -1.52152779E-06
   15.2435007      -1.35473579E-06
   15.2750006      -9.16734223E-07
   15.3065004      -1.26092959E-06
   15.3380003      -1.01703256E-06
   15.3695002      -4.43869510E-07
   15.4010010      -1.36759965E-07
   15.4325008      -9.07421452E-07
   15.4640007      -4.85106000E-07
   15.4955006      -8.02772547E-07
   15.5270004      -5.49257834E-07
   15.5585003      -6.12683834E-07
   15.5900002      -6.56113343E-07
   15.6215010      -4.13256231E-07
   15.6530008      -2.13680622E-07
   15.6845007      -1.61225884E-07
   15.7160006      -2.29291430E-07
   15.7475004      -1.21056928E-07
   15.7790003       4.06361721E-07
   15.8105001       1.04967694E-06
   15.8420010       1.08570828E-06
   15.8735008       7.88142600E-08
   15.9050007       4.78721347E-07
   15.9365005       6.43703686E-07
   15.9680004       6.33066577E-07
   15.9995003       1.15400167E-06
   16.0310001       5.48038429E-07
   16.0625000       7.57341070E-07
   16.0939999       7.46831745E-07
   16.1254997       1.22359609E-06
   16.1569996       2.07305743E-06
   16.1884995       2.03026070E-06
   16.2199993       1.56115857E-06
   16.2515011       1.09204223E-06
   16.2830009       1.24412668E-06
   16.3145008       1.68686790E-06
   16.3460007       2.02919978E-06
   16.3775005       2.36682990E-06
   16.4090004       1.46197920E-06
   16.4405003       1.62161859E-06
   16.4720001       1.44990395E-06
   16.5035000       1.88747720E-06
   16.5349998       2.05782817E-06
   16.5664997       1.85587908E-06
   16.5979996       1.99861029E-06
   16.6294994       2.31445870E-06
   16.6609993       2.48877768E-06
   16.6925011       2.81628559E-06
   16.7240009       3.01508408E-06
   16.7555008       2.89586478E-06
   16.7870007       3.16863452E-06
   16.8185005       2.08211395E-06
   16.8500004       2.94805704E-06
   16.8815002       3.34179708E-06
   16.9130001       3.41295140E-06
   16.9445000       3.22802453E-06
   16.9759998       2.47072580E-06
   17.0074997       3.28953229E-06
   17.0389996       2.46001605E-06
   17.0704994       2.19387107E-06
   17.1020012       2.78618245E-06
   17.1335011       3.91807953E-06
   17.1650009       4.13345151E-06
   17.1965008       2.92630307E-06
   17.2280006       3.39928442E-06
   17.2595005       3.89611250E-06
   17.2910004       4.08757023E-06
   17.3225002       3.30656371E-06
   17.3540001       3.77282254E-06
   17.3855000       2.91564311E-06
   17.4169998       3.50518712E-06
   17.4485016       4.04385264E-06
   17.4800014       4.16854937E-06
   17.5115013       3.67089774E-06
   17.5430012       3.69460395E-06
   17.5745010       2.81841722E-06
   17.6060009       3.09929169E-06
   17.6375008       3.19712080E-06
   17.6690006       3.31938850E-06
   17.7005005       3.79529479E-06
   17.7320004       3.43799593E-06
   17.7635002       3.06237439E-06
   17.7950001       3.75943569E-06
   17.8264999       3.94842482E-06
   17.8579998       3.64129778E-06
   17.8895016       3.56194141E-06
   17.9210014       3.44751584E-06
   17.9525013       4.24955124E-06
   17.9840012       3.96514270E-06
   18.0155010       3.65384835E-06
   18.0470009       3.79519111E-06
   18.0785007       3.77319680E-06
   18.1100006       3.07009032E-06
   18.1415005       2.25732265E-06
   18.1730003       2.21660821E-06
   18.2045002       2.69567363E-06
   18.2360001       2.57452234E-06
   18.2674999       1.74836953E-06
   18.2989998       2.64633763E-06
   18.3305016       1.42790475E-06
   18.3620014       1.59244144E-06
   18.3935013       1.17924276E-06
   18.4250011       6.71898079E-07
   18.4565010       4.55452806E-07
   18.4880009       1.40593966E-06
   18.5195007       9.80323875E-07
   18.5510006       9.84415927E-09
   18.5825005       1.58167026E-07
   18.6140003       2.16518742E-07
   18.6455002      -2.12493489E-07
   18.6770000      -6.31622015E-07
   18.7084999       3.48742901E-08
   18.7399998      -1.37345182E-07
   18.7715015      -3.00191545E-07
   18.8030014      -7.53238851E-07
   18.8345013      -1.93242204E-06
   18.8660011      -2.05027936E-06
   18.8975010      -1.67915903E-06
   18.9290009      -1.75483206E-06
   18.9605007      -1.89030186E-06
   18.9920006      -1.89313982E-06
   19.0235004      -1.38851988E-06
   19.0550003      -1.49245079E-06
   19.0865002      -2.86510681E-06
   19.1180000      -2.08701158E-06
   19.1494999      -1.89251443E-06
   19.1809998      -2.02607953E-06
   19.2125015      -2.17583829E-06
   19.2440014      -2.02838555E-06
   19.2755013      -1.98511657E-06
   19.3070011      -2.11294378E-06
   19.3385010      -2.00342106E-06
   19.3700008      -1.85834347E-06
   19.4015007      -2.50284961E-06
   19.4330006      -1.85335455E-06
   19.4645004      -1.69535701E-06
   19.4960003      -2.05414631E-06
   19.5275002      -2.54719544E-06
   19.5590000      -2.92768732E-06
   19.5904999      -2.17606339E-06
   19.6219997      -1.13459532E-06
   19.6535015      -1.65195888E-06
   19.6850014      -1.83137979E-06
   19.7165012      -2.15449199E-06
   19.7480011      -2.42064402E-06
   19.7795010      -2.18395962E-06
   19.8110008      -2.10872395E-06
   19.8425007      -1.25877341E-06
   19.8740005      -7.88240072E-07
   19.9055004      -8.42711586E-07
   19.9370003      -1.12966825E-06
   19.9685001      -1.36865617E-06
   20.0000000      -7.33998604E-07
