# Supplementary material for: Dynamics of HeHHe+ Rotational State Changes Induced by Collision with He: A Possible New Path in Early Universe Chemistry
Source: J Phys Chem A. 2021 Apr 26;125(17):3748–59. doi: 10.1021/acs.jpca.1c01820 (PMC8154607; doi:10.1021/acs.jpca.1c01820)
Supplement: Supplementary file 1 — jp1c01820_si_001.zip [file jp1c01820_si_001.zip › Supporting Information/ S1-multipolar radial coefficients/v=0-0_lambda=18.dat]

   1.10000002       332.040161    
   1.13150001       298.632385    
   1.16299999       266.600006    
   1.19449997       231.898376    
   1.22600007       200.062332    
   1.25750005       177.913910    
   1.28900003       157.470291    
   1.32050002       139.489151    
   1.35200000       118.928101    
   1.38350010       103.387291    
   1.41499996       91.3141251    
   1.44650006       80.1728821    
   1.47800004       70.4061356    
   1.50950003       61.9850502    
   1.54100001       52.5554428    
   1.57249999       45.3228607    
   1.60400009       39.8697357    
   1.63549995       34.8595314    
   1.66700006       30.5057335    
   1.69850004       25.5382957    
   1.73000002       22.2220936    
   1.76150012       19.4770069    
   1.79299998       16.9902267    
   1.82450008       14.8344717    
   1.85600007       12.9633980    
   1.88750005       10.8362122    
   1.91900003       9.40265179    
   1.95050001       8.23384380    
   1.98200011       7.18971586    
   2.01349998       6.24081087    
   2.04500008       5.20630884    
   2.07649994       4.54971743    
   2.10800004       3.97421432    
   2.13950014       3.46524572    
   2.17100000       3.02860212    
   2.20249987       2.63338733    
   2.23400021       2.19937420    
   2.26550007       1.92280316    
   2.29699993       1.67868733    
   2.32850003       1.46373177    
   2.36000013       1.28080583    
   2.39150000       1.11565638    
   2.42300010      0.933309972    
   2.45450020      0.817855775    
   2.48600006      0.716544449    
   2.51749992      0.628335297    
   2.54900002      0.543182373    
   2.58050013      0.459079564    
   2.61199999      0.403409153    
   2.64350009      0.351333916    
   2.67500019      0.309727103    
   2.70650005      0.273238927    
   2.73799992      0.236461356    
   2.76950002      0.201641649    
   2.80100012      0.178841278    
   2.83249998      0.156042501    
   2.86400008      0.137943447    
   2.89550018      0.120666385    
   2.92700005      0.103021272    
   2.95849991       9.12312195E-02
   2.99000001       8.35043415E-02
   3.02150011       7.32696131E-02
   3.05299997       6.44702837E-02
   3.08450007       5.79561554E-02
   3.11600018       5.13284653E-02
   3.14750004       4.49649990E-02
   3.17899990       4.16311994E-02
   3.21050024       3.85202244E-02
   3.24200010       3.29434313E-02
   3.27349997       3.07091195E-02
   3.30499983       2.87088137E-02
   3.33650017       2.61363816E-02
   3.36800003       2.38084272E-02
   3.39949989       2.27813181E-02
   3.43100023       2.08077468E-02
   3.46250010       1.91850141E-02
   3.49399996       1.81209501E-02
   3.52550030       1.72213465E-02
   3.55700016       1.63941178E-02
   3.58850002       1.52965235E-02
   3.61999989       1.44373439E-02
   3.65150023       1.35857528E-02
   3.68300009       1.27578061E-02
   3.71449995       1.20675340E-02
   3.74600029       1.14639001E-02
   3.77750015       1.07960599E-02
   3.80900002       1.03244027E-02
   3.84049988       9.89906024E-03
   3.87200022       9.48877446E-03
   3.90350008       9.09925532E-03
   3.93499994       8.73203762E-03
   3.96650028       8.27832427E-03
   3.99800014       7.95022864E-03
   4.02950001       7.64211779E-03
   4.06099987       7.34340958E-03
   4.09250021       7.06389919E-03
   4.12400007       6.73092855E-03
   4.15549994       6.48928108E-03
   4.18700027       6.25469256E-03
   4.21850014       6.02790806E-03
   4.25000000       5.80405071E-03
   4.28149986       5.57458168E-03
   4.31300020       5.30319707E-03
   4.34450006       5.10532456E-03
   4.37599993       4.92110895E-03
   4.40750027       4.74299863E-03
   4.43900013       4.55807149E-03
   4.47049999       4.35831863E-03
   4.50199986       4.20351978E-03
   4.53350019       4.04901477E-03
   4.56500006       3.89989745E-03
   4.59649992       3.76142166E-03
   4.62800026       3.62174446E-03
   4.65950012       3.46174813E-03
   4.69099998       3.34454747E-03
   4.72249985       3.22955032E-03
   4.75400019       3.11698182E-03
   4.78550005       2.99036037E-03
   4.81699991       2.86835665E-03
   4.84850025       2.77250423E-03
   4.88000011       2.68115150E-03
   4.91149998       2.59157736E-03
   4.94300032       2.50504632E-03
   4.97450018       2.40923581E-03
   5.00600004       2.31650192E-03
   5.03749990       2.23997049E-03
   5.06900024       2.16492265E-03
   5.10050011       2.09241384E-03
   5.13199997       2.00493587E-03
   5.16349983       1.93223415E-03
   5.19500017       1.86880236E-03
   5.22650003       1.80764426E-03
   5.25799990       1.74931891E-03
   5.28949976       1.69480173E-03
   5.32100010       1.63000892E-03
   5.35249996       1.57841365E-03
   5.38399982       1.52985612E-03
   5.41550016       1.48016575E-03
   5.44700003       1.43472885E-03
   5.47849989       1.37209985E-03
   5.50999975       1.33068394E-03
   5.54150009       1.29418611E-03
   5.57299995       1.25822204E-03
   5.60449982       1.22252048E-03
   5.63600016       1.18838658E-03
   5.66750002       1.14467426E-03
   5.69899988       1.10761495E-03
   5.73049974       1.07339048E-03
   5.76200008       1.04023365E-03
   5.79349995       1.00777636E-03
   5.82499981       9.72911948E-04
   5.85650015       9.48672008E-04
   5.88800001       9.24613036E-04
   5.91949987       9.00403887E-04
   5.95100021       8.75714235E-04
   5.98250008       8.48893484E-04
   6.01399994       8.17299238E-04
   6.04549980       7.92280887E-04
   6.07700014       7.69542123E-04
   6.10850000       7.47965591E-04
   6.13999987       7.26539176E-04
   6.17150021       7.03944301E-04
   6.20300007       6.78998360E-04
   6.23449993       6.59354613E-04
   6.26599979       6.40371465E-04
   6.29750013       6.22749911E-04
   6.32900000       6.04831439E-04
   6.36049986       5.83703455E-04
   6.39200020       5.68304094E-04
   6.42350006       5.53390535E-04
   6.45499992       5.38527092E-04
   6.48649979       5.24338160E-04
   6.51800013       5.10226644E-04
   6.54949999       4.93669591E-04
   6.58099985       4.81528201E-04
   6.61250019       4.69692604E-04
   6.64400005       4.58790746E-04
   6.67549992       4.45946906E-04
   6.70699978       4.32655768E-04
   6.73850012       4.22251556E-04
   6.76999998       4.12746333E-04
   6.80149984       4.03898332E-04
   6.83300018       3.94816947E-04
   6.86450005       3.83827224E-04
   6.89599991       3.73068528E-04
   6.92749977       3.64605134E-04
   6.95900011       3.56364937E-04
   6.99049997       3.48416157E-04
   7.02199984       3.39255173E-04
   7.05350018       3.30489129E-04
   7.08500004       3.23030894E-04
   7.11649990       3.15921759E-04
   7.14800024       3.08440649E-04
   7.17950010       3.01503984E-04
   7.21099997       2.92749435E-04
   7.24249983       2.84728681E-04
   7.27400017       2.77961110E-04
   7.30550003       2.71383964E-04
   7.33699989       2.64340837E-04
   7.36850023       2.57656095E-04
   7.40000010       2.51548365E-04
   7.43149996       2.44630588E-04
   7.46299982       2.38436391E-04
   7.49450016       2.33267099E-04
   7.52600002       2.27853408E-04
   7.55749989       2.20579474E-04
   7.58900023       2.16207613E-04
   7.62050009       2.10746541E-04
   7.65199995       2.05211982E-04
   7.68349981       2.00064751E-04
   7.71500015       1.94154112E-04
   7.74650002       1.89240338E-04
   7.77799988       1.85372643E-04
   7.80950022       1.81427691E-04
   7.84100008       1.76832516E-04
   7.87249994       1.71688065E-04
   7.90399981       1.66554295E-04
   7.93550014       1.62841869E-04
   7.96700001       1.58724259E-04
   7.99849987       1.55182119E-04
   8.03000069       1.51994493E-04
   8.06150055       1.48444611E-04
   8.09300041       1.44311372E-04
   8.12450027       1.40556192E-04
   8.15600014       1.36892661E-04
   8.18750000       1.33820708E-04
   8.21899986       1.31120483E-04
   8.25050068       1.27888183E-04
   8.28200054       1.25086357E-04
   8.31350040       1.21315614E-04
   8.34500027       1.19613971E-04
   8.37650013       1.17160445E-04
   8.40799999       1.14047762E-04
   8.43949986       1.11220172E-04
   8.47100067       1.08847227E-04
   8.50250053       1.06461128E-04
   8.53400040       1.04679712E-04
   8.56550026       1.02285427E-04
   8.59700012       9.98745381E-05
   8.62849998       9.81804551E-05
   8.65999985       9.65748914E-05
   8.69150066       9.43210398E-05
   8.72300053       9.22686377E-05
   8.75450039       9.01522581E-05
   8.78600025       8.82670283E-05
   8.81750011       8.66670016E-05
   8.84899998       8.50791475E-05
   8.88049984       8.36082036E-05
   8.91200066       8.22367801E-05
   8.94350052       8.05870877E-05
   8.97500038       7.89124460E-05
   9.00650024       7.74113360E-05
   9.03800011       7.60630937E-05
   9.06949997       7.49758401E-05
   9.10100079       7.30463726E-05
   9.13250065       7.19197487E-05
   9.16400051       7.11228640E-05
   9.19550037       7.03125843E-05
   9.22700024       6.89930530E-05
   9.25850010       6.72144015E-05
   9.29000092       6.66958513E-05
   9.32150078       6.61838858E-05
   9.35300064       6.53342868E-05
   9.38450050       6.31247822E-05
   9.41600037       6.14129531E-05
   9.44750023       6.13161319E-05
   9.47900009       6.05010646E-05
   9.51050091       6.00488202E-05
   9.54200077       5.92853467E-05
   9.57350063       5.79147272E-05
   9.60500050       5.68330979E-05
   9.63650036       5.59120781E-05
   9.66800022       5.58171450E-05
   9.69950008       5.49039614E-05
   9.73100090       5.37438427E-05
   9.76250076       5.25981995E-05
   9.79400063       5.13077830E-05
   9.82550049       5.11423095E-05
   9.85700035       5.04861055E-05
   9.88850021       5.02180519E-05
   9.92000008       4.95860404E-05
   9.95150089       4.82674805E-05
   9.98300076       4.69888655E-05
   10.0145006       4.72467800E-05
   10.0460005       4.64337281E-05
   10.0775003       4.55323643E-05
   10.1090002       4.46862468E-05
   10.1405001       4.39639443E-05
   10.1720009       4.25551079E-05
   10.2035007       4.27149862E-05
   10.2350006       4.17672309E-05
   10.2665005       4.10950197E-05
   10.2980003       4.05110331E-05
   10.3295002       3.87842665E-05
   10.3610001       3.87941836E-05
   10.3925009       3.69503796E-05
   10.4240007       3.69230620E-05
   10.4555006       3.62381543E-05
   10.4870005       3.58680991E-05
   10.5185003       3.59421829E-05
   10.5500002       3.48686008E-05
   10.5815010       3.38431018E-05
   10.6130009       3.29422401E-05
   10.6445007       3.20182553E-05
   10.6760006       3.13975906E-05
   10.7075005       3.11587100E-05
   10.7390003       3.08087656E-05
   10.7705002       3.06205511E-05
   10.8020010       2.93048670E-05
   10.8335009       2.80597251E-05
   10.8650007       2.76388546E-05
   10.8965006       2.74344875E-05
   10.9280005       2.71078734E-05
   10.9595003       2.66835614E-05
   10.9910002       2.67929754E-05
   11.0225010       2.56770709E-05
   11.0540009       2.49023360E-05
   11.0855007       2.48815159E-05
   11.1170006       2.47504340E-05
   11.1485004       2.43581180E-05
   11.1800003       2.38216962E-05
   11.2115002       2.33835090E-05
   11.2430010       2.30704973E-05
   11.2745008       2.28219196E-05
   11.3060007       2.13257590E-05
   11.3375006       2.15504006E-05
   11.3690004       2.14883257E-05
   11.4005003       2.15432883E-05
   11.4320002       2.14281354E-05
   11.4635010       2.11400238E-05
   11.4950008       2.08735728E-05
   11.5265007       2.06936693E-05
   11.5580006       1.99405677E-05
   11.5895004       1.94166951E-05
   11.6210003       1.93670166E-05
   11.6525002       1.96098899E-05
   11.6840010       1.90609990E-05
   11.7155008       1.95085722E-05
   11.7470007       1.88214017E-05
   11.7785006       1.80961124E-05
   11.8100004       1.75122987E-05
   11.8415003       1.78887622E-05
   11.8730001       1.79060917E-05
   11.9045010       1.77267666E-05
   11.9360008       1.71324082E-05
   11.9675007       1.68300940E-05
   11.9990005       1.67174712E-05
   12.0305004       1.65837573E-05
   12.0620003       1.60626169E-05
   12.0935001       1.47380788E-05
   12.1250010       1.46190450E-05
   12.1565008       1.40993725E-05
   12.1880007       1.34056809E-05
   12.2195005       1.34031916E-05
   12.2510004       1.31902079E-05
   12.2825003       1.27443573E-05
   12.3140001       1.28955035E-05
   12.3455009       1.25328761E-05
   12.3770008       1.18113867E-05
   12.4085007       1.11949576E-05
   12.4400005       1.12740809E-05
   12.4715004       1.12502630E-05
   12.5030003       1.06123725E-05
   12.5345001       9.21727678E-06
   12.5660009       8.54699465E-06
   12.5975008       8.69541964E-06
   12.6290007       8.43746966E-06
   12.6605005       7.66417179E-06
   12.6920004       8.24662675E-06
   12.7235003       7.28099985E-06
   12.7550001       6.66190044E-06
   12.7865009       6.59555826E-06
   12.8180008       6.10852567E-06
   12.8495007       5.55201814E-06
   12.8810005       5.04080481E-06
   12.9125004       5.39826397E-06
   12.9440002       5.57212843E-06
   12.9755001       5.20336971E-06
   13.0070009       4.97640531E-06
   13.0385008       5.03766023E-06
   13.0700006       4.21940285E-06
   13.1015005       4.31238186E-06
   13.1330004       4.59699686E-06
   13.1645002       4.61403124E-06
   13.1960011       3.80073334E-06
   13.2275009       3.92576885E-06
   13.2590008       3.32418563E-06
   13.2905006       3.67327993E-06
   13.3220005       4.00168119E-06
   13.3535004       3.77648485E-06
   13.3850002       3.68242536E-06
   13.4165010       3.04023933E-06
   13.4480009       2.89388959E-06
   13.4795008       3.52831353E-06
   13.5110006       3.90391506E-06
   13.5425005       3.37907704E-06
   13.5740004       3.25114365E-06
   13.6055002       3.19761443E-06
   13.6370010       3.22128381E-06
   13.6685009       3.55750558E-06
   13.7000008       3.92335869E-06
   13.7315006       3.61410798E-06
   13.7630005       3.03003458E-06
   13.7945004       3.22588767E-06
   13.8260002       3.61664729E-06
   13.8575010       3.94181461E-06
   13.8890009       3.75503896E-06
   13.9205008       2.95685163E-06
   13.9520006       3.15333205E-06
   13.9835005       3.54329518E-06
   14.0150003       3.07304094E-06
   14.0465002       2.81379289E-06
   14.0780010       2.79910728E-06
   14.1095009       2.42261285E-06
   14.1410007       1.93468964E-06
   14.1725006       2.17147340E-06
   14.2040005       2.48209312E-06
   14.2355003       2.06876348E-06
   14.2670002       1.49337166E-06
   14.2985010       1.63852371E-06
   14.3300009       1.86060538E-06
   14.3615007       1.91222466E-06
   14.3930006       1.65033100E-06
   14.4245005       1.40516897E-06
   14.4560003       1.00834473E-06
   14.4875002       4.33303029E-07
   14.5190010       1.08014035E-06
   14.5505009       7.64115953E-07
   14.5820007       2.69658472E-07
   14.6135006      -2.80611090E-08
   14.6450005       1.01508402E-08
   14.6765003       1.15511682E-07
   14.7080002       2.28108490E-07
   14.7395010       4.92961192E-07
   14.7710009      -2.66322985E-07
   14.8025007      -5.48664104E-07
   14.8340006      -6.64602112E-07
   14.8655005      -8.33472370E-07
   14.8970003      -9.18514502E-07
   14.9285002      -1.17059051E-06
   14.9600010      -9.26147834E-07
   14.9915009      -7.68464986E-07
   15.0230007      -7.64566551E-07
   15.0545006      -8.21681283E-07
   15.0860004      -8.85503709E-07
   15.1175003      -9.57700649E-07
   15.1490002      -1.01240846E-06
   15.1805010      -8.40683867E-07
   15.2120008      -6.26769463E-07
   15.2435007      -8.07610263E-07
   15.2750006       3.85799162E-08
   15.3065004      -4.45221616E-07
   15.3380003       2.15247823E-07
   15.3695002       6.64127185E-07
   15.4010010       6.03235264E-07
   15.4325008       1.48426210E-07
   15.4640007       4.20238706E-07
   15.4955006       6.75341880E-07
   15.5270004       6.21608592E-07
   15.5585003       7.00037333E-07
   15.5900002       1.08100437E-06
   15.6215010       1.63376558E-06
   15.6530008       1.46927755E-06
   15.6845007       1.63803600E-06
   15.7160006       1.92039533E-06
   15.7475004       1.87273235E-06
   15.7790003       1.52250902E-06
   15.8105001       1.79426866E-06
   15.8420010       2.32436696E-06
   15.8735008       2.91512379E-06
   15.9050007       2.72211582E-06
   15.9365005       2.51574374E-06
   15.9680004       2.52553923E-06
   15.9995003       2.50526182E-06
   16.0310001       3.43699389E-06
   16.0625000       2.86111981E-06
   16.0939999       2.89432478E-06
   16.1254997       3.22556934E-06
   16.1569996       3.56483633E-06
   16.1884995       3.55849875E-06
   16.2199993       3.00999818E-06
   16.2515011       3.07219238E-06
   16.2830009       3.16373985E-06
   16.3145008       3.55038492E-06
   16.3460007       4.29571901E-06
   16.3775005       4.47986167E-06
   16.4090004       3.86663487E-06
   16.4405003       3.71586839E-06
   16.4720001       4.11934479E-06
   16.5035000       4.46162949E-06
   16.5349998       4.64250797E-06
   16.5664997       4.56197449E-06
   16.5979996       4.00962972E-06
   16.6294994       4.61484478E-06
   16.6609993       4.88091973E-06
   16.6925011       4.52065160E-06
   16.7240009       4.11576275E-06
   16.7555008       3.97763233E-06
   16.7870007       4.27397435E-06
   16.8185005       4.41462953E-06
   16.8500004       4.90798539E-06
   16.8815002       4.25933786E-06
   16.9130001       3.97225131E-06
   16.9445000       4.92899244E-06
   16.9759998       4.95762470E-06
   17.0074997       5.39593748E-06
   17.0389996       4.80257040E-06
   17.0704994       4.98893269E-06
   17.1020012       5.33560706E-06
   17.1335011       5.34998117E-06
   17.1650009       5.06928745E-06
   17.1965008       4.94380402E-06
   17.2280006       4.84722068E-06
   17.2595005       4.99800262E-06
   17.2910004       5.33434240E-06
   17.3225002       5.36035486E-06
   17.3540001       6.48208743E-06
   17.3855000       4.96401253E-06
   17.4169998       6.11047471E-06
   17.4485016       6.09341714E-06
   17.4800014       5.67897632E-06
   17.5115013       5.58778538E-06
   17.5430012       5.79267498E-06
   17.5745010       6.18077820E-06
   17.6060009       5.48023081E-06
   17.6375008       4.90322691E-06
   17.6690006       5.27695374E-06
   17.7005005       6.07785023E-06
   17.7320004       5.90312948E-06
   17.7635002       5.17767194E-06
   17.7950001       5.49366723E-06
   17.8264999       5.39118537E-06
   17.8579998       5.01503473E-06
   17.8895016       5.20340018E-06
   17.9210014       5.07593040E-06
   17.9525013       5.52183383E-06
   17.9840012       5.63816047E-06
   18.0155010       5.40111205E-06
   18.0470009       5.03435558E-06
   18.0785007       4.63700781E-06
   18.1100006       4.17851697E-06
   18.1415005       4.36886785E-06
   18.1730003       4.21325376E-06
   18.2045002       3.85034718E-06
   18.2360001       3.37949587E-06
   18.2674999       2.99018302E-06
   18.2989998       3.78684399E-06
   18.3305016       3.74384604E-06
   18.3620014       2.45743536E-06
   18.3935013       2.61259652E-06
   18.4250011       2.82383098E-06
   18.4565010       2.38854022E-06
   18.4880009       1.36377048E-06
   18.5195007       1.47392495E-06
   18.5510006       1.23513598E-06
   18.5825005       7.41622102E-07
   18.6140003       2.94277243E-07
   18.6455002       2.11556184E-07
   18.6770000       9.58410965E-07
   18.7084999       2.98668610E-08
   18.7399998      -1.83418038E-07
   18.7715015      -1.62282944E-07
   18.8030014      -3.39943028E-07
   18.8345013      -1.01425894E-06
   18.8660011      -3.70458451E-07
   18.8975010      -1.05427898E-06
   18.9290009      -1.56023043E-06
   18.9605007      -1.90271317E-06
   18.9920006      -2.16072885E-06
   19.0235004      -2.27252576E-06
   19.0550003      -1.40538441E-06
   19.0865002      -1.71529041E-06
   19.1180000      -1.49440382E-06
   19.1494999      -1.88595823E-06
   19.1809998      -2.41343173E-06
   19.2125015      -2.79097412E-06
   19.2440014      -3.13433657E-06
   19.2755013      -1.86356351E-06
   19.3070011      -2.24670316E-06
   19.3385010      -2.21479900E-06
   19.3700008      -2.15644036E-06
   19.4015007      -2.46121067E-06
   19.4330006      -2.85959482E-06
   19.4645004      -2.50344033E-06
   19.4960003      -2.32078560E-06
   19.5275002      -2.08666643E-06
   19.5590000      -1.93236201E-06
   19.5904999      -2.16735862E-06
   19.6219997      -1.76480751E-06
   19.6535015      -1.87282831E-06
   19.6850014      -2.20244829E-06
   19.7165012      -2.13701446E-06
   19.7480011      -1.71036720E-06
   19.7795010      -1.69109012E-06
   19.8110008      -2.32459183E-06
   19.8425007      -1.98762336E-06
   19.8740005      -1.51573590E-06
   19.9055004      -1.62006063E-06
   19.9370003      -1.79780454E-06
   19.9685001      -1.54865563E-06
   20.0000000      -1.32494097E-06
