# Supplementary material for: Dynamics of HeHHe+ Rotational State Changes Induced by Collision with He: A Possible New Path in Early Universe Chemistry
Source: J Phys Chem A. 2021 Apr 26;125(17):3748–59. doi: 10.1021/acs.jpca.1c01820 (PMC8154607; doi:10.1021/acs.jpca.1c01820)
Supplement: Supplementary file 1 — jp1c01820_si_001.zip [file jp1c01820_si_001.zip › Supporting Information/ S1-multipolar radial coefficients/v=0-0_lambda=19.dat]

   1.10000002       393.463013    
   1.13150001       356.823303    
   1.16299999       321.466064    
   1.19449997       282.968475    
   1.22600007       247.614685    
   1.25750005       222.462997    
   1.28900003       198.962631    
   1.32050002       178.180328    
   1.35200000       153.913849    
   1.38350010       135.397568    
   1.41499996       120.692062    
   1.44650006       107.044258    
   1.47800004       94.9095764    
   1.50950003       84.2851944    
   1.54100001       72.3002701    
   1.57249999       63.0691414    
   1.60400009       55.9643059    
   1.63549995       49.3734970    
   1.66700006       43.6123505    
   1.69850004       36.9120445    
   1.73000002       32.4115105    
   1.76150012       28.6114674    
   1.79299998       25.1360073    
   1.82450008       22.0834579    
   1.85600007       19.4157562    
   1.88750005       16.3466911    
   1.91900003       14.2595997    
   1.95050001       12.5340166    
   1.98200011       10.9779797    
   2.01349998       9.55664921    
   2.04500008       7.99367857    
   2.07649994       6.98915529    
   2.10800004       6.10007477    
   2.13950014       5.30981588    
   2.17100000       4.62798309    
   2.20249987       4.00936413    
   2.23400021       3.32382536    
   2.26550007       2.88360214    
   2.29699993       2.49920964    
   2.32850003       2.15760422    
   2.36000013       1.86430681    
   2.39150000       1.60145867    
   2.42300010       1.30874920    
   2.45450020       1.12186027    
   2.48600006      0.960536122    
   2.51749992      0.821610689    
   2.54900002      0.687639296    
   2.58050013      0.555627346    
   2.61199999      0.470424205    
   2.64350009      0.392246991    
   2.67500019      0.327736855    
   2.70650005      0.273220450    
   2.73799992      0.219860703    
   2.76950002      0.168225378    
   2.80100012      0.136570320    
   2.83249998      0.105576240    
   2.86400008       8.19628164E-02
   2.89550018       5.86300120E-02
   2.92700005       3.63457501E-02
   2.95849991       2.30310634E-02
   2.99000001       1.32116154E-02
   3.02150011       2.32364773E-03
   3.05299997      -6.98756520E-03
   3.08450007      -1.30688706E-02
   3.11600018      -1.90069545E-02
   3.14750004      -2.43545435E-02
   3.17899990      -2.64165159E-02
   3.21050024      -2.81817168E-02
   3.24200010      -3.15353312E-02
   3.27349997      -3.20772715E-02
   3.30499983      -3.23244929E-02
   3.33650017      -3.29994820E-02
   3.36800003      -3.32975164E-02
   3.39949989      -3.24790440E-02
   3.43100023      -3.20385620E-02
   3.46250010      -3.16074379E-02
   3.49399996      -3.08338646E-02
   3.52550030      -2.98449267E-02
   3.55700016      -2.90179439E-02
   3.58850002      -2.84756906E-02
   3.61999989      -2.77771913E-02
   3.65150023      -2.67008319E-02
   3.68300009      -2.55734324E-02
   3.71449995      -2.44508442E-02
   3.74600029      -2.35080477E-02
   3.77750015      -2.23662555E-02
   3.80900002      -2.15107892E-02
   3.84049988      -2.07064804E-02
   3.87200022      -1.98811740E-02
   3.90350008      -1.90053154E-02
   3.93499994      -1.82187203E-02
   3.96650028      -1.72738694E-02
   3.99800014      -1.64939985E-02
   4.02950001      -1.57966968E-02
   4.06099987      -1.51259499E-02
   4.09250021      -1.44755030E-02
   4.12400007      -1.36943683E-02
   4.15549994      -1.30802784E-02
   4.18700027      -1.25073912E-02
   4.21850014      -1.20045310E-02
   4.25000000      -1.15202060E-02
   4.28149986      -1.10375248E-02
   4.31300020      -1.04062511E-02
   4.34450006      -9.96424723E-03
   4.37599993      -9.57661774E-03
   4.40750027      -9.17576626E-03
   4.43900013      -8.74747988E-03
   4.47049999      -8.31983425E-03
   4.50199986      -7.98359420E-03
   4.53350019      -7.65920943E-03
   4.56500006      -7.33482884E-03
   4.59649992      -7.02480972E-03
   4.62800026      -6.72638835E-03
   4.65950012      -6.40720082E-03
   4.69099998      -6.17236691E-03
   4.72249985      -5.93190920E-03
   4.75400019      -5.70200896E-03
   4.78550005      -5.43122785E-03
   4.81699991      -5.18984068E-03
   4.84850025      -4.99929022E-03
   4.88000011      -4.79551405E-03
   4.91149998      -4.63153608E-03
   4.94300032      -4.45413776E-03
   4.97450018      -4.26567066E-03
   5.00600004      -4.07810323E-03
   5.03749990      -3.92550509E-03
   5.06900024      -3.79395671E-03
   5.10050011      -3.65757663E-03
   5.13199997      -3.49377748E-03
   5.16349983      -3.36195086E-03
   5.19500017      -3.23419366E-03
   5.22650003      -3.11147654E-03
   5.25799990      -3.01614008E-03
   5.28949976      -2.91580567E-03
   5.32100010      -2.79139727E-03
   5.35249996      -2.69154739E-03
   5.38399982      -2.59760697E-03
   5.41550016      -2.50135106E-03
   5.44700003      -2.41770782E-03
   5.47849989      -2.30969419E-03
   5.50999975      -2.24243151E-03
   5.54150009      -2.16501975E-03
   5.57299995      -2.09404691E-03
   5.60449982      -2.03013979E-03
   5.63600016      -1.96481147E-03
   5.66750002      -1.89255492E-03
   5.69899988      -1.83321082E-03
   5.73049974      -1.76861160E-03
   5.76200008      -1.70622440E-03
   5.79349995      -1.65726338E-03
   5.82499981      -1.58616086E-03
   5.85650015      -1.54964533E-03
   5.88800001      -1.50567910E-03
   5.91949987      -1.45732751E-03
   5.95100021      -1.41023879E-03
   5.98250008      -1.37338461E-03
   6.01399994      -1.31654518E-03
   6.04549980      -1.27608806E-03
   6.07700014      -1.23327179E-03
   6.10850000      -1.19180512E-03
   6.13999987      -1.15506852E-03
   6.17150021      -1.12661952E-03
   6.20300007      -1.07590947E-03
   6.23449993      -1.04878284E-03
   6.26599979      -1.01822615E-03
   6.29750013      -9.87826032E-04
   6.32900000      -9.55067400E-04
   6.36049986      -9.16974444E-04
   6.39200020      -8.96466721E-04
   6.42350006      -8.64845875E-04
   6.45499992      -8.43200658E-04
   6.48649979      -8.21125810E-04
   6.51800013      -7.95947446E-04
   6.54949999      -7.69682170E-04
   6.58099985      -7.48874329E-04
   6.61250019      -7.28184998E-04
   6.64400005      -7.06023944E-04
   6.67549992      -6.86321408E-04
   6.70699978      -6.68036228E-04
   6.73850012      -6.50449831E-04
   6.76999998      -6.34649768E-04
   6.80149984      -6.18891558E-04
   6.83300018      -6.03497610E-04
   6.86450005      -5.84047695E-04
   6.89599991      -5.64651680E-04
   6.92749977      -5.51209552E-04
   6.95900011      -5.38256485E-04
   6.99049997      -5.24638279E-04
   7.02199984      -5.12546103E-04
   7.05350018      -4.99928370E-04
   7.08500004      -4.86083038E-04
   7.11649990      -4.72105865E-04
   7.14800024      -4.64196492E-04
   7.17950010      -4.50765423E-04
   7.21099997      -4.35361260E-04
   7.24249983      -4.25550883E-04
   7.27400017      -4.16097115E-04
   7.30550003      -4.03837359E-04
   7.33699989      -3.96755146E-04
   7.36850023      -3.84419778E-04
   7.40000010      -3.75573087E-04
   7.43149996      -3.65678541E-04
   7.46299982      -3.56075587E-04
   7.49450016      -3.47491208E-04
   7.52600002      -3.39833088E-04
   7.55749989      -3.27935093E-04
   7.58900023      -3.21350351E-04
   7.62050009      -3.13554949E-04
   7.65199995      -3.05400550E-04
   7.68349981      -2.97222636E-04
   7.71500015      -2.88566836E-04
   7.74650002      -2.81929504E-04
   7.77799988      -2.74722261E-04
   7.80950022      -2.68690259E-04
   7.84100008      -2.62510002E-04
   7.87249994      -2.54940678E-04
   7.90399981      -2.47801945E-04
   7.93550014      -2.41818067E-04
   7.96700001      -2.36024163E-04
   7.99849987      -2.30449135E-04
   8.03000069      -2.24752992E-04
   8.06150055      -2.17631459E-04
   8.09300041      -2.13733205E-04
   8.12450027      -2.06898359E-04
   8.15600014      -2.01542265E-04
   8.18750000      -1.98193258E-04
   8.21899986      -1.94401131E-04
   8.25050068      -1.86401710E-04
   8.28200054      -1.81672760E-04
   8.31350040      -1.79996627E-04
   8.34500027      -1.76656482E-04
   8.37650013      -1.71578286E-04
   8.40799999      -1.66599988E-04
   8.43949986      -1.63057019E-04
   8.47100067      -1.59500472E-04
   8.50250053      -1.56178794E-04
   8.53400040      -1.53086614E-04
   8.56550026      -1.48177423E-04
   8.59700012      -1.43401267E-04
   8.62849998      -1.41288314E-04
   8.65999985      -1.39622949E-04
   8.69150066      -1.36653194E-04
   8.72300053      -1.33045367E-04
   8.75450039      -1.29897089E-04
   8.78600025      -1.26958053E-04
   8.81750011      -1.24073107E-04
   8.84899998      -1.22665806E-04
   8.88049984      -1.20782614E-04
   8.91200066      -1.17802505E-04
   8.94350052      -1.14945986E-04
   8.97500038      -1.12004600E-04
   9.00650024      -1.08975655E-04
   9.03800011      -1.07281579E-04
   9.06949997      -1.06439315E-04
   9.10100079      -1.02553742E-04
   9.13250065      -1.01360027E-04
   9.16400051      -1.00335623E-04
   9.19550037      -9.85288352E-05
   9.22700024      -9.68000750E-05
   9.25850010      -9.31836694E-05
   9.29000092      -9.32126277E-05
   9.32150078      -9.20958191E-05
   9.35300064      -9.01084568E-05
   9.38450050      -8.78361316E-05
   9.41600037      -8.71195007E-05
   9.44750023      -8.47780175E-05
   9.47900009      -8.39484419E-05
   9.51050091      -8.21422655E-05
   9.54200077      -8.01978895E-05
   9.57350063      -7.89217374E-05
   9.60500050      -7.87584213E-05
   9.63650036      -7.62743584E-05
   9.66800022      -7.53210552E-05
   9.69950008      -7.45205398E-05
   9.73100090      -7.35487702E-05
   9.76250076      -7.16285867E-05
   9.79400063      -6.94634655E-05
   9.82550049      -6.91344321E-05
   9.85700035      -6.84251427E-05
   9.88850021      -6.70905210E-05
   9.92000008      -6.54520773E-05
   9.95150089      -6.37724734E-05
   9.98300076      -6.35505858E-05
   10.0145006      -6.27808040E-05
   10.0460005      -6.12942458E-05
   10.0775003      -6.06375725E-05
   10.1090002      -6.01188221E-05
   10.1405001      -5.82339453E-05
   10.1720009      -5.64028887E-05
   10.2035007      -5.61233501E-05
   10.2350006      -5.56978266E-05
   10.2665005      -5.51219055E-05
   10.2980003      -5.37157175E-05
   10.3295002      -5.09149722E-05
   10.3610001      -5.13126433E-05
   10.3925009      -4.97282635E-05
   10.4240007      -4.95126005E-05
   10.4555006      -4.84122647E-05
   10.4870005      -4.73746222E-05
   10.5185003      -4.69211154E-05
   10.5500002      -4.54115216E-05
   10.5815010      -4.48524734E-05
   10.6130009      -4.39257201E-05
   10.6445007      -4.20529068E-05
   10.6760006      -4.10173852E-05
   10.7075005      -4.10884531E-05
   10.7390003      -4.09572604E-05
   10.7705002      -3.96355827E-05
   10.8020010      -3.85551939E-05
   10.8335009      -3.82572616E-05
   10.8650007      -3.73781877E-05
   10.8965006      -3.58205107E-05
   10.9280005      -3.57988501E-05
   10.9595003      -3.51644740E-05
   10.9910002      -3.46712222E-05
   11.0225010      -3.32603850E-05
   11.0540009      -3.24646826E-05
   11.0855007      -3.27860798E-05
   11.1170006      -3.21682091E-05
   11.1485004      -3.15428006E-05
   11.1800003      -3.01373766E-05
   11.2115002      -3.01681393E-05
   11.2430010      -3.01963155E-05
   11.2745008      -2.95023419E-05
   11.3060007      -2.91067681E-05
   11.3375006      -2.90543449E-05
   11.3690004      -2.80217482E-05
   11.4005003      -2.69975044E-05
   11.4320002      -2.66287370E-05
   11.4635010      -2.72388861E-05
   11.4950008      -2.71514182E-05
   11.5265007      -2.67698833E-05
   11.5580006      -2.57826632E-05
   11.5895004      -2.52981026E-05
   11.6210003      -2.49610384E-05
   11.6525002      -2.45911779E-05
   11.6840010      -2.42936294E-05
   11.7155008      -2.44207949E-05
   11.7470007      -2.33277042E-05
   11.7785006      -2.28995195E-05
   11.8100004      -2.27346918E-05
   11.8415003      -2.23518291E-05
   11.8730001      -2.21729570E-05
   11.9045010      -2.19830654E-05
   11.9360008      -2.12593095E-05
   11.9675007      -2.08636902E-05
   11.9990005      -2.06502118E-05
   12.0305004      -2.01557177E-05
   12.0620003      -1.97181926E-05
   12.0935001      -1.85909539E-05
   12.1250010      -1.90951196E-05
   12.1565008      -1.84539476E-05
   12.1880007      -1.70302919E-05
   12.2195005      -1.78229802E-05
   12.2510004      -1.71582760E-05
   12.2825003      -1.68204315E-05
   12.3140001      -1.62570213E-05
   12.3455009      -1.58837829E-05
   12.3770008      -1.53010278E-05
   12.4085007      -1.44459482E-05
   12.4400005      -1.45440472E-05
   12.4715004      -1.38802279E-05
   12.5030003      -1.39220983E-05
   12.5345001      -1.32478135E-05
   12.5660009      -1.23500504E-05
   12.5975008      -1.20907471E-05
   12.6290007      -1.15913008E-05
   12.6605005      -1.12055359E-05
   12.6920004      -1.12215976E-05
   12.7235003      -1.04049086E-05
   12.7550001      -9.91388060E-06
   12.7865009      -9.90941317E-06
   12.8180008      -9.39317306E-06
   12.8495007      -9.08726633E-06
   12.8810005      -8.89231251E-06
   12.9125004      -8.71338398E-06
   12.9440002      -8.39859240E-06
   12.9755001      -7.96784752E-06
   13.0070009      -8.07414017E-06
   13.0385008      -8.10511301E-06
   13.0700006      -7.39534971E-06
   13.1015005      -7.16200611E-06
   13.1330004      -7.38278595E-06
   13.1645002      -7.75959597E-06
   13.1960011      -6.35622337E-06
   13.2275009      -7.26736334E-06
   13.2590008      -7.46577416E-06
   13.2905006      -7.53195945E-06
   13.3220005      -7.36351649E-06
   13.3535004      -6.95084191E-06
   13.3850002      -6.72764190E-06
   13.4165010      -6.47906700E-06
   13.4480009      -6.32513184E-06
   13.4795008      -6.87897318E-06
   13.5110006      -7.57288853E-06
   13.5425005      -7.13021154E-06
   13.5740004      -6.24342056E-06
   13.6055002      -6.68067287E-06
   13.6370010      -6.81487199E-06
   13.6685009      -7.03002115E-06
   13.7000008      -7.17723924E-06
   13.7315006      -6.63236597E-06
   13.7630005      -5.72747194E-06
   13.7945004      -6.93746597E-06
   13.8260002      -6.54827636E-06
   13.8575010      -6.67431732E-06
   13.8890009      -6.80562835E-06
   13.9205008      -6.06719732E-06
   13.9520006      -5.93270715E-06
   13.9835005      -7.01171894E-06
   14.0150003      -6.59609668E-06
   14.0465002      -6.12802387E-06
   14.0780010      -5.85700991E-06
   14.1095009      -5.81950553E-06
   14.1410007      -5.28194596E-06
   14.1725006      -6.01091597E-06
   14.2040005      -5.30459056E-06
   14.2355003      -5.02414832E-06
   14.2670002      -5.15344891E-06
   14.2985010      -5.16521777E-06
   14.3300009      -4.50215521E-06
   14.3615007      -4.49358777E-06
   14.3930006      -4.35139009E-06
   14.4245005      -4.18146828E-06
   14.4560003      -3.83072211E-06
   14.4875002      -3.32464310E-06
   14.5190010      -4.11235396E-06
   14.5505009      -2.35595712E-06
   14.5820007      -2.69056272E-06
   14.6135006      -3.09296797E-06
   14.6450005      -3.09052939E-06
   14.6765003      -2.96493749E-06
   14.7080002      -3.15422812E-06
   14.7395010      -3.23053791E-06
   14.7710009      -2.01233252E-06
   14.8025007      -1.73054673E-06
   14.8340006      -1.70232920E-06
   14.8655005      -1.59108913E-06
   14.8970003      -1.55964972E-06
   14.9285002      -1.61481944E-06
   14.9600010      -9.79679612E-07
   14.9915009      -8.20281855E-07
   15.0230007      -1.29720945E-06
   15.0545006      -1.91209551E-06
   15.0860004      -1.70327348E-06
   15.1175003      -1.28772740E-06
   15.1490002      -1.38925736E-06
   15.1805010      -1.35427240E-06
   15.2120008      -1.33467040E-06
   15.2435007      -1.39300369E-06
   15.2750006      -1.36513961E-06
   15.3065004      -1.31978618E-06
   15.3380003      -1.91336380E-06
   15.3695002      -1.78486391E-06
   15.4010010      -1.43099498E-06
   15.4325008      -1.09629582E-06
   15.4640007      -2.00222689E-06
   15.4955006      -2.19227491E-06
   15.5270004      -2.30809178E-06
   15.5585003      -2.27158080E-06
   15.5900002      -2.39280735E-06
   15.6215010      -3.76989306E-06
   15.6530008      -2.77744107E-06
   15.6845007      -2.82836550E-06
   15.7160006      -3.31244132E-06
   15.7475004      -3.32045374E-06
   15.7790003      -3.02830767E-06
   15.8105001      -2.90537196E-06
   15.8420010      -3.59617161E-06
   15.8735008      -3.33370599E-06
   15.9050007      -3.18132220E-06
   15.9365005      -3.57939030E-06
   15.9680004      -4.12389227E-06
   15.9995003      -3.32874788E-06
   16.0310001      -3.24031998E-06
   16.0625000      -3.39907592E-06
   16.0939999      -3.66694849E-06
   16.1254997      -3.91897720E-06
   16.1569996      -4.02332398E-06
   16.1884995      -3.82866619E-06
   16.2199993      -3.50491609E-06
   16.2515011      -3.21761058E-06
   16.2830009      -3.42335261E-06
   16.3145008      -3.78323421E-06
   16.3460007      -3.80242113E-06
   16.3775005      -3.75113518E-06
   16.4090004      -4.30703813E-06
   16.4405003      -3.80633310E-06
   16.4720001      -3.10336236E-06
   16.5035000      -3.15199304E-06
   16.5349998      -3.29589375E-06
   16.5664997      -3.23741165E-06
   16.5979996      -3.26824352E-06
   16.6294994      -2.98164105E-06
   16.6609993      -3.56731493E-06
   16.6925011      -3.35197660E-06
   16.7240009      -2.92210461E-06
   16.7555008      -2.68721578E-06
   16.7870007      -3.02784247E-06
   16.8185005      -2.29105740E-06
   16.8500004      -2.76777450E-06
   16.8815002      -3.10947462E-06
   16.9130001      -3.25436531E-06
   16.9445000      -3.31079991E-06
   16.9759998      -3.35497634E-06
   17.0074997      -3.13846067E-06
   17.0389996      -3.24557686E-06
   17.0704994      -3.49123934E-06
   17.1020012      -3.70667817E-06
   17.1335011      -3.83106726E-06
   17.1650009      -3.87697037E-06
   17.1965008      -3.46256797E-06
   17.2280006      -4.23164965E-06
   17.2595005      -4.50659900E-06
   17.2910004      -4.60435422E-06
   17.3225002      -4.76808100E-06
   17.3540001      -5.04570880E-06
   17.3855000      -5.50916639E-06
   17.4169998      -5.50330606E-06
   17.4485016      -5.49860670E-06
   17.4800014      -5.55312909E-06
   17.5115013      -5.70006932E-06
   17.5430012      -5.42836869E-06
   17.5745010      -6.64428899E-06
   17.6060009      -6.41001679E-06
   17.6375008      -5.67105417E-06
   17.6690006      -5.32353079E-06
   17.7005005      -6.00834528E-06
   17.7320004      -6.35962306E-06
   17.7635002      -6.35699735E-06
   17.7950001      -6.02266073E-06
   17.8264999      -5.87400700E-06
   17.8579998      -6.30675231E-06
   17.8895016      -6.90873912E-06
   17.9210014      -6.33533682E-06
   17.9525013      -6.75293768E-06
   17.9840012      -6.72921806E-06
   18.0155010      -6.72047372E-06
   18.0470009      -6.87412967E-06
   18.0785007      -6.97548057E-06
   18.1100006      -6.40868529E-06
   18.1415005      -6.34027310E-06
   18.1730003      -6.24591257E-06
   18.2045002      -5.68915175E-06
   18.2360001      -4.88214391E-06
   18.2674999      -4.86917543E-06
   18.2989998      -5.10656582E-06
   18.3305016      -5.47806349E-06
   18.3620014      -5.31196520E-06
   18.3935013      -5.06834431E-06
   18.4250011      -4.56687576E-06
   18.4565010      -3.84053374E-06
   18.4880009      -4.14049600E-06
   18.5195007      -4.11986503E-06
   18.5510006      -3.20139839E-06
   18.5825005      -2.75884076E-06
   18.6140003      -2.57823262E-06
   18.6455002      -2.49499749E-06
   18.6770000      -2.98393229E-06
   18.7084999      -2.24745077E-06
   18.7399998      -1.76273386E-06
   18.7715015      -1.79716324E-06
   18.8030014      -1.70824865E-06
   18.8345013      -9.99016152E-07
   18.8660011      -1.64426149E-06
   18.8975010      -6.25342523E-07
   18.9290009       3.22528386E-08
   18.9605007       1.62899610E-07
   18.9920006       7.05728809E-08
   19.0235004      -7.35368744E-08
   19.0550003       5.31163266E-07
   19.0865002       3.98526993E-07
   19.1180000       5.40445910E-07
   19.1494999       9.53681479E-07
   19.1809998       1.29592956E-06
   19.2125015       1.40823045E-06
   19.2440014       1.61715138E-06
   19.2755013       1.43729937E-06
   19.3070011       1.10211363E-06
   19.3385010       1.15593809E-06
   19.3700008       1.46812249E-06
   19.4015007       1.41363626E-06
   19.4330006       2.13229441E-06
   19.4645004       2.30635737E-06
   19.4960003       1.43126135E-06
   19.5275002       1.18671403E-06
   19.5590000       1.52951179E-06
   19.5904999       1.72725856E-06
   19.6219997       9.21334220E-07
   19.6535015       1.25227689E-06
   19.6850014       1.32947491E-06
   19.7165012       1.58280238E-06
   19.7480011       1.82014037E-06
   19.7795010       1.63088225E-06
   19.8110008       1.54744657E-06
   19.8425007       1.38496853E-06
   19.8740005       1.48112701E-06
   19.9055004       2.20733318E-06
   19.9370003       2.27916280E-06
   19.9685001       1.47041476E-06
   20.0000000       1.97207555E-06
