# Supplementary material for: Dynamics of HeHHe+ Rotational State Changes Induced by Collision with He: A Possible New Path in Early Universe Chemistry
Source: J Phys Chem A. 2021 Apr 26;125(17):3748–59. doi: 10.1021/acs.jpca.1c01820 (PMC8154607; doi:10.1021/acs.jpca.1c01820)
Supplement: Supplementary file 1 — jp1c01820_si_001.zip [file jp1c01820_si_001.zip › Supporting Information/ S1-multipolar radial coefficients/v=0-0_lambda=25.dat]

   1.10000002       260.199524    
   1.13150001       232.504211    
   1.16299999       206.304245    
   1.19449997       178.351654    
   1.22600007       153.306320    
   1.25750005       136.543091    
   1.28900003       121.099091    
   1.32050002       107.660797    
   1.35200000       92.1708221    
   1.38350010       80.3904877    
   1.41499996       71.2532272    
   1.44650006       62.8458748    
   1.47800004       55.4470673    
   1.50950003       49.0800133    
   1.54100001       41.9206352    
   1.57249999       36.4293442    
   1.60400009       32.2397995    
   1.63549995       28.3664951    
   1.66700006       24.9853954    
   1.69850004       21.1027527    
   1.73000002       18.4823399    
   1.76150012       16.3036041    
   1.79299998       14.3241177    
   1.82450008       12.5869074    
   1.85600007       11.0669947    
   1.88750005       9.31859207    
   1.91900003       8.12542248    
   1.95050001       7.13098621    
   1.98200011       6.23946428    
   2.01349998       5.43110609    
   2.04500008       4.54597235    
   2.07649994       3.97327113    
   2.10800004       3.46692133    
   2.13950014       3.01699924    
   2.17100000       2.62830234    
   2.20249987       2.27523136    
   2.23400021       1.88490343    
   2.26550007       1.63471007    
   2.29699993       1.41555047    
   2.32850003       1.22069180    
   2.36000013       1.05395758    
   2.39150000      0.904873431    
   2.42300010      0.738770068    
   2.45450020      0.632649422    
   2.48600006      0.540122509    
   2.51749992      0.460852444    
   2.54900002      0.384783238    
   2.58050013      0.309525669    
   2.61199999      0.261285245    
   2.64350009      0.217176095    
   2.67500019      0.180667952    
   2.70650005      0.149763122    
   2.73799992      0.119526371    
   2.76950002       9.04859975E-02
   2.80100012       7.27106184E-02
   2.83249998       5.51966056E-02
   2.86400008       4.19330262E-02
   2.89550018       2.88703348E-02
   2.92700005       1.63318384E-02
   2.95849991       8.93775187E-03
   2.99000001       3.52174044E-03
   3.02150011      -2.34705745E-03
   3.05299997      -7.56852375E-03
   3.08450007      -1.10123092E-02
   3.11600018      -1.42146181E-02
   3.14750004      -1.71871185E-02
   3.17899990      -1.82886682E-02
   3.21050024      -1.91252939E-02
   3.24200010      -2.07965877E-02
   3.27349997      -2.08876114E-02
   3.30499983      -2.09072940E-02
   3.33650017      -2.12689284E-02
   3.36800003      -2.12886576E-02
   3.39949989      -2.07831487E-02
   3.43100023      -2.04430260E-02
   3.46250010      -2.00962946E-02
   3.49399996      -1.95719916E-02
   3.52550030      -1.89165324E-02
   3.55700016      -1.83734130E-02
   3.58850002      -1.80371720E-02
   3.61999989      -1.75991915E-02
   3.65150023      -1.68812871E-02
   3.68300009      -1.61271114E-02
   3.71449995      -1.54070016E-02
   3.74600029      -1.47729469E-02
   3.77750015      -1.40837925E-02
   3.80900002      -1.35522727E-02
   3.84049988      -1.30092138E-02
   3.87200022      -1.24490988E-02
   3.90350008      -1.18816430E-02
   3.93499994      -1.13980100E-02
   3.96650028      -1.08558461E-02
   3.99800014      -1.03709223E-02
   4.02950001      -9.93808359E-03
   4.06099987      -9.52056330E-03
   4.09250021      -9.10931546E-03
   4.12400007      -8.63013510E-03
   4.15549994      -8.22104793E-03
   4.18700027      -7.85563421E-03
   4.21850014      -7.56658195E-03
   4.25000000      -7.29593076E-03
   4.28149986      -6.98147202E-03
   4.31300020      -6.60869433E-03
   4.34450006      -6.33082585E-03
   4.37599993      -6.06809789E-03
   4.40750027      -5.81764430E-03
   4.43900013      -5.56225423E-03
   4.47049999      -5.27998805E-03
   4.50199986      -5.06685628E-03
   4.53350019      -4.86378837E-03
   4.56500006      -4.66887141E-03
   4.59649992      -4.48260829E-03
   4.62800026      -4.29419661E-03
   4.65950012      -4.08115517E-03
   4.69099998      -3.92483361E-03
   4.72249985      -3.74907837E-03
   4.75400019      -3.61760147E-03
   4.78550005      -3.46465572E-03
   4.81699991      -3.31432000E-03
   4.84850025      -3.19174794E-03
   4.88000011      -3.07249278E-03
   4.91149998      -2.95766047E-03
   4.94300032      -2.83458363E-03
   4.97450018      -2.71339924E-03
   5.00600004      -2.61084642E-03
   5.03749990      -2.51761684E-03
   5.06900024      -2.42762454E-03
   5.10050011      -2.33907765E-03
   5.13199997      -2.21358496E-03
   5.16349983      -2.13938020E-03
   5.19500017      -2.07221764E-03
   5.22650003      -2.00028298E-03
   5.25799990      -1.93062017E-03
   5.28949976      -1.86678814E-03
   5.32100010      -1.78825739E-03
   5.35249996      -1.72260252E-03
   5.38399982      -1.66718138E-03
   5.41550016      -1.61296676E-03
   5.44700003      -1.55748881E-03
   5.47849989      -1.48745626E-03
   5.50999975      -1.43977336E-03
   5.54150009      -1.39312306E-03
   5.57299995      -1.35050796E-03
   5.60449982      -1.31017854E-03
   5.63600016      -1.26973353E-03
   5.66750002      -1.21726934E-03
   5.69899988      -1.17813784E-03
   5.73049974      -1.14001194E-03
   5.76200008      -1.10267685E-03
   5.79349995      -1.06710964E-03
   5.82499981      -1.02523179E-03
   5.85650015      -9.96689196E-04
   5.88800001      -9.70121357E-04
   5.91949987      -9.42235929E-04
   5.95100021      -9.13531112E-04
   5.98250008      -8.83856555E-04
   6.01399994      -8.48943600E-04
   6.04549980      -8.23783397E-04
   6.07700014      -7.98051362E-04
   6.10850000      -7.73039123E-04
   6.13999987      -7.49382190E-04
   6.17150021      -7.26785162E-04
   6.20300007      -6.97519339E-04
   6.23449993      -6.76169235E-04
   6.26599979      -6.57254481E-04
   6.29750013      -6.33230142E-04
   6.32900000      -6.09306560E-04
   6.36049986      -5.94412966E-04
   6.39200020      -5.77938044E-04
   6.42350006      -5.60638320E-04
   6.45499992      -5.45166025E-04
   6.48649979      -5.29851415E-04
   6.51800013      -5.13849780E-04
   6.54949999      -4.96872584E-04
   6.58099985      -4.84665768E-04
   6.61250019      -4.71166568E-04
   6.64400005      -4.59092116E-04
   6.67549992      -4.45232319E-04
   6.70699978      -4.32155561E-04
   6.73850012      -4.21561068E-04
   6.76999998      -4.11387067E-04
   6.80149984      -3.94955248E-04
   6.83300018      -3.88474728E-04
   6.86450005      -3.77279357E-04
   6.89599991      -3.65729589E-04
   6.92749977      -3.60439532E-04
   6.95900011      -3.52347008E-04
   6.99049997      -3.43856344E-04
   7.02199984      -3.34755256E-04
   7.05350018      -3.22502980E-04
   7.08500004      -3.13998607E-04
   7.11649990      -3.10086645E-04
   7.14800024      -3.02405679E-04
   7.17950010      -2.95503007E-04
   7.21099997      -2.86648778E-04
   7.24249983      -2.78994587E-04
   7.27400017      -2.72318255E-04
   7.30550003      -2.65926210E-04
   7.33699989      -2.60472792E-04
   7.36850023      -2.46616633E-04
   7.40000010      -2.44798634E-04
   7.43149996      -2.38858964E-04
   7.46299982      -2.33003957E-04
   7.49450016      -2.28013203E-04
   7.52600002      -2.22496703E-04
   7.55749989      -2.15014734E-04
   7.58900023      -2.09952763E-04
   7.62050009      -2.02553565E-04
   7.65199995      -1.96508088E-04
   7.68349981      -1.95392204E-04
   7.71500015      -1.89409533E-04
   7.74650002      -1.80993011E-04
   7.77799988      -1.79920477E-04
   7.80950022      -1.75995243E-04
   7.84100008      -1.71033302E-04
   7.87249994      -1.66858474E-04
   7.90399981      -1.58604496E-04
   7.93550014      -1.57890332E-04
   7.96700001      -1.54549038E-04
   7.99849987      -1.50647989E-04
   8.03000069      -1.46919672E-04
   8.06150055      -1.44278572E-04
   8.09300041      -1.39773838E-04
   8.12450027      -1.36628893E-04
   8.15600014      -1.33308786E-04
   8.18750000      -1.30243818E-04
   8.21899986      -1.27080260E-04
   8.25050068      -1.22965968E-04
   8.28200054      -1.21781653E-04
   8.31350040      -1.17725474E-04
   8.34500027      -1.14570466E-04
   8.37650013      -1.12525733E-04
   8.40799999      -1.10537250E-04
   8.43949986      -1.06440908E-04
   8.47100067      -1.03975457E-04
   8.50250053      -1.02500591E-04
   8.53400040      -1.00398785E-04
   8.56550026      -9.73625502E-05
   8.59700012      -9.49661990E-05
   8.62849998      -9.32846451E-05
   8.65999985      -9.10770614E-05
   8.69150066      -8.89674484E-05
   8.72300053      -8.74555044E-05
   8.75450039      -8.57386913E-05
   8.78600025      -8.38162159E-05
   8.81750011      -8.21702706E-05
   8.84899998      -7.96925233E-05
   8.88049984      -7.88643592E-05
   8.91200066      -7.50618055E-05
   8.94350052      -7.46365986E-05
   8.97500038      -7.43569981E-05
   9.00650024      -7.31256805E-05
   9.03800011      -7.15555580E-05
   9.06949997      -7.02685138E-05
   9.10100079      -6.86765488E-05
   9.13250065      -6.73560062E-05
   9.16400051      -6.59354700E-05
   9.19550037      -6.42404702E-05
   9.22700024      -6.29036513E-05
   9.25850010      -6.07179682E-05
   9.29000092      -6.02709224E-05
   9.32150078      -5.97969811E-05
   9.35300064      -5.92944816E-05
   9.38450050      -5.85926791E-05
   9.41600037      -5.70680459E-05
   9.44750023      -5.59444743E-05
   9.47900009      -5.57049898E-05
   9.51050091      -5.46303854E-05
   9.54200077      -5.35036197E-05
   9.57350063      -5.27858792E-05
   9.60500050      -5.18040288E-05
   9.63650036      -5.10689097E-05
   9.66800022      -4.85361634E-05
   9.69950008      -4.84162447E-05
   9.73100090      -4.90129933E-05
   9.76250076      -4.84832344E-05
   9.79400063      -4.77049398E-05
   9.82550049      -4.64389632E-05
   9.85700035      -4.55956615E-05
   9.88850021      -4.44194120E-05
   9.92000008      -4.33137720E-05
   9.95150089      -4.41538759E-05
   9.98300076      -4.18142881E-05
   10.0145006      -4.25888247E-05
   10.0460005      -4.20462566E-05
   10.0775003      -4.11459296E-05
   10.1090002      -3.96080941E-05
   10.1405001      -3.76677963E-05
   10.1720009      -3.91846988E-05
   10.2035007      -3.72435970E-05
   10.2350006      -3.70769922E-05
   10.2665005      -3.68946130E-05
   10.2980003      -3.62822102E-05
   10.3295002      -3.51296476E-05
   10.3610001      -3.47103087E-05
   10.3925009      -3.37613310E-05
   10.4240007      -3.34405267E-05
   10.4555006      -3.31769261E-05
   10.4870005      -3.27564449E-05
   10.5185003      -3.19155552E-05
   10.5500002      -3.10057076E-05
   10.5815010      -3.01305809E-05
   10.6130009      -2.96002818E-05
   10.6445007      -2.88648607E-05
   10.6760006      -2.81115663E-05
   10.7075005      -2.77745730E-05
   10.7390003      -2.67007490E-05
   10.7705002      -2.67906598E-05
   10.8020010      -2.62262547E-05
   10.8335009      -2.55633367E-05
   10.8650007      -2.49361856E-05
   10.8965006      -2.44769544E-05
   10.9280005      -2.43183222E-05
   10.9595003      -2.37475342E-05
   10.9910002      -2.31844188E-05
   11.0225010      -2.27657256E-05
   11.0540009      -2.23311563E-05
   11.0855007      -2.17461220E-05
   11.1170006      -2.17855304E-05
   11.1485004      -2.11501883E-05
   11.1800003      -2.13434159E-05
   11.2115002      -2.09735081E-05
   11.2430010      -2.05944561E-05
   11.2745008      -2.04323132E-05
   11.3060007      -1.98339840E-05
   11.3375006      -1.81285195E-05
   11.3690004      -1.83691318E-05
   11.4005003      -1.85216668E-05
   11.4320002      -1.85932695E-05
   11.4635010      -1.84779401E-05
   11.4950008      -1.73108419E-05
   11.5265007      -1.78847877E-05
   11.5580006      -1.80785464E-05
   11.5895004      -1.76164649E-05
   11.6210003      -1.71509910E-05
   11.6525002      -1.71430456E-05
   11.6840010      -1.69508185E-05
   11.7155008      -1.65973561E-05
   11.7470007      -1.65009369E-05
   11.7785006      -1.67124417E-05
   11.8100004      -1.66028603E-05
   11.8415003      -1.58978273E-05
   11.8730001      -1.51912282E-05
   11.9045010      -1.50089927E-05
   11.9360008      -1.47117635E-05
   11.9675007      -1.43375983E-05
   11.9990005      -1.37671332E-05
   12.0305004      -1.29615319E-05
   12.0620003      -1.28174624E-05
   12.0935001      -1.37913094E-05
   12.1250010      -1.27886060E-05
   12.1565008      -1.21895373E-05
   12.1880007      -1.20541927E-05
   12.2195005      -1.19912602E-05
   12.2510004      -1.20897676E-05
   12.2825003      -1.14119921E-05
   12.3140001      -1.14006925E-05
   12.3455009      -1.10816700E-05
   12.3770008      -1.05431091E-05
   12.4085007      -1.01037040E-05
   12.4400005      -9.84139115E-06
   12.4715004      -9.36423385E-06
   12.5030003      -8.57166651E-06
   12.5345001      -8.27903932E-06
   12.5660009      -8.73868612E-06
   12.5975008      -9.15539295E-06
   12.6290007      -8.85775808E-06
   12.6605005      -8.00297039E-06
   12.6920004      -7.30782995E-06
   12.7235003      -6.95703966E-06
   12.7550001      -7.06578339E-06
   12.7865009      -7.31630553E-06
   12.8180008      -5.94968878E-06
   12.8495007      -6.34823027E-06
   12.8810005      -5.93163031E-06
   12.9125004      -5.72582076E-06
   12.9440002      -5.49119704E-06
   12.9755001      -5.05817070E-06
   13.0070009      -6.37206813E-06
   13.0385008      -4.64762297E-06
   13.0700006      -6.00990188E-06
   13.1015005      -5.83564452E-06
   13.1330004      -5.34982246E-06
   13.1645002      -4.87976786E-06
   13.1960011      -4.98453483E-06
   13.2275009      -4.38020334E-06
   13.2590008      -4.74129956E-06
   13.2905006      -4.47866705E-06
   13.3220005      -4.27307305E-06
   13.3535004      -4.47014827E-06
   13.3850002      -4.34611547E-06
   13.4165010      -4.46164631E-06
   13.4480009      -4.30608361E-06
   13.4795008      -4.62980142E-06
   13.5110006      -5.12956058E-06
   13.5425005      -4.96413986E-06
   13.5740004      -4.36119581E-06
   13.6055002      -4.31262652E-06
   13.6370010      -4.42547298E-06
   13.6685009      -4.63877723E-06
   13.7000008      -4.74689932E-06
   13.7315006      -4.23066331E-06
   13.7630005      -4.36522532E-06
   13.7945004      -4.24615564E-06
   13.8260002      -4.76610739E-06
   13.8575010      -4.99424959E-06
   13.8890009      -4.98885674E-06
   13.9205008      -4.79025357E-06
   13.9520006      -4.04674392E-06
   13.9835005      -4.03212289E-06
   14.0150003      -3.76941989E-06
   14.0465002      -3.95632333E-06
   14.0780010      -4.43839917E-06
   14.1095009      -4.04219054E-06
   14.1410007      -4.22302992E-06
   14.1725006      -4.62912203E-06
   14.2040005      -4.01421312E-06
   14.2355003      -3.75247487E-06
   14.2670002      -3.62705600E-06
   14.2985010      -3.30599210E-06
   14.3300009      -3.76253934E-06
   14.3615007      -3.55741008E-06
   14.3930006      -3.13986584E-06
   14.4245005      -2.66797906E-06
   14.4560003      -2.50999778E-06
   14.4875002      -2.85509350E-06
   14.5190010      -2.23014081E-06
   14.5505009      -3.24533767E-06
   14.5820007      -2.79455185E-06
   14.6135006      -2.26281941E-06
   14.6450005      -2.06997743E-06
   14.6765003      -2.00394038E-06
   14.7080002      -1.71910096E-06
   14.7395010      -1.45735726E-06
   14.7710009      -1.28002944E-06
   14.8025007      -1.59543970E-06
   14.8340006      -1.69086229E-06
   14.8655005      -1.43531884E-06
   14.8970003      -1.14069269E-06
   14.9285002      -6.89556543E-07
   14.9600010      -7.06759522E-07
   14.9915009      -1.21373967E-06
   15.0230007      -1.26518330E-06
   15.0545006      -3.06192447E-07
   15.0860004      -4.06945787E-07
   15.1175003      -1.08975769E-06
   15.1490002      -7.21094978E-07
   15.1805010      -7.67702033E-07
   15.2120008      -8.42720283E-07
   15.2435007      -5.17728040E-07
   15.2750006      -1.71171803E-06
   15.3065004      -5.49533574E-08
   15.3380003      -1.12447651E-06
   15.3695002      -1.19260403E-06
   15.4010010      -1.07299502E-06
   15.4325008      -1.18417620E-06
   15.4640007      -1.34222603E-06
   15.4955006      -3.45047653E-07
   15.5270004      -7.38049607E-07
   15.5585003      -7.70478437E-07
   15.5900002      -8.34961440E-07
   15.6215010      -1.92914968E-06
   15.6530008      -1.39333565E-06
   15.6845007      -1.36815231E-06
   15.7160006      -1.26905434E-06
   15.7475004      -1.35116068E-06
   15.7790003      -1.56510555E-06
   15.8105001      -1.57875138E-06
   15.8420010      -1.79341680E-06
   15.8735008      -1.04388585E-06
   15.9050007      -1.68726888E-06
   15.9365005      -2.36567666E-06
   15.9680004      -2.42017768E-06
   15.9995003      -1.98054545E-06
   16.0310001      -1.74252057E-06
   16.0625000      -1.65679353E-06
   16.0939999      -2.20940706E-06
   16.1254997      -2.40400482E-06
   16.1569996      -2.60987713E-06
   16.1884995      -2.89012769E-06
   16.2199993      -2.21196387E-06
   16.2515011      -1.30865806E-06
   16.2830009      -1.76447679E-06
   16.3145008      -2.59592161E-06
   16.3460007      -2.64970072E-06
   16.3775005      -2.30564024E-06
   16.4090004      -1.68059239E-06
   16.4405003      -1.88741478E-06
   16.4720001      -2.35375455E-06
   16.5035000      -2.18371565E-06
   16.5349998      -1.91359413E-06
   16.5664997      -1.77462641E-06
   16.5979996      -1.71460954E-06
   16.6294994      -2.08302913E-06
   16.6609993      -2.46548962E-06
   16.6925011      -2.65946073E-06
   16.7240009      -2.51514257E-06
   16.7555008      -2.32063144E-06
   16.7870007      -2.83704730E-06
   16.8185005      -2.68528697E-06
   16.8500004      -2.33371748E-06
   16.8815002      -2.47198932E-06
   16.9130001      -2.60515526E-06
   16.9445000      -2.42541000E-06
   16.9759998      -2.60530783E-06
   17.0074997      -2.80561585E-06
   17.0389996      -2.63450443E-06
   17.0704994      -2.74265244E-06
   17.1020012      -2.85415081E-06
   17.1335011      -2.65866720E-06
   17.1650009      -3.18443585E-06
   17.1965008      -3.29609361E-06
   17.2280006      -2.81703888E-06
   17.2595005      -3.01590467E-06
   17.2910004      -3.26877512E-06
   17.3225002      -2.91181459E-06
   17.3540001      -2.90009416E-06
   17.3855000      -3.27580301E-06
   17.4169998      -3.37685219E-06
   17.4485016      -3.53241580E-06
   17.4800014      -3.62906076E-06
   17.5115013      -3.11310168E-06
   17.5430012      -3.95083362E-06
   17.5745010      -3.01934369E-06
   17.6060009      -3.71719489E-06
   17.6375008      -4.07700645E-06
   17.6690006      -3.94874496E-06
   17.7005005      -3.73120611E-06
   17.7320004      -3.75529521E-06
   17.7635002      -3.80885194E-06
   17.7950001      -3.93385471E-06
   17.8264999      -4.17413366E-06
   17.8579998      -4.19505704E-06
   17.8895016      -3.55334146E-06
   17.9210014      -2.92073241E-06
   17.9525013      -3.45666899E-06
   17.9840012      -3.28135525E-06
   18.0155010      -3.56862961E-06
   18.0470009      -3.81599284E-06
   18.0785007      -3.73372450E-06
   18.1100006      -3.69787449E-06
   18.1415005      -3.28141027E-06
   18.1730003      -3.12978591E-06
   18.2045002      -3.92692755E-06
   18.2360001      -3.92491802E-06
   18.2674999      -2.47314711E-06
   18.2989998      -3.28974488E-06
   18.3305016      -2.78367020E-06
   18.3620014      -3.04446257E-06
   18.3935013      -2.60864340E-06
   18.4250011      -2.09310656E-06
   18.4565010      -2.02347405E-06
   18.4880009      -3.05526191E-06
   18.5195007      -2.43039358E-06
   18.5510006      -2.54793736E-06
   18.5825005      -2.04491539E-06
   18.6140003      -1.65676795E-06
   18.6455002      -1.68801068E-06
   18.6770000      -1.89968455E-06
   18.7084999      -1.35641153E-06
   18.7399998      -1.55923942E-06
   18.7715015      -1.27075725E-06
   18.8030014      -8.29184557E-07
   18.8345013      -3.67656810E-07
   18.8660011      -2.39590520E-07
   18.8975010      -9.25610209E-07
   18.9290009      -8.49135574E-07
   18.9605007      -8.07465312E-07
   18.9920006      -8.03672378E-07
   19.0235004      -8.36140543E-07
   19.0550003       2.90422605E-07
   19.0865002      -3.75763079E-07
   19.1180000      -3.64945095E-07
   19.1494999      -4.32789591E-07
   19.1809998      -3.84659955E-07
   19.2125015       1.90867297E-07
   19.2440014      -2.54797669E-07
   19.2755013       1.13102658E-07
   19.3070011      -2.98520291E-07
   19.3385010      -4.04432882E-07
   19.3700008      -2.53135966E-07
   19.4015007       4.76997890E-08
   19.4330006       8.59201919E-07
   19.4645004      -8.15845809E-08
   19.4960003       7.36761194E-08
   19.5275002       3.81106275E-07
   19.5590000       6.83166945E-07
   19.5904999       7.05170692E-07
   19.6219997       4.28427995E-07
   19.6535015       5.85211524E-07
   19.6850014       7.08296398E-07
   19.7165012       8.33502440E-07
   19.7480011       9.27066765E-07
   19.7795010       8.78504466E-07
   19.8110008       1.25459167E-06
   19.8425007       8.09047947E-07
   19.8740005       4.57465916E-07
   19.9055004       4.18507057E-07
   19.9370003       4.05230395E-07
   19.9685001       2.51023067E-07
   20.0000000       1.10965630E-07
