# Supplementary material for: Dynamics of HeHHe+ Rotational State Changes Induced by Collision with He: A Possible New Path in Early Universe Chemistry
Source: J Phys Chem A. 2021 Apr 26;125(17):3748–59. doi: 10.1021/acs.jpca.1c01820 (PMC8154607; doi:10.1021/acs.jpca.1c01820)
Supplement: Supplementary file 1 — jp1c01820_si_001.zip [file jp1c01820_si_001.zip › Supporting Information/S2-rot.inelastic rate coefficients/02to04.rate]

   5.0000000000000000        3.7141959884443856E-014
   6.0000000000000000        1.8062227999634606E-013
   7.0000000000000000        5.5740510780697893E-013
   8.0000000000000000        1.2945484661183056E-012
   9.0000000000000000        2.4877431270128098E-012
   10.000000000000000        4.1875600997175372E-012
   11.000000000000000        6.4020636003934972E-012
   12.000000000000000        9.1068181931018484E-012
   13.000000000000000        1.2256125622797473E-011
   14.000000000000000        1.5792624665431868E-011
   15.000000000000000        1.9654441852106417E-011
   16.000000000000000        2.3780038795304064E-011
   17.000000000000000        2.8111225948384421E-011
   18.000000000000000        3.2594842684155712E-011
   19.000000000000000        3.7183525108972664E-011
   20.000000000000000        4.1835881553414392E-011
   21.000000000000000        4.6516304386390983E-011
   22.000000000000000        5.1194574903516901E-011
   23.000000000000000        5.5845365154575486E-011
   24.000000000000000        6.0447703249260687E-011
   25.000000000000000        6.4984443084249151E-011
   26.000000000000000        6.9441762284335068E-011
   27.000000000000000        7.3808700908776927E-011
   28.000000000000000        7.8076746283348831E-011
   29.000000000000000        8.2239464860633056E-011
   30.000000000000000        8.6292179369277987E-011
   31.000000000000000        9.0231688059105661E-011
   32.000000000000000        9.4056022157478620E-011
   33.000000000000000        9.7764237437769445E-011
   34.000000000000000        1.0135623587381833E-010
   35.000000000000000        1.0483261359078658E-010
   36.000000000000000        1.0819453164286143E-010
   37.000000000000000        1.1144360650128193E-010
   38.000000000000000        1.1458181749122682E-010
   39.000000000000000        1.1761142875520165E-010
   40.000000000000000        1.2053492363396487E-010
   41.000000000000000        1.2335494963938575E-010
   42.000000000000000        1.2607427244584789E-010
   43.000000000000000        1.2869573754877183E-010
   44.000000000000000        1.3122223843255078E-010
   45.000000000000000        1.3365669025815875E-010
   46.000000000000000        1.3600200822563873E-010
   47.000000000000000        1.3826108989130143E-010
   48.000000000000000        1.4043680082629772E-010
   49.000000000000000        1.4253196309461724E-010
   50.000000000000000        1.4454934610661847E-010
   51.000000000000000        1.4649165947076871E-010
   52.000000000000000        1.4836154752300491E-010
   53.000000000000000        1.5016158526145057E-010
   54.000000000000000        1.5189427545535209E-010
   55.000000000000000        1.5356204673209679E-010
   56.000000000000000        1.5516725247596896E-010
   57.000000000000000        1.5671217039763117E-010
   58.000000000000000        1.5819900265487973E-010
   59.000000000000000        1.5962987642356497E-010
   60.000000000000000        1.6100684483317331E-010
   61.000000000000000        1.6233188819484312E-010
   62.000000000000000        1.6360691546088764E-010
   63.000000000000000        1.6483376586450994E-010
   64.000000000000000        1.6601421069657253E-010
   65.000000000000000        1.6714995518324061E-010
   66.000000000000000        1.6824264043424364E-010
   67.000000000000000        1.6929384543652038E-010
   68.000000000000000        1.7030508907229784E-010
   69.000000000000000        1.7127783214428676E-010
   70.000000000000000        1.7221347939375771E-010
   71.000000000000000        1.7311338149988387E-010
   72.000000000000000        1.7397883705094972E-010
   73.000000000000000        1.7481109447990704E-010
   74.000000000000000        1.7561135395833804E-010
   75.000000000000000        1.7638076924423504E-010
   76.000000000000000        1.7712044948012476E-010
   77.000000000000000        1.7783146093901389E-010
   78.000000000000000        1.7851482871642623E-010
   79.000000000000000        1.7917153836746628E-010
   80.000000000000000        1.7980253748838279E-010
   81.000000000000000        1.8040873724257624E-010
   82.000000000000000        1.8099101383135100E-010
   83.000000000000000        1.8155020991003112E-010
   84.000000000000000        1.8208713595029246E-010
   85.000000000000000        1.8260257154977178E-010
   86.000000000000000        1.8309726669015717E-010
   87.000000000000000        1.8357194294508843E-010
   88.000000000000000        1.8402729463928383E-010
   89.000000000000000        1.8446398996037398E-010
   90.000000000000000        1.8488267202496137E-010
   91.000000000000000        1.8528395990045578E-010
   92.000000000000000        1.8566844958424125E-010
   93.000000000000000        1.8603671494172715E-010
   94.000000000000000        1.8638930860483217E-010
   95.000000000000000        1.8672676283241741E-010
   96.000000000000000        1.8704959033416959E-010
   97.000000000000000        1.8735828505940144E-010
   98.000000000000000        1.8765332295219152E-010
   99.000000000000000        1.8793516267426003E-010
   100.00000000000000        1.8820424629692952E-010
   101.00000000000000        1.8846099996347535E-010
   102.00000000000000        1.8870583452313109E-010
   103.00000000000000        1.8893914613796631E-010
   104.00000000000000        1.8916131686381182E-010
   105.00000000000000        1.8937271520636596E-010
   106.00000000000000        1.8957369665356278E-010
   107.00000000000000        1.8976460418524999E-010
   108.00000000000000        1.8994576876117686E-010
   109.00000000000000        1.9011750978825072E-010
   110.00000000000000        1.9028013556798305E-010
   111.00000000000000        1.9043394372500407E-010
   112.00000000000000        1.9057922161748977E-010
   113.00000000000000        1.9071624673030474E-010
   114.00000000000000        1.9084528705163369E-010
   115.00000000000000        1.9096660143383551E-010
   116.00000000000000        1.9108043993922484E-010
   117.00000000000000        1.9118704417145178E-010
   118.00000000000000        1.9128664759311758E-010
   119.00000000000000        1.9137947583024912E-010
   120.00000000000000        1.9146574696420024E-010
   121.00000000000000        1.9154567181155519E-010
   122.00000000000000        1.9161945419255003E-010
   123.00000000000000        1.9168729118853158E-010
   124.00000000000000        1.9174937338893128E-010
   125.00000000000000        1.9180588512821969E-010
   126.00000000000000        1.9185700471327800E-010
   127.00000000000000        1.9190290464161288E-010
   128.00000000000000        1.9194375181080922E-010
   129.00000000000000        1.9197970771960723E-010
   130.00000000000000        1.9201092866096806E-010
   131.00000000000000        1.9203756590747423E-010
   132.00000000000000        1.9205976588939803E-010
   133.00000000000000        1.9207767036575537E-010
   134.00000000000000        1.9209141658864439E-010
   135.00000000000000        1.9210113746116055E-010
   136.00000000000000        1.9210696168915973E-010
   137.00000000000000        1.9210901392713395E-010
   138.00000000000000        1.9210741491845148E-010
   139.00000000000000        1.9210228163019422E-010
   140.00000000000000        1.9209372738282885E-010
   141.00000000000000        1.9208186197492306E-010
   142.00000000000000        1.9206679180311739E-010
   143.00000000000000        1.9204861997755011E-010
   144.00000000000000        1.9202744643292787E-010
   145.00000000000000        1.9200336803541653E-010
   146.00000000000000        1.9197647868553249E-010
   147.00000000000000        1.9194686941719556E-010
   148.00000000000000        1.9191462849309921E-010
   149.00000000000000        1.9187984149655646E-010
   150.00000000000000        1.9184259141995464E-010
   151.00000000000000        1.9180295874996838E-010
   152.00000000000000        1.9176102154965294E-010
   153.00000000000000        1.9171685553754760E-010
   154.00000000000000        1.9167053416391153E-010
   155.00000000000000        1.9162212868420252E-010
   156.00000000000000        1.9157170822991317E-010
   157.00000000000000        1.9151933987686233E-010
   158.00000000000000        1.9146508871105665E-010
   159.00000000000000        1.9140901789219893E-010
   160.00000000000000        1.9135118871495620E-010
   161.00000000000000        1.9129166066805605E-010
   162.00000000000000        1.9123049149131253E-010
   163.00000000000000        1.9116773723065203E-010
   164.00000000000000        1.9110345229121834E-010
   165.00000000000000        1.9103768948863487E-010
   166.00000000000000        1.9097050009848978E-010
   167.00000000000000        1.9090193390411811E-010
   168.00000000000000        1.9083203924273809E-010
   169.00000000000000        1.9076086305001197E-010
   170.00000000000000        1.9068845090308631E-010
   171.00000000000000        1.9061484706217117E-010
   172.00000000000000        1.9054009451071006E-010
   173.00000000000000        1.9046423499420072E-010
   174.00000000000000        1.9038730905770631E-010
   175.00000000000000        1.9030935608211626E-010
   176.00000000000000        1.9023041431919557E-010
   177.00000000000000        1.9015052092547190E-010
   178.00000000000000        1.9006971199499976E-010
   179.00000000000000        1.8998802259104553E-010
   180.00000000000000        1.8990548677673116E-010
   181.00000000000000        1.8982213764467475E-010
   182.00000000000000        1.8973800734566562E-010
   183.00000000000000        1.8965312711640576E-010
   184.00000000000000        1.8956752730635469E-010
   185.00000000000000        1.8948123740370507E-010
   186.00000000000000        1.8939428606052836E-010
   187.00000000000000        1.8930670111710979E-010
   188.00000000000000        1.8921850962550701E-010
   189.00000000000000        1.8912973787236338E-010
   190.00000000000000        1.8904041140099163E-010
   191.00000000000000        1.8895055503276402E-010
   192.00000000000000        1.8886019288782788E-010
   193.00000000000000        1.8876934840516896E-010
   194.00000000000000        1.8867804436204896E-010
   195.00000000000000        1.8858630289283700E-010
   196.00000000000000        1.8849414550725522E-010
   197.00000000000000        1.8840159310805799E-010
   198.00000000000000        1.8830866600816863E-010
   199.00000000000000        1.8821538394728486E-010
   200.00000000000000        1.8812176610797715E-010
   201.00000000000000        1.8802783113129498E-010
   202.00000000000000        1.8793359713189467E-010
   203.00000000000000        1.8783908171271171E-010
   204.00000000000000        1.8774430197918450E-010
   205.00000000000000        1.8764927455305159E-010
   206.00000000000000        1.8755401558573208E-010
   207.00000000000000        1.8745854077130454E-010
   208.00000000000000        1.8736286535909741E-010
   209.00000000000000        1.8726700416590505E-010
   210.00000000000000        1.8717097158783865E-010
   211.00000000000000        1.8707478161182713E-010
   212.00000000000000        1.8697844782677715E-010
   213.00000000000000        1.8688198343440475E-010
   214.00000000000000        1.8678540125974778E-010
   215.00000000000000        1.8668871376137134E-010
   216.00000000000000        1.8659193304127434E-010
   217.00000000000000        1.8649507085450504E-010
   218.00000000000000        1.8639813861850427E-010
   219.00000000000000        1.8630114742216803E-010
   220.00000000000000        1.8620410803465634E-010
   221.00000000000000        1.8610703091394415E-010
   222.00000000000000        1.8600992621512764E-010
   223.00000000000000        1.8591280379849329E-010
   224.00000000000000        1.8581567323735290E-010
   225.00000000000000        1.8571854382566069E-010
   226.00000000000000        1.8562142458540929E-010
   227.00000000000000        1.8552432427381840E-010
   228.00000000000000        1.8542725139031856E-010
   229.00000000000000        1.8533021418333962E-010
   230.00000000000000        1.8523322065690821E-010
   231.00000000000000        1.8513627857705748E-010
   232.00000000000000        1.8503939547806103E-010
   233.00000000000000        1.8494257866849073E-010
   234.00000000000000        1.8484583523710622E-010
   235.00000000000000        1.8474917205858150E-010
   236.00000000000000        1.8465259579907150E-010
   237.00000000000000        1.8455611292162699E-010
   238.00000000000000        1.8445972969145810E-010
   239.00000000000000        1.8436345218105435E-010
   240.00000000000000        1.8426728627516447E-010
   241.00000000000000        1.8417123767563805E-010
   242.00000000000000        1.8407531190613856E-010
   243.00000000000000        1.8397951431672501E-010
   244.00000000000000        1.8388385008830986E-010
   245.00000000000000        1.8378832423699661E-010
   246.00000000000000        1.8369294161830091E-010
   247.00000000000000        1.8359770693125632E-010
   248.00000000000000        1.8350262472241046E-010
   249.00000000000000        1.8340769938971391E-010
   250.00000000000000        1.8331293518630509E-010
   251.00000000000000        1.8321833622419312E-010
   252.00000000000000        1.8312390647784438E-010
   253.00000000000000        1.8302964978767246E-010
   254.00000000000000        1.8293556986343489E-010
   255.00000000000000        1.8284167028754182E-010
   256.00000000000000        1.8274795451827698E-010
   257.00000000000000        1.8265442589293178E-010
   258.00000000000000        1.8256108763085961E-010
   259.00000000000000        1.8246794283644879E-010
   260.00000000000000        1.8237499450201898E-010
   261.00000000000000        1.8228224551063892E-010
   262.00000000000000        1.8218969863887588E-010
   263.00000000000000        1.8209735655946849E-010
   264.00000000000000        1.8200522184393340E-010
   265.00000000000000        1.8191329696510485E-010
   266.00000000000000        1.8182158429960609E-010
   267.00000000000000        1.8173008613025945E-010
   268.00000000000000        1.8163880464843421E-010
   269.00000000000000        1.8154774195633421E-010
   270.00000000000000        1.8145690006922538E-010
   271.00000000000000        1.8136628091760967E-010
   272.00000000000000        1.8127588634934033E-010
   273.00000000000000        1.8118571813168653E-010
   274.00000000000000        1.8109577795334242E-010
   275.00000000000000        1.8100606742638885E-010
   276.00000000000000        1.8091658808820325E-010
   277.00000000000000        1.8082734140332145E-010
   278.00000000000000        1.8073832876525459E-010
   279.00000000000000        1.8064955149825919E-010
   280.00000000000000        1.8056101085906307E-010
   281.00000000000000        1.8047270803854787E-010
   282.00000000000000        1.8038464416339112E-010
   283.00000000000000        1.8029682029766646E-010
   284.00000000000000        1.8020923744440339E-010
   285.00000000000000        1.8012189654711137E-010
   286.00000000000000        1.8003479849126302E-010
   287.00000000000000        1.7994794410574321E-010
   288.00000000000000        1.7986133416426038E-010
   289.00000000000000        1.7977496938672713E-010
   290.00000000000000        1.7968885044060140E-010
   291.00000000000000        1.7960297794220089E-010
   292.00000000000000        1.7951735245798099E-010
   293.00000000000000        1.7943197450578433E-010
   294.00000000000000        1.7934684455605872E-010
   295.00000000000000        1.7926196303304645E-010
   296.00000000000000        1.7917733031594403E-010
   297.00000000000000        1.7909294674003626E-010
   298.00000000000000        1.7900881259779906E-010
   299.00000000000000        1.7892492813997978E-010
   300.00000000000000        1.7884129357664995E-010
   301.00000000000000        1.7875790907823339E-010
   302.00000000000000        1.7867477477650855E-010
   303.00000000000000        1.7859189076558967E-010
   304.00000000000000        1.7850925710288221E-010
   305.00000000000000        1.7842687381001687E-010
   306.00000000000000        1.7834474087376140E-010
   307.00000000000000        1.7826285824691142E-010
   308.00000000000000        1.7818122584915927E-010
   309.00000000000000        1.7809984356794296E-010
   310.00000000000000        1.7801871125927644E-010
   311.00000000000000        1.7793782874855820E-010
   312.00000000000000        1.7785719583136393E-010
   313.00000000000000        1.7777681227421751E-010
   314.00000000000000        1.7769667781534695E-010
   315.00000000000000        1.7761679216542063E-010
   316.00000000000000        1.7753715500826980E-010
   317.00000000000000        1.7745776600159006E-010
   318.00000000000000        1.7737862477762949E-010
   319.00000000000000        1.7729973094386194E-010
   320.00000000000000        1.7722108408364111E-010
   321.00000000000000        1.7714268375684389E-010
   322.00000000000000        1.7706452950049667E-010
   323.00000000000000        1.7698662082938762E-010
   324.00000000000000        1.7690895723666560E-010
   325.00000000000000        1.7683153819442564E-010
   326.00000000000000        1.7675436315428084E-010
   327.00000000000000        1.7667743154792015E-010
   328.00000000000000        1.7660074278765704E-010
   329.00000000000000        1.7652429626696179E-010
   330.00000000000000        1.7644809136098447E-010
   331.00000000000000        1.7637212742706567E-010
   332.00000000000000        1.7629640380523504E-010
   333.00000000000000        1.7622091981869998E-010
   334.00000000000000        1.7614567477432246E-010
   335.00000000000000        1.7607066796308481E-010
   336.00000000000000        1.7599589866054731E-010
   337.00000000000000        1.7592136612729394E-010
   338.00000000000000        1.7584706960936770E-010
   339.00000000000000        1.7577300833869829E-010
   340.00000000000000        1.7569918153351874E-010
   341.00000000000000        1.7562558839877460E-010
   342.00000000000000        1.7555222812652130E-010
   343.00000000000000        1.7547909989631632E-010
   344.00000000000000        1.7540620287559967E-010
   345.00000000000000        1.7533353622006874E-010
   346.00000000000000        1.7526109907404258E-010
   347.00000000000000        1.7518889057081985E-010
   348.00000000000000        1.7511690983302927E-010
   349.00000000000000        1.7504515597296934E-010
   350.00000000000000        1.7497362809294645E-010
   351.00000000000000        1.7490232528559933E-010
   352.00000000000000        1.7483124663422126E-010
   353.00000000000000        1.7476039121307252E-010
   354.00000000000000        1.7468975808768809E-010
   355.00000000000000        1.7461934631517676E-010
   356.00000000000000        1.7454915494451556E-010
   357.00000000000000        1.7447918301683680E-010
   358.00000000000000        1.7440942956570926E-010
   359.00000000000000        1.7433989361741397E-010
   360.00000000000000        1.7427057419121220E-010
   361.00000000000000        1.7420147029961072E-010
   362.00000000000000        1.7413258094861811E-010
   363.00000000000000        1.7406390513799871E-010
   364.00000000000000        1.7399544186151824E-010
   365.00000000000000        1.7392719010718669E-010
   366.00000000000000        1.7385914885749428E-010
   367.00000000000000        1.7379131708964338E-010
   368.00000000000000        1.7372369377577519E-010
   369.00000000000000        1.7365627788319158E-010
   370.00000000000000        1.7358906837457217E-010
   371.00000000000000        1.7352206420818705E-010
   372.00000000000000        1.7345526433810443E-010
   373.00000000000000        1.7338866771439489E-010
   374.00000000000000        1.7332227328333044E-010
   375.00000000000000        1.7325607998757956E-010
   376.00000000000000        1.7319008676639805E-010
   377.00000000000000        1.7312429255581601E-010
   378.00000000000000        1.7305869628882150E-010
   379.00000000000000        1.7299329689553823E-010
   380.00000000000000        1.7292809330340258E-010
   381.00000000000000        1.7286308443733314E-010
   382.00000000000000        1.7279826921990097E-010
   383.00000000000000        1.7273364657149196E-010
   384.00000000000000        1.7266921541046899E-010
   385.00000000000000        1.7260497465332906E-010
   386.00000000000000        1.7254092321485678E-010
   387.00000000000000        1.7247706000827720E-010
   388.00000000000000        1.7241338394540046E-010
   389.00000000000000        1.7234989393676921E-010
   390.00000000000000        1.7228658889179857E-010
   391.00000000000000        1.7222346771891458E-010
   392.00000000000000        1.7216052932569023E-010
   393.00000000000000        1.7209777261897779E-010
   394.00000000000000        1.7203519650503843E-010
   395.00000000000000        1.7197279988966922E-010
   396.00000000000000        1.7191058167832778E-010
   397.00000000000000        1.7184854077625326E-010
   398.00000000000000        1.7178667608858634E-010
   399.00000000000000        1.7172498652048435E-010
   400.00000000000000        1.7166347097723601E-010
   401.00000000000000        1.7160212836437223E-010
   402.00000000000000        1.7154095758777656E-010
   403.00000000000000        1.7147995755378990E-010
   404.00000000000000        1.7141912716931618E-010
   405.00000000000000        1.7135846534192447E-010
   406.00000000000000        1.7129797097994784E-010
   407.00000000000000        1.7123764299258198E-010
   408.00000000000000        1.7117748028998010E-010
   409.00000000000000        1.7111748178334675E-010
   410.00000000000000        1.7105764638502931E-010
   411.00000000000000        1.7099797300860649E-010
   412.00000000000000        1.7093846056897618E-010
   413.00000000000000        1.7087910798244178E-010
   414.00000000000000        1.7081991416679353E-010
   415.00000000000000        1.7076087804139244E-010
   416.00000000000000        1.7070199852724815E-010
   417.00000000000000        1.7064327454709863E-010
   418.00000000000000        1.7058470502548493E-010
   419.00000000000000        1.7052628888882659E-010
   420.00000000000000        1.7046802506549388E-010
   421.00000000000000        1.7040991248587928E-010
   422.00000000000000        1.7035195008246633E-010
   423.00000000000000        1.7029413678989875E-010
   424.00000000000000        1.7023647154504498E-010
   425.00000000000000        1.7017895328706474E-010
   426.00000000000000        1.7012158095747028E-010
   427.00000000000000        1.7006435350018989E-010
   428.00000000000000        1.7000726986162716E-010
   429.00000000000000        1.6995032899071978E-010
   430.00000000000000        1.6989352983899718E-010
   431.00000000000000        1.6983687136063706E-010
   432.00000000000000        1.6978035251251873E-010
   433.00000000000000        1.6972397225427742E-010
   434.00000000000000        1.6966772954835596E-010
   435.00000000000000        1.6961162336005596E-010
   436.00000000000000        1.6955565265758639E-010
   437.00000000000000        1.6949981641211214E-010
   438.00000000000000        1.6944411359780152E-010
   439.00000000000000        1.6938854319187089E-010
   440.00000000000000        1.6933310417463109E-010
   441.00000000000000        1.6927779552952880E-010
   442.00000000000000        1.6922261624318998E-010
   443.00000000000000        1.6916756530546126E-010
   444.00000000000000        1.6911264170944959E-010
   445.00000000000000        1.6905784445156103E-010
   446.00000000000000        1.6900317253153981E-010
   447.00000000000000        1.6894862495250357E-010
   448.00000000000000        1.6889420072098119E-010
   449.00000000000000        1.6883989884694618E-010
   450.00000000000000        1.6878571834385129E-010
   451.00000000000000        1.6873165822866168E-010
   452.00000000000000        1.6867771752188627E-010
   453.00000000000000        1.6862389524760955E-010
   454.00000000000000        1.6857019043352092E-010
   455.00000000000000        1.6851660211094518E-010
   456.00000000000000        1.6846312931486981E-010
   457.00000000000000        1.6840977108397291E-010
   458.00000000000000        1.6835652646064980E-010
   459.00000000000000        1.6830339449103908E-010
   460.00000000000000        1.6825037422504734E-010
   461.00000000000000        1.6819746471637399E-010
   462.00000000000000        1.6814466502253330E-010
   463.00000000000000        1.6809197420487889E-010
   464.00000000000000        1.6803939132862406E-010
   465.00000000000000        1.6798691546286333E-010
   466.00000000000000        1.6793454568059383E-010
   467.00000000000000        1.6788228105873312E-010
   468.00000000000000        1.6783012067813975E-010
   469.00000000000000        1.6777806362363048E-010
   470.00000000000000        1.6772610898399813E-010
   471.00000000000000        1.6767425585202892E-010
   472.00000000000000        1.6762250332451807E-010
   473.00000000000000        1.6757085050228501E-010
   474.00000000000000        1.6751929649018983E-010
   475.00000000000000        1.6746784039714555E-010
   476.00000000000000        1.6741648133613338E-010
   477.00000000000000        1.6736521842421490E-010
   478.00000000000000        1.6731405078254482E-010
   479.00000000000000        1.6726297753638302E-010
   480.00000000000000        1.6721199781510498E-010
   481.00000000000000        1.6716111075221409E-010
   482.00000000000000        1.6711031548534999E-010
   483.00000000000000        1.6705961115629937E-010
   484.00000000000000        1.6700899691100468E-010
   485.00000000000000        1.6695847189957325E-010
   486.00000000000000        1.6690803527628399E-010
   487.00000000000000        1.6685768619959656E-010
   488.00000000000000        1.6680742383215645E-010
   489.00000000000000        1.6675724734080409E-010
   490.00000000000000        1.6670715589657849E-010
   491.00000000000000        1.6665714867472389E-010
   492.00000000000000        1.6660722485469528E-010
   493.00000000000000        1.6655738362016193E-010
   494.00000000000000        1.6650762415901263E-010
   495.00000000000000        1.6645794566335897E-010
   496.00000000000000        1.6640834732953855E-010
   497.00000000000000        1.6635882835811872E-010
   498.00000000000000        1.6630938795389740E-010
   499.00000000000000        1.6626002532590762E-010
   500.00000000000000        1.6621073968741654E-010
