# Supplementary material for: Dynamics of HeHHe+ Rotational State Changes Induced by Collision with He: A Possible New Path in Early Universe Chemistry
Source: J Phys Chem A. 2021 Apr 26;125(17):3748–59. doi: 10.1021/acs.jpca.1c01820 (PMC8154607; doi:10.1021/acs.jpca.1c01820)
Supplement: Supplementary file 1 — jp1c01820_si_001.zip [file jp1c01820_si_001.zip › Supporting Information/S2-rot.inelastic rate coefficients/02to12.rate]

   5.0000000000000000        3.2438249316460593E-054
   6.0000000000000000        6.4975113460607354E-047
   7.0000000000000000        1.0375305749526108E-041
   8.0000000000000000        8.1573779758166931E-038
   9.0000000000000000        8.6730349168896782E-035
   10.000000000000000        2.2833137174256070E-032
   11.000000000000000        2.1846099080584445E-030
   12.000000000000000        9.8003548275044578E-029
   13.000000000000000        2.4571735795555701E-027
   14.000000000000000        3.9012732245653555E-026
   15.000000000000000        4.2973341047718562E-025
   16.000000000000000        3.5161999909535319E-024
   17.000000000000000        2.2515247776712489E-023
   18.000000000000000        1.1749346146563116E-022
   19.000000000000000        5.1592577670485852E-022
   20.000000000000000        1.9558238297822890E-021
   21.000000000000000        6.5352999152415229E-021
   22.000000000000000        1.9578995381386953E-020
   23.000000000000000        5.3336576996285952E-020
   24.000000000000000        1.3368419120123707E-019
   25.000000000000000        3.1135507439194330E-019
   26.000000000000000        6.7951442022836735E-019
   27.000000000000000        1.3996499316809602E-018
   28.000000000000000        2.7377219665102605E-018
   29.000000000000000        5.1122804990537171E-018
   30.000000000000000        9.1558154576607594E-018
   31.000000000000000        1.5789995960038891E-017
   32.000000000000000        2.6314727418552249E-017
   33.000000000000000        4.2510179741747078E-017
   34.000000000000000        6.6750182643763199E-017
   35.000000000000000        1.0212470603401019E-016
   36.000000000000000        1.5256859223342962E-016
   37.000000000000000        2.2299331389663938E-016
   38.000000000000000        3.1941831194095087E-016
   39.000000000000000        4.4909842125587665E-016
   40.000000000000000        6.2064400580907106E-016
   41.000000000000000        8.4413067719363783E-016
   42.000000000000000        1.1311958342162401E-015
   43.000000000000000        1.4951197057932479E-015
   44.000000000000000        1.9508890752421257E-015
   45.000000000000000        2.5152423830961783E-015
   46.000000000000000        3.2066954232821081E-015
   47.000000000000000        4.0455473434948527E-015
   48.000000000000000        5.0538671189678599E-015
   49.000000000000000        6.2554610780692021E-015
   50.000000000000000        7.6758224108481640E-015
   51.000000000000000        9.3420638840181453E-015
   52.000000000000000        1.1282835217126641E-014
   53.000000000000000        1.3528226746506402E-014
   54.000000000000000        1.6109661119545384E-014
   55.000000000000000        1.9059774826695459E-014
   56.000000000000000        2.2412291398142050E-014
   57.000000000000000        2.6201888072304377E-014
   58.000000000000000        3.0464057690580706E-014
   59.000000000000000        3.5234967493114232E-014
   60.000000000000000        4.0551316389637389E-014
   61.000000000000000        4.6450192163019435E-014
   62.000000000000000        5.2968929935819492E-014
   63.000000000000000        6.0144973096200796E-014
   64.000000000000000        6.8015737742662826E-014
   65.000000000000000        7.6618481570299161E-014
   66.000000000000000        8.5990177987246506E-014
   67.000000000000000        9.6167396120702620E-014
   68.000000000000000        1.0718618724894603E-013
   69.000000000000000        1.1908197808036788E-013
   70.000000000000000        1.3188947119344597E-013
   71.000000000000000        1.4564255285337112E-013
   72.000000000000000        1.6037420833191382E-013
   73.000000000000000        1.7611644477715728E-013
   74.000000000000000        1.9290022160876166E-013
   75.000000000000000        2.1075538835219802E-013
   76.000000000000000        2.2971062977152901E-013
   77.000000000000000        2.4979341811433169E-013
   78.000000000000000        2.7102997224377845E-013
   79.000000000000000        2.9344522340113944E-013
   80.000000000000000        3.1706278731648461E-013
   81.000000000000000        3.4190494236561213E-013
   82.000000000000000        3.6799261345658139E-013
   83.000000000000000        3.9534536131922838E-013
   84.000000000000000        4.2398137686508469E-013
   85.000000000000000        4.5391748028276748E-013
   86.000000000000000        4.8516912453466783E-013
   87.000000000000000        5.1775040292420607E-013
   88.000000000000000        5.5167406040867015E-013
   89.000000000000000        5.8695150834028208E-013
   90.000000000000000        6.2359284232740828E-013
   91.000000000000000        6.6160686291833211E-013
   92.000000000000000        7.0100109882156375E-013
   93.000000000000000        7.4178183238898352E-013
   94.000000000000000        7.8395412710099833E-013
   95.000000000000000        8.2752185680613856E-013
   96.000000000000000        8.7248773648103057E-013
   97.000000000000000        9.1885335429017364E-013
   98.000000000000000        9.6661920473849073E-013
   99.000000000000000        1.0157847227229526E-012
   100.00000000000000        1.0663483183026565E-012
   101.00000000000000        1.1183074120195622E-012
   102.00000000000000        1.1716584706145069E-012
   103.00000000000000        1.2263970429951084E-012
   104.00000000000000        1.2825177963237470E-012
   105.00000000000000        1.3400145521048880E-012
   106.00000000000000        1.3988803221615642E-012
   107.00000000000000        1.4591073444009476E-012
   108.00000000000000        1.5206871182784436E-012
   109.00000000000000        1.5836104398788252E-012
   110.00000000000000        1.6478674365414019E-012
   111.00000000000000        1.7134476009642516E-012
   112.00000000000000        1.7803398247300709E-012
   113.00000000000000        1.8485324312031912E-012
   114.00000000000000        1.9180132077539216E-012
   115.00000000000000        1.9887694372724295E-012
   116.00000000000000        2.0607879289400674E-012
   117.00000000000000        2.1340550482312995E-012
   118.00000000000000        2.2085567461242410E-012
   119.00000000000000        2.2842785875022215E-012
   120.00000000000000        2.3612057787329980E-012
   121.00000000000000        2.4393231944158745E-012
   122.00000000000000        2.5186154032905275E-012
   123.00000000000000        2.5990666933043799E-012
   124.00000000000000        2.6806610958382369E-012
   125.00000000000000        2.7633824090924877E-012
   126.00000000000000        2.8472142206384264E-012
   127.00000000000000        2.9321399291413690E-012
   128.00000000000000        3.0181427652640950E-012
   129.00000000000000        3.1052058117607649E-012
   130.00000000000000        3.1933120227729311E-012
   131.00000000000000        3.2824442423405308E-012
   132.00000000000000        3.3725852221419148E-012
   133.00000000000000        3.4637176384778349E-012
   134.00000000000000        3.5558241085152032E-012
   135.00000000000000        3.6488872058071357E-012
   136.00000000000000        3.7428894751062843E-012
   137.00000000000000        3.8378134464890587E-012
   138.00000000000000        3.9336416488085529E-012
   139.00000000000000        4.0303566224944452E-012
   140.00000000000000        4.1279409317181049E-012
   141.00000000000000        4.2263771759415460E-012
   142.00000000000000        4.3256480008686215E-012
   143.00000000000000        4.4257361088170687E-012
   144.00000000000000        4.5266242685298417E-012
   145.00000000000000        4.6282953244441113E-012
   146.00000000000000        4.7307322054360618E-012
   147.00000000000000        4.8339179330595496E-012
   148.00000000000000        4.9378356292963121E-012
   149.00000000000000        5.0424685238354092E-012
   150.00000000000000        5.1477999608988230E-012
   151.00000000000000        5.2538134056304413E-012
   152.00000000000000        5.3604924500648106E-012
   153.00000000000000        5.4678208186919801E-012
   154.00000000000000        5.5757823736342619E-012
   155.00000000000000        5.6843611194504805E-012
   156.00000000000000        5.7935412075828510E-012
   157.00000000000000        5.9033069404610991E-012
   158.00000000000000        6.0136427752783727E-012
   159.00000000000000        6.1245333274528056E-012
   160.00000000000000        6.2359633737882260E-012
   161.00000000000000        6.3479178553473513E-012
   162.00000000000000        6.4603818800501269E-012
   163.00000000000000        6.5733407250095747E-012
   164.00000000000000        6.6867798386172345E-012
   165.00000000000000        6.8006848423897328E-012
   166.00000000000000        6.9150415325876802E-012
   167.00000000000000        7.0298358816178459E-012
   168.00000000000000        7.1450540392289432E-012
   169.00000000000000        7.2606823335112449E-012
   170.00000000000000        7.3767072717097094E-012
   171.00000000000000        7.4931155408600389E-012
   172.00000000000000        7.6098940082567815E-012
   173.00000000000000        7.7270297217620232E-012
   174.00000000000000        7.8445099099633028E-012
   175.00000000000000        7.9623219821885948E-012
   176.00000000000000        8.0804535283862710E-012
   177.00000000000000        8.1988923188774201E-012
   178.00000000000000        8.3176263039877326E-012
   179.00000000000000        8.4366436135657378E-012
   180.00000000000000        8.5559325563940837E-012
   181.00000000000000        8.6754816195002290E-012
   182.00000000000000        8.7952794673723537E-012
   183.00000000000000        8.9153149410866118E-012
   184.00000000000000        9.0355770573511231E-012
   185.00000000000000        9.1560550074720271E-012
   186.00000000000000        9.2767381562467501E-012
   187.00000000000000        9.3976160407893179E-012
   188.00000000000000        9.5186783692924104E-012
   189.00000000000000        9.6399150197305561E-012
   190.00000000000000        9.7613160385088061E-012
   191.00000000000000        9.8828716390608862E-012
   192.00000000000000        1.0004572200400614E-011
   193.00000000000000        1.0126408265630554E-011
   194.00000000000000        1.0248370540411030E-011
   195.00000000000000        1.0370449891393328E-011
   196.00000000000000        1.0492637344619812E-011
   197.00000000000000        1.0614924083894323E-011
   198.00000000000000        1.0737301449125699E-011
   199.00000000000000        1.0859760934647054E-011
   200.00000000000000        1.0982294187513450E-011
   201.00000000000000        1.1104893005780763E-011
   202.00000000000000        1.1227549336767522E-011
   203.00000000000000        1.1350255275302580E-011
   204.00000000000000        1.1473003061960242E-011
   205.00000000000000        1.1595785081285269E-011
   206.00000000000000        1.1718593860009359E-011
   207.00000000000000        1.1841422065261057E-011
   208.00000000000000        1.1964262502770860E-011
   209.00000000000000        1.2087108115072948E-011
   210.00000000000000        1.2209951979705318E-011
   211.00000000000000        1.2332787307409462E-011
   212.00000000000000        1.2455607440331282E-011
   213.00000000000000        1.2578405850224277E-011
   214.00000000000000        1.2701176136656251E-011
   215.00000000000000        1.2823912025220807E-011
   216.00000000000000        1.2946607365754586E-011
   217.00000000000000        1.3069256130561212E-011
   218.00000000000000        1.3191852412643005E-011
   219.00000000000000        1.3314390423941321E-011
   220.00000000000000        1.3436864493586174E-011
   221.00000000000000        1.3559269066156186E-011
   222.00000000000000        1.3681598699949356E-011
   223.00000000000000        1.3803848065265421E-011
   224.00000000000000        1.3926011942700434E-011
   225.00000000000000        1.4048085221454046E-011
   226.00000000000000        1.4170062897650151E-011
   227.00000000000000        1.4291940072671378E-011
   228.00000000000000        1.4413711951507639E-011
   229.00000000000000        1.4535373841119626E-011
   230.00000000000000        1.4656921148817121E-011
   231.00000000000000        1.4778349380652882E-011
   232.00000000000000        1.4899654139832099E-011
   233.00000000000000        1.5020831125138069E-011
   234.00000000000000        1.5141876129373904E-011
   235.00000000000000        1.5262785037820968E-011
   236.00000000000000        1.5383553826713846E-011
   237.00000000000000        1.5504178561732366E-011
   238.00000000000000        1.5624655396510580E-011
   239.00000000000000        1.5744980571162963E-011
   240.00000000000000        1.5865150410827873E-011
   241.00000000000000        1.5985161324228637E-011
   242.00000000000000        1.6105009802251833E-011
   243.00000000000000        1.6224692416543335E-011
   244.00000000000000        1.6344205818121844E-011
   245.00000000000000        1.6463546736010176E-011
   246.00000000000000        1.6582711975883983E-011
   247.00000000000000        1.6701698418738387E-011
   248.00000000000000        1.6820503019572007E-011
   249.00000000000000        1.6939122806088734E-011
   250.00000000000000        1.7057554877417059E-011
   251.00000000000000        1.7175796402846854E-011
   252.00000000000000        1.7293844620583716E-011
   253.00000000000000        1.7411696836520701E-011
   254.00000000000000        1.7529350423027293E-011
   255.00000000000000        1.7646802817755717E-011
   256.00000000000000        1.7764051522464408E-011
   257.00000000000000        1.7881094101858418E-011
   258.00000000000000        1.7997928182446880E-011
   259.00000000000000        1.8114551451417275E-011
   260.00000000000000        1.8230961655526415E-011
   261.00000000000000        1.8347156600007952E-011
   262.00000000000000        1.8463134147496481E-011
   263.00000000000000        1.8578892216967871E-011
   264.00000000000000        1.8694428782695798E-011
   265.00000000000000        1.8809741873224387E-011
   266.00000000000000        1.8924829570356603E-011
   267.00000000000000        1.9039690008158671E-011
   268.00000000000000        1.9154321371979796E-011
   269.00000000000000        1.9268721897487501E-011
   270.00000000000000        1.9382889869718287E-011
   271.00000000000000        1.9496823622143265E-011
   272.00000000000000        1.9610521535748925E-011
   273.00000000000000        1.9723982038132586E-011
   274.00000000000000        1.9837203602612586E-011
   275.00000000000000        1.9950184747352829E-011
   276.00000000000000        2.0062924034501821E-011
   277.00000000000000        2.0175420069345624E-011
   278.00000000000000        2.0287671499475030E-011
   279.00000000000000        2.0399677013966272E-011
   280.00000000000000        2.0511435342575581E-011
   281.00000000000000        2.0622945254947152E-011
   282.00000000000000        2.0734205559834265E-011
   283.00000000000000        2.0845215104333811E-011
   284.00000000000000        2.0955972773133412E-011
   285.00000000000000        2.1066477487771702E-011
   286.00000000000000        2.1176728205910939E-011
   287.00000000000000        2.1286723920622082E-011
   288.00000000000000        2.1396463659682395E-011
   289.00000000000000        2.1505946484884898E-011
   290.00000000000000        2.1615171491359779E-011
   291.00000000000000        2.1724137806907754E-011
   292.00000000000000        2.1832844591344839E-011
   293.00000000000000        2.1941291035858754E-011
   294.00000000000000        2.2049476362376413E-011
   295.00000000000000        2.2157399822942626E-011
   296.00000000000000        2.2265060699109866E-011
   297.00000000000000        2.2372458301338617E-011
   298.00000000000000        2.2479591968408486E-011
   299.00000000000000        2.2586461066839840E-011
   300.00000000000000        2.2693064990325570E-011
   301.00000000000000        2.2799403159173289E-011
   302.00000000000000        2.2905475019757329E-011
   303.00000000000000        2.3011280043980665E-011
   304.00000000000000        2.3116817728746625E-011
   305.00000000000000        2.3222087595440052E-011
   306.00000000000000        2.3327089189417912E-011
   307.00000000000000        2.3431822079509181E-011
   308.00000000000000        2.3536285857523864E-011
   309.00000000000000        2.3640480137770997E-011
   310.00000000000000        2.3744404556585406E-011
   311.00000000000000        2.3848058771863259E-011
   312.00000000000000        2.3951442462606129E-011
   313.00000000000000        2.4054555328473456E-011
   314.00000000000000        2.4157397089343349E-011
   315.00000000000000        2.4259967484881461E-011
   316.00000000000000        2.4362266274117984E-011
   317.00000000000000        2.4464293235032400E-011
   318.00000000000000        2.4566048164146133E-011
   319.00000000000000        2.4667530876122640E-011
   320.00000000000000        2.4768741203375303E-011
   321.00000000000000        2.4869678995682297E-011
   322.00000000000000        2.4970344119809121E-011
   323.00000000000000        2.5070736459137929E-011
   324.00000000000000        2.5170855913304142E-011
   325.00000000000000        2.5270702397839765E-011
   326.00000000000000        2.5370275843823547E-011
   327.00000000000000        2.5469576197537914E-011
   328.00000000000000        2.5568603420132242E-011
   329.00000000000000        2.5667357487292712E-011
   330.00000000000000        2.5765838388918562E-011
   331.00000000000000        2.5864046128804346E-011
   332.00000000000000        2.5961980724328474E-011
   333.00000000000000        2.6059642206147767E-011
   334.00000000000000        2.6157030617897805E-011
   335.00000000000000        2.6254146015899182E-011
   336.00000000000000        2.6350988468869349E-011
   337.00000000000000        2.6447558057640312E-011
   338.00000000000000        2.6543854874881396E-011
   339.00000000000000        2.6639879024827903E-011
   340.00000000000000        2.6735630623014750E-011
   341.00000000000000        2.6831109796015432E-011
   342.00000000000000        2.6926316681186153E-011
   343.00000000000000        2.7021251426414907E-011
   344.00000000000000        2.7115914189875535E-011
   345.00000000000000        2.7210305139786764E-011
   346.00000000000000        2.7304424454175755E-011
   347.00000000000000        2.7398272320646598E-011
   348.00000000000000        2.7491848936153264E-011
   349.00000000000000        2.7585154506777055E-011
   350.00000000000000        2.7678189247508637E-011
   351.00000000000000        2.7770953382034338E-011
   352.00000000000000        2.7863447142526552E-011
   353.00000000000000        2.7955670769438789E-011
   354.00000000000000        2.8047624511304313E-011
   355.00000000000000        2.8139308624539273E-011
   356.00000000000000        2.8230723373249554E-011
   357.00000000000000        2.8321869029041570E-011
   358.00000000000000        2.8412745870836963E-011
   359.00000000000000        2.8503354184690996E-011
   360.00000000000000        2.8593694263614695E-011
   361.00000000000000        2.8683766407400450E-011
   362.00000000000000        2.8773570922451479E-011
   363.00000000000000        2.8863108121614448E-011
   364.00000000000000        2.8952378324015661E-011
   365.00000000000000        2.9041381854900743E-011
   366.00000000000000        2.9130119045477302E-011
   367.00000000000000        2.9218590232761209E-011
   368.00000000000000        2.9306795759425633E-011
   369.00000000000000        2.9394735973653666E-011
   370.00000000000000        2.9482411228993456E-011
   371.00000000000000        2.9569821884216927E-011
   372.00000000000000        2.9656968303180938E-011
   373.00000000000000        2.9743850854691662E-011
   374.00000000000000        2.9830469912371551E-011
   375.00000000000000        2.9916825854529363E-011
   376.00000000000000        3.0002919064032547E-011
   377.00000000000000        3.0088749928182698E-011
   378.00000000000000        3.0174318838593342E-011
   379.00000000000000        3.0259626191070390E-011
   380.00000000000000        3.0344672385495127E-011
   381.00000000000000        3.0429457825709648E-011
   382.00000000000000        3.0513982919404832E-011
   383.00000000000000        3.0598248078010486E-011
   384.00000000000000        3.0682253716587850E-011
   385.00000000000000        3.0766000253724708E-011
   386.00000000000000        3.0849488111432438E-011
   387.00000000000000        3.0932717715045141E-011
   388.00000000000000        3.1015689493121343E-011
   389.00000000000000        3.1098403877347530E-011
   390.00000000000000        3.1180861302443762E-011
   391.00000000000000        3.1263062206071358E-011
   392.00000000000000        3.1345007028742704E-011
   393.00000000000000        3.1426696213732840E-011
   394.00000000000000        3.1508130206992929E-011
   395.00000000000000        3.1589309457065885E-011
   396.00000000000000        3.1670234415003439E-011
   397.00000000000000        3.1750905534285482E-011
   398.00000000000000        3.1831323270740702E-011
   399.00000000000000        3.1911488082469237E-011
   400.00000000000000        3.1991400429767004E-011
   401.00000000000000        3.2071060775051610E-011
   402.00000000000000        3.2150469582789964E-011
   403.00000000000000        3.2229627319427464E-011
   404.00000000000000        3.2308534453318689E-011
   405.00000000000000        3.2387191454659770E-011
   406.00000000000000        3.2465598795422193E-011
   407.00000000000000        3.2543756949287898E-011
   408.00000000000000        3.2621666391586195E-011
   409.00000000000000        3.2699327599231873E-011
   410.00000000000000        3.2776741050664452E-011
   411.00000000000000        3.2853907225789509E-011
   412.00000000000000        3.2930826605920463E-011
   413.00000000000000        3.3007499673722312E-011
   414.00000000000000        3.3083926913156332E-011
   415.00000000000000        3.3160108809426263E-011
   416.00000000000000        3.3236045848925347E-011
   417.00000000000000        3.3311738519184921E-011
   418.00000000000000        3.3387187308824132E-011
   419.00000000000000        3.3462392707500552E-011
   420.00000000000000        3.3537355205862300E-011
   421.00000000000000        3.3612075295500887E-011
   422.00000000000000        3.3686553468905427E-011
   423.00000000000000        3.3760790219417857E-011
   424.00000000000000        3.3834786041189011E-011
   425.00000000000000        3.3908541429135951E-011
   426.00000000000000        3.3982056878900106E-011
   427.00000000000000        3.4055332886806554E-011
   428.00000000000000        3.4128369949824192E-011
   429.00000000000000        3.4201168565526574E-011
   430.00000000000000        3.4273729232054259E-011
   431.00000000000000        3.4346052448077487E-011
   432.00000000000000        3.4418138712759943E-011
   433.00000000000000        3.4489988525723435E-011
   434.00000000000000        3.4561602387013486E-011
   435.00000000000000        3.4632980797065334E-011
   436.00000000000000        3.4704124256671297E-011
   437.00000000000000        3.4775033266948481E-011
   438.00000000000000        3.4845708329307573E-011
   439.00000000000000        3.4916149945422023E-011
   440.00000000000000        3.4986358617198518E-011
   441.00000000000000        3.5056334846747541E-011
   442.00000000000000        3.5126079136355125E-011
   443.00000000000000        3.5195591988455021E-011
   444.00000000000000        3.5264873905601689E-011
   445.00000000000000        3.5333925390443918E-011
   446.00000000000000        3.5402746945699106E-011
   447.00000000000000        3.5471339074127970E-011
   448.00000000000000        3.5539702278510236E-011
   449.00000000000000        3.5607837061620799E-011
   450.00000000000000        3.5675743926206169E-011
   451.00000000000000        3.5743423374962008E-011
   452.00000000000000        3.5810875910510882E-011
   453.00000000000000        3.5878102035380679E-011
   454.00000000000000        3.5945102251983616E-011
   455.00000000000000        3.6011877062595605E-011
   456.00000000000000        3.6078426969336418E-011
   457.00000000000000        3.6144752474150022E-011
   458.00000000000000        3.6210854078785766E-011
   459.00000000000000        3.6276732284779864E-011
   460.00000000000000        3.6342387593437145E-011
   461.00000000000000        3.6407820505813760E-011
   462.00000000000000        3.6473031522699930E-011
   463.00000000000000        3.6538021144603345E-011
   464.00000000000000        3.6602789871732860E-011
   465.00000000000000        3.6667338203982800E-011
   466.00000000000000        3.6731666640917495E-011
   467.00000000000000        3.6795775681756227E-011
   468.00000000000000        3.6859665825358795E-011
   469.00000000000000        3.6923337570211269E-011
   470.00000000000000        3.6986791414412080E-011
   471.00000000000000        3.7050027855658625E-011
   472.00000000000000        3.7113047391234273E-011
   473.00000000000000        3.7175850517995437E-011
   474.00000000000000        3.7238437732359336E-011
   475.00000000000000        3.7300809530291873E-011
   476.00000000000000        3.7362966407295960E-011
   477.00000000000000        3.7424908858400032E-011
   478.00000000000000        3.7486637378147105E-011
   479.00000000000000        3.7548152460583770E-011
   480.00000000000000        3.7609454599249982E-011
   481.00000000000000        3.7670544287168669E-011
   482.00000000000000        3.7731422016835951E-011
   483.00000000000000        3.7792088280211520E-011
   484.00000000000000        3.7852543568709049E-011
   485.00000000000000        3.7912788373187595E-011
   486.00000000000000        3.7972823183942331E-011
   487.00000000000000        3.8032648490696199E-011
   488.00000000000000        3.8092264782591548E-011
   489.00000000000000        3.8151672548182093E-011
   490.00000000000000        3.8210872275425051E-011
   491.00000000000000        3.8269864451673520E-011
   492.00000000000000        3.8328649563669143E-011
   493.00000000000000        3.8387228097534868E-011
   494.00000000000000        3.8445600538768227E-011
   495.00000000000000        3.8503767372234287E-011
   496.00000000000000        3.8561729082159336E-011
   497.00000000000000        3.8619486152124523E-011
   498.00000000000000        3.8677039065059680E-011
   499.00000000000000        3.8734388303237490E-011
   500.00000000000000        3.8791534348267468E-011
