# Supplementary material for: Dynamics of HeHHe+ Rotational State Changes Induced by Collision with He: A Possible New Path in Early Universe Chemistry
Source: J Phys Chem A. 2021 Apr 26;125(17):3748–59. doi: 10.1021/acs.jpca.1c01820 (PMC8154607; doi:10.1021/acs.jpca.1c01820)
Supplement: Supplementary file 1 — jp1c01820_si_001.zip [file jp1c01820_si_001.zip › Supporting Information/S2-rot.inelastic rate coefficients/06to10.rate]

   5.0000000000000000        1.7352060853005125E-030
   6.0000000000000000        3.8640487175262775E-027
   7.0000000000000000        9.4756170741332943E-025
   8.0000000000000000        5.8581996728786157E-023
   9.0000000000000000        1.4465779559038117E-021
   10.000000000000000        1.8800545167474913E-020
   11.000000000000000        1.5326435586219435E-019
   12.000000000000000        8.8084369548115260E-019
   13.000000000000000        3.8693626320308033E-018
   14.000000000000000        1.3762815012741262E-017
   15.000000000000000        4.1347755887031748E-017
   16.000000000000000        1.0829909465325387E-016
   17.000000000000000        2.5335801014544322E-016
   18.000000000000000        5.3944893955230123E-016
   19.000000000000000        1.0610072515107205E-015
   20.000000000000000        1.9507166322563036E-015
   21.000000000000000        3.3849365331005128E-015
   22.000000000000000        5.5872881663488059E-015
   23.000000000000000        8.8301041000503566E-015
   24.000000000000000        1.3433680829794047E-014
   25.000000000000000        1.9763471566153881E-014
   26.000000000000000        2.8225500863074348E-014
   27.000000000000000        3.9260370392935105E-014
   28.000000000000000        5.3336261910763582E-014
   29.000000000000000        7.0941339614270011E-014
   30.000000000000000        9.2575921400628934E-014
   31.000000000000000        1.1874473790484108E-013
   32.000000000000000        1.4994953881978241E-013
   33.000000000000000        1.8668224480102397E-013
   34.000000000000000        2.2941878509000979E-013
   35.000000000000000        2.7861370886656259E-013
   36.000000000000000        3.3469561384575401E-013
   37.000000000000000        3.9806339928574036E-013
   38.000000000000000        4.6908332216876953E-013
   39.000000000000000        5.4808681420141219E-013
   40.000000000000000        6.3536900255067612E-013
   41.000000000000000        7.3118786789132384E-013
   42.000000000000000        8.3576396839085845E-013
   43.000000000000000        9.4928065677220880E-013
   44.000000000000000        1.0718847187408452E-012
   45.000000000000000        1.2036873641289868E-012
   46.000000000000000        1.3447655064993382E-012
   47.000000000000000        1.4951632721799625E-012
   48.000000000000000        1.6548936853881073E-012
   49.000000000000000        1.8239404819490089E-012
   50.000000000000000        2.0022600099061478E-012
   51.000000000000000        2.1897831808942231E-012
   52.000000000000000        2.3864174413970009E-012
   53.000000000000000        2.5920487378713897E-012
   54.000000000000000        2.8065434541484811E-012
   55.000000000000000        3.0297503035083507E-012
   56.000000000000000        3.2615021613703252E-012
   57.000000000000000        3.5016178276598220E-012
   58.000000000000000        3.7499037106297961E-012
   59.000000000000000        4.0061554262578369E-012
   60.000000000000000        4.2701593093405009E-012
   61.000000000000000        4.5416938340969866E-012
   62.000000000000000        4.8205309435070098E-012
   63.000000000000000        5.1064372877742744E-012
   64.000000000000000        5.3991753732562873E-012
   65.000000000000000        5.6985046239618656E-012
   66.000000000000000        6.0041823583139537E-012
   67.000000000000000        6.3159646843310100E-012
   68.000000000000000        6.6336073167155484E-012
   69.000000000000000        6.9568663195722370E-012
   70.000000000000000        7.2854987786258138E-012
   71.000000000000000        7.6192634068868585E-012
   72.000000000000000        7.9579210877316719E-012
   73.000000000000000        8.3012353593339582E-012
   74.000000000000000        8.6489728443189030E-012
   75.000000000000000        9.0009036284128570E-012
   76.000000000000000        9.3568015917414409E-012
   77.000000000000000        9.7164446962909553E-012
   78.000000000000000        1.0079615232897338E-011
   79.000000000000000        1.0446100030967977E-011
   80.000000000000000        1.0815690633977458E-011
   81.000000000000000        1.1188183443612478E-011
   82.000000000000000        1.1563379835274067E-011
   83.000000000000000        1.1941086247481642E-011
   84.000000000000000        1.2321114247561437E-011
   85.000000000000000        1.2703280575845828E-011
   86.000000000000000        1.3087407170458074E-011
   87.000000000000000        1.3473321174611705E-011
   88.000000000000000        1.3860854928214664E-011
   89.000000000000000        1.4249845945435660E-011
   90.000000000000000        1.4640136879764482E-011
   91.000000000000000        1.5031575477979396E-011
   92.000000000000000        1.5424014524322361E-011
   93.000000000000000        1.5817311776077755E-011
   94.000000000000000        1.6211329891651399E-011
   95.000000000000000        1.6605936352154401E-011
   96.000000000000000        1.7001003377410011E-011
   97.000000000000000        1.7396407837220966E-011
   98.000000000000000        1.7792031158661064E-011
   99.000000000000000        1.8187759230083663E-011
   100.00000000000000        1.8583482302477279E-011
   101.00000000000000        1.8979094888737380E-011
   102.00000000000000        1.9374495661369167E-011
   103.00000000000000        1.9769587349085580E-011
   104.00000000000000        2.0164276632716869E-011
   105.00000000000000        2.0558474040806325E-011
   106.00000000000000        2.0952093845226100E-011
   107.00000000000000        2.1345053957110915E-011
   108.00000000000000        2.1737275823374869E-011
   109.00000000000000        2.2128684324044533E-011
   110.00000000000000        2.2519207670614924E-011
   111.00000000000000        2.2908777305609038E-011
   112.00000000000000        2.3297327803497835E-011
   113.00000000000000        2.3684796773117001E-011
   114.00000000000000        2.4071124761697412E-011
   115.00000000000000        2.4456255160608252E-011
   116.00000000000000        2.4840134112896629E-011
   117.00000000000000        2.5222710422692348E-011
   118.00000000000000        2.5603935466533905E-011
   119.00000000000000        2.5983763106660240E-011
   120.00000000000000        2.6362149606301481E-011
   121.00000000000000        2.6739053546993458E-011
   122.00000000000000        2.7114435747930999E-011
   123.00000000000000        2.7488259187368765E-011
   124.00000000000000        2.7860488926070095E-011
   125.00000000000000        2.8231092032800047E-011
   126.00000000000000        2.8600037511851355E-011
   127.00000000000000        2.8967296232589376E-011
   128.00000000000000        2.9332840860996443E-011
   129.00000000000000        2.9696645793192996E-011
   130.00000000000000        3.0058687090909762E-011
   131.00000000000000        3.0418942418882246E-011
   132.00000000000000        3.0777390984136468E-011
   133.00000000000000        3.1134013477133296E-011
   134.00000000000000        3.1488792014736190E-011
   135.00000000000000        3.1841710084967057E-011
   136.00000000000000        3.2192752493511999E-011
   137.00000000000000        3.2541905311939857E-011
   138.00000000000000        3.2889155827594344E-011
   139.00000000000000        3.3234492495120187E-011
   140.00000000000000        3.3577904889584372E-011
   141.00000000000000        3.3919383661152148E-011
   142.00000000000000        3.4258920491277807E-011
   143.00000000000000        3.4596508050371786E-011
   144.00000000000000        3.4932139956902278E-011
   145.00000000000000        3.5265810737894410E-011
   146.00000000000000        3.5597515790786364E-011
   147.00000000000000        3.5927251346604770E-011
   148.00000000000000        3.6255014434421186E-011
   149.00000000000000        3.6580802847052252E-011
   150.00000000000000        3.6904615107966203E-011
   151.00000000000000        3.7226450439360391E-011
   152.00000000000000        3.7546308731373184E-011
   153.00000000000000        3.7864190512396734E-011
   154.00000000000000        3.8180096920454741E-011
   155.00000000000000        3.8494029675613395E-011
   156.00000000000000        3.8805991053392013E-011
   157.00000000000000        3.9115983859141266E-011
   158.00000000000000        3.9424011403358858E-011
   159.00000000000000        3.9730077477911031E-011
   160.00000000000000        4.0034186333131291E-011
   161.00000000000000        4.0336342655766877E-011
   162.00000000000000        4.0636551547745470E-011
   163.00000000000000        4.0934818505734262E-011
   164.00000000000000        4.1231149401465293E-011
   165.00000000000000        4.1525550462801007E-011
   166.00000000000000        4.1818028255515202E-011
   167.00000000000000        4.2108589665764443E-011
   168.00000000000000        4.2397241883227476E-011
   169.00000000000000        4.2683992384888249E-011
   170.00000000000000        4.2968848919441593E-011
   171.00000000000000        4.3251819492299168E-011
   172.00000000000000        4.3532912351175385E-011
   173.00000000000000        4.3812135972232323E-011
   174.00000000000000        4.4089499046764961E-011
   175.00000000000000        4.4365010468407106E-011
   176.00000000000000        4.4638679320839553E-011
   177.00000000000000        4.4910514865983231E-011
   178.00000000000000        4.5180526532659930E-011
   179.00000000000000        4.5448723905703073E-011
   180.00000000000000        4.5715116715504073E-011
   181.00000000000000        4.5979714827977442E-011
   182.00000000000000        4.6242528234929775E-011
   183.00000000000000        4.6503567044818538E-011
   184.00000000000000        4.6762841473886048E-011
   185.00000000000000        4.7020361837655179E-011
   186.00000000000000        4.7276138542774234E-011
   187.00000000000000        4.7530182079197107E-011
   188.00000000000000        4.7782503012687606E-011
   189.00000000000000        4.8033111977635635E-011
   190.00000000000000        4.8282019670173424E-011
   191.00000000000000        4.8529236841581760E-011
   192.00000000000000        4.8774774291974251E-011
   193.00000000000000        4.9018642864250563E-011
   194.00000000000000        4.9260853438308092E-011
   195.00000000000000        4.9501416925502118E-011
   196.00000000000000        4.9740344263346201E-011
   197.00000000000000        4.9977646410442997E-011
   198.00000000000000        5.0213334341637302E-011
   199.00000000000000        5.0447419043382800E-011
   200.00000000000000        5.0679911509315143E-011
   201.00000000000000        5.0910822736021953E-011
   202.00000000000000        5.1140163719005113E-011
   203.00000000000000        5.1367945448824887E-011
   204.00000000000000        5.1594178907421851E-011
   205.00000000000000        5.1818875064607645E-011
   206.00000000000000        5.2042044874719851E-011
   207.00000000000000        5.2263699273433655E-011
   208.00000000000000        5.2483849174724916E-011
   209.00000000000000        5.2702505467978370E-011
   210.00000000000000        5.2919679015236090E-011
   211.00000000000000        5.3135380648579935E-011
   212.00000000000000        5.3349621167643929E-011
   213.00000000000000        5.3562411337250379E-011
   214.00000000000000        5.3773761885165811E-011
   215.00000000000000        5.3983683499972045E-011
   216.00000000000000        5.4192186829047279E-011
   217.00000000000000        5.4399282476653548E-011
   218.00000000000000        5.4604981002126427E-011
   219.00000000000000        5.4809292918162119E-011
   220.00000000000000        5.5012228689199674E-011
   221.00000000000000        5.5213798729892926E-011
   222.00000000000000        5.5414013403669602E-011
   223.00000000000000        5.5612883021374301E-011
   224.00000000000000        5.5810417839990629E-011
   225.00000000000000        5.6006628061442214E-011
   226.00000000000000        5.6201523831465367E-011
   227.00000000000000        5.6395115238554563E-011
   228.00000000000000        5.6587412312975153E-011
   229.00000000000000        5.6778425025841838E-011
   230.00000000000000        5.6968163288259839E-011
   231.00000000000000        5.7156636950525943E-011
   232.00000000000000        5.7343855801387985E-011
   233.00000000000000        5.7529829567359581E-011
   234.00000000000000        5.7714567912087323E-011
   235.00000000000000        5.7898080435770015E-011
   236.00000000000000        5.8080376674626140E-011
   237.00000000000000        5.8261466100408411E-011
   238.00000000000000        5.8441358119962957E-011
   239.00000000000000        5.8620062074832171E-011
   240.00000000000000        5.8797587240897874E-011
   241.00000000000000        5.8973942828064938E-011
   242.00000000000000        5.9149137979982104E-011
   243.00000000000000        5.9323181773799367E-011
   244.00000000000000        5.9496083219959689E-011
   245.00000000000000        5.9667851262024238E-011
   246.00000000000000        5.9838494776529171E-011
   247.00000000000000        6.0008022572872932E-011
   248.00000000000000        6.0176443393232539E-011
   249.00000000000000        6.0343765912507502E-011
   250.00000000000000        6.0509998738290496E-011
   251.00000000000000        6.0675150410863437E-011
   252.00000000000000        6.0839229403217391E-011
   253.00000000000000        6.1002244121095984E-011
   254.00000000000000        6.1164202903060948E-011
   255.00000000000000        6.1325114020578141E-011
   256.00000000000000        6.1484985678124636E-011
   257.00000000000000        6.1643826013313903E-011
   258.00000000000000        6.1801643097039938E-011
   259.00000000000000        6.1958444933638762E-011
   260.00000000000000        6.2114239461065992E-011
   261.00000000000000        6.2269034551090568E-011
   262.00000000000000        6.2422838009503658E-011
   263.00000000000000        6.2575657576340883E-011
   264.00000000000000        6.2727500926119521E-011
   265.00000000000000        6.2878375668086955E-011
   266.00000000000000        6.3028289346482657E-011
   267.00000000000000        6.3177249440810975E-011
   268.00000000000000        6.3325263366124862E-011
   269.00000000000000        6.3472338473320508E-011
   270.00000000000000        6.3618482049441346E-011
   271.00000000000000        6.3763701317991200E-011
   272.00000000000000        6.3908003439256576E-011
   273.00000000000000        6.4051395510636957E-011
   274.00000000000000        6.4193884566982996E-011
   275.00000000000000        6.4335477580941689E-011
   276.00000000000000        6.4476181463309011E-011
   277.00000000000000        6.4616003063388381E-011
   278.00000000000000        6.4754949169355540E-011
   279.00000000000000        6.4893026508628819E-011
   280.00000000000000        6.5030241748245078E-011
   281.00000000000000        6.5166601495239962E-011
   282.00000000000000        6.5302112297033360E-011
   283.00000000000000        6.5436780641818341E-011
   284.00000000000000        6.5570612958954999E-011
   285.00000000000000        6.5703615619366918E-011
   286.00000000000000        6.5835794935941180E-011
   287.00000000000000        6.5967157163932204E-011
   288.00000000000000        6.6097708501367306E-011
   289.00000000000000        6.6227455089455187E-011
   290.00000000000000        6.6356403012996573E-011
   291.00000000000000        6.6484558300797244E-011
   292.00000000000000        6.6611926926082156E-011
   293.00000000000000        6.6738514806911937E-011
   294.00000000000000        6.6864327806600048E-011
   295.00000000000000        6.6989371734131219E-011
   296.00000000000000        6.7113652344581216E-011
   297.00000000000000        6.7237175339537411E-011
   298.00000000000000        6.7359946367519094E-011
   299.00000000000000        6.7481971024399168E-011
   300.00000000000000        6.7603254853825828E-011
   301.00000000000000        6.7723803347643996E-011
   302.00000000000000        6.7843621946317354E-011
   303.00000000000000        6.7962716039349752E-011
   304.00000000000000        6.8081090965706102E-011
   305.00000000000000        6.8198752014233450E-011
   306.00000000000000        6.8315704424081443E-011
   307.00000000000000        6.8431953385121101E-011
   308.00000000000000        6.8547504038364306E-011
   309.00000000000000        6.8662361476381106E-011
   310.00000000000000        6.8776530743716648E-011
   311.00000000000000        6.8890016837307181E-011
   312.00000000000000        6.9002824706894227E-011
   313.00000000000000        6.9114959255437852E-011
   314.00000000000000        6.9226425339528807E-011
   315.00000000000000        6.9337227769798575E-011
   316.00000000000000        6.9447371311328569E-011
   317.00000000000000        6.9556860684057364E-011
   318.00000000000000        6.9665700563186155E-011
   319.00000000000000        6.9773895579582761E-011
   320.00000000000000        6.9881450320183784E-011
   321.00000000000000        6.9988369328394804E-011
   322.00000000000000        7.0094657104488661E-011
   323.00000000000000        7.0200318106001906E-011
   324.00000000000000        7.0305356748129231E-011
   325.00000000000000        7.0409777404115430E-011
   326.00000000000000        7.0513584405646023E-011
   327.00000000000000        7.0616782043235077E-011
   328.00000000000000        7.0719374566611149E-011
   329.00000000000000        7.0821366185100850E-011
   330.00000000000000        7.0922761068010192E-011
   331.00000000000000        7.1023563345003875E-011
   332.00000000000000        7.1123777106481912E-011
   333.00000000000000        7.1223406403954055E-011
   334.00000000000000        7.1322455250411929E-011
   335.00000000000000        7.1420927620698492E-011
   336.00000000000000        7.1518827451875447E-011
   337.00000000000000        7.1616158643588043E-011
   338.00000000000000        7.1712925058427081E-011
   339.00000000000000        7.1809130522289152E-011
   340.00000000000000        7.1904778824733758E-011
   341.00000000000000        7.1999873719337956E-011
   342.00000000000000        7.2094418924049056E-011
   343.00000000000000        7.2188418121534031E-011
   344.00000000000000        7.2281874959526943E-011
   345.00000000000000        7.2374793051173191E-011
   346.00000000000000        7.2467175975372295E-011
   347.00000000000000        7.2559027277116666E-011
   348.00000000000000        7.2650350467828769E-011
   349.00000000000000        7.2741149025695845E-011
   350.00000000000000        7.2831426396000793E-011
   351.00000000000000        7.2921185991452373E-011
   352.00000000000000        7.3010431192510815E-011
   353.00000000000000        7.3099165347712196E-011
   354.00000000000000        7.3187391773989895E-011
   355.00000000000000        7.3275113756993001E-011
   356.00000000000000        7.3362334551402896E-011
   357.00000000000000        7.3449057381246414E-011
   358.00000000000000        7.3535285440206986E-011
   359.00000000000000        7.3621021891933127E-011
   360.00000000000000        7.3706269870344003E-011
   361.00000000000000        7.3791032479932995E-011
   362.00000000000000        7.3875312796067664E-011
   363.00000000000000        7.3959113865288856E-011
   364.00000000000000        7.4042438705605208E-011
   365.00000000000000        7.4125290306786841E-011
   366.00000000000000        7.4207671630655270E-011
   367.00000000000000        7.4289585611371720E-011
   368.00000000000000        7.4371035155721863E-011
   369.00000000000000        7.4452023143399485E-011
   370.00000000000000        7.4532552427285832E-011
   371.00000000000000        7.4612625833728262E-011
   372.00000000000000        7.4692246162815091E-011
   373.00000000000000        7.4771416188648369E-011
   374.00000000000000        7.4850138659614598E-011
   375.00000000000000        7.4928416298652433E-011
   376.00000000000000        7.5006251803517724E-011
   377.00000000000000        7.5083647847047442E-011
   378.00000000000000        7.5160607077419411E-011
   379.00000000000000        7.5237132118410855E-011
   380.00000000000000        7.5313225569654204E-011
   381.00000000000000        7.5388890006890146E-011
   382.00000000000000        7.5464127982219167E-011
   383.00000000000000        7.5538942024349666E-011
   384.00000000000000        7.5613334638844366E-011
   385.00000000000000        7.5687308308364708E-011
   386.00000000000000        7.5760865492911932E-011
   387.00000000000000        7.5834008630066689E-011
   388.00000000000000        7.5906740135225901E-011
   389.00000000000000        7.5979062401837783E-011
   390.00000000000000        7.6050977801634018E-011
   391.00000000000000        7.6122488684860343E-011
   392.00000000000000        7.6193597380504257E-011
   393.00000000000000        7.6264306196520867E-011
   394.00000000000000        7.6334617420056590E-011
   395.00000000000000        7.6404533317670431E-011
   396.00000000000000        7.6474056135553367E-011
   397.00000000000000        7.6543188099744883E-011
   398.00000000000000        7.6611931416348557E-011
   399.00000000000000        7.6680288271744456E-011
   400.00000000000000        7.6748260832799854E-011
   401.00000000000000        7.6815851247077636E-011
   402.00000000000000        7.6883061643042983E-011
   403.00000000000000        7.6949894130267834E-011
   404.00000000000000        7.7016350799632883E-011
   405.00000000000000        7.7082433723528183E-011
   406.00000000000000        7.7148144956051372E-011
   407.00000000000000        7.7213486533203770E-011
   408.00000000000000        7.7278460473084916E-011
   409.00000000000000        7.7343068776084763E-011
   410.00000000000000        7.7407313425073926E-011
   411.00000000000000        7.7471196385592153E-011
   412.00000000000000        7.7534719606034851E-011
   413.00000000000000        7.7597885017837539E-011
   414.00000000000000        7.7660694535658480E-011
   415.00000000000000        7.7723150057559673E-011
   416.00000000000000        7.7785253465185403E-011
   417.00000000000000        7.7847006623939375E-011
   418.00000000000000        7.7908411383160231E-011
   419.00000000000000        7.7969469576294588E-011
   420.00000000000000        7.8030183021068520E-011
   421.00000000000000        7.8090553519657842E-011
   422.00000000000000        7.8150582858855655E-011
   423.00000000000000        7.8210272810238580E-011
   424.00000000000000        7.8269625130331548E-011
   425.00000000000000        7.8328641560770540E-011
   426.00000000000000        7.8387323828463194E-011
   427.00000000000000        7.8445673645748718E-011
   428.00000000000000        7.8503692710554969E-011
   429.00000000000000        7.8561382706555159E-011
   430.00000000000000        7.8618745303321329E-011
   431.00000000000000        7.8675782156477784E-011
   432.00000000000000        7.8732494907851739E-011
   433.00000000000000        7.8788885185622718E-011
   434.00000000000000        7.8844954604470594E-011
   435.00000000000000        7.8900704765721894E-011
   436.00000000000000        7.8956137257494091E-011
   437.00000000000000        7.9011253654839380E-011
   438.00000000000000        7.9066055519885415E-011
   439.00000000000000        7.9120544401976288E-011
   440.00000000000000        7.9174721837810376E-011
   441.00000000000000        7.9228589351577701E-011
   442.00000000000000        7.9282148455095421E-011
   443.00000000000000        7.9335400647941936E-011
   444.00000000000000        7.9388347417589601E-011
   445.00000000000000        7.9440990239535765E-011
   446.00000000000000        7.9493330577432514E-011
   447.00000000000000        7.9545369883215244E-011
   448.00000000000000        7.9597109597229475E-011
   449.00000000000000        7.9648551148356124E-011
   450.00000000000000        7.9699695954136117E-011
   451.00000000000000        7.9750545420893284E-011
   452.00000000000000        7.9801100943854722E-011
   453.00000000000000        7.9851363907272717E-011
   454.00000000000000        7.9901335684541812E-011
   455.00000000000000        7.9951017638317512E-011
   456.00000000000000        8.0000411120631775E-011
   457.00000000000000        8.0049517473008082E-011
   458.00000000000000        8.0098338026575268E-011
   459.00000000000000        8.0146874102179677E-011
   460.00000000000000        8.0195127010496240E-011
   461.00000000000000        8.0243098052138697E-011
   462.00000000000000        8.0290788517767647E-011
   463.00000000000000        8.0338199688198687E-011
   464.00000000000000        8.0385332834508205E-011
   465.00000000000000        8.0432189218138608E-011
   466.00000000000000        8.0478770091001956E-011
   467.00000000000000        8.0525076695583227E-011
   468.00000000000000        8.0571110265041173E-011
   469.00000000000000        8.0616872023309438E-011
   470.00000000000000        8.0662363185195357E-011
   471.00000000000000        8.0707584956478338E-011
   472.00000000000000        8.0752538534006901E-011
   473.00000000000000        8.0797225105794813E-011
   474.00000000000000        8.0841645851115641E-011
   475.00000000000000        8.0885801940596785E-011
   476.00000000000000        8.0929694536312402E-011
   477.00000000000000        8.0973324791874720E-011
   478.00000000000000        8.1016693852525277E-011
   479.00000000000000        8.1059802855223810E-011
   480.00000000000000        8.1102652928737521E-011
   481.00000000000000        8.1145245193728414E-011
   482.00000000000000        8.1187580762840067E-011
   483.00000000000000        8.1229660740783004E-011
   484.00000000000000        8.1271486224419567E-011
   485.00000000000000        8.1313058302847582E-011
   486.00000000000000        8.1354378057483123E-011
   487.00000000000000        8.1395446562142037E-011
   488.00000000000000        8.1436264883121203E-011
   489.00000000000000        8.1476834079278199E-011
   490.00000000000000        8.1517155202110234E-011
   491.00000000000000        8.1557229295832613E-011
   492.00000000000000        8.1597057397455549E-011
   493.00000000000000        8.1636640536860575E-011
   494.00000000000000        8.1675979736876356E-011
   495.00000000000000        8.1715076013352690E-011
   496.00000000000000        8.1753930375234480E-011
   497.00000000000000        8.1792543824634793E-011
   498.00000000000000        8.1830917356906678E-011
   499.00000000000000        8.1869051960714187E-011
   500.00000000000000        8.1906948618103036E-011
