# Supplementary material for: Dynamics of HeHHe+ Rotational State Changes Induced by Collision with He: A Possible New Path in Early Universe Chemistry
Source: J Phys Chem A. 2021 Apr 26;125(17):3748–59. doi: 10.1021/acs.jpca.1c01820 (PMC8154607; doi:10.1021/acs.jpca.1c01820)
Supplement: Supplementary file 1 — jp1c01820_si_001.zip [file jp1c01820_si_001.zip › Supporting Information/S2-rot.inelastic rate coefficients/02to08.rate]

   5.0000000000000000        8.5227339557314315E-030
   6.0000000000000000        1.5176269932704494E-026
   7.0000000000000000        3.1741279095253253E-024
   8.0000000000000000        1.7419290434411254E-022
   9.0000000000000000        3.9199682926309242E-021
   10.000000000000000        4.7279052469056113E-020
   11.000000000000000        3.6236793017843494E-019
   12.000000000000000        1.9769898222621826E-018
   13.000000000000000        8.3048176338137441E-018
   14.000000000000000        2.8409881256191127E-017
   15.000000000000000        8.2464178587375991E-017
   16.000000000000000        2.0945685262665811E-016
   17.000000000000000        4.7663159546035193E-016
   18.000000000000000        9.8964905060576608E-016
   19.000000000000000        1.9022414268791508E-015
   20.000000000000000        3.4241767916868447E-015
   21.000000000000000        5.8266175216066664E-015
   22.000000000000000        9.4443381161853766E-015
   23.000000000000000        1.4674663420882065E-014
   24.000000000000000        2.1973328835486413E-014
   25.000000000000000        3.1847712464382119E-014
   26.000000000000000        4.4848036670962292E-014
   27.000000000000000        6.1557193078119228E-014
   28.000000000000000        8.2579830210370390E-014
   29.000000000000000        1.0853127886583459E-013
   30.000000000000000        1.4002679745620518E-013
   31.000000000000000        1.7767151468000921E-013
   32.000000000000000        2.2205134227888373E-013
   33.000000000000000        2.7372503436896805E-013
   34.000000000000000        3.3321748656146023E-013
   35.000000000000000        4.0101429976592135E-013
   36.000000000000000        4.7755758033661525E-013
   37.000000000000000        5.6324290902770611E-013
   38.000000000000000        6.5841738436179625E-013
   39.000000000000000        7.6337862950114494E-013
   40.000000000000000        8.7837464352754332E-013
   41.000000000000000        1.0036043763003948E-012
   42.000000000000000        1.1392189091039521E-012
   43.000000000000000        1.2853231296966045E-012
   44.000000000000000        1.4419777989760573E-012
   45.000000000000000        1.6092019163521441E-012
   46.000000000000000        1.7869753013651653E-012
   47.000000000000000        1.9752413195752824E-012
   48.000000000000000        2.1739096909019218E-012
   49.000000000000000        2.3828593281570425E-012
   50.000000000000000        2.6019411623335796E-012
   51.000000000000000        2.8309809191946415E-012
   52.000000000000000        3.0697818188282060E-012
   53.000000000000000        3.3181271760938059E-012
   54.000000000000000        3.5757828853262638E-012
   55.000000000000000        3.8424997773290289E-012
   56.000000000000000        4.1180158406485659E-012
   57.000000000000000        4.4020583024390056E-012
   58.000000000000000        4.6943455669717670E-012
   59.000000000000000        4.9945890120854753E-012
   60.000000000000000        5.3024946456708527E-012
   61.000000000000000        5.6177646257040570E-012
   62.000000000000000        5.9400986484329343E-012
   63.000000000000000        6.2691952101352118E-012
   64.000000000000000        6.6047527484480384E-012
   65.000000000000000        6.9464706696542209E-012
   66.000000000000000        7.2940502685356346E-012
   67.000000000000000        7.6471955474984126E-012
   68.000000000000000        8.0056139416623309E-012
   69.000000000000000        8.3690169565115485E-012
   70.000000000000000        8.7371207245415754E-012
   71.000000000000000        9.1096464871269428E-012
   72.000000000000000        9.4863210075849523E-012
   73.000000000000000        9.8668769211368823E-012
   74.000000000000000        1.0251053027176579E-011
   75.000000000000000        1.0638594528955024E-011
   76.000000000000000        1.1029253225484352E-011
   77.000000000000000        1.1422787660160773E-011
   78.000000000000000        1.1818963230305662E-011
   79.000000000000000        1.2217552261532424E-011
   80.000000000000000        1.2618334050564032E-011
   81.000000000000000        1.3021094879854460E-011
   82.000000000000000        1.3425628007108810E-011
   83.000000000000000        1.3831733632550683E-011
   84.000000000000000        1.4239218846552868E-011
   85.000000000000000        1.4647897560028901E-011
   86.000000000000000        1.5057590419777484E-011
   87.000000000000000        1.5468124710779730E-011
   88.000000000000000        1.5879334247270536E-011
   89.000000000000000        1.6291059254238553E-011
   90.000000000000000        1.6703146240854853E-011
   91.000000000000000        1.7115447867187865E-011
   92.000000000000000        1.7527822805429213E-011
   93.000000000000000        1.7940135596734177E-011
   94.000000000000000        1.8352256504668110E-011
   95.000000000000000        1.8764061366146984E-011
   96.000000000000000        1.9175431440666362E-011
   97.000000000000000        1.9586253258525842E-011
   98.000000000000000        1.9996418468678095E-011
   99.000000000000000        2.0405823686758205E-011
   100.00000000000000        2.0814370343784398E-011
   101.00000000000000        2.1221964535960354E-011
   102.00000000000000        2.1628516875955851E-011
   103.00000000000000        2.2033942345992552E-011
   104.00000000000000        2.2438160153017059E-011
   105.00000000000000        2.2841093586203109E-011
   106.00000000000000        2.3242669876988177E-011
   107.00000000000000        2.3642820061816908E-011
   108.00000000000000        2.4041478847733607E-011
   109.00000000000000        2.4438584480940701E-011
   110.00000000000000        2.4834078618414506E-011
   111.00000000000000        2.5227906202649485E-011
   112.00000000000000        2.5620015339583019E-011
   113.00000000000000        2.6010357179735376E-011
   114.00000000000000        2.6398885802584294E-011
   115.00000000000000        2.6785558104181295E-011
   116.00000000000000        2.7170333688004075E-011
   117.00000000000000        2.7553174759029152E-011
   118.00000000000000        2.7934046021000633E-011
   119.00000000000000        2.8312914576862229E-011
   120.00000000000000        2.8689749832313094E-011
   121.00000000000000        2.9064523402442675E-011
   122.00000000000000        2.9437209021394298E-011
   123.00000000000000        2.9807782455002300E-011
   124.00000000000000        3.0176221416346552E-011
   125.00000000000000        3.0542505484161295E-011
   126.00000000000000        3.0906616024036761E-011
   127.00000000000000        3.1268536112348053E-011
   128.00000000000000        3.1628250462844591E-011
   129.00000000000000        3.1985745355832940E-011
   130.00000000000000        3.2341008569884650E-011
   131.00000000000000        3.2694029316001216E-011
   132.00000000000000        3.3044798174167059E-011
   133.00000000000000        3.3393307032222443E-011
   134.00000000000000        3.3739549026988269E-011
   135.00000000000000        3.4083518487575526E-011
   136.00000000000000        3.4425210880812973E-011
   137.00000000000000        3.4764622758726205E-011
   138.00000000000000        3.5101751708004827E-011
   139.00000000000000        3.5436596301392990E-011
   140.00000000000000        3.5769156050940736E-011
   141.00000000000000        3.6099431363055986E-011
   142.00000000000000        3.6427423495295397E-011
   143.00000000000000        3.6753134514837222E-011
   144.00000000000000        3.7076567258577815E-011
   145.00000000000000        3.7397725294796133E-011
   146.00000000000000        3.7716612886332365E-011
   147.00000000000000        3.8033234955226953E-011
   148.00000000000000        3.8347597048768764E-011
   149.00000000000000        3.8659705306903216E-011
   150.00000000000000        3.8969566430949548E-011
   151.00000000000000        3.9277187653582728E-011
   152.00000000000000        3.9582576710031890E-011
   153.00000000000000        3.9885741810452521E-011
   154.00000000000000        4.0186691613428504E-011
   155.00000000000000        4.0485435200562285E-011
   156.00000000000000        4.0781982052113652E-011
   157.00000000000000        4.1076342023647553E-011
   158.00000000000000        4.1368525323652829E-011
   159.00000000000000        4.1658542492096506E-011
   160.00000000000000        4.1946404379877113E-011
   161.00000000000000        4.2232122129144216E-011
   162.00000000000000        4.2515707154449971E-011
   163.00000000000000        4.2797171124702200E-011
   164.00000000000000        4.3076525945887640E-011
   165.00000000000000        4.3353783744535857E-011
   166.00000000000000        4.3628956851895102E-011
   167.00000000000000        4.3902057788793574E-011
   168.00000000000000        4.4173099251158271E-011
   169.00000000000000        4.4442094096166697E-011
   170.00000000000000        4.4709055329006078E-011
   171.00000000000000        4.4973996090217850E-011
   172.00000000000000        4.5236929643601965E-011
   173.00000000000000        4.5497869364661748E-011
   174.00000000000000        4.5756828729566208E-011
   175.00000000000000        4.6013821304609791E-011
   176.00000000000000        4.6268860736150414E-011
   177.00000000000000        4.6521960741006176E-011
   178.00000000000000        4.6773135097293020E-011
   179.00000000000000        4.7022397635684828E-011
   180.00000000000000        4.7269762231080769E-011
   181.00000000000000        4.7515242794661817E-011
   182.00000000000000        4.7758853266321780E-011
   183.00000000000000        4.8000607607457671E-011
   184.00000000000000        4.8240519794104647E-011
   185.00000000000000        4.8478603810402209E-011
   186.00000000000000        4.8714873642377156E-011
   187.00000000000000        4.8949343272031649E-011
   188.00000000000000        4.9182026671723182E-011
   189.00000000000000        4.9412937798824689E-011
   190.00000000000000        4.9642090590653888E-011
   191.00000000000000        4.9869498959659571E-011
   192.00000000000000        5.0095176788855894E-011
   193.00000000000000        5.0319137927493161E-011
   194.00000000000000        5.0541396186955897E-011
   195.00000000000000        5.0761965336878744E-011
   196.00000000000000        5.0980859101471208E-011
   197.00000000000000        5.1198091156042322E-011
   198.00000000000000        5.1413675123716992E-011
   199.00000000000000        5.1627624572336326E-011
   200.00000000000000        5.1839953011533487E-011
   201.00000000000000        5.2050673889978683E-011
   202.00000000000000        5.2259800592785095E-011
   203.00000000000000        5.2467346439069615E-011
   204.00000000000000        5.2673324679662020E-011
   205.00000000000000        5.2877748494955224E-011
   206.00000000000000        5.3080630992891690E-011
   207.00000000000000        5.3281985207079630E-011
   208.00000000000000        5.3481824095033325E-011
   209.00000000000000        5.3680160536532679E-011
   210.00000000000000        5.3877007332096010E-011
   211.00000000000000        5.4072377201562243E-011
   212.00000000000000        5.4266282782776707E-011
   213.00000000000000        5.4458736630376605E-011
   214.00000000000000        5.4649751214671624E-011
   215.00000000000000        5.4839338920615316E-011
   216.00000000000000        5.5027512046863292E-011
   217.00000000000000        5.5214282804914777E-011
   218.00000000000000        5.5399663318332869E-011
   219.00000000000000        5.5583665622040731E-011
   220.00000000000000        5.5766301661690202E-011
   221.00000000000000        5.5947583293099093E-011
   222.00000000000000        5.6127522281754391E-011
   223.00000000000000        5.6306130302378438E-011
   224.00000000000000        5.6483418938554269E-011
   225.00000000000000        5.6659399682409126E-011
   226.00000000000000        5.6834083934351196E-011
   227.00000000000000        5.7007483002859156E-011
   228.00000000000000        5.7179608104320332E-011
   229.00000000000000        5.7350470362916292E-011
   230.00000000000000        5.7520080810553067E-011
   231.00000000000000        5.7688450386833637E-011
   232.00000000000000        5.7855589939071383E-011
   233.00000000000000        5.8021510222341596E-011
   234.00000000000000        5.8186221899569855E-011
   235.00000000000000        5.8349735541654635E-011
   236.00000000000000        5.8512061627623387E-011
   237.00000000000000        5.8673210544819558E-011
   238.00000000000000        5.8833192589119376E-011
   239.00000000000000        5.8992017965176468E-011
   240.00000000000000        5.9149696786693601E-011
   241.00000000000000        5.9306239076719057E-011
   242.00000000000000        5.9461654767967049E-011
   243.00000000000000        5.9615953703160409E-011
   244.00000000000000        5.9769145635395112E-011
   245.00000000000000        5.9921240228524144E-011
   246.00000000000000        6.0072247057560336E-011
   247.00000000000000        6.0222175609097787E-011
   248.00000000000000        6.0371035281748965E-011
   249.00000000000000        6.0518835386597846E-011
   250.00000000000000        6.0665585147668774E-011
   251.00000000000000        6.0811293702407149E-011
   252.00000000000000        6.0955970102175161E-011
   253.00000000000000        6.1099623312758460E-011
   254.00000000000000        6.1242262214884256E-011
   255.00000000000000        6.1383895604750006E-011
   256.00000000000000        6.1524532194562112E-011
   257.00000000000000        6.1664180613083231E-011
   258.00000000000000        6.1802849406188558E-011
   259.00000000000000        6.1940547037429322E-011
   260.00000000000000        6.2077281888603459E-011
   261.00000000000000        6.2213062260333172E-011
   262.00000000000000        6.2347896372648146E-011
   263.00000000000000        6.2481792365574450E-011
   264.00000000000000        6.2614758299727885E-011
   265.00000000000000        6.2746802156912212E-011
   266.00000000000000        6.2877931840721192E-011
   267.00000000000000        6.3008155177144152E-011
   268.00000000000000        6.3137479915174212E-011
   269.00000000000000        6.3265913727420321E-011
   270.00000000000000        6.3393464210719837E-011
   271.00000000000000        6.3520138886754567E-011
   272.00000000000000        6.3645945202667845E-011
   273.00000000000000        6.3770890531682359E-011
   274.00000000000000        6.3894982173719682E-011
   275.00000000000000        6.4018227356019460E-011
   276.00000000000000        6.4140633233760060E-011
   277.00000000000000        6.4262206890678486E-011
   278.00000000000000        6.4382955339689740E-011
   279.00000000000000        6.4502885523506753E-011
   280.00000000000000        6.4622004315258719E-011
   281.00000000000000        6.4740318519109062E-011
   282.00000000000000        6.4857834870871517E-011
   283.00000000000000        6.4974560038625759E-011
   284.00000000000000        6.5090500623330955E-011
   285.00000000000000        6.5205663159437768E-011
   286.00000000000000        6.5320054115497800E-011
   287.00000000000000        6.5433679894772615E-011
   288.00000000000000        6.5546546835838524E-011
   289.00000000000000        6.5658661213190492E-011
   290.00000000000000        6.5770029237842970E-011
   291.00000000000000        6.5880657057927892E-011
   292.00000000000000        6.5990550759290659E-011
   293.00000000000000        6.6099716366082494E-011
   294.00000000000000        6.6208159841350320E-011
   295.00000000000000        6.6315887087623133E-011
   296.00000000000000        6.6422903947495755E-011
   297.00000000000000        6.6529216204208923E-011
   298.00000000000000        6.6634829582226373E-011
   299.00000000000000        6.6739749747807848E-011
   300.00000000000000        6.6843982309579682E-011
   301.00000000000000        6.6947532819100734E-011
   302.00000000000000        6.7050406771425530E-011
   303.00000000000000        6.7152609605663217E-011
   304.00000000000000        6.7254146705533263E-011
   305.00000000000000        6.7355023399916678E-011
   306.00000000000000        6.7455244963404270E-011
   307.00000000000000        6.7554816616840373E-011
   308.00000000000000        6.7653743527862919E-011
   309.00000000000000        6.7752030811439825E-011
   310.00000000000000        6.7849683530400805E-011
   311.00000000000000        6.7946706695965657E-011
   312.00000000000000        6.8043105268268703E-011
   313.00000000000000        6.8138884156878744E-011
   314.00000000000000        6.8234048221314464E-011
   315.00000000000000        6.8328602271557778E-011
   316.00000000000000        6.8422551068560491E-011
   317.00000000000000        6.8515899324748851E-011
   318.00000000000000        6.8608651704522574E-011
   319.00000000000000        6.8700812824751141E-011
   320.00000000000000        6.8792387255264839E-011
   321.00000000000000        6.8883379519342030E-011
   322.00000000000000        6.8973794094192273E-011
   323.00000000000000        6.9063635411435905E-011
   324.00000000000000        6.9152907857578317E-011
   325.00000000000000        6.9241615774481097E-011
   326.00000000000000        6.9329763459828740E-011
   327.00000000000000        6.9417355167591364E-011
   328.00000000000000        6.9504395108482569E-011
   329.00000000000000        6.9590887450414646E-011
   330.00000000000000        6.9676836318948263E-011
   331.00000000000000        6.9762245797738951E-011
   332.00000000000000        6.9847119928979437E-011
   333.00000000000000        6.9931462713837432E-011
   334.00000000000000        7.0015278112889961E-011
   335.00000000000000        7.0098570046553218E-011
   336.00000000000000        7.0181342395508987E-011
   337.00000000000000        7.0263599001126596E-011
   338.00000000000000        7.0345343665880899E-011
   339.00000000000000        7.0426580153766749E-011
   340.00000000000000        7.0507312190709098E-011
   341.00000000000000        7.0587543464969320E-011
   342.00000000000000        7.0667277627547950E-011
   343.00000000000000        7.0746518292583057E-011
   344.00000000000000        7.0825269037745290E-011
   345.00000000000000        7.0903533404628308E-011
   346.00000000000000        7.0981314899136892E-011
   347.00000000000000        7.1058616991869171E-011
   348.00000000000000        7.1135443118497654E-011
   349.00000000000000        7.1211796680143696E-011
   350.00000000000000        7.1287681043750803E-011
   351.00000000000000        7.1363099542452753E-011
   352.00000000000000        7.1438055475938653E-011
   353.00000000000000        7.1512552110814136E-011
   354.00000000000000        7.1586592680958880E-011
   355.00000000000000        7.1660180387881250E-011
   356.00000000000000        7.1733318401068365E-011
   357.00000000000000        7.1806009858333138E-011
   358.00000000000000        7.1878257866158161E-011
   359.00000000000000        7.1950065500035462E-011
   360.00000000000000        7.2021435804803589E-011
   361.00000000000000        7.2092371794980254E-011
   362.00000000000000        7.2162876455092380E-011
   363.00000000000000        7.2232952740002836E-011
   364.00000000000000        7.2302603575233362E-011
   365.00000000000000        7.2371831857284256E-011
   366.00000000000000        7.2440640453951116E-011
   367.00000000000000        7.2509032204638138E-011
   368.00000000000000        7.2577009920668083E-011
   369.00000000000000        7.2644576385589091E-011
   370.00000000000000        7.2711734355478548E-011
   371.00000000000000        7.2778486559243537E-011
   372.00000000000000        7.2844835698918061E-011
   373.00000000000000        7.2910784449957855E-011
   374.00000000000000        7.2976335461531188E-011
   375.00000000000000        7.3041491356807112E-011
   376.00000000000000        7.3106254733240957E-011
   377.00000000000000        7.3170628162856384E-011
   378.00000000000000        7.3234614192524546E-011
   379.00000000000000        7.3298215344240665E-011
   380.00000000000000        7.3361434115397143E-011
   381.00000000000000        7.3424272979054334E-011
   382.00000000000000        7.3486734384208229E-011
   383.00000000000000        7.3548820756055059E-011
   384.00000000000000        7.3610534496253453E-011
   385.00000000000000        7.3671877983184052E-011
   386.00000000000000        7.3732853572205406E-011
   387.00000000000000        7.3793463595908410E-011
   388.00000000000000        7.3853710364366887E-011
   389.00000000000000        7.3913596165386157E-011
   390.00000000000000        7.3973123264748904E-011
   391.00000000000000        7.4032293906458366E-011
   392.00000000000000        7.4091110312978526E-011
   393.00000000000000        7.4149574685472512E-011
   394.00000000000000        7.4207689204037538E-011
   395.00000000000000        7.4265456027938251E-011
   396.00000000000000        7.4322877295836902E-011
   397.00000000000000        7.4379955126021056E-011
   398.00000000000000        7.4436691616629413E-011
   399.00000000000000        7.4493088845874382E-011
   400.00000000000000        7.4549148872263148E-011
   401.00000000000000        7.4604873734815617E-011
   402.00000000000000        7.4660265453280133E-011
   403.00000000000000        7.4715326028347381E-011
   404.00000000000000        7.4770057441861315E-011
   405.00000000000000        7.4824461657028064E-011
   406.00000000000000        7.4878540618622881E-011
   407.00000000000000        7.4932296253194028E-011
   408.00000000000000        7.4985730469265321E-011
   409.00000000000000        7.5038845157535959E-011
   410.00000000000000        7.5091642191078425E-011
   411.00000000000000        7.5144123425533987E-011
   412.00000000000000        7.5196290699306025E-011
   413.00000000000000        7.5248145833751768E-011
   414.00000000000000        7.5299690633371358E-011
   415.00000000000000        7.5350926885995036E-011
   416.00000000000000        7.5401856362968318E-011
   417.00000000000000        7.5452480819335029E-011
   418.00000000000000        7.5502801994018553E-011
   419.00000000000000        7.5552821610000756E-011
   420.00000000000000        7.5602541374499485E-011
   421.00000000000000        7.5651962979143165E-011
   422.00000000000000        7.5701088100144394E-011
   423.00000000000000        7.5749918398471514E-011
   424.00000000000000        7.5798455520017399E-011
   425.00000000000000        7.5846701095767925E-011
   426.00000000000000        7.5894656741966633E-011
   427.00000000000000        7.5942324060279542E-011
   428.00000000000000        7.5989704637956777E-011
   429.00000000000000        7.6036800047992597E-011
   430.00000000000000        7.6083611849284618E-011
   431.00000000000000        7.6130141586789710E-011
   432.00000000000000        7.6176390791679584E-011
   433.00000000000000        7.6222360981493859E-011
   434.00000000000000        7.6268053660291424E-011
   435.00000000000000        7.6313470318800661E-011
   436.00000000000000        7.6358612434567279E-011
   437.00000000000000        7.6403481472101058E-011
   438.00000000000000        7.6448078883021036E-011
   439.00000000000000        7.6492406106198014E-011
   440.00000000000000        7.6536464567896884E-011
   441.00000000000000        7.6580255681916602E-011
   442.00000000000000        7.6623780849728626E-011
   443.00000000000000        7.6667041460613815E-011
   444.00000000000000        7.6710038891798225E-011
   445.00000000000000        7.6752774508586370E-011
   446.00000000000000        7.6795249664494361E-011
   447.00000000000000        7.6837465701380303E-011
   448.00000000000000        7.6879423949574037E-011
   449.00000000000000        7.6921125728004954E-011
   450.00000000000000        7.6962572344328700E-011
   451.00000000000000        7.7003765095052152E-011
   452.00000000000000        7.7044705265657308E-011
   453.00000000000000        7.7085394130723365E-011
   454.00000000000000        7.7125832954047753E-011
   455.00000000000000        7.7166022988766101E-011
   456.00000000000000        7.7205965477469550E-011
   457.00000000000000        7.7245661652322516E-011
   458.00000000000000        7.7285112735177831E-011
   459.00000000000000        7.7324319937691015E-011
   460.00000000000000        7.7363284461433296E-011
   461.00000000000000        7.7402007498003236E-011
   462.00000000000000        7.7440490229137086E-011
   463.00000000000000        7.7478733826817983E-011
   464.00000000000000        7.7516739453384019E-011
   465.00000000000000        7.7554508261634421E-011
   466.00000000000000        7.7592041394935725E-011
   467.00000000000000        7.7629339987325371E-011
   468.00000000000000        7.7666405163615176E-011
   469.00000000000000        7.7703238039493139E-011
   470.00000000000000        7.7739839721624003E-011
   471.00000000000000        7.7776211307749153E-011
   472.00000000000000        7.7812353886784813E-011
   473.00000000000000        7.7848268538919417E-011
   474.00000000000000        7.7883956335709923E-011
   475.00000000000000        7.7919418340176839E-011
   476.00000000000000        7.7954655606898181E-011
   477.00000000000000        7.7989669182102574E-011
   478.00000000000000        7.8024460103760885E-011
   479.00000000000000        7.8059029401677446E-011
   480.00000000000000        7.8093378097579250E-011
   481.00000000000000        7.8127507205205255E-011
   482.00000000000000        7.8161417730393814E-011
   483.00000000000000        7.8195110671169431E-011
   484.00000000000000        7.8228587017828485E-011
   485.00000000000000        7.8261847753024138E-011
   486.00000000000000        7.8294893851849810E-011
   487.00000000000000        7.8327726281922121E-011
   488.00000000000000        7.8360346003462702E-011
   489.00000000000000        7.8392753969379131E-011
   490.00000000000000        7.8424951125344908E-011
   491.00000000000000        7.8456938409878394E-011
   492.00000000000000        7.8488716754421031E-011
   493.00000000000000        7.8520287083414439E-011
   494.00000000000000        7.8551650314376828E-011
   495.00000000000000        7.8582807357978540E-011
   496.00000000000000        7.8613759118116447E-011
   497.00000000000000        7.8644506491987734E-011
   498.00000000000000        7.8675050370162683E-011
   499.00000000000000        7.8705391636656982E-011
   500.00000000000000        7.8735531169002243E-011
