# Supplementary material for: Dynamics of HeHHe+ Rotational State Changes Induced by Collision with He: A Possible New Path in Early Universe Chemistry
Source: J Phys Chem A. 2021 Apr 26;125(17):3748–59. doi: 10.1021/acs.jpca.1c01820 (PMC8154607; doi:10.1021/acs.jpca.1c01820)
Supplement: Supplementary file 1 — jp1c01820_si_001.zip [file jp1c01820_si_001.zip › Supporting Information/S2-rot.inelastic rate coefficients/08to12.rate]

   5.0000000000000000        4.5966256891243697E-035
   6.0000000000000000        5.1571492346695801E-031
   7.0000000000000000        3.9280366058565530E-028
   8.0000000000000000        5.6276459694964941E-026
   9.0000000000000000        2.6680673174225580E-024
   10.000000000000000        5.8651241728305626E-023
   11.000000000000000        7.3971897814426549E-022
   12.000000000000000        6.1605218570644870E-021
   13.000000000000000        3.7303475397501117E-020
   14.000000000000000        1.7581282898280944E-019
   15.000000000000000        6.7774423324921297E-019
   16.000000000000000        2.2176200793534520E-018
   17.000000000000000        6.3358611984548281E-018
   18.000000000000000        1.6158217883533200E-017
   19.000000000000000        3.7430977692022816E-017
   20.000000000000000        7.9874787300898699E-017
   21.000000000000000        1.5881253594264199E-016
   22.000000000000000        2.9698377430257074E-016
   23.000000000000000        5.2642803279910353E-016
   24.000000000000000        8.9030635154041651E-016
   25.000000000000000        1.4445342875604627E-015
   26.000000000000000        2.2591174820195900E-015
   27.000000000000000        3.4191078481861832E-015
   28.000000000000000        5.0251296540990338E-015
   29.000000000000000        7.1934559732687933E-015
   30.000000000000000        1.0055644035057477E-014
   31.000000000000000        1.3757761002830937E-014
   32.000000000000000        1.8459248790606169E-014
   33.000000000000000        2.4331487670091237E-014
   34.000000000000000        3.1556124150373351E-014
   35.000000000000000        4.0323229782464011E-014
   36.000000000000000        5.0829355132272106E-014
   37.000000000000000        6.3275538157748179E-014
   38.000000000000000        7.7865319511204817E-014
   39.000000000000000        9.4802809625864827E-014
   40.000000000000000        1.1429084444685680E-013
   41.000000000000000        1.3652925879443192E-013
   42.000000000000000        1.6171329893110383E-013
   43.000000000000000        1.9003218916089476E-013
   44.000000000000000        2.2166786134165846E-013
   45.000000000000000        2.5679385109251021E-013
   46.000000000000000        2.9557436022652712E-013
   47.000000000000000        3.3816348149559533E-013
   48.000000000000000        3.8470457903675628E-013
   49.000000000000000        4.3532981588061569E-013
   50.000000000000000        4.9015981843895969E-013
   51.000000000000000        5.4930346694640535E-013
   52.000000000000000        6.1285780030857130E-013
   53.000000000000000        6.8090802363131956E-013
   54.000000000000000        7.5352760680371114E-013
   55.000000000000000        8.3077846282073852E-013
   56.000000000000000        9.1271119500799362E-013
   57.000000000000000        9.9936540290429452E-013
   58.000000000000000        1.0907700372320307E-012
   59.000000000000000        1.1869437951076861E-012
   60.000000000000000        1.2878955473911534E-012
   61.000000000000000        1.3936247908221805E-012
   62.000000000000000        1.5041221183298707E-012
   63.000000000000000        1.6193697016146760E-012
   64.000000000000000        1.7393417807833249E-012
   65.000000000000000        1.8640051564593818E-012
   66.000000000000000        1.9933196803918900E-012
   67.000000000000000        2.1272387411396620E-012
   68.000000000000000        2.2657097419184170E-012
   69.000000000000000        2.4086745681625766E-012
   70.000000000000000        2.5560700427739138E-012
   71.000000000000000        2.7078283674076352E-012
   72.000000000000000        2.8638775484842674E-012
   73.000000000000000        3.0241418069161051E-012
   74.000000000000000        3.1885419708018956E-012
   75.000000000000000        3.3569958505757718E-012
   76.000000000000000        3.5294185962990963E-012
   77.000000000000000        3.7057230369588674E-012
   78.000000000000000        3.8858200017867785E-012
   79.000000000000000        4.0696186237410293E-012
   80.000000000000000        4.2570266254007886E-012
   81.000000000000000        4.4479505876130182E-012
   82.000000000000000        4.6422962013054626E-012
   83.000000000000000        4.8399685029391165E-012
   84.000000000000000        5.0408720941207481E-012
   85.000000000000000        5.2449113459324646E-012
   86.000000000000000        5.4519905885618313E-012
   87.000000000000000        5.6620142868347203E-012
   88.000000000000000        5.8748872022640792E-012
   89.000000000000000        6.0905145422332335E-012
   90.000000000000000        6.3088020969320254E-012
   91.000000000000000        6.5296563646596965E-012
   92.000000000000000        6.7529846661002750E-012
   93.000000000000000        6.9786952481648629E-012
   94.000000000000000        7.2066973779816421E-012
   95.000000000000000        7.4369014275984033E-012
   96.000000000000000        7.6692189499454668E-012
   97.000000000000000        7.9035627465878411E-012
   98.000000000000000        8.1398469277765708E-012
   99.000000000000000        8.3779869652887282E-012
   100.00000000000000        8.6178997385255001E-012
   101.00000000000000        8.8595035743169580E-012
   102.00000000000000        9.1027182808618889E-012
   103.00000000000000        9.3474651762103656E-012
   104.00000000000000        9.5936671116768739E-012
   105.00000000000000        9.8412484905519578E-012
   106.00000000000000        1.0090135282461136E-011
   107.00000000000000        1.0340255033700893E-011
   108.00000000000000        1.0591536873863890E-011
   109.00000000000000        1.0843911519047093E-011
   110.00000000000000        1.1097311271920590E-011
   111.00000000000000        1.1351670018917622E-011
   112.00000000000000        1.1606923224791464E-011
   113.00000000000000        1.1863007924769395E-011
   114.00000000000000        1.2119862714519916E-011
   115.00000000000000        1.2377427738135542E-011
   116.00000000000000        1.2635644674320932E-011
   117.00000000000000        1.2894456720963150E-011
   118.00000000000000        1.3153808578249779E-011
   119.00000000000000        1.3413646430489068E-011
   120.00000000000000        1.3673917926775970E-011
   121.00000000000000        1.3934572160638015E-011
   122.00000000000000        1.4195559648785275E-011
   123.00000000000000        1.4456832309080396E-011
   124.00000000000000        1.4718343437835486E-011
   125.00000000000000        1.4980047686535624E-011
   126.00000000000000        1.5241901038080803E-011
   127.00000000000000        1.5503860782631127E-011
   128.00000000000000        1.5765885493133946E-011
   129.00000000000000        1.6027935000605146E-011
   130.00000000000000        1.6289970369230974E-011
   131.00000000000000        1.6551953871351767E-011
   132.00000000000000        1.6813848962383296E-011
   133.00000000000000        1.7075620255727503E-011
   134.00000000000000        1.7337233497718957E-011
   135.00000000000000        1.7598655542650355E-011
   136.00000000000000        1.7859854327915504E-011
   137.00000000000000        1.8120798849305241E-011
   138.00000000000000        1.8381459136488395E-011
   139.00000000000000        1.8641806228706032E-011
   140.00000000000000        1.8901812150705687E-011
   141.00000000000000        1.9161449888937815E-011
   142.00000000000000        1.9420693368035895E-011
   143.00000000000000        1.9679517427598079E-011
   144.00000000000000        1.9937897799286582E-011
   145.00000000000000        2.0195811084259051E-011
   146.00000000000000        2.0453234730944039E-011
   147.00000000000000        2.0710147013171365E-011
   148.00000000000000        2.0966527008666027E-011
   149.00000000000000        2.1222354577913432E-011
   150.00000000000000        2.1477610343401892E-011
   151.00000000000000        2.1732275669247387E-011
   152.00000000000000        2.1986332641204295E-011
   153.00000000000000        2.2239764047064931E-011
   154.00000000000000        2.2492553357449411E-011
   155.00000000000000        2.2744684706986804E-011
   156.00000000000000        2.2996142875887748E-011
   157.00000000000000        2.3246913271907747E-011
   158.00000000000000        2.3496981912699596E-011
   159.00000000000000        2.3746335408553506E-011
   160.00000000000000        2.3994960945521827E-011
   161.00000000000000        2.4242846268925849E-011
   162.00000000000000        2.4489979667240955E-011
   163.00000000000000        2.4736349956356455E-011
   164.00000000000000        2.4981946464205814E-011
   165.00000000000000        2.5226759015762721E-011
   166.00000000000000        2.5470777918398423E-011
   167.00000000000000        2.5713993947595067E-011
   168.00000000000000        2.5956398333009804E-011
   169.00000000000000        2.6197982744884422E-011
   170.00000000000000        2.6438739280794718E-011
   171.00000000000000        2.6678660452733947E-011
   172.00000000000000        2.6917739174524510E-011
   173.00000000000000        2.7155968749552082E-011
   174.00000000000000        2.7393342858815746E-011
   175.00000000000000        2.7629855549288823E-011
   176.00000000000000        2.7865501222583376E-011
   177.00000000000000        2.8100274623913380E-011
   178.00000000000000        2.8334170831349267E-011
   179.00000000000000        2.8567185245358648E-011
   180.00000000000000        2.8799313578626759E-011
   181.00000000000000        2.9030551846150420E-011
   182.00000000000000        2.9260896355599793E-011
   183.00000000000000        2.9490343697941685E-011
   184.00000000000000        2.9718890738318629E-011
   185.00000000000000        2.9946534607177614E-011
   186.00000000000000        3.0173272691643133E-011
   187.00000000000000        3.0399102627128007E-011
   188.00000000000000        3.0624022289177226E-011
   189.00000000000000        3.0848029785538546E-011
   190.00000000000000        3.1071123448454403E-011
   191.00000000000000        3.1293301827170087E-011
   192.00000000000000        3.1514563680652424E-011
   193.00000000000000        3.1734907970513822E-011
   194.00000000000000        3.1954333854136785E-011
   195.00000000000000        3.2172840677993208E-011
   196.00000000000000        3.2390427971154214E-011
   197.00000000000000        3.2607095438985030E-011
   198.00000000000000        3.2822842957020564E-011
   199.00000000000000        3.3037670565016783E-011
   200.00000000000000        3.3251578461172916E-011
   201.00000000000000        3.3464566996521175E-011
   202.00000000000000        3.3676636669477928E-011
   203.00000000000000        3.3887788120553465E-011
   204.00000000000000        3.4098022127215434E-011
   205.00000000000000        3.4307339598901754E-011
   206.00000000000000        3.4515741572179517E-011
   207.00000000000000        3.4723229206045392E-011
   208.00000000000000        3.4929803777363956E-011
   209.00000000000000        3.5135466676440382E-011
   210.00000000000000        3.5340219402723203E-011
   211.00000000000000        3.5544063560634643E-011
   212.00000000000000        3.5747000855523697E-011
   213.00000000000000        3.5949033089739739E-011
   214.00000000000000        3.6150162158822745E-011
   215.00000000000000        3.6350390047807021E-011
   216.00000000000000        3.6549718827635366E-011
   217.00000000000000        3.6748150651680469E-011
   218.00000000000000        3.6945687752370563E-011
   219.00000000000000        3.7142332437916967E-011
   220.00000000000000        3.7338087089139385E-011
   221.00000000000000        3.7532954156387928E-011
   222.00000000000000        3.7726936156557764E-011
   223.00000000000000        3.7920035670194196E-011
   224.00000000000000        3.8112255338686311E-011
   225.00000000000000        3.8303597861545529E-011
   226.00000000000000        3.8494065993767565E-011
   227.00000000000000        3.8683662543275137E-011
   228.00000000000000        3.8872390368439002E-011
   229.00000000000000        3.9060252375675470E-011
   230.00000000000000        3.9247251517117811E-011
   231.00000000000000        3.9433390788359765E-011
   232.00000000000000        3.9618673226268908E-011
   233.00000000000000        3.9803101906868169E-011
   234.00000000000000        3.9986679943283190E-011
   235.00000000000000        4.0169410483753935E-011
   236.00000000000000        4.0351296709708629E-011
   237.00000000000000        4.0532341833898155E-011
   238.00000000000000        4.0712549098589478E-011
   239.00000000000000        4.0891921773815945E-011
   240.00000000000000        4.1070463155683426E-011
   241.00000000000000        4.1248176564729982E-011
   242.00000000000000        4.1425065344338429E-011
   243.00000000000000        4.1601132859199144E-011
   244.00000000000000        4.1776382493823125E-011
   245.00000000000000        4.1950817651102237E-011
   246.00000000000000        4.2124441750916573E-011
   247.00000000000000        4.2297258228787248E-011
   248.00000000000000        4.2469270534572626E-011
   249.00000000000000        4.2640482131207881E-011
   250.00000000000000        4.2810896493485852E-011
   251.00000000000000        4.2980517106877988E-011
   252.00000000000000        4.3149347466394995E-011
   253.00000000000000        4.3317391075484843E-011
   254.00000000000000        4.3484651444968438E-011
   255.00000000000000        4.3651132092010505E-011
   256.00000000000000        4.3816836539125846E-011
   257.00000000000000        4.3981768313219169E-011
   258.00000000000000        4.4145930944657766E-011
   259.00000000000000        4.4309327966376284E-011
   260.00000000000000        4.4471962913012360E-011
   261.00000000000000        4.4633839320072412E-011
   262.00000000000000        4.4794960723126683E-011
   263.00000000000000        4.4955330657032538E-011
   264.00000000000000        4.5114952655185538E-011
   265.00000000000000        4.5273830248797107E-011
   266.00000000000000        4.5431966966198424E-011
   267.00000000000000        4.5589366332169074E-011
   268.00000000000000        4.5746031867290885E-011
   269.00000000000000        4.5901967087324930E-011
   270.00000000000000        4.6057175502612096E-011
   271.00000000000000        4.6211660617495694E-011
   272.00000000000000        4.6365425929766278E-011
   273.00000000000000        4.6518474930127042E-011
   274.00000000000000        4.6670811101680558E-011
   275.00000000000000        4.6822437919434338E-011
   276.00000000000000        4.6973358849826905E-011
   277.00000000000000        4.7123577350271839E-011
   278.00000000000000        4.7273096868720103E-011
   279.00000000000000        4.7421920843240763E-011
   280.00000000000000        4.7570052701617789E-011
   281.00000000000000        4.7717495860964620E-011
   282.00000000000000        4.7864253727353803E-011
   283.00000000000000        4.8010329695463603E-011
   284.00000000000000        4.8155727148238508E-011
   285.00000000000000        4.8300449456565407E-011
   286.00000000000000        4.8444499978963914E-011
   287.00000000000000        4.8587882061290518E-011
   288.00000000000000        4.8730599036456046E-011
   289.00000000000000        4.8872654224156662E-011
   290.00000000000000        4.9014050930617234E-011
   291.00000000000000        4.9154792448347091E-011
   292.00000000000000        4.9294882055907838E-011
   293.00000000000000        4.9434323017692694E-011
   294.00000000000000        4.9573118583716969E-011
   295.00000000000000        4.9711271989419603E-011
   296.00000000000000        4.9848786455475215E-011
   297.00000000000000        4.9985665187616394E-011
   298.00000000000000        5.0121911376465893E-011
   299.00000000000000        5.0257528197378526E-011
   300.00000000000000        5.0392518810292330E-011
   301.00000000000000        5.0526886359588884E-011
   302.00000000000000        5.0660633973962132E-011
   303.00000000000000        5.0793764766296250E-011
   304.00000000000000        5.0926281833550851E-011
   305.00000000000000        5.1058188256655206E-011
   306.00000000000000        5.1189487100409439E-011
   307.00000000000000        5.1320181413393410E-011
   308.00000000000000        5.1450274227883054E-011
   309.00000000000000        5.1579768559773373E-011
   310.00000000000000        5.1708667408508420E-011
   311.00000000000000        5.1836973757018096E-011
   312.00000000000000        5.1964690571660664E-011
   313.00000000000000        5.2091820802172178E-011
   314.00000000000000        5.2218367381621213E-011
   315.00000000000000        5.2344333226369824E-011
   316.00000000000000        5.2469721236039879E-011
   317.00000000000000        5.2594534293484673E-011
   318.00000000000000        5.2718775264766139E-011
   319.00000000000000        5.2842446999136655E-011
   320.00000000000000        5.2965552329025820E-011
   321.00000000000000        5.3088094070032277E-011
   322.00000000000000        5.3210075020919696E-011
   323.00000000000000        5.3331497963617136E-011
   324.00000000000000        5.3452365663224144E-011
   325.00000000000000        5.3572680868019132E-011
   326.00000000000000        5.3692446309472579E-011
   327.00000000000000        5.3811664702263283E-011
   328.00000000000000        5.3930338744298792E-011
   329.00000000000000        5.4048471116739243E-011
   330.00000000000000        5.4166064484024323E-011
   331.00000000000000        5.4283121493904229E-011
   332.00000000000000        5.4399644777472818E-011
   333.00000000000000        5.4515636949204821E-011
   334.00000000000000        5.4631100606995045E-011
   335.00000000000000        5.4746038332201362E-011
   336.00000000000000        5.4860452689689521E-011
   337.00000000000000        5.4974346227881208E-011
   338.00000000000000        5.5087721478804305E-011
   339.00000000000000        5.5200580958145592E-011
   340.00000000000000        5.5312927165306065E-011
   341.00000000000000        5.5424762583457981E-011
   342.00000000000000        5.5536089679604367E-011
   343.00000000000000        5.5646910904640664E-011
   344.00000000000000        5.5757228693417849E-011
   345.00000000000000        5.5867045464808067E-011
   346.00000000000000        5.5976363621771631E-011
   347.00000000000000        5.6085185551425838E-011
   348.00000000000000        5.6193513625115492E-011
   349.00000000000000        5.6301350198484760E-011
   350.00000000000000        5.6408697611551041E-011
   351.00000000000000        5.6515558188779667E-011
   352.00000000000000        5.6621934239160222E-011
   353.00000000000000        5.6727828056284349E-011
   354.00000000000000        5.6833241918424388E-011
   355.00000000000000        5.6938178088613327E-011
   356.00000000000000        5.7042638814726098E-011
   357.00000000000000        5.7146626329561695E-011
   358.00000000000000        5.7250142850926002E-011
   359.00000000000000        5.7353190581716292E-011
   360.00000000000000        5.7455771710005874E-011
   361.00000000000000        5.7557888409129879E-011
   362.00000000000000        5.7659542837771909E-011
   363.00000000000000        5.7760737140051153E-011
   364.00000000000000        5.7861473445610582E-011
   365.00000000000000        5.7961753869705280E-011
   366.00000000000000        5.8061580513291638E-011
   367.00000000000000        5.8160955463117233E-011
   368.00000000000000        5.8259880791810831E-011
   369.00000000000000        5.8358358557973275E-011
   370.00000000000000        5.8456390806268344E-011
   371.00000000000000        5.8553979567514346E-011
   372.00000000000000        5.8651126858776033E-011
   373.00000000000000        5.8747834683456696E-011
   374.00000000000000        5.8844105031390352E-011
   375.00000000000000        5.8939939878934747E-011
   376.00000000000000        5.9035341189063958E-011
   377.00000000000000        5.9130310911461546E-011
   378.00000000000000        5.9224850982613793E-011
   379.00000000000000        5.9318963325902800E-011
   380.00000000000000        5.9412649851700122E-011
   381.00000000000000        5.9505912457460052E-011
   382.00000000000000        5.9598753027813280E-011
   383.00000000000000        5.9691173434660149E-011
   384.00000000000000        5.9783175537264358E-011
   385.00000000000000        5.9874761182346186E-011
   386.00000000000000        5.9965932204176214E-011
   387.00000000000000        6.0056690424668167E-011
   388.00000000000000        6.0147037653472370E-011
   389.00000000000000        6.0236975688068746E-011
   390.00000000000000        6.0326506313859698E-011
   391.00000000000000        6.0415631304262815E-011
   392.00000000000000        6.0504352420803427E-011
   393.00000000000000        6.0592671413206835E-011
   394.00000000000000        6.0680590019490684E-011
   395.00000000000000        6.0768109966056535E-011
   396.00000000000000        6.0855232967781578E-011
   397.00000000000000        6.0941960728109959E-011
   398.00000000000000        6.1028294939143831E-011
   399.00000000000000        6.1114237281734026E-011
   400.00000000000000        6.1199789425570603E-011
   401.00000000000000        6.1284953029272762E-011
   402.00000000000000        6.1369729740478768E-011
   403.00000000000000        6.1454121195935189E-011
   404.00000000000000        6.1538129021585912E-011
   405.00000000000000        6.1621754832660937E-011
   406.00000000000000        6.1705000233764455E-011
   407.00000000000000        6.1787866818962725E-011
   408.00000000000000        6.1870356171871614E-011
   409.00000000000000        6.1952469865743463E-011
   410.00000000000000        6.2034209463553797E-011
   411.00000000000000        6.2115576518087303E-011
   412.00000000000000        6.2196572572023855E-011
   413.00000000000000        6.2277199158023313E-011
   414.00000000000000        6.2357457798810622E-011
   415.00000000000000        6.2437350007259972E-011
   416.00000000000000        6.2516877286478839E-011
   417.00000000000000        6.2596041129890948E-011
   418.00000000000000        6.2674843021319623E-011
   419.00000000000000        6.2753284435069756E-011
   420.00000000000000        6.2831366836009852E-011
   421.00000000000000        6.2909091679653316E-011
   422.00000000000000        6.2986460412239461E-011
   423.00000000000000        6.3063474470813707E-011
   424.00000000000000        6.3140135283307313E-011
   425.00000000000000        6.3216444268616944E-011
   426.00000000000000        6.3292402836683288E-011
   427.00000000000000        6.3368012388569126E-011
   428.00000000000000        6.3443274316537417E-011
   429.00000000000000        6.3518190004128064E-011
   430.00000000000000        6.3592760826234887E-011
   431.00000000000000        6.3666988149181420E-011
   432.00000000000000        6.3740873330796814E-011
   433.00000000000000        6.3814417720490412E-011
   434.00000000000000        6.3887622659326598E-011
   435.00000000000000        6.3960489480098260E-011
   436.00000000000000        6.4033019507400693E-011
   437.00000000000000        6.4105214057703902E-011
   438.00000000000000        6.4177074439425066E-011
   439.00000000000000        6.4248601953000339E-011
   440.00000000000000        6.4319797890955782E-011
   441.00000000000000        6.4390663537978054E-011
   442.00000000000000        6.4461200170984408E-011
   443.00000000000000        6.4531409059192258E-011
   444.00000000000000        6.4601291464187888E-011
   445.00000000000000        6.4670848639995023E-011
   446.00000000000000        6.4740081833142545E-011
   447.00000000000000        6.4808992282731865E-011
   448.00000000000000        6.4877581220503390E-011
   449.00000000000000        6.4945849870902789E-011
   450.00000000000000        6.5013799451146780E-011
   451.00000000000000        6.5081431171287781E-011
   452.00000000000000        6.5148746234278723E-011
   453.00000000000000        6.5215745836036810E-011
   454.00000000000000        6.5282431165507035E-011
   455.00000000000000        6.5348803404725011E-011
   456.00000000000000        6.5414863728879134E-011
   457.00000000000000        6.5480613306372449E-011
   458.00000000000000        6.5546053298883851E-011
   459.00000000000000        6.5611184861428842E-011
   460.00000000000000        6.5676009142419424E-011
   461.00000000000000        6.5740527283724008E-011
   462.00000000000000        6.5804740420726255E-011
   463.00000000000000        6.5868649682383567E-011
   464.00000000000000        6.5932256191285331E-011
   465.00000000000000        6.5995561063710208E-011
   466.00000000000000        6.6058565409683062E-011
   467.00000000000000        6.6121270333031532E-011
   468.00000000000000        6.6183676931441585E-011
   469.00000000000000        6.6245786296513529E-011
   470.00000000000000        6.6307599513816206E-011
   471.00000000000000        6.6369117662941614E-011
   472.00000000000000        6.6430341817558815E-011
   473.00000000000000        6.6491273045467352E-011
   474.00000000000000        6.6551912408649632E-011
   475.00000000000000        6.6612260963323765E-011
   476.00000000000000        6.6672319759995079E-011
   477.00000000000000        6.6732089843507435E-011
   478.00000000000000        6.6791572253094273E-011
   479.00000000000000        6.6850768022428742E-011
   480.00000000000000        6.6909678179673658E-011
   481.00000000000000        6.6968303747530770E-011
   482.00000000000000        6.7026645743289760E-011
   483.00000000000000        6.7084705178876552E-011
   484.00000000000000        6.7142483060901307E-011
   485.00000000000000        6.7199980390705747E-011
   486.00000000000000        6.7257198164410309E-011
   487.00000000000000        6.7314137372960605E-011
   488.00000000000000        6.7370799002173312E-011
   489.00000000000000        6.7427184032782082E-011
   490.00000000000000        6.7483293440482223E-011
   491.00000000000000        6.7539128195975974E-011
   492.00000000000000        6.7594689265016127E-011
   493.00000000000000        6.7649977608450200E-011
   494.00000000000000        6.7704994182263700E-011
   495.00000000000000        6.7759739937622904E-011
   496.00000000000000        6.7814215820917492E-011
   497.00000000000000        6.7868422773802325E-011
   498.00000000000000        6.7922361733239322E-011
   499.00000000000000        6.7976033631538437E-011
   500.00000000000000        6.8029439396398510E-011
