# Supplementary material for: Dynamics of HeHHe+ Rotational State Changes Induced by Collision with He: A Possible New Path in Early Universe Chemistry
Source: J Phys Chem A. 2021 Apr 26;125(17):3748–59. doi: 10.1021/acs.jpca.1c01820 (PMC8154607; doi:10.1021/acs.jpca.1c01820)
Supplement: Supplementary file 1 — jp1c01820_si_001.zip [file jp1c01820_si_001.zip › Supporting Information/S2-rot.inelastic rate coefficients/12to14.rate]

   5.0000000000000000        2.2170790187690623E-026
   6.0000000000000000        9.3535519148252521E-024
   7.0000000000000000        7.0082057833828184E-022
   8.0000000000000000        1.7912467642238371E-020
   9.0000000000000000        2.2373357542063774E-019
   10.000000000000000        1.6921739921556522E-018
   11.000000000000000        8.8800487706477403E-018
   12.000000000000000        3.5406265788921333E-017
   13.000000000000000        1.1423671202312923E-016
   14.000000000000000        3.1202953896454369E-016
   15.000000000000000        7.4587371883225921E-016
   16.000000000000000        1.5997405338507002E-015
   17.000000000000000        3.1379560202036387E-015
   18.000000000000000        5.7136999056704069E-015
   19.000000000000000        9.7715485542207303E-015
   20.000000000000000        1.5844056252388786E-014
   21.000000000000000        2.4543108384165928E-014
   22.000000000000000        3.6547219402463362E-014
   23.000000000000000        5.2586116184340333E-014
   24.000000000000000        7.3423912105542868E-014
   25.000000000000000        9.9842014342368597E-014
   26.000000000000000        1.3262268083618977E-013
   27.000000000000000        1.7253390123084496E-013
   28.000000000000000        2.2031604829725508E-013
   29.000000000000000        2.7667054959255845E-013
   30.000000000000000        3.4225067018187843E-013
   31.000000000000000        4.1765437655728145E-013
   32.000000000000000        5.0341916605696823E-013
   33.000000000000000        6.0001868993951946E-013
   34.000000000000000        7.0786096607485027E-013
   35.000000000000000        8.2728796345866056E-013
   36.000000000000000        9.5857634053887704E-013
   37.000000000000000        1.1019391285426166E-012
   38.000000000000000        1.2575281662981197E-012
   39.000000000000000        1.4254371118933165E-012
   40.000000000000000        1.6057048769864226E-012
   41.000000000000000        1.7983193503091159E-012
   42.000000000000000        2.0032212969367401E-012
   43.000000000000000        2.2203083386351149E-012
   44.000000000000000        2.4494389376753820E-012
   45.000000000000000        2.6904363217674067E-012
   46.000000000000000        2.9430923011597131E-012
   47.000000000000000        3.2071709405399450E-012
   48.000000000000000        3.4824120582513910E-012
   49.000000000000000        3.7685345336587304E-012
   50.000000000000000        4.0652394104065244E-012
   51.000000000000000        4.3722127889785635E-012
   52.000000000000000        4.6891285065426858E-012
   53.000000000000000        5.0156506057031469E-012
   54.000000000000000        5.3514355966186201E-012
   55.000000000000000        5.6961345191025997E-012
   56.000000000000000        6.0493948129148960E-012
   57.000000000000000        6.4108620055752639E-012
   58.000000000000000        6.7801812277677489E-012
   59.000000000000000        7.1569985668291991E-012
   60.000000000000000        7.5409622689902302E-012
   61.000000000000000        7.9317238010140752E-012
   62.000000000000000        8.3289387817021929E-012
   63.000000000000000        8.7322677934422275E-012
   64.000000000000000        9.1413770835946419E-012
   65.000000000000000        9.5559391650729874E-012
   66.000000000000000        9.9756333249914336E-012
   67.000000000000000        1.0400146049746532E-011
   68.000000000000000        1.0829171374382119E-011
   69.000000000000000        1.1262411163567484E-011
   70.000000000000000        1.1699575331006057E-011
   71.000000000000000        1.2140382003592909E-011
   72.000000000000000        1.2584557636156279E-011
   73.000000000000000        1.3031837082157727E-011
   74.000000000000000        1.3481963625285300E-011
   75.000000000000000        1.3934688976460255E-011
   76.000000000000000        1.4389773240386785E-011
   77.000000000000000        1.4846984855409427E-011
   78.000000000000000        1.5306100510101705E-011
   79.000000000000000        1.5766905039693161E-011
   80.000000000000000        1.6229191305148201E-011
   81.000000000000000        1.6692760057439564E-011
   82.000000000000000        1.7157419789309022E-011
   83.000000000000000        1.7622986576578256E-011
   84.000000000000000        1.8089283910862480E-011
   85.000000000000000        1.8556142525346101E-011
   86.000000000000000        1.9023400215103382E-011
   87.000000000000000        1.9490901653286422E-011
   88.000000000000000        1.9958498204356014E-011
   89.000000000000000        2.0426047735397841E-011
   90.000000000000000        2.0893414426445270E-011
   91.000000000000000        2.1360468580620503E-011
   92.000000000000000        2.1827086434806376E-011
   93.000000000000000        2.2293149971471536E-011
   94.000000000000000        2.2758546732190068E-011
   95.000000000000000        2.3223169633324363E-011
   96.000000000000000        2.3686916784273715E-011
   97.000000000000000        2.4149691308632016E-011
   98.000000000000000        2.4611401168544959E-011
   99.000000000000000        2.5071958992509557E-011
   100.00000000000000        2.5531281906816632E-011
   101.00000000000000        2.5989291370797966E-011
   102.00000000000000        2.6445913016006975E-011
   103.00000000000000        2.6901076489431094E-011
   104.00000000000000        2.7354715300807715E-011
   105.00000000000000        2.7806766674091107E-011
   106.00000000000000        2.8257171403097901E-011
   107.00000000000000        2.8705873711339728E-011
   108.00000000000000        2.9152821116035059E-011
   109.00000000000000        2.9597964296279540E-011
   110.00000000000000        3.0041256965339965E-011
   111.00000000000000        3.0482655747028590E-011
   112.00000000000000        3.0922120056102838E-011
   113.00000000000000        3.1359611982630691E-011
   114.00000000000000        3.1795096180251673E-011
   115.00000000000000        3.2228539758261350E-011
   116.00000000000000        3.2659912177441067E-011
   117.00000000000000        3.3089185149549686E-011
   118.00000000000000        3.3516332540393411E-011
   119.00000000000000        3.3941330276386349E-011
   120.00000000000000        3.4364156254511881E-011
   121.00000000000000        3.4784790255595631E-011
   122.00000000000000        3.5203213860797923E-011
   123.00000000000000        3.5619410371235503E-011
   124.00000000000000        3.6033364730639834E-011
   125.00000000000000        3.6445063450962689E-011
   126.00000000000000        3.6854494540836841E-011
   127.00000000000000        3.7261647436804119E-011
   128.00000000000000        3.7666512937221148E-011
   129.00000000000000        3.8069083138756237E-011
   130.00000000000000        3.8469351375392105E-011
   131.00000000000000        3.8867312159848973E-011
   132.00000000000000        3.9262961127347207E-011
   133.00000000000000        3.9656294981627183E-011
   134.00000000000000        4.0047311443148635E-011
   135.00000000000000        4.0436009199391662E-011
   136.00000000000000        4.0822387857184181E-011
   137.00000000000000        4.1206447896983512E-011
   138.00000000000000        4.1588190629039162E-011
   139.00000000000000        4.1967618151369502E-011
   140.00000000000000        4.2344733309483343E-011
   141.00000000000000        4.2719539657782024E-011
   142.00000000000000        4.3092041422578288E-011
   143.00000000000000        4.3462243466670641E-011
   144.00000000000000        4.3830151255413710E-011
   145.00000000000000        4.4195770824226861E-011
   146.00000000000000        4.4559108747485639E-011
   147.00000000000000        4.4920172108741765E-011
   148.00000000000000        4.5278968472220361E-011
   149.00000000000000        4.5635505855543065E-011
   150.00000000000000        4.5989792703629637E-011
   151.00000000000000        4.6341837863730272E-011
   152.00000000000000        4.6691650561544172E-011
   153.00000000000000        4.7039240378380253E-011
   154.00000000000000        4.7384617229318549E-011
   155.00000000000000        4.7727791342331104E-011
   156.00000000000000        4.8068773238324284E-011
   157.00000000000000        4.8407573712064302E-011
   158.00000000000000        4.8744203813950189E-011
   159.00000000000000        4.9078674832599231E-011
   160.00000000000000        4.9410998278211777E-011
   161.00000000000000        4.9741185866683069E-011
   162.00000000000000        5.0069249504430804E-011
   163.00000000000000        5.0395201273909548E-011
   164.00000000000000        5.0719053419782726E-011
   165.00000000000000        5.1040818335725164E-011
   166.00000000000000        5.1360508551829396E-011
   167.00000000000000        5.1678136722591088E-011
   168.00000000000000        5.1993715615448624E-011
   169.00000000000000        5.2307258099853694E-011
   170.00000000000000        5.2618777136850854E-011
   171.00000000000000        5.2928285769144002E-011
   172.00000000000000        5.3235797111629528E-011
   173.00000000000000        5.3541324342376284E-011
   174.00000000000000        5.3844880694033134E-011
   175.00000000000000        5.4146479445646423E-011
   176.00000000000000        5.4446133914869028E-011
   177.00000000000000        5.4743857450545317E-011
   178.00000000000000        5.5039663425655218E-011
   179.00000000000000        5.5333565230601942E-011
   180.00000000000000        5.5625576266829322E-011
   181.00000000000000        5.5915709940753917E-011
   182.00000000000000        5.6203979657998687E-011
   183.00000000000000        5.6490398817915092E-011
   184.00000000000000        5.6774980808381447E-011
   185.00000000000000        5.7057739000865090E-011
   186.00000000000000        5.7338686745737692E-011
   187.00000000000000        5.7617837367832015E-011
   188.00000000000000        5.7895204162230189E-011
   189.00000000000000        5.8170800390273197E-011
   190.00000000000000        5.8444639275782032E-011
   191.00000000000000        5.8716734001481345E-011
   192.00000000000000        5.8987097705616824E-011
   193.00000000000000        5.9255743478757575E-011
   194.00000000000000        5.9522684360775939E-011
   195.00000000000000        5.9787933337996632E-011
   196.00000000000000        6.0051503340507694E-011
   197.00000000000000        6.0313407239626474E-011
   198.00000000000000        6.0573657845513987E-011
   199.00000000000000        6.0832267904930596E-011
   200.00000000000000        6.1089250099126842E-011
   201.00000000000000        6.1344617041864710E-011
   202.00000000000000        6.1598381277561503E-011
   203.00000000000000        6.1850555279552695E-011
   204.00000000000000        6.2101151448467520E-011
   205.00000000000000        6.2350182110713173E-011
   206.00000000000000        6.2597659517061394E-011
   207.00000000000000        6.2843595841334681E-011
   208.00000000000000        6.3088003179186310E-011
   209.00000000000000        6.3330893546970577E-011
   210.00000000000000        6.3572278880698891E-011
   211.00000000000000        6.3812171035079092E-011
   212.00000000000000        6.4050581782631877E-011
   213.00000000000000        6.4287522812883516E-011
   214.00000000000000        6.4523005731629849E-011
   215.00000000000000        6.4757042060268382E-011
   216.00000000000000        6.4989643235196264E-011
   217.00000000000000        6.5220820607270657E-011
   218.00000000000000        6.5450585441327959E-011
   219.00000000000000        6.5678948915761122E-011
   220.00000000000000        6.5905922122149987E-011
   221.00000000000000        6.6131516064944333E-011
   222.00000000000000        6.6355741661195831E-011
   223.00000000000000        6.6578609740337256E-011
   224.00000000000000        6.6800131044006690E-011
   225.00000000000000        6.7020316225914703E-011
   226.00000000000000        6.7239175851752130E-011
   227.00000000000000        6.7456720399136810E-011
   228.00000000000000        6.7672960257597846E-011
   229.00000000000000        6.7887905728594678E-011
   230.00000000000000        6.8101567025570230E-011
   231.00000000000000        6.8313954274036073E-011
   232.00000000000000        6.8525077511687829E-011
   233.00000000000000        6.8734946688549811E-011
   234.00000000000000        6.8943571667147682E-011
   235.00000000000000        6.9150962222706620E-011
   236.00000000000000        6.9357128043375093E-011
   237.00000000000000        6.9562078730472085E-011
   238.00000000000000        6.9765823798756988E-011
   239.00000000000000        6.9968372676720746E-011
   240.00000000000000        7.0169734706897608E-011
   241.00000000000000        7.0369919146195743E-011
   242.00000000000000        7.0568935166246534E-011
   243.00000000000000        7.0766791853770857E-011
   244.00000000000000        7.0963498210961723E-011
   245.00000000000000        7.1159063155882973E-011
   246.00000000000000        7.1353495522881596E-011
   247.00000000000000        7.1546804063015089E-011
   248.00000000000000        7.1738997444490697E-011
   249.00000000000000        7.1930084253117979E-011
   250.00000000000000        7.2120072992772318E-011
   251.00000000000000        7.2308972085869692E-011
   252.00000000000000        7.2496789873851160E-011
   253.00000000000000        7.2683534617678032E-011
   254.00000000000000        7.2869214498335078E-011
   255.00000000000000        7.3053837617342373E-011
   256.00000000000000        7.3237411997275502E-011
   257.00000000000000        7.3419945582292620E-011
   258.00000000000000        7.3601446238668688E-011
   259.00000000000000        7.3781921755335757E-011
   260.00000000000000        7.3961379844429523E-011
   261.00000000000000        7.4139828141841267E-011
   262.00000000000000        7.4317274207774262E-011
   263.00000000000000        7.4493725527305608E-011
   264.00000000000000        7.4669189510951703E-011
   265.00000000000000        7.4843673495237896E-011
   266.00000000000000        7.5017184743271223E-011
   267.00000000000000        7.5189730445316444E-011
   268.00000000000000        7.5361317719375342E-011
   269.00000000000000        7.5531953611767445E-011
   270.00000000000000        7.5701645097714000E-011
   271.00000000000000        7.5870399081922943E-011
   272.00000000000000        7.6038222399176139E-011
   273.00000000000000        7.6205121814917423E-011
   274.00000000000000        7.6371104025841944E-011
   275.00000000000000        7.6536175660486294E-011
   276.00000000000000        7.6700343279819163E-011
   277.00000000000000        7.6863613377832211E-011
   278.00000000000000        7.7025992382131675E-011
   279.00000000000000        7.7187486654528777E-011
   280.00000000000000        7.7348102491630906E-011
   281.00000000000000        7.7507846125431881E-011
   282.00000000000000        7.7666723723901417E-011
   283.00000000000000        7.7824741391574079E-011
   284.00000000000000        7.7981905170137022E-011
   285.00000000000000        7.8138221039016676E-011
   286.00000000000000        7.8293694915964074E-011
   287.00000000000000        7.8448332657638564E-011
   288.00000000000000        7.8602140060190417E-011
   289.00000000000000        7.8755122859840970E-011
   290.00000000000000        7.8907286733461604E-011
   291.00000000000000        7.9058637299150248E-011
   292.00000000000000        7.9209180116806222E-011
   293.00000000000000        7.9358920688702327E-011
   294.00000000000000        7.9507864460055057E-011
   295.00000000000000        7.9656016819592213E-011
   296.00000000000000        7.9803383100118354E-011
   297.00000000000000        7.9949968579076732E-011
   298.00000000000000        8.0095778479109763E-011
   299.00000000000000        8.0240817968615623E-011
   300.00000000000000        8.0385092162302856E-011
   301.00000000000000        8.0528606121741510E-011
   302.00000000000000        8.0671364855911274E-011
   303.00000000000000        8.0813373321747117E-011
   304.00000000000000        8.0954636424681147E-011
   305.00000000000000        8.1095159019181659E-011
   306.00000000000000        8.1234945909288517E-011
   307.00000000000000        8.1374001849146072E-011
   308.00000000000000        8.1512331543531986E-011
   309.00000000000000        8.1649939648382558E-011
   310.00000000000000        8.1786830771315511E-011
   311.00000000000000        8.1923009472148346E-011
   312.00000000000000        8.2058480263413586E-011
   313.00000000000000        8.2193247610870707E-011
   314.00000000000000        8.2327315934013828E-011
   315.00000000000000        8.2460689606576476E-011
   316.00000000000000        8.2593372957032243E-011
   317.00000000000000        8.2725370269091919E-011
   318.00000000000000        8.2856685782196855E-011
   319.00000000000000        8.2987323692008755E-011
   320.00000000000000        8.3117288150895481E-011
   321.00000000000000        8.3246583268413396E-011
   322.00000000000000        8.3375213111785740E-011
   323.00000000000000        8.3503181706376936E-011
   324.00000000000000        8.3630493036163658E-011
   325.00000000000000        8.3757151044201669E-011
   326.00000000000000        8.3883159633088996E-011
   327.00000000000000        8.4008522665425136E-011
   328.00000000000000        8.4133243964266311E-011
   329.00000000000000        8.4257327313577375E-011
   330.00000000000000        8.4380776458679255E-011
   331.00000000000000        8.4503595106692709E-011
   332.00000000000000        8.4625786926978461E-011
   333.00000000000000        8.4747355551573218E-011
   334.00000000000000        8.4868304575621847E-011
   335.00000000000000        8.4988637557805708E-011
   336.00000000000000        8.5108358020767118E-011
   337.00000000000000        8.5227469451530010E-011
   338.00000000000000        8.5345975301916766E-011
   339.00000000000000        8.5463878988960840E-011
   340.00000000000000        8.5581183895316121E-011
   341.00000000000000        8.5697893369661953E-011
   342.00000000000000        8.5814010727104657E-011
   343.00000000000000        8.5929539249574950E-011
   344.00000000000000        8.6044482186221798E-011
   345.00000000000000        8.6158842753802280E-011
   346.00000000000000        8.6272624137068111E-011
   347.00000000000000        8.6385829489147427E-011
   348.00000000000000        8.6498461931923814E-011
   349.00000000000000        8.6610524556411328E-011
   350.00000000000000        8.6722020423125206E-011
   351.00000000000000        8.6832952562449649E-011
   352.00000000000000        8.6943323975001289E-011
   353.00000000000000        8.7053137631989466E-011
   354.00000000000000        8.7162396475572332E-011
   355.00000000000000        8.7271103419210000E-011
   356.00000000000000        8.7379261348012958E-011
   357.00000000000000        8.7486873119088079E-011
   358.00000000000000        8.7593941561880356E-011
   359.00000000000000        8.7700469478510838E-011
   360.00000000000000        8.7806459644111775E-011
   361.00000000000000        8.7911914807157533E-011
   362.00000000000000        8.8016837689792427E-011
   363.00000000000000        8.8121230988154562E-011
   364.00000000000000        8.8225097372696806E-011
   365.00000000000000        8.8328439488503896E-011
   366.00000000000000        8.8431259955606033E-011
   367.00000000000000        8.8533561369289470E-011
   368.00000000000000        8.8635346300403389E-011
   369.00000000000000        8.8736617295663329E-011
   370.00000000000000        8.8837376877951728E-011
   371.00000000000000        8.8937627546614389E-011
   372.00000000000000        8.9037371777754579E-011
   373.00000000000000        8.9136612024522878E-011
   374.00000000000000        8.9235350717404696E-011
   375.00000000000000        8.9333590264503726E-011
   376.00000000000000        8.9431333051822654E-011
   377.00000000000000        8.9528581443540579E-011
   378.00000000000000        8.9625337782287538E-011
   379.00000000000000        8.9721604389415174E-011
   380.00000000000000        8.9817383565265156E-011
   381.00000000000000        8.9912677589433812E-011
   382.00000000000000        9.0007488721034204E-011
   383.00000000000000        9.0101819198954580E-011
   384.00000000000000        9.0195671242114704E-011
   385.00000000000000        9.0289047049718213E-011
   386.00000000000000        9.0381948801502525E-011
   387.00000000000000        9.0474378657986046E-011
   388.00000000000000        9.0566338760711516E-011
   389.00000000000000        9.0657831232487637E-011
   390.00000000000000        9.0748858177627249E-011
   391.00000000000000        9.0839421682182238E-011
   392.00000000000000        9.0929523814176525E-011
   393.00000000000000        9.1019166623835561E-011
   394.00000000000000        9.1108352143813467E-011
   395.00000000000000        9.1197082389417040E-011
   396.00000000000000        9.1285359358827465E-011
   397.00000000000000        9.1373185033319133E-011
   398.00000000000000        9.1460561377475569E-011
   399.00000000000000        9.1547490339403057E-011
   400.00000000000000        9.1633973850941425E-011
   401.00000000000000        9.1720013827872648E-011
   402.00000000000000        9.1805612170125801E-011
   403.00000000000000        9.1890770761981123E-011
   404.00000000000000        9.1975491472270011E-011
   405.00000000000000        9.2059776154573293E-011
   406.00000000000000        9.2143626647416886E-011
   407.00000000000000        9.2227044774465168E-011
   408.00000000000000        9.2310032344711243E-011
   409.00000000000000        9.2392591152665985E-011
   410.00000000000000        9.2474722978543488E-011
   411.00000000000000        9.2556429588444760E-011
   412.00000000000000        9.2637712734539421E-011
   413.00000000000000        9.2718574155243986E-011
   414.00000000000000        9.2799015575399383E-011
   415.00000000000000        9.2879038706444549E-011
   416.00000000000000        9.2958645246589334E-011
   417.00000000000000        9.3037836880984007E-011
   418.00000000000000        9.3116615281887296E-011
   419.00000000000000        9.3194982108831879E-011
   420.00000000000000        9.3272939008787943E-011
   421.00000000000000        9.3350487616324451E-011
   422.00000000000000        9.3427629553768329E-011
   423.00000000000000        9.3504366431361855E-011
   424.00000000000000        9.3580699847417597E-011
   425.00000000000000        9.3656631388471445E-011
   426.00000000000000        9.3732162629433797E-011
   427.00000000000000        9.3807295133738567E-011
   428.00000000000000        9.3882030453490267E-011
   429.00000000000000        9.3956370129609020E-011
   430.00000000000000        9.4030315691974211E-011
   431.00000000000000        9.4103868659565386E-011
   432.00000000000000        9.4177030540601882E-011
   433.00000000000000        9.4249802832680226E-011
   434.00000000000000        9.4322187022910195E-011
   435.00000000000000        9.4394184588048315E-011
   436.00000000000000        9.4465796994630313E-011
   437.00000000000000        9.4537025699101232E-011
   438.00000000000000        9.4607872147944235E-011
   439.00000000000000        9.4678337777806983E-011
   440.00000000000000        9.4748424015627358E-011
   441.00000000000000        9.4818132278756347E-011
   442.00000000000000        9.4887463975080167E-011
   443.00000000000000        9.4956420503139848E-011
   444.00000000000000        9.5025003252250328E-011
   445.00000000000000        9.5093213602616707E-011
   446.00000000000000        9.5161052925449538E-011
   447.00000000000000        9.5228522583078919E-011
   448.00000000000000        9.5295623929065647E-011
   449.00000000000000        9.5362358308312728E-011
   450.00000000000000        9.5428727057173569E-011
   451.00000000000000        9.5494731503560087E-011
   452.00000000000000        9.5560372967047974E-011
   453.00000000000000        9.5625652758981879E-011
   454.00000000000000        9.5690572182578085E-011
   455.00000000000000        9.5755132533026148E-011
   456.00000000000000        9.5819335097589188E-011
   457.00000000000000        9.5883181155702588E-011
   458.00000000000000        9.5946671979071458E-011
   459.00000000000000        9.6009808831766636E-011
   460.00000000000000        9.6072592970319340E-011
   461.00000000000000        9.6135025643814492E-011
   462.00000000000000        9.6197108093982877E-011
   463.00000000000000        9.6258841555291549E-011
   464.00000000000000        9.6320227255033759E-011
   465.00000000000000        9.6381266413416496E-011
   466.00000000000000        9.6441960243648078E-011
   467.00000000000000        9.6502309952023168E-011
   468.00000000000000        9.6562316738007589E-011
   469.00000000000000        9.6621981794321610E-011
   470.00000000000000        9.6681306307021656E-011
   471.00000000000000        9.6740291455581445E-011
   472.00000000000000        9.6798938412971820E-011
   473.00000000000000        9.6857248345738894E-011
   474.00000000000000        9.6915222414081672E-011
   475.00000000000000        9.6972861771928379E-011
   476.00000000000000        9.7030167567011759E-011
   477.00000000000000        9.7087140940943086E-011
   478.00000000000000        9.7143783029284940E-011
   479.00000000000000        9.7200094961623855E-011
   480.00000000000000        9.7256077861640413E-011
   481.00000000000000        9.7311732847179710E-011
   482.00000000000000        9.7367061030320162E-011
   483.00000000000000        9.7422063517441171E-011
   484.00000000000000        9.7476741409290125E-011
   485.00000000000000        9.7531095801048249E-011
   486.00000000000000        9.7585127782395510E-011
   487.00000000000000        9.7638838437574770E-011
   488.00000000000000        9.7692228845454500E-011
   489.00000000000000        9.7745300079591111E-011
   490.00000000000000        9.7798053208290070E-011
   491.00000000000000        9.7850489294666144E-011
   492.00000000000000        9.7902609396702929E-011
   493.00000000000000        9.7954414567310951E-011
   494.00000000000000        9.8005905854385950E-011
   495.00000000000000        9.8057084300865059E-011
   496.00000000000000        9.8107950944782977E-011
   497.00000000000000        9.8158506819327157E-011
   498.00000000000000        9.8208752952891896E-011
   499.00000000000000        9.8258690369131945E-011
   500.00000000000000        9.8308320087014974E-011
