# Supplementary material for: Dynamics of HeHHe+ Rotational State Changes Induced by Collision with He: A Possible New Path in Early Universe Chemistry
Source: J Phys Chem A. 2021 Apr 26;125(17):3748–59. doi: 10.1021/acs.jpca.1c01820 (PMC8154607; doi:10.1021/acs.jpca.1c01820)
Supplement: Supplementary file 1 — jp1c01820_si_001.zip [file jp1c01820_si_001.zip › Supporting Information/S2-rot.inelastic rate coefficients/12to02.rate]

   5.0000000000000000        1.4593721986669748E-010
   6.0000000000000000        1.1853390253368896E-010
   7.0000000000000000        9.9331516516735558E-011
   8.0000000000000000        8.5630744144587651E-011
   9.0000000000000000        7.5725955141802556E-011
   10.000000000000000        6.8491216179153315E-011
   11.000000000000000        6.3159635371872545E-011
   12.000000000000000        5.9197659280319734E-011
   13.000000000000000        5.6228641265086939E-011
   14.000000000000000        5.3983920359948127E-011
   15.000000000000000        5.2270337117944405E-011
   16.000000000000000        5.0948113968283568E-011
   17.000000000000000        4.9915532807958305E-011
   18.000000000000000        4.9098193443409955E-011
   19.000000000000000        4.8441417051527575E-011
   20.000000000000000        4.7904836729219516E-011
   21.000000000000000        4.7458523051769658E-011
   22.000000000000000        4.7080194602581944E-011
   23.000000000000000        4.6753199843968591E-011
   24.000000000000000        4.6465050168706479E-011
   25.000000000000000        4.6206348683580985E-011
   26.000000000000000        4.5970004414898182E-011
   27.000000000000000        4.5750653296990648E-011
   28.000000000000000        4.5544229636256474E-011
   29.000000000000000        4.5347647559543892E-011
   30.000000000000000        4.5158563204785647E-011
   31.000000000000000        4.4975196445482127E-011
   32.000000000000000        4.4796196701496416E-011
   33.000000000000000        4.4620541536604489E-011
   34.000000000000000        4.4447459742206370E-011
   35.000000000000000        4.4276372783795455E-011
   36.000000000000000        4.4106850073931575E-011
   37.000000000000000        4.3938574697259822E-011
   38.000000000000000        4.3771317067068397E-011
   39.000000000000000        4.3604914623118474E-011
   40.000000000000000        4.3439256147510910E-011
   41.000000000000000        4.3274269622827702E-011
   42.000000000000000        4.3109912816337181E-011
   43.000000000000000        4.2946165968681767E-011
   44.000000000000000        4.2783026111980211E-011
   45.000000000000000        4.2620502652979778E-011
   46.000000000000000        4.2458613940855438E-011
   47.000000000000000        4.2297384603158752E-011
   48.000000000000000        4.2136843482234932E-011
   49.000000000000000        4.1977022041846738E-011
   50.000000000000000        4.1817953142518959E-011
   51.000000000000000        4.1659670106325219E-011
   52.000000000000000        4.1502206009027713E-011
   53.000000000000000        4.1345593150827958E-011
   54.000000000000000        4.1189862667380311E-011
   55.000000000000000        4.1035044250841018E-011
   56.000000000000000        4.0881165957082205E-011
   57.000000000000000        4.0728254080193969E-011
   58.000000000000000        4.0576333079329865E-011
   59.000000000000000        4.0425425546050439E-011
   60.000000000000000        4.0275552202774713E-011
   61.000000000000000        4.0126731924892435E-011
   62.000000000000000        3.9978981780633648E-011
   63.000000000000000        3.9832317084018764E-011
   64.000000000000000        3.9686751457192760E-011
   65.000000000000000        3.9542296899223392E-011
   66.000000000000000        3.9398963859068661E-011
   67.000000000000000        3.9256761310915278E-011
   68.000000000000000        3.9115696830487177E-011
   69.000000000000000        3.8975776671241611E-011
   70.000000000000000        3.8837005839624984E-011
   71.000000000000000        3.8699388168761442E-011
   72.000000000000000        3.8562926390112836E-011
   73.000000000000000        3.8427622202773595E-011
   74.000000000000000        3.8293476340170008E-011
   75.000000000000000        3.8160488634012140E-011
   76.000000000000000        3.8028658075412426E-011
   77.000000000000000        3.7897982873133531E-011
   78.000000000000000        3.7768460508968605E-011
   79.000000000000000        3.7640087790285802E-011
   80.000000000000000        3.7512860899793071E-011
   81.000000000000000        3.7386775442594715E-011
   82.000000000000000        3.7261826490626157E-011
   83.000000000000000        3.7138008624558851E-011
   84.000000000000000        3.7015315973276078E-011
   85.000000000000000        3.6893742251021951E-011
   86.000000000000000        3.6773280792328675E-011
   87.000000000000000        3.6653924584825890E-011
   88.000000000000000        3.6535666300037255E-011
   89.000000000000000        3.6418498322264759E-011
   90.000000000000000        3.6302412775661319E-011
   91.000000000000000        3.6187401549587845E-011
   92.000000000000000        3.6073456322347835E-011
   93.000000000000000        3.5960568583389990E-011
   94.000000000000000        3.5848729654063983E-011
   95.000000000000000        3.5737930707012484E-011
   96.000000000000000        3.5628162784277839E-011
   97.000000000000000        3.5519416814198242E-011
   98.000000000000000        3.5411683627164617E-011
   99.000000000000000        3.5304953970305761E-011
   100.00000000000000        3.5199218521165920E-011
   101.00000000000000        3.5094467900435513E-011
   102.00000000000000        3.4990692683792348E-011
   103.00000000000000        3.4887883412907431E-011
   104.00000000000000        3.4786030605667072E-011
   105.00000000000000        3.4685124765659353E-011
   106.00000000000000        3.4585156390970757E-011
   107.00000000000000        3.4486115982335547E-011
   108.00000000000000        3.4387994050679058E-011
   109.00000000000000        3.4290781124092954E-011
   110.00000000000000        3.4194467754277457E-011
   111.00000000000000        3.4099044522486018E-011
   112.00000000000000        3.4004502045002432E-011
   113.00000000000000        3.3910830978181952E-011
   114.00000000000000        3.3818022023082799E-011
   115.00000000000000        3.3726065929716221E-011
   116.00000000000000        3.3634953500938286E-011
   117.00000000000000        3.3544675596008142E-011
   118.00000000000000        3.3455223133833263E-011
   119.00000000000000        3.3366587095923254E-011
   120.00000000000000        3.3278758529071060E-011
   121.00000000000000        3.3191728547779325E-011
   122.00000000000000        3.3105488336449668E-011
   123.00000000000000        3.3020029151349880E-011
   124.00000000000000        3.2935342322374577E-011
   125.00000000000000        3.2851419254612836E-011
   126.00000000000000        3.2768251429736528E-011
   127.00000000000000        3.2685830407220591E-011
   128.00000000000000        3.2604147825408067E-011
   129.00000000000000        3.2523195402429201E-011
   130.00000000000000        3.2442964936986123E-011
   131.00000000000000        3.2363448309011495E-011
   132.00000000000000        3.2284637480210365E-011
   133.00000000000000        3.2206524494493605E-011
   134.00000000000000        3.2129101478310431E-011
   135.00000000000000        3.2052360640887558E-011
   136.00000000000000        3.1976294274381130E-011
   137.00000000000000        3.1900894753949014E-011
   138.00000000000000        3.1826154537747775E-011
   139.00000000000000        3.1752066166861184E-011
   140.00000000000000        3.1678622265164817E-011
   141.00000000000000        3.1605815539131872E-011
   142.00000000000000        3.1533638777584394E-011
   143.00000000000000        3.1462084851394530E-011
   144.00000000000000        3.1391146713139745E-011
   145.00000000000000        3.1320817396715119E-011
   146.00000000000000        3.1251090016907020E-011
   147.00000000000000        3.1181957768930794E-011
   148.00000000000000        3.1113413927935963E-011
   149.00000000000000        3.1045451848480910E-011
   150.00000000000000        3.0978064963980950E-011
   151.00000000000000        3.0911246786130710E-011
   152.00000000000000        3.0844990904304792E-011
   153.00000000000000        3.0779290984937138E-011
   154.00000000000000        3.0714140770882747E-011
   155.00000000000000        3.0649534080762065E-011
   156.00000000000000        3.0585464808290980E-011
   157.00000000000000        3.0521926921597569E-011
   158.00000000000000        3.0458914462526684E-011
   159.00000000000000        3.0396421545934708E-011
   160.00000000000000        3.0334442358975091E-011
   161.00000000000000        3.0272971160376038E-011
   162.00000000000000        3.0212002279711412E-011
   163.00000000000000        3.0151530116666457E-011
   164.00000000000000        3.0091549140298477E-011
   165.00000000000000        3.0032053888293926E-011
   166.00000000000000        2.9973038966222898E-011
   167.00000000000000        2.9914499046791057E-011
   168.00000000000000        2.9856428869090649E-011
   169.00000000000000        2.9798823237850953E-011
   170.00000000000000        2.9741677022688166E-011
   171.00000000000000        2.9684985157356484E-011
   172.00000000000000        2.9628742639000089E-011
   173.00000000000000        2.9572944527406605E-011
   174.00000000000000        2.9517585944262943E-011
   175.00000000000000        2.9462662072413600E-011
   176.00000000000000        2.9408168155121659E-011
   177.00000000000000        2.9354099495333750E-011
   178.00000000000000        2.9300451454947844E-011
   179.00000000000000        2.9247219454085618E-011
   180.00000000000000        2.9194398970368908E-011
   181.00000000000000        2.9141985538200876E-011
   182.00000000000000        2.9089974748051456E-011
   183.00000000000000        2.9038362245748450E-011
   184.00000000000000        2.8987143731773527E-011
   185.00000000000000        2.8936314960563522E-011
   186.00000000000000        2.8885871739817636E-011
   187.00000000000000        2.8835809929810050E-011
   188.00000000000000        2.8786125442708741E-011
   189.00000000000000        2.8736814241899992E-011
   190.00000000000000        2.8687872341319300E-011
   191.00000000000000        2.8639295804788288E-011
   192.00000000000000        2.8591080745358189E-011
   193.00000000000000        2.8543223324659435E-011
   194.00000000000000        2.8495719752258007E-011
   195.00000000000000        2.8448566285018136E-011
   196.00000000000000        2.8401759226471671E-011
   197.00000000000000        2.8355294926194087E-011
   198.00000000000000        2.8309169779187140E-011
   199.00000000000000        2.8263380225268323E-011
   200.00000000000000        2.8217922748466819E-011
   201.00000000000000        2.8172793876426579E-011
   202.00000000000000        2.8127990179815827E-011
   203.00000000000000        2.8083508271743488E-011
   204.00000000000000        2.8039344807182387E-011
   205.00000000000000        2.7995496482399191E-011
   206.00000000000000        2.7951960034391183E-011
   207.00000000000000        2.7908732240329642E-011
   208.00000000000000        2.7865809917010140E-011
   209.00000000000000        2.7823189920309433E-011
   210.00000000000000        2.7780869144649068E-011
   211.00000000000000        2.7738844522465777E-011
   212.00000000000000        2.7697113023688352E-011
   213.00000000000000        2.7655671655221172E-011
   214.00000000000000        2.7614517460434477E-011
   215.00000000000000        2.7573647518660885E-011
   216.00000000000000        2.7533058944698720E-011
   217.00000000000000        2.7492748888321558E-011
   218.00000000000000        2.7452714533794425E-011
   219.00000000000000        2.7412953099396140E-011
   220.00000000000000        2.7373461836948154E-011
   221.00000000000000        2.7334238031349617E-011
   222.00000000000000        2.7295279000118714E-011
   223.00000000000000        2.7256582092940110E-011
   224.00000000000000        2.7218144691218585E-011
   225.00000000000000        2.7179964207638934E-011
   226.00000000000000        2.7142038085731364E-011
   227.00000000000000        2.7104363799443541E-011
   228.00000000000000        2.7066938852718085E-011
   229.00000000000000        2.7029760779076153E-011
   230.00000000000000        2.6992827141206638E-011
   231.00000000000000        2.6956135530561372E-011
   232.00000000000000        2.6919683566955867E-011
   233.00000000000000        2.6883468898175641E-011
   234.00000000000000        2.6847489199588259E-011
   235.00000000000000        2.6811742173760858E-011
   236.00000000000000        2.6776225550083042E-011
   237.00000000000000        2.6740937084395268E-011
   238.00000000000000        2.6705874558622585E-011
   239.00000000000000        2.6671035780413507E-011
   240.00000000000000        2.6636418582784315E-011
   241.00000000000000        2.6602020823768405E-011
   242.00000000000000        2.6567840386070668E-011
   243.00000000000000        2.6533875176727069E-011
   244.00000000000000        2.6500123126769108E-011
   245.00000000000000        2.6466582190893218E-011
   246.00000000000000        2.6433250347135008E-011
   247.00000000000000        2.6400125596548284E-011
   248.00000000000000        2.6367205962888995E-011
   249.00000000000000        2.6334489492303551E-011
   250.00000000000000        2.6301974253021994E-011
   251.00000000000000        2.6269658335055685E-011
   252.00000000000000        2.6237539849899457E-011
   253.00000000000000        2.6205616930238184E-011
   254.00000000000000        2.6173887729657847E-011
   255.00000000000000        2.6142350422360847E-011
   256.00000000000000        2.6111003202885605E-011
   257.00000000000000        2.6079844285830337E-011
   258.00000000000000        2.6048871905581066E-011
   259.00000000000000        2.6018084316043763E-011
   260.00000000000000        2.5987479790380321E-011
   261.00000000000000        2.5957056620748779E-011
   262.00000000000000        2.5926813118047359E-011
   263.00000000000000        2.5896747611662276E-011
   264.00000000000000        2.5866858449219660E-011
   265.00000000000000        2.5837143996340919E-011
   266.00000000000000        2.5807602636402062E-011
   267.00000000000000        2.5778232770296508E-011
   268.00000000000000        2.5749032816201734E-011
   269.00000000000000        2.5720001209349190E-011
   270.00000000000000        2.5691136401797997E-011
   271.00000000000000        2.5662436862211908E-011
   272.00000000000000        2.5633901075639711E-011
   273.00000000000000        2.5605527543299111E-011
   274.00000000000000        2.5577314782363842E-011
   275.00000000000000        2.5549261325753827E-011
   276.00000000000000        2.5521365721929026E-011
   277.00000000000000        2.5493626534685945E-011
   278.00000000000000        2.5466042342957512E-011
   279.00000000000000        2.5438611740616069E-011
   280.00000000000000        2.5411333336279140E-011
   281.00000000000000        2.5384205753118532E-011
   282.00000000000000        2.5357227628671902E-011
   283.00000000000000        2.5330397614657687E-011
   284.00000000000000        2.5303714376792473E-011
   285.00000000000000        2.5277176594611475E-011
   286.00000000000000        2.5250782961291501E-011
   287.00000000000000        2.5224532183476835E-011
   288.00000000000000        2.5198422981107604E-011
   289.00000000000000        2.5172454087250985E-011
   290.00000000000000        2.5146624247934769E-011
   291.00000000000000        2.5120932221983590E-011
   292.00000000000000        2.5095376780857670E-011
   293.00000000000000        2.5069956708494002E-011
   294.00000000000000        2.5044670801149907E-011
   295.00000000000000        2.5019517867248993E-011
   296.00000000000000        2.4994496727229568E-011
   297.00000000000000        2.4969606213395225E-011
   298.00000000000000        2.4944845169767736E-011
   299.00000000000000        2.4920212451942231E-011
   300.00000000000000        2.4895706926944600E-011
   301.00000000000000        2.4871327473090840E-011
   302.00000000000000        2.4847072979848837E-011
   303.00000000000000        2.4822942347702071E-011
   304.00000000000000        2.4798934488015371E-011
   305.00000000000000        2.4775048322902794E-011
   306.00000000000000        2.4751282785097306E-011
   307.00000000000000        2.4727636817822816E-011
   308.00000000000000        2.4704109374667545E-011
   309.00000000000000        2.4680699419459959E-011
   310.00000000000000        2.4657405926145955E-011
   311.00000000000000        2.4634227878668406E-011
   312.00000000000000        2.4611164270848061E-011
   313.00000000000000        2.4588214106266629E-011
   314.00000000000000        2.4565376398151182E-011
   315.00000000000000        2.4542650169260765E-011
   316.00000000000000        2.4520034451774191E-011
   317.00000000000000        2.4497528287179913E-011
   318.00000000000000        2.4475130726167299E-011
   319.00000000000000        2.4452840828519535E-011
   320.00000000000000        2.4430657663008158E-011
   321.00000000000000        2.4408580307289181E-011
   322.00000000000000        2.4386607847800631E-011
   323.00000000000000        2.4364739379661686E-011
   324.00000000000000        2.4342974006573227E-011
   325.00000000000000        2.4321310840719866E-011
   326.00000000000000        2.4299749002673451E-011
   327.00000000000000        2.4278287621297845E-011
   328.00000000000000        2.4256925833655234E-011
   329.00000000000000        2.4235662784913737E-011
   330.00000000000000        2.4214497628256229E-011
   331.00000000000000        2.4193429524790769E-011
   332.00000000000000        2.4172457643461920E-011
   333.00000000000000        2.4151581160963761E-011
   334.00000000000000        2.4130799261653795E-011
   335.00000000000000        2.4110111137468271E-011
   336.00000000000000        2.4089515987838716E-011
   337.00000000000000        2.4069013019609495E-011
   338.00000000000000        2.4048601446956802E-011
   339.00000000000000        2.4028280491308454E-011
   340.00000000000000        2.4008049381265175E-011
   341.00000000000000        2.3987907352522683E-011
   342.00000000000000        2.3967853647795094E-011
   343.00000000000000        2.3947887516739212E-011
   344.00000000000000        2.3928008215880044E-011
   345.00000000000000        2.3908215008537181E-011
   346.00000000000000        2.3888507164752347E-011
   347.00000000000000        2.3868883961217840E-011
   348.00000000000000        2.3849344681206046E-011
   349.00000000000000        2.3829888614499853E-011
   350.00000000000000        2.3810515057324014E-011
   351.00000000000000        2.3791223312277513E-011
   352.00000000000000        2.3772012688266799E-011
   353.00000000000000        2.3752882500439913E-011
   354.00000000000000        2.3733832070121561E-011
   355.00000000000000        2.3714860724748998E-011
   356.00000000000000        2.3695967797808881E-011
   357.00000000000000        2.3677152628774738E-011
   358.00000000000000        2.3658414563045556E-011
   359.00000000000000        2.3639752951885009E-011
   360.00000000000000        2.3621167152361534E-011
   361.00000000000000        2.3602656527289173E-011
   362.00000000000000        2.3584220445169316E-011
   363.00000000000000        2.3565858280132895E-011
   364.00000000000000        2.3547569411883872E-011
   365.00000000000000        2.3529353225642806E-011
   366.00000000000000        2.3511209112091731E-011
   367.00000000000000        2.3493136467319395E-011
   368.00000000000000        2.3475134692767338E-011
   369.00000000000000        2.3457203195176616E-011
   370.00000000000000        2.3439341386535244E-011
   371.00000000000000        2.3421548684026306E-011
   372.00000000000000        2.3403824509976705E-011
   373.00000000000000        2.3386168291806586E-011
   374.00000000000000        2.3368579461979286E-011
   375.00000000000000        2.3351057457952159E-011
   376.00000000000000        2.3333601722127728E-011
   377.00000000000000        2.3316211701805700E-011
   378.00000000000000        2.3298886849135339E-011
   379.00000000000000        2.3281626621068640E-011
   380.00000000000000        2.3264430479314000E-011
   381.00000000000000        2.3247297890290355E-011
   382.00000000000000        2.3230228325082045E-011
   383.00000000000000        2.3213221259394177E-011
   384.00000000000000        2.3196276173508449E-011
   385.00000000000000        2.3179392552239615E-011
   386.00000000000000        2.3162569884892400E-011
   387.00000000000000        2.3145807665218999E-011
   388.00000000000000        2.3129105391377058E-011
   389.00000000000000        2.3112462565888016E-011
   390.00000000000000        2.3095878695596309E-011
   391.00000000000000        2.3079353291628613E-011
   392.00000000000000        2.3062885869353887E-011
   393.00000000000000        2.3046475948343674E-011
   394.00000000000000        2.3030123052333129E-011
   395.00000000000000        2.3013826709182159E-011
   396.00000000000000        2.2997586450837326E-011
   397.00000000000000        2.2981401813293939E-011
   398.00000000000000        2.2965272336558863E-011
   399.00000000000000        2.2949197564613386E-011
   400.00000000000000        2.2933177045376935E-011
   401.00000000000000        2.2917210330670783E-011
   402.00000000000000        2.2901296976182525E-011
   403.00000000000000        2.2885436541430695E-011
   404.00000000000000        2.2869628589730006E-011
   405.00000000000000        2.2853872688156735E-011
   406.00000000000000        2.2838168407514692E-011
   407.00000000000000        2.2822515322301435E-011
   408.00000000000000        2.2806913010675061E-011
   409.00000000000000        2.2791361054421049E-011
   410.00000000000000        2.2775859038919764E-011
   411.00000000000000        2.2760406553114142E-011
   412.00000000000000        2.2745003189477746E-011
   413.00000000000000        2.2729648543983309E-011
   414.00000000000000        2.2714342216071383E-011
   415.00000000000000        2.2699083808619611E-011
   416.00000000000000        2.2683872927911991E-011
   417.00000000000000        2.2668709183608795E-011
   418.00000000000000        2.2653592188716578E-011
   419.00000000000000        2.2638521559558686E-011
   420.00000000000000        2.2623496915745846E-011
   421.00000000000000        2.2608517880147359E-011
   422.00000000000000        2.2593584078862298E-011
   423.00000000000000        2.2578695141191266E-011
   424.00000000000000        2.2563850699608221E-011
   425.00000000000000        2.2549050389732805E-011
   426.00000000000000        2.2534293850302823E-011
   427.00000000000000        2.2519580723147005E-011
   428.00000000000000        2.2504910653158139E-011
   429.00000000000000        2.2490283288266356E-011
   430.00000000000000        2.2475698279412868E-011
   431.00000000000000        2.2461155280523755E-011
   432.00000000000000        2.2446653948484143E-011
   433.00000000000000        2.2432193943112712E-011
   434.00000000000000        2.2417774927136216E-011
   435.00000000000000        2.2403396566164604E-011
   436.00000000000000        2.2389058528666034E-011
   437.00000000000000        2.2374760485942354E-011
   438.00000000000000        2.2360502112104848E-011
   439.00000000000000        2.2346283084050031E-011
   440.00000000000000        2.2332103081435884E-011
   441.00000000000000        2.2317961786658268E-011
   442.00000000000000        2.2303858884827360E-011
   443.00000000000000        2.2289794063744724E-011
   444.00000000000000        2.2275767013880264E-011
   445.00000000000000        2.2261777428349452E-011
   446.00000000000000        2.2247825002891002E-011
   447.00000000000000        2.2233909435844458E-011
   448.00000000000000        2.2220030428128206E-011
   449.00000000000000        2.2206187683217626E-011
   450.00000000000000        2.2192380907123399E-011
   451.00000000000000        2.2178609808370115E-011
   452.00000000000000        2.2164874097975049E-011
   453.00000000000000        2.2151173489427121E-011
   454.00000000000000        2.2137507698666029E-011
   455.00000000000000        2.2123876444061690E-011
   456.00000000000000        2.2110279446393722E-011
   457.00000000000000        2.2096716428831223E-011
   458.00000000000000        2.2083187116912736E-011
   459.00000000000000        2.2069691238526293E-011
   460.00000000000000        2.2056228523889829E-011
   461.00000000000000        2.2042798705531585E-011
   462.00000000000000        2.2029401518270773E-011
   463.00000000000000        2.2016036699198544E-011
   464.00000000000000        2.2002703987658845E-011
   465.00000000000000        2.1989403125229704E-011
   466.00000000000000        2.1976133855704606E-011
   467.00000000000000        2.1962895925073960E-011
   468.00000000000000        2.1949689081506879E-011
   469.00000000000000        2.1936513075332984E-011
   470.00000000000000        2.1923367659024509E-011
   471.00000000000000        2.1910252587178380E-011
   472.00000000000000        2.1897167616498702E-011
   473.00000000000000        2.1884112505779151E-011
   474.00000000000000        2.1871087015885679E-011
   475.00000000000000        2.1858090909739382E-011
   476.00000000000000        2.1845123952299438E-011
   477.00000000000000        2.1832185910546183E-011
   478.00000000000000        2.1819276553464426E-011
   479.00000000000000        2.1806395652026924E-011
   480.00000000000000        2.1793542979177822E-011
   481.00000000000000        2.1780718309816484E-011
   482.00000000000000        2.1767921420781254E-011
   483.00000000000000        2.1755152090833502E-011
   484.00000000000000        2.1742410100641746E-011
   485.00000000000000        2.1729695232765914E-011
   486.00000000000000        2.1717007271641720E-011
   487.00000000000000        2.1704346003565289E-011
   488.00000000000000        2.1691711216677774E-011
   489.00000000000000        2.1679102700950151E-011
   490.00000000000000        2.1666520248168154E-011
   491.00000000000000        2.1653963651917453E-011
   492.00000000000000        2.1641432707568689E-011
   493.00000000000000        2.1628927212262867E-011
   494.00000000000000        2.1616446964896858E-011
   495.00000000000000        2.1603991766108897E-011
   496.00000000000000        2.1591561418264261E-011
   497.00000000000000        2.1579155725441192E-011
   498.00000000000000        2.1566774493416694E-011
   499.00000000000000        2.1554417529652719E-011
   500.00000000000000        2.1542084643282234E-011
