# Supplementary material for: Dynamics of HeHHe+ Rotational State Changes Induced by Collision with He: A Possible New Path in Early Universe Chemistry
Source: J Phys Chem A. 2021 Apr 26;125(17):3748–59. doi: 10.1021/acs.jpca.1c01820 (PMC8154607; doi:10.1021/acs.jpca.1c01820)
Supplement: Supplementary file 1 — jp1c01820_si_001.zip [file jp1c01820_si_001.zip › Supporting Information/S2-rot.inelastic rate coefficients/08to04.rate]

   5.0000000000000000        1.6077717407487212E-010
   6.0000000000000000        1.5901379759532999E-010
   7.0000000000000000        1.5719322734575928E-010
   8.0000000000000000        1.5548179633327065E-010
   9.0000000000000000        1.5394745034281018E-010
   10.000000000000000        1.5260223351838513E-010
   11.000000000000000        1.5143267433348890E-010
   12.000000000000000        1.5041598167833929E-010
   13.000000000000000        1.4952771869160123E-010
   14.000000000000000        1.4874509173462773E-010
   15.000000000000000        1.4804812792904897E-010
   16.000000000000000        1.4741988711633025E-010
   17.000000000000000        1.4684626472829885E-010
   18.000000000000000        1.4631564854165098E-010
   19.000000000000000        1.4581854894522780E-010
   20.000000000000000        1.4534725329915204E-010
   21.000000000000000        1.4489552235985477E-010
   22.000000000000000        1.4445833191864348E-010
   23.000000000000000        1.4403165656066849E-010
   24.000000000000000        1.4361229026978506E-010
   25.000000000000000        1.4319769826399930E-010
   26.000000000000000        1.4278589487134019E-010
   27.000000000000000        1.4237534293964372E-010
   28.000000000000000        1.4196487098767573E-010
   29.000000000000000        1.4155360495626096E-010
   30.000000000000000        1.4114091197724033E-010
   31.000000000000000        1.4072635404382953E-010
   32.000000000000000        1.4030964984809425E-010
   33.000000000000000        1.3989064336271041E-010
   34.000000000000000        1.3946927799751078E-010
   35.000000000000000        1.3904557536758848E-010
   36.000000000000000        1.3861961787802814E-010
   37.000000000000000        1.3819153446809782E-010
   38.000000000000000        1.3776148897080848E-010
   39.000000000000000        1.3732967063687291E-010
   40.000000000000000        1.3689628644894093E-010
   41.000000000000000        1.3646155491557726E-010
   42.000000000000000        1.3602570108713434E-010
   43.000000000000000        1.3558895257939588E-010
   44.000000000000000        1.3515153642718737E-010
   45.000000000000000        1.3471367662034156E-010
   46.000000000000000        1.3427559219951595E-010
   47.000000000000000        1.3383749581024818E-010
   48.000000000000000        1.3339959263101669E-010
   49.000000000000000        1.3296207960552673E-010
   50.000000000000000        1.3252514492147990E-010
   51.000000000000000        1.3208896768807772E-010
   52.000000000000000        1.3165371777283877E-010
   53.000000000000000        1.3121955576521214E-010
   54.000000000000000        1.3078663304022417E-010
   55.000000000000000        1.3035509190015210E-010
   56.000000000000000        1.2992506577619222E-010
   57.000000000000000        1.2949667947536311E-010
   58.000000000000000        1.2907004946060890E-010
   59.000000000000000        1.2864528415432544E-010
   60.000000000000000        1.2822248425739577E-010
   61.000000000000000        1.2780174307735813E-010
   62.000000000000000        1.2738314686061476E-010
   63.000000000000000        1.2696677512462759E-010
   64.000000000000000        1.2655270098691684E-010
   65.000000000000000        1.2614099148838922E-010
   66.000000000000000        1.2573170790910049E-010
   67.000000000000000        1.2532490607503698E-010
   68.000000000000000        1.2492063665488489E-010
   69.000000000000000        1.2451894544607465E-010
   70.000000000000000        1.2411987364963739E-010
   71.000000000000000        1.2372345813362209E-010
   72.000000000000000        1.2332973168497757E-010
   73.000000000000000        1.2293872324994209E-010
   74.000000000000000        1.2255045816307111E-010
   75.000000000000000        1.2216495836513275E-010
   76.000000000000000        1.2178224261013846E-010
   77.000000000000000        1.2140232666183600E-010
   78.000000000000000        1.2102522348001853E-010
   79.000000000000000        1.2065094339702196E-010
   80.000000000000000        1.2027949428480589E-010
   81.000000000000000        1.1991088171300564E-010
   82.000000000000000        1.1954510909836108E-010
   83.000000000000000        1.1918217784591132E-010
   84.000000000000000        1.1882208748234892E-010
   85.000000000000000        1.1846483578190884E-010
   86.000000000000000        1.1811041888516976E-010
   87.000000000000000        1.1775883141112062E-010
   88.000000000000000        1.1741006656284464E-010
   89.000000000000000        1.1706411622714902E-010
   90.000000000000000        1.1672097106846234E-010
   91.000000000000000        1.1638062061730773E-010
   92.000000000000000        1.1604305335364098E-010
   93.000000000000000        1.1570825678533382E-010
   94.000000000000000        1.1537621752206744E-010
   95.000000000000000        1.1504692134488932E-010
   96.000000000000000        1.1472035327167086E-010
   97.000000000000000        1.1439649761869569E-010
   98.000000000000000        1.1407533805859271E-010
   99.000000000000000        1.1375685767481829E-010
   100.00000000000000        1.1344103901288105E-010
   101.00000000000000        1.1312786412849162E-010
   102.00000000000000        1.1281731463281169E-010
   103.00000000000000        1.1250937173496484E-010
   104.00000000000000        1.1220401628196269E-010
   105.00000000000000        1.1190122879619666E-010
   106.00000000000000        1.1160098951062738E-010
   107.00000000000000        1.1130327840180703E-010
   108.00000000000000        1.1100807522085536E-010
   109.00000000000000        1.1071535952250596E-010
   110.00000000000000        1.1042511069233334E-010
   111.00000000000000        1.1013730797226262E-010
   112.00000000000000        1.0985193048446144E-010
   113.00000000000000        1.0956895725370616E-010
   114.00000000000000        1.0928836722830803E-010
   115.00000000000000        1.0901013929968329E-010
   116.00000000000000        1.0873425232064367E-010
   117.00000000000000        1.0846068512248144E-010
   118.00000000000000        1.0818941653091736E-010
   119.00000000000000        1.0792042538097727E-010
   120.00000000000000        1.0765369053085927E-010
   121.00000000000000        1.0738919087484849E-010
   122.00000000000000        1.0712690535533561E-010
   123.00000000000000        1.0686681297399064E-010
   124.00000000000000        1.0660889280214020E-010
   125.00000000000000        1.0635312399039506E-010
   126.00000000000000        1.0609948577757177E-010
   127.00000000000000        1.0584795749894917E-010
   128.00000000000000        1.0559851859389824E-010
   129.00000000000000        1.0535114861292324E-010
   130.00000000000000        1.0510582722414692E-010
   131.00000000000000        1.0486253421927436E-010
   132.00000000000000        1.0462124951906524E-010
   133.00000000000000        1.0438195317834326E-010
   134.00000000000000        1.0414462539057235E-010
   135.00000000000000        1.0390924649202215E-010
   136.00000000000000        1.0367579696555096E-010
   137.00000000000000        1.0344425744402659E-010
   138.00000000000000        1.0321460871340805E-010
   139.00000000000000        1.0298683171550935E-010
   140.00000000000000        1.0276090755046270E-010
   141.00000000000000        1.0253681747890250E-010
   142.00000000000000        1.0231454292388436E-010
   143.00000000000000        1.0209406547255777E-010
   144.00000000000000        1.0187536687760732E-010
   145.00000000000000        1.0165842905847552E-010
   146.00000000000000        1.0144323410238394E-010
   147.00000000000000        1.0122976426516229E-010
   148.00000000000000        1.0101800197190027E-010
   149.00000000000000        1.0080792981743229E-010
   150.00000000000000        1.0059953056666653E-010
   151.00000000000000        1.0039278715476887E-010
   152.00000000000000        1.0018768268720981E-010
   153.00000000000000        9.9984200439686092E-011
   154.00000000000000        9.9782323857922851E-011
   155.00000000000000        9.9582036557366917E-011
   156.00000000000000        9.9383322322776953E-011
   157.00000000000000        9.9186165107717875E-011
   158.00000000000000        9.8990549033969140E-011
   159.00000000000000        9.8796458390848301E-011
   160.00000000000000        9.8603877634459805E-011
   161.00000000000000        9.8412791386874183E-011
   162.00000000000000        9.8223184435240674E-011
   163.00000000000000        9.8035041730841179E-011
   164.00000000000000        9.7848348388088877E-011
   165.00000000000000        9.7663089683475075E-011
   166.00000000000000        9.7479251054470538E-011
   167.00000000000000        9.7296818098383829E-011
   168.00000000000000        9.7115776571180699E-011
   169.00000000000000        9.6936112386268138E-011
   170.00000000000000        9.6757811613246019E-011
   171.00000000000000        9.6580860476630112E-011
   172.00000000000000        9.6405245354548256E-011
   173.00000000000000        9.6230952777413867E-011
   174.00000000000000        9.6057969426577545E-011
   175.00000000000000        9.5886282132961261E-011
   176.00000000000000        9.5715877875675457E-011
   177.00000000000000        9.5546743780621882E-011
   178.00000000000000        9.5378867119084911E-011
   179.00000000000000        9.5212235306312300E-011
   180.00000000000000        9.5046835900086385E-011
   181.00000000000000        9.4882656599289854E-011
   182.00000000000000        9.4719685242464980E-011
   183.00000000000000        9.4557909806368693E-011
   184.00000000000000        9.4397318404525746E-011
   185.00000000000000        9.4237899285779578E-011
   186.00000000000000        9.4079640832843619E-011
   187.00000000000000        9.3922531560852125E-011
   188.00000000000000        9.3766560115914559E-011
   189.00000000000000        9.3611715273670678E-011
   190.00000000000000        9.3457985937850903E-011
   191.00000000000000        9.3305361138840033E-011
   192.00000000000000        9.3153830032246392E-011
   193.00000000000000        9.3003381897476846E-011
   194.00000000000000        9.2854006136318376E-011
   195.00000000000000        9.2705692271526705E-011
   196.00000000000000        9.2558429945422145E-011
   197.00000000000000        9.2412208918494814E-011
   198.00000000000000        9.2267019068016761E-011
   199.00000000000000        9.2122850386664677E-011
   200.00000000000000        9.1979692981151448E-011
   201.00000000000000        9.1837537070867222E-011
   202.00000000000000        9.1696372986531688E-011
   203.00000000000000        9.1556191168855568E-011
   204.00000000000000        9.1416982167214065E-011
   205.00000000000000        9.1278736638330433E-011
   206.00000000000000        9.1141445344971263E-011
   207.00000000000000        9.1005099154653060E-011
   208.00000000000000        9.0869689038361109E-011
   209.00000000000000        9.0735206069278664E-011
   210.00000000000000        9.0601641421529586E-011
   211.00000000000000        9.0468986368932578E-011
   212.00000000000000        9.0337232283767101E-011
   213.00000000000000        9.0206370635552594E-011
   214.00000000000000        9.0076392989838945E-011
   215.00000000000000        8.9947291007010088E-011
   216.00000000000000        8.9819056441100399E-011
   217.00000000000000        8.9691681138622259E-011
   218.00000000000000        8.9565157037408102E-011
   219.00000000000000        8.9439476165463288E-011
   220.00000000000000        8.9314630639832641E-011
   221.00000000000000        8.9190612665479322E-011
   222.00000000000000        8.9067414534175910E-011
   223.00000000000000        8.8945028623408520E-011
   224.00000000000000        8.8823447395293552E-011
   225.00000000000000        8.8702663395506232E-011
   226.00000000000000        8.8582669252222454E-011
   227.00000000000000        8.8463457675072408E-011
   228.00000000000000        8.8345021454107292E-011
   229.00000000000000        8.8227353458777340E-011
   230.00000000000000        8.8110446636923364E-011
   231.00000000000000        8.7994294013779273E-011
   232.00000000000000        8.7878888690987537E-011
   233.00000000000000        8.7764223845626654E-011
   234.00000000000000        8.7650292729249979E-011
   235.00000000000000        8.7537088666937376E-011
   236.00000000000000        8.7424605056357634E-011
   237.00000000000000        8.7312835366843869E-011
   238.00000000000000        8.7201773138479459E-011
   239.00000000000000        8.7091411981196046E-011
   240.00000000000000        8.6981745573882773E-011
   241.00000000000000        8.6872767663507478E-011
   242.00000000000000        8.6764472064248607E-011
   243.00000000000000        8.6656852656638091E-011
   244.00000000000000        8.6549903386715961E-011
   245.00000000000000        8.6443618265195716E-011
   246.00000000000000        8.6337991366640006E-011
   247.00000000000000        8.6233016828648139E-011
   248.00000000000000        8.6128688851053364E-011
   249.00000000000000        8.6025001695130781E-011
   250.00000000000000        8.5921949682816703E-011
   251.00000000000000        8.5819527195936545E-011
   252.00000000000000        8.5717728675445117E-011
   253.00000000000000        8.5616548620675200E-011
   254.00000000000000        8.5515981588597276E-011
   255.00000000000000        8.5416022193088685E-011
   256.00000000000000        8.5316665104212740E-011
   257.00000000000000        8.5217905047507713E-011
   258.00000000000000        8.5119736803285202E-011
   259.00000000000000        8.5022155205937784E-011
   260.00000000000000        8.4925155143256527E-011
   261.00000000000000        8.4828731555757661E-011
   262.00000000000000        8.4732879436018380E-011
   263.00000000000000        8.4637593828020968E-011
   264.00000000000000        8.4542869826507748E-011
   265.00000000000000        8.4448702576342839E-011
   266.00000000000000        8.4355087271883599E-011
   267.00000000000000        8.4262019156360798E-011
   268.00000000000000        8.4169493521267628E-011
   269.00000000000000        8.4077505705755768E-011
   270.00000000000000        8.3986051096041512E-011
   271.00000000000000        8.3895125124818775E-011
   272.00000000000000        8.3804723270681042E-011
   273.00000000000000        8.3714841057551114E-011
   274.00000000000000        8.3625474054118393E-011
   275.00000000000000        8.3536617873284760E-011
   276.00000000000000        8.3448268171617438E-011
   277.00000000000000        8.3360420648809796E-011
   278.00000000000000        8.3273071047149821E-011
   279.00000000000000        8.3186215150995687E-011
   280.00000000000000        8.3099848786258726E-011
   281.00000000000000        8.3013967819894303E-011
   282.00000000000000        8.2928568159398498E-011
   283.00000000000000        8.2843645752312934E-011
   284.00000000000000        8.2759196585736371E-011
   285.00000000000000        8.2675216685842908E-011
   286.00000000000000        8.2591702117406742E-011
   287.00000000000000        8.2508648983334414E-011
   288.00000000000000        8.2426053424202771E-011
   289.00000000000000        8.2343911617803893E-011
   290.00000000000000        8.2262219778696536E-011
   291.00000000000000        8.2180974157763248E-011
   292.00000000000000        8.2100171041774554E-011
   293.00000000000000        8.2019806752958894E-011
   294.00000000000000        8.1939877648578208E-011
   295.00000000000000        8.1860380120510472E-011
   296.00000000000000        8.1781310594837283E-011
   297.00000000000000        8.1702665531437390E-011
   298.00000000000000        8.1624441423586638E-011
   299.00000000000000        8.1546634797562533E-011
   300.00000000000000        8.1469242212255120E-011
   301.00000000000000        8.1392260258783185E-011
   302.00000000000000        8.1315685560115768E-011
   303.00000000000000        8.1239514770699065E-011
   304.00000000000000        8.1163744576088591E-011
   305.00000000000000        8.1088371692586408E-011
   306.00000000000000        8.1013392866883931E-011
   307.00000000000000        8.0938804875709013E-011
   308.00000000000000        8.0864604525478867E-011
   309.00000000000000        8.0790788651956955E-011
   310.00000000000000        8.0717354119915796E-011
   311.00000000000000        8.0644297822803261E-011
   312.00000000000000        8.0571616682414430E-011
   313.00000000000000        8.0499307648568240E-011
   314.00000000000000        8.0427367698787834E-011
   315.00000000000000        8.0355793837986010E-011
   316.00000000000000        8.0284583098154617E-011
   317.00000000000000        8.0213732538059452E-011
   318.00000000000000        8.0143239242937475E-011
   319.00000000000000        8.0073100324200304E-011
   320.00000000000000        8.0003312919140460E-011
   321.00000000000000        7.9933874190642115E-011
   322.00000000000000        7.9864781326896579E-011
   323.00000000000000        7.9796031541119987E-011
   324.00000000000000        7.9727622071277678E-011
   325.00000000000000        7.9659550179809172E-011
   326.00000000000000        7.9591813153359725E-011
   327.00000000000000        7.9524408302513998E-011
   328.00000000000000        7.9457332961533964E-011
   329.00000000000000        7.9390584488100549E-011
   330.00000000000000        7.9324160263058687E-011
   331.00000000000000        7.9258057690165578E-011
   332.00000000000000        7.9192274195843147E-011
   333.00000000000000        7.9126807228933674E-011
   334.00000000000000        7.9061654260457740E-011
   335.00000000000000        7.8996812783377645E-011
   336.00000000000000        7.8932280312361937E-011
   337.00000000000000        7.8868054383554211E-011
   338.00000000000000        7.8804132554345372E-011
   339.00000000000000        7.8740512403147813E-011
   340.00000000000000        7.8677191529174354E-011
   341.00000000000000        7.8614167552218367E-011
   342.00000000000000        7.8551438112438149E-011
   343.00000000000000        7.8489000870144318E-011
   344.00000000000000        7.8426853505588875E-011
   345.00000000000000        7.8364993718758232E-011
   346.00000000000000        7.8303419229168237E-011
   347.00000000000000        7.8242127775663700E-011
   348.00000000000000        7.8181117116217687E-011
   349.00000000000000        7.8120385027735993E-011
   350.00000000000000        7.8059929305863335E-011
   351.00000000000000        7.7999747764792032E-011
   352.00000000000000        7.7939838237073325E-011
   353.00000000000000        7.7880198573431513E-011
   354.00000000000000        7.7820826642579886E-011
   355.00000000000000        7.7761720331040016E-011
   356.00000000000000        7.7702877542962505E-011
   357.00000000000000        7.7644296199950829E-011
   358.00000000000000        7.7585974240887030E-011
   359.00000000000000        7.7527909621759953E-011
   360.00000000000000        7.7470100315495304E-011
   361.00000000000000        7.7412544311789010E-011
   362.00000000000000        7.7355239616941289E-011
   363.00000000000000        7.7298184253694012E-011
   364.00000000000000        7.7241376261069448E-011
   365.00000000000000        7.7184813694211734E-011
   366.00000000000000        7.7128494624229813E-011
   367.00000000000000        7.7072417138042761E-011
   368.00000000000000        7.7016579338226920E-011
   369.00000000000000        7.6960979342865163E-011
   370.00000000000000        7.6905615285397750E-011
   371.00000000000000        7.6850485314475393E-011
   372.00000000000000        7.6795587593814468E-011
   373.00000000000000        7.6740920302052729E-011
   374.00000000000000        7.6686481632608966E-011
   375.00000000000000        7.6632269793542365E-011
   376.00000000000000        7.6578283007414905E-011
   377.00000000000000        7.6524519511155086E-011
   378.00000000000000        7.6470977555923362E-011
   379.00000000000000        7.6417655406978848E-011
   380.00000000000000        7.6364551343549039E-011
   381.00000000000000        7.6311663658699137E-011
   382.00000000000000        7.6258990659204466E-011
   383.00000000000000        7.6206530665424385E-011
   384.00000000000000        7.6154282011176587E-011
   385.00000000000000        7.6102243043614374E-011
   386.00000000000000        7.6050412123104473E-011
   387.00000000000000        7.5998787623106974E-011
   388.00000000000000        7.5947367930055584E-011
   389.00000000000000        7.5896151443241292E-011
   390.00000000000000        7.5845136574695025E-011
   391.00000000000000        7.5794321749073874E-011
   392.00000000000000        7.5743705403547340E-011
   393.00000000000000        7.5693285987685254E-011
   394.00000000000000        7.5643061963347362E-011
   395.00000000000000        7.5593031804573772E-011
   396.00000000000000        7.5543193997476776E-011
   397.00000000000000        7.5493547040134495E-011
   398.00000000000000        7.5444089442484722E-011
   399.00000000000000        7.5394819726220809E-011
   400.00000000000000        7.5345736424688573E-011
   401.00000000000000        7.5296838082784647E-011
   402.00000000000000        7.5248123256854968E-011
   403.00000000000000        7.5199590514595876E-011
   404.00000000000000        7.5151238434955306E-011
   405.00000000000000        7.5103065608035430E-011
   406.00000000000000        7.5055070634996449E-011
   407.00000000000000        7.5007252127961530E-011
   408.00000000000000        7.4959608709922473E-011
   409.00000000000000        7.4912139014647110E-011
   410.00000000000000        7.4864841686586763E-011
   411.00000000000000        7.4817715380785628E-011
   412.00000000000000        7.4770758762790691E-011
   413.00000000000000        7.4723970508562744E-011
   414.00000000000000        7.4677349304388800E-011
   415.00000000000000        7.4630893846794044E-011
   416.00000000000000        7.4584602842457019E-011
   417.00000000000000        7.4538475008123638E-011
   418.00000000000000        7.4492509070523093E-011
   419.00000000000000        7.4446703766284961E-011
   420.00000000000000        7.4401057841856340E-011
   421.00000000000000        7.4355570053420440E-011
   422.00000000000000        7.4310239166816069E-011
   423.00000000000000        7.4265063957457739E-011
   424.00000000000000        7.4220043210256706E-011
   425.00000000000000        7.4175175719542788E-011
   426.00000000000000        7.4130460288987245E-011
   427.00000000000000        7.4085895731526004E-011
   428.00000000000000        7.4041480869284389E-011
   429.00000000000000        7.3997214533501611E-011
   430.00000000000000        7.3953095564457397E-011
   431.00000000000000        7.3909122811397842E-011
   432.00000000000000        7.3865295132463182E-011
   433.00000000000000        7.3821611394616298E-011
   434.00000000000000        7.3778070473570736E-011
   435.00000000000000        7.3734671253720827E-011
   436.00000000000000        7.3691412628071990E-011
   437.00000000000000        7.3648293498171452E-011
   438.00000000000000        7.3605312774040281E-011
   439.00000000000000        7.3562469374105227E-011
   440.00000000000000        7.3519762225132468E-011
   441.00000000000000        7.3477190262160711E-011
   442.00000000000000        7.3434752428435796E-011
   443.00000000000000        7.3392447675345758E-011
   444.00000000000000        7.3350274962356233E-011
   445.00000000000000        7.3308233256947034E-011
   446.00000000000000        7.3266321534548706E-011
   447.00000000000000        7.3224538778480357E-011
   448.00000000000000        7.3182883979887514E-011
   449.00000000000000        7.3141356137680736E-011
   450.00000000000000        7.3099954258475276E-011
   451.00000000000000        7.3058677356530828E-011
   452.00000000000000        7.3017524453691210E-011
   453.00000000000000        7.2976494579326716E-011
   454.00000000000000        7.2935586770274328E-011
   455.00000000000000        7.2894800070780939E-011
   456.00000000000000        7.2854133532445136E-011
   457.00000000000000        7.2813586214160687E-011
   458.00000000000000        7.2773157182060325E-011
   459.00000000000000        7.2732845509459956E-011
   460.00000000000000        7.2692650276803314E-011
   461.00000000000000        7.2652570571607122E-011
   462.00000000000000        7.2612605488406873E-011
   463.00000000000000        7.2572754128703359E-011
   464.00000000000000        7.2533015600908919E-011
   465.00000000000000        7.2493389020294952E-011
   466.00000000000000        7.2453873508939557E-011
   467.00000000000000        7.2414468195675603E-011
   468.00000000000000        7.2375172216039379E-011
   469.00000000000000        7.2335984712219582E-011
   470.00000000000000        7.2296904833007113E-011
   471.00000000000000        7.2257931733744778E-011
   472.00000000000000        7.2219064576277798E-011
   473.00000000000000        7.2180302528904347E-011
   474.00000000000000        7.2141644766327651E-011
   475.00000000000000        7.2103090469606656E-011
   476.00000000000000        7.2064638826108867E-011
   477.00000000000000        7.2026289029462693E-011
   478.00000000000000        7.1988040279510385E-011
   479.00000000000000        7.1949891782261180E-011
   480.00000000000000        7.1911842749845317E-011
   481.00000000000000        7.1873892400468188E-011
   482.00000000000000        7.1836039958364700E-011
   483.00000000000000        7.1798284653754253E-011
   484.00000000000000        7.1760625722796298E-011
   485.00000000000000        7.1723062407545499E-011
   486.00000000000000        7.1685593955908148E-011
   487.00000000000000        7.1648219621598667E-011
   488.00000000000000        7.1610938664096136E-011
   489.00000000000000        7.1573750348601606E-011
   490.00000000000000        7.1536653945995562E-011
   491.00000000000000        7.1499648732795585E-011
   492.00000000000000        7.1462733991114923E-011
   493.00000000000000        7.1425909008620918E-011
   494.00000000000000        7.1389173078493526E-011
   495.00000000000000        7.1352525499385074E-011
   496.00000000000000        7.1315965575379424E-011
   497.00000000000000        7.1279492615952239E-011
   498.00000000000000        7.1243105935930558E-011
   499.00000000000000        7.1206804855454146E-011
   500.00000000000000        7.1170588699935705E-011
