# Supplementary material for: Dynamics of HeHHe+ Rotational State Changes Induced by Collision with He: A Possible New Path in Early Universe Chemistry
Source: J Phys Chem A. 2021 Apr 26;125(17):3748–59. doi: 10.1021/acs.jpca.1c01820 (PMC8154607; doi:10.1021/acs.jpca.1c01820)
Supplement: Supplementary file 1 — jp1c01820_si_001.zip [file jp1c01820_si_001.zip › Supporting Information/S2-rot.inelastic rate coefficients/14to12.rate]

   5.0000000000000000        1.7704008121269704E-010
   6.0000000000000000        1.6298298208541376E-010
   7.0000000000000000        1.5345080234769266E-010
   8.0000000000000000        1.4720250453951407E-010
   9.0000000000000000        1.4311625670939839E-010
   10.000000000000000        1.4039810326806943E-010
   11.000000000000000        1.3853843652001857E-010
   12.000000000000000        1.3722523336402798E-010
   13.000000000000000        1.3627142232019667E-010
   14.000000000000000        1.3556509026414886E-010
   15.000000000000000        1.3503824503027685E-010
   16.000000000000000        1.3464816408347480E-010
   17.000000000000000        1.3436660189199863E-010
   18.000000000000000        1.3417367819588327E-010
   19.000000000000000        1.3405446945879111E-010
   20.000000000000000        1.3399712612814611E-010
   21.000000000000000        1.3399183505651921E-010
   22.000000000000000        1.3403024215357443E-010
   23.000000000000000        1.3410512161870254E-010
   24.000000000000000        1.3421017530721834E-010
   25.000000000000000        1.3433990000057064E-010
   26.000000000000000        1.3448949008838931E-010
   27.000000000000000        1.3465475918071713E-010
   28.000000000000000        1.3483207259489979E-010
   29.000000000000000        1.3501828696387675E-010
   30.000000000000000        1.3521069531595077E-010
   31.000000000000000        1.3540697693699588E-010
   32.000000000000000        1.3560515171514482E-010
   33.000000000000000        1.3580353878716720E-010
   34.000000000000000        1.3600071931011304E-010
   35.000000000000000        1.3619550314755982E-010
   36.000000000000000        1.3638689922174805E-010
   37.000000000000000        1.3657408925468157E-010
   38.000000000000000        1.3675640460644079E-010
   39.000000000000000        1.3693330591648016E-010
   40.000000000000000        1.3710436526100271E-010
   41.000000000000000        1.3726925055369896E-010
   42.000000000000000        1.3742771193572988E-010
   43.000000000000000        1.3757956992174611E-010
   44.000000000000000        1.3772470509047987E-010
   45.000000000000000        1.3786304912998189E-010
   46.000000000000000        1.3799457706816276E-010
   47.000000000000000        1.3811930053856698E-010
   48.000000000000000        1.3823726194898585E-010
   49.000000000000000        1.3834852943655560E-010
   50.000000000000000        1.3845319250737225E-010
   51.000000000000000        1.3855135827146573E-010
   52.000000000000000        1.3864314819531764E-010
   53.000000000000000        1.3872869530408591E-010
   54.000000000000000        1.3880814177447258E-010
   55.000000000000000        1.3888163686682656E-010
   56.000000000000000        1.3894933515177827E-010
   57.000000000000000        1.3901139499252578E-010
   58.000000000000000        1.3906797724898000E-010
   59.000000000000000        1.3911924417438527E-010
   60.000000000000000        1.3916535847887287E-010
   61.000000000000000        1.3920648253774097E-010
   62.000000000000000        1.3924277772514496E-010
   63.000000000000000        1.3927440385640843E-010
   64.000000000000000        1.3930151872434023E-010
   65.000000000000000        1.3932427771684816E-010
   66.000000000000000        1.3934283350479189E-010
   67.000000000000000        1.3935733579044631E-010
   68.000000000000000        1.3936793110820226E-010
   69.000000000000000        1.3937476267021482E-010
   70.000000000000000        1.3937797025065146E-010
   71.000000000000000        1.3937769010302409E-010
   72.000000000000000        1.3937405490579961E-010
   73.000000000000000        1.3936719373211128E-010
   74.000000000000000        1.3935723203994008E-010
   75.000000000000000        1.3934429167961049E-010
   76.000000000000000        1.3932849091585956E-010
   77.000000000000000        1.3930994446209832E-010
   78.000000000000000        1.3928876352480987E-010
   79.000000000000000        1.3926505585629062E-010
   80.000000000000000        1.3923892581419734E-010
   81.000000000000000        1.3921047442656089E-010
   82.000000000000000        1.3917979946111904E-010
   83.000000000000000        1.3914699549797980E-010
   84.000000000000000        1.3911215400476199E-010
   85.000000000000000        1.3907536341349039E-010
   86.000000000000000        1.3903670919862005E-010
   87.000000000000000        1.3899627395566531E-010
   88.000000000000000        1.3895413747998497E-010
   89.000000000000000        1.3891037684534384E-010
   90.000000000000000        1.3886506648193987E-010
   91.000000000000000        1.3881827825362779E-010
   92.000000000000000        1.3877008153412633E-010
   93.000000000000000        1.3872054328203017E-010
   94.000000000000000        1.3866972811448078E-010
   95.000000000000000        1.3861769837938596E-010
   96.000000000000000        1.3856451422609764E-010
   97.000000000000000        1.3851023367447989E-010
   98.000000000000000        1.3845491268232259E-010
   99.000000000000000        1.3839860521106330E-010
   100.00000000000000        1.3834136328980402E-010
   101.00000000000000        1.3828323707760886E-010
   102.00000000000000        1.3822427492409137E-010
   103.00000000000000        1.3816452342829362E-010
   104.00000000000000        1.3810402749588110E-010
   105.00000000000000        1.3804283039466851E-010
   106.00000000000000        1.3798097380850645E-010
   107.00000000000000        1.3791849788955725E-010
   108.00000000000000        1.3785544130899123E-010
   109.00000000000000        1.3779184130614031E-010
   110.00000000000000        1.3772773373614130E-010
   111.00000000000000        1.3766315311610956E-010
   112.00000000000000        1.3759813266987653E-010
   113.00000000000000        1.3753270437133471E-010
   114.00000000000000        1.3746689898642081E-010
   115.00000000000000        1.3740074611378297E-010
   116.00000000000000        1.3733427422416282E-010
   117.00000000000000        1.3726751069853472E-010
   118.00000000000000        1.3720048186503515E-010
   119.00000000000000        1.3713321303471996E-010
   120.00000000000000        1.3706572853618461E-010
   121.00000000000000        1.3699805174908058E-010
   122.00000000000000        1.3693020513656260E-010
   123.00000000000000        1.3686221027669799E-010
   124.00000000000000        1.3679408789287105E-010
   125.00000000000000        1.3672585788321345E-010
   126.00000000000000        1.3665753934908700E-010
   127.00000000000000        1.3658915062265421E-010
   128.00000000000000        1.3652070929355658E-010
   129.00000000000000        1.3645223223473675E-010
   130.00000000000000        1.3638373562742207E-010
   131.00000000000000        1.3631523498530211E-010
   132.00000000000000        1.3624674517792127E-010
   133.00000000000000        1.3617828045330977E-010
   134.00000000000000        1.3610985445987963E-010
   135.00000000000000        1.3604148026760596E-010
   136.00000000000000        1.3597317038851250E-010
   137.00000000000000        1.3590493679649006E-010
   138.00000000000000        1.3583679094645976E-010
   139.00000000000000        1.3576874379290676E-010
   140.00000000000000        1.3570080580780114E-010
   141.00000000000000        1.3563298699792442E-010
   142.00000000000000        1.3556529692162267E-010
   143.00000000000000        1.3549774470499858E-010
   144.00000000000000        1.3543033905756411E-010
   145.00000000000000        1.3536308828736855E-010
   146.00000000000000        1.3529600031561715E-010
   147.00000000000000        1.3522908269079712E-010
   148.00000000000000        1.3516234260232557E-010
   149.00000000000000        1.3509578689373452E-010
   150.00000000000000        1.3502942207540541E-010
   151.00000000000000        1.3496325433687057E-010
   152.00000000000000        1.3489728955869089E-010
   153.00000000000000        1.3483153332392526E-010
   154.00000000000000        1.3476599092920516E-010
   155.00000000000000        1.3470066739542388E-010
   156.00000000000000        1.3463556747805512E-010
   157.00000000000000        1.3457069567711069E-010
   158.00000000000000        1.3450605624675093E-010
   159.00000000000000        1.3444165320455553E-010
   160.00000000000000        1.3437749034046955E-010
   161.00000000000000        1.3431357122543086E-010
   162.00000000000000        1.3424989921969279E-010
   163.00000000000000        1.3418647748084894E-010
   164.00000000000000        1.3412330897157266E-010
   165.00000000000000        1.3406039646707702E-010
   166.00000000000000        1.3399774256230717E-010
   167.00000000000000        1.3393534967887266E-010
   168.00000000000000        1.3387322007172912E-010
   169.00000000000000        1.3381135583561513E-010
   170.00000000000000        1.3374975891125652E-010
   171.00000000000000        1.3368843109134140E-010
   172.00000000000000        1.3362737402627731E-010
   173.00000000000000        1.3356658922973548E-010
   174.00000000000000        1.3350607808398963E-010
   175.00000000000000        1.3344584184505845E-010
   176.00000000000000        1.3338588164765506E-010
   177.00000000000000        1.3332619850995244E-010
   178.00000000000000        1.3326679333817160E-010
   179.00000000000000        1.3320766693099546E-010
   180.00000000000000        1.3314881998381871E-010
   181.00000000000000        1.3309025309283604E-010
   182.00000000000000        1.3303196675897641E-010
   183.00000000000000        1.3297396139168714E-010
   184.00000000000000        1.3291623731257536E-010
   185.00000000000000        1.3285879475890953E-010
   186.00000000000000        1.3280163388698748E-010
   187.00000000000000        1.3274475477537617E-010
   188.00000000000000        1.3268815742802518E-010
   189.00000000000000        1.3263184177726229E-010
   190.00000000000000        1.3257580768667330E-010
   191.00000000000000        1.3252005495386913E-010
   192.00000000000000        1.3246458331314736E-010
   193.00000000000000        1.3240939243804996E-010
   194.00000000000000        1.3235448194382110E-010
   195.00000000000000        1.3229985138977125E-010
   196.00000000000000        1.3224550028154630E-010
   197.00000000000000        1.3219142807331049E-010
   198.00000000000000        1.3213763416984320E-010
   199.00000000000000        1.3208411792855319E-010
   200.00000000000000        1.3203087866141536E-010
   201.00000000000000        1.3197791563683011E-010
   202.00000000000000        1.3192522808141056E-010
   203.00000000000000        1.3187281518169961E-010
   204.00000000000000        1.3182067608581931E-010
   205.00000000000000        1.3176880990505554E-010
   206.00000000000000        1.3171721571538073E-010
   207.00000000000000        1.3166589255891612E-010
   208.00000000000000        1.3161483944533738E-010
   209.00000000000000        1.3156405535322401E-010
   210.00000000000000        1.3151353923135676E-010
   211.00000000000000        1.3146328999996361E-010
   212.00000000000000        1.3141330655191682E-010
   213.00000000000000        1.3136358775388353E-010
   214.00000000000000        1.3131413244743088E-010
   215.00000000000000        1.3126493945008803E-010
   216.00000000000000        1.3121600755636733E-010
   217.00000000000000        1.3116733553874513E-010
   218.00000000000000        1.3111892214860408E-010
   219.00000000000000        1.3107076611714034E-010
   220.00000000000000        1.3102286615623381E-010
   221.00000000000000        1.3097522095928694E-010
   222.00000000000000        1.3092782920202882E-010
   223.00000000000000        1.3088068954329080E-010
   224.00000000000000        1.3083380062575071E-010
   225.00000000000000        1.3078716107664982E-010
   226.00000000000000        1.3074076950848222E-010
   227.00000000000000        1.3069462451965794E-010
   228.00000000000000        1.3064872469514167E-010
   229.00000000000000        1.3060306860706713E-010
   230.00000000000000        1.3055765481532889E-010
   231.00000000000000        1.3051248186815203E-010
   232.00000000000000        1.3046754830264098E-010
   233.00000000000000        1.3042285264530869E-010
   234.00000000000000        1.3037839341258501E-010
   235.00000000000000        1.3033416911130943E-010
   236.00000000000000        1.3029017823920317E-010
   237.00000000000000        1.3024641928532651E-010
   238.00000000000000        1.3020289073051923E-010
   239.00000000000000        1.3015959104782577E-010
   240.00000000000000        1.3011651870290536E-010
   241.00000000000000        1.3007367215442831E-010
   242.00000000000000        1.3003104985445864E-010
   243.00000000000000        1.2998865024882388E-010
   244.00000000000000        1.2994647177747211E-010
   245.00000000000000        1.2990451287481803E-010
   246.00000000000000        1.2986277197007633E-010
   247.00000000000000        1.2982124748758572E-010
   248.00000000000000        1.2977993784712138E-010
   249.00000000000000        1.2973884146419802E-010
   250.00000000000000        1.2969795675036336E-010
   251.00000000000000        1.2965728211348297E-010
   252.00000000000000        1.2961681595801488E-010
   253.00000000000000        1.2957655668527805E-010
   254.00000000000000        1.2953650269371113E-010
   255.00000000000000        1.2949665237912417E-010
   256.00000000000000        1.2945700413494316E-010
   257.00000000000000        1.2941755635244761E-010
   258.00000000000000        1.2937830742100074E-010
   259.00000000000000        1.2933925572827424E-010
   260.00000000000000        1.2930039966046602E-010
   261.00000000000000        1.2926173760251253E-010
   262.00000000000000        1.2922326793829524E-010
   263.00000000000000        1.2918498905084205E-010
   264.00000000000000        1.2914689932252247E-010
   265.00000000000000        1.2910899713523924E-010
   266.00000000000000        1.2907128087061420E-010
   267.00000000000000        1.2903374891016941E-010
   268.00000000000000        1.2899639963550473E-010
   269.00000000000000        1.2895923142847021E-010
   270.00000000000000        1.2892224267133539E-010
   271.00000000000000        1.2888543174695318E-010
   272.00000000000000        1.2884879703892177E-010
   273.00000000000000        1.2881233693174128E-010
   274.00000000000000        1.2877604981096840E-010
   275.00000000000000        1.2873993406336587E-010
   276.00000000000000        1.2870398807705033E-010
   277.00000000000000        1.2866821024163630E-010
   278.00000000000000        1.2863259894837716E-010
   279.00000000000000        1.2859715259030298E-010
   280.00000000000000        1.2856186956235621E-010
   281.00000000000000        1.2852674826152370E-010
   282.00000000000000        1.2849178708696702E-010
   283.00000000000000        1.2845698444014914E-010
   284.00000000000000        1.2842233872495980E-010
   285.00000000000000        1.2838784834783721E-010
   286.00000000000000        1.2835351171788882E-010
   287.00000000000000        1.2831932724700826E-010
   288.00000000000000        1.2828529334999115E-010
   289.00000000000000        1.2825140844464857E-010
   290.00000000000000        1.2821767095191806E-010
   291.00000000000000        1.2818407929597287E-010
   292.00000000000000        1.2815063190432901E-010
   293.00000000000000        1.2811732720795096E-010
   294.00000000000000        1.2808416364135381E-010
   295.00000000000000        1.2805113964270634E-010
   296.00000000000000        1.2801825365392906E-010
   297.00000000000000        1.2798550412079334E-010
   298.00000000000000        1.2795288949301657E-010
   299.00000000000000        1.2792040822435706E-010
   300.00000000000000        1.2788805877270641E-010
   301.00000000000000        1.2785583960018113E-010
   302.00000000000000        1.2782374917321094E-010
   303.00000000000000        1.2779178596262797E-010
   304.00000000000000        1.2775994844375192E-010
   305.00000000000000        1.2772823509647558E-010
   306.00000000000000        1.2769664440534725E-010
   307.00000000000000        1.2766517485965317E-010
   308.00000000000000        1.2763382495349726E-010
   309.00000000000000        1.2760259318588017E-010
   310.00000000000000        1.2757147806077634E-010
   311.00000000000000        1.2754047808721005E-010
   312.00000000000000        1.2750959177932996E-010
   313.00000000000000        1.2747881765648240E-010
   314.00000000000000        1.2744815424328252E-010
   315.00000000000000        1.2741760006968539E-010
   316.00000000000000        1.2738715367105445E-010
   317.00000000000000        1.2735681358822980E-010
   318.00000000000000        1.2732657836759401E-010
   319.00000000000000        1.2729644656113763E-010
   320.00000000000000        1.2726641672652291E-010
   321.00000000000000        1.2723648742714634E-010
   322.00000000000000        1.2720665723219960E-010
   323.00000000000000        1.2717692471673011E-010
   324.00000000000000        1.2714728846169932E-010
   325.00000000000000        1.2711774705404058E-010
   326.00000000000000        1.2708829908671490E-010
   327.00000000000000        1.2705894315876663E-010
   328.00000000000000        1.2702967787537698E-010
   329.00000000000000        1.2700050184791666E-010
   330.00000000000000        1.2697141369399744E-010
   331.00000000000000        1.2694241203752267E-010
   332.00000000000000        1.2691349550873558E-010
   333.00000000000000        1.2688466274426811E-010
   334.00000000000000        1.2685591238718725E-010
   335.00000000000000        1.2682724308704086E-010
   336.00000000000000        1.2679865349990204E-010
   337.00000000000000        1.2677014228841232E-010
   338.00000000000000        1.2674170812182431E-010
   339.00000000000000        1.2671334967604221E-010
   340.00000000000000        1.2668506563366258E-010
   341.00000000000000        1.2665685468401251E-010
   342.00000000000000        1.2662871552318806E-010
   343.00000000000000        1.2660064685409033E-010
   344.00000000000000        1.2657264738646149E-010
   345.00000000000000        1.2654471583691937E-010
   346.00000000000000        1.2651685092899078E-010
   347.00000000000000        1.2648905139314403E-010
   348.00000000000000        1.2646131596682050E-010
   349.00000000000000        1.2643364339446453E-010
   350.00000000000000        1.2640603242755318E-010
   351.00000000000000        1.2637848182462455E-010
   352.00000000000000        1.2635099035130461E-010
   353.00000000000000        1.2632355678033398E-010
   354.00000000000000        1.2629617989159295E-010
   355.00000000000000        1.2626885847212574E-010
   356.00000000000000        1.2624159131616406E-010
   357.00000000000000        1.2621437722514888E-010
   358.00000000000000        1.2618721500775245E-010
   359.00000000000000        1.2616010347989837E-010
   360.00000000000000        1.2613304146478108E-010
   361.00000000000000        1.2610602779288416E-010
   362.00000000000000        1.2607906130199823E-010
   363.00000000000000        1.2605214083723739E-010
   364.00000000000000        1.2602526525105503E-010
   365.00000000000000        1.2599843340325884E-010
   366.00000000000000        1.2597164416102407E-010
   367.00000000000000        1.2594489639890761E-010
   368.00000000000000        1.2591818899885893E-010
   369.00000000000000        1.2589152085023245E-010
   370.00000000000000        1.2586489084979714E-010
   371.00000000000000        1.2583829790174673E-010
   372.00000000000000        1.2581174091770778E-010
   373.00000000000000        1.2578521881674816E-010
   374.00000000000000        1.2575873052538360E-010
   375.00000000000000        1.2573227497758438E-010
   376.00000000000000        1.2570585111478009E-010
   377.00000000000000        1.2567945788586511E-010
   378.00000000000000        1.2565309424720165E-010
   379.00000000000000        1.2562675916262328E-010
   380.00000000000000        1.2560045160343691E-010
   381.00000000000000        1.2557417054842468E-010
   382.00000000000000        1.2554791498384417E-010
   383.00000000000000        1.2552168390342880E-010
   384.00000000000000        1.2549547630838705E-010
   385.00000000000000        1.2546929120740080E-010
   386.00000000000000        1.2544312761662327E-010
   387.00000000000000        1.2541698455967656E-010
   388.00000000000000        1.2539086106764706E-010
   389.00000000000000        1.2536475617908225E-010
   390.00000000000000        1.2533866893998516E-010
   391.00000000000000        1.2531259840380860E-010
   392.00000000000000        1.2528654363144956E-010
   393.00000000000000        1.2526050369124165E-010
   394.00000000000000        1.2523447765894780E-010
   395.00000000000000        1.2520846461775186E-010
   396.00000000000000        1.2518246365824992E-010
   397.00000000000000        1.2515647387844080E-010
   398.00000000000000        1.2513049438371629E-010
   399.00000000000000        1.2510452428684973E-010
   400.00000000000000        1.2507856270798562E-010
   401.00000000000000        1.2505260877462732E-010
   402.00000000000000        1.2502666162162485E-010
   403.00000000000000        1.2500072039116162E-010
   404.00000000000000        1.2497478423274167E-010
   405.00000000000000        1.2494885230317465E-010
   406.00000000000000        1.2492292376656198E-010
   407.00000000000000        1.2489699779428139E-010
   408.00000000000000        1.2487107356497177E-010
   409.00000000000000        1.2484515026451630E-010
   410.00000000000000        1.2481922708602672E-010
   411.00000000000000        1.2479330322982530E-010
   412.00000000000000        1.2476737790342801E-010
   413.00000000000000        1.2474145032152626E-010
   414.00000000000000        1.2471551970596811E-010
   415.00000000000000        1.2468958528573985E-010
   416.00000000000000        1.2466364629694599E-010
   417.00000000000000        1.2463770198278981E-010
   418.00000000000000        1.2461175159355317E-010
   419.00000000000000        1.2458579438657536E-010
   420.00000000000000        1.2455982962623255E-010
   421.00000000000000        1.2453385658391580E-010
   422.00000000000000        1.2450787453800953E-010
   423.00000000000000        1.2448188277386927E-010
   424.00000000000000        1.2445588058379857E-010
   425.00000000000000        1.2442986726702655E-010
   426.00000000000000        1.2440384212968412E-010
   427.00000000000000        1.2437780448478022E-010
   428.00000000000000        1.2435175365217816E-010
   429.00000000000000        1.2432568895857072E-010
   430.00000000000000        1.2429960973745574E-010
   431.00000000000000        1.2427351532911091E-010
   432.00000000000000        1.2424740508056843E-010
   433.00000000000000        1.2422127834558925E-010
   434.00000000000000        1.2419513448463702E-010
   435.00000000000000        1.2416897286485235E-010
   436.00000000000000        1.2414279286002535E-010
   437.00000000000000        1.2411659385056969E-010
   438.00000000000000        1.2409037522349469E-010
   439.00000000000000        1.2406413637237882E-010
   440.00000000000000        1.2403787669734126E-010
   441.00000000000000        1.2401159560501450E-010
   442.00000000000000        1.2398529250851616E-010
   443.00000000000000        1.2395896682742051E-010
   444.00000000000000        1.2393261798773002E-010
   445.00000000000000        1.2390624542184661E-010
   446.00000000000000        1.2387984856854264E-010
   447.00000000000000        1.2385342687293139E-010
   448.00000000000000        1.2382697978643814E-010
   449.00000000000000        1.2380050676677021E-010
   450.00000000000000        1.2377400727788724E-010
   451.00000000000000        1.2374748078997155E-010
   452.00000000000000        1.2372092677939715E-010
   453.00000000000000        1.2369434472870059E-010
   454.00000000000000        1.2366773412654940E-010
   455.00000000000000        1.2364109446771229E-010
   456.00000000000000        1.2361442525302753E-010
   457.00000000000000        1.2358772598937298E-010
   458.00000000000000        1.2356099618963409E-010
   459.00000000000000        1.2353423537267339E-010
   460.00000000000000        1.2350744306329863E-010
   461.00000000000000        1.2348061879223185E-010
   462.00000000000000        1.2345376209607743E-010
   463.00000000000000        1.2342687251729043E-010
   464.00000000000000        1.2339994960414503E-010
   465.00000000000000        1.2337299291070247E-010
   466.00000000000000        1.2334600199677888E-010
   467.00000000000000        1.2331897642791353E-010
   468.00000000000000        1.2329191577533680E-010
   469.00000000000000        1.2326481961593729E-010
   470.00000000000000        1.2323768753223013E-010
   471.00000000000000        1.2321051911232431E-010
   472.00000000000000        1.2318331394989032E-010
   473.00000000000000        1.2315607164412754E-010
   474.00000000000000        1.2312879179973173E-010
   475.00000000000000        1.2310147402686238E-010
   476.00000000000000        1.2307411794111023E-010
   477.00000000000000        1.2304672316346405E-010
   478.00000000000000        1.2301928932027857E-010
   479.00000000000000        1.2299181604324125E-010
   480.00000000000000        1.2296430296933940E-010
   481.00000000000000        1.2293674974082781E-010
   482.00000000000000        1.2290915600519523E-010
   483.00000000000000        1.2288152141513211E-010
   484.00000000000000        1.2285384562849729E-010
   485.00000000000000        1.2282612830828537E-010
   486.00000000000000        1.2279836912259340E-010
   487.00000000000000        1.2277056774458862E-010
   488.00000000000000        1.2274272385247482E-010
   489.00000000000000        1.2271483712946002E-010
   490.00000000000000        1.2268690726372296E-010
   491.00000000000000        1.2265893394838110E-010
   492.00000000000000        1.2263091688145682E-010
   493.00000000000000        1.2260285576584506E-010
   494.00000000000000        1.2257475030928041E-010
   495.00000000000000        1.2254660022430440E-010
   496.00000000000000        1.2251840522823243E-010
   497.00000000000000        1.2249016504312131E-010
   498.00000000000000        1.2246187939573645E-010
   499.00000000000000        1.2243354801751929E-010
   500.00000000000000        1.2240517064455439E-010
