# Supplementary material for: Dynamics of HeHHe+ Rotational State Changes Induced by Collision with He: A Possible New Path in Early Universe Chemistry
Source: J Phys Chem A. 2021 Apr 26;125(17):3748–59. doi: 10.1021/acs.jpca.1c01820 (PMC8154607; doi:10.1021/acs.jpca.1c01820)
Supplement: Supplementary file 1 — jp1c01820_si_001.zip [file jp1c01820_si_001.zip › Supporting Information/S2-rot.inelastic rate coefficients/14to04.rate]

   5.0000000000000000        9.7212066538413486E-011
   6.0000000000000000        8.8854459448216595E-011
   7.0000000000000000        8.2920722837695435E-011
   8.0000000000000000        7.8776574280111865E-011
   9.0000000000000000        7.5833828993916557E-011
   10.000000000000000        7.3666611331266595E-011
   11.000000000000000        7.1994403554385174E-011
   12.000000000000000        7.0640472793005984E-011
   13.000000000000000        6.9495786413786674E-011
   14.000000000000000        6.8493549982464774E-011
   15.000000000000000        6.7592709441084810E-011
   16.000000000000000        6.6767711558580045E-011
   17.000000000000000        6.6002296552155711E-011
   18.000000000000000        6.5285784054511006E-011
   19.000000000000000        6.4610866094033446E-011
   20.000000000000000        6.3972299138880344E-011
   21.000000000000000        6.3366128591381997E-011
   22.000000000000000        6.2789227415410088E-011
   23.000000000000000        6.2239019817227774E-011
   24.000000000000000        6.1713313957722553E-011
   25.000000000000000        6.1210199005730507E-011
   26.000000000000000        6.0727980277179037E-011
   27.000000000000000        6.0265137033024287E-011
   28.000000000000000        5.9820293865526587E-011
   29.000000000000000        5.9392200334019698E-011
   30.000000000000000        5.8979715702514849E-011
   31.000000000000000        5.8581796918420091E-011
   32.000000000000000        5.8197488727528646E-011
   33.000000000000000        5.7825915264286322E-011
   34.000000000000000        5.7466272716874174E-011
   35.000000000000000        5.7117822819501748E-011
   36.000000000000000        5.6779887014015008E-011
   37.000000000000000        5.6451841175663480E-011
   38.000000000000000        5.6133110829044331E-011
   39.000000000000000        5.5823166798875519E-011
   40.000000000000000        5.5521521251638926E-011
   41.000000000000000        5.5227724091350438E-011
   42.000000000000000        5.4941359677550764E-011
   43.000000000000000        5.4662043837076974E-011
   44.000000000000000        5.4389421143865043E-011
   45.000000000000000        5.4123162443262366E-011
   46.000000000000000        5.3862962599275028E-011
   47.000000000000000        5.3608538444938311E-011
   48.000000000000000        5.3359626917617633E-011
   49.000000000000000        5.3115983362558530E-011
   50.000000000000000        5.2877379989409150E-011
   51.000000000000000        5.2643604467749975E-011
   52.000000000000000        5.2414458648882967E-011
   53.000000000000000        5.2189757402261297E-011
   54.000000000000000        5.1969327555983673E-011
   55.000000000000000        5.1753006931734025E-011
   56.000000000000000        5.1540643465432358E-011
   57.000000000000000        5.1332094405663214E-011
   58.000000000000000        5.1127225582689588E-011
   59.000000000000000        5.0925910741527142E-011
   60.000000000000000        5.0728030933167945E-011
   61.000000000000000        5.0533473958595152E-011
   62.000000000000000        5.0342133860736597E-011
   63.000000000000000        5.0153910459960660E-011
   64.000000000000000        4.9968708929133473E-011
   65.000000000000000        4.9786439404630709E-011
   66.000000000000000        4.9607016630038114E-011
   67.000000000000000        4.9430359629581438E-011
   68.000000000000000        4.9256391408605248E-011
   69.000000000000000        4.9085038678671753E-011
   70.000000000000000        4.8916231605078391E-011
   71.000000000000000        4.8749903574798536E-011
   72.000000000000000        4.8585990983036351E-011
   73.000000000000000        4.8424433036755195E-011
   74.000000000000000        4.8265171573691071E-011
   75.000000000000000        4.8108150895500737E-011
   76.000000000000000        4.7953317613818726E-011
   77.000000000000000        4.7800620508110117E-011
   78.000000000000000        4.7650010394308801E-011
   79.000000000000000        4.7501440003322385E-011
   80.000000000000000        4.7354863868569415E-011
   81.000000000000000        4.7210238221789843E-011
   82.000000000000000        4.7067520896438625E-011
   83.000000000000000        4.6926671238034912E-011
   84.000000000000000        4.6787650020893666E-011
   85.000000000000000        4.6650419370721159E-011
   86.000000000000000        4.6514942692598178E-011
   87.000000000000000        4.6381184603919277E-011
   88.000000000000000        4.6249110871894370E-011
   89.000000000000000        4.6118688355251103E-011
   90.000000000000000        4.5989884949811281E-011
   91.000000000000000        4.5862669537640224E-011
   92.000000000000000        4.5737011939495082E-011
   93.000000000000000        4.5612882870321327E-011
   94.000000000000000        4.5490253897567498E-011
   95.000000000000000        4.5369097402108331E-011
   96.000000000000000        4.5249386541583646E-011
   97.000000000000000        4.5131095215976169E-011
   98.000000000000000        4.5014198035266214E-011
   99.000000000000000        4.4898670289014395E-011
   100.00000000000000        4.4784487917735801E-011
   101.00000000000000        4.4671627485939505E-011
   102.00000000000000        4.4560066156717928E-011
   103.00000000000000        4.4449781667779143E-011
   104.00000000000000        4.4340752308823843E-011
   105.00000000000000        4.4232956900176948E-011
   106.00000000000000        4.4126374772588787E-011
   107.00000000000000        4.4020985748129527E-011
   108.00000000000000        4.3916770122105467E-011
   109.00000000000000        4.3813708645929556E-011
   110.00000000000000        4.3711782510886610E-011
   111.00000000000000        4.3610973332734963E-011
   112.00000000000000        4.3511263137092403E-011
   113.00000000000000        4.3412634345557231E-011
   114.00000000000000        4.3315069762519221E-011
   115.00000000000000        4.3218552562617432E-011
   116.00000000000000        4.3123066278806513E-011
   117.00000000000000        4.3028594790993782E-011
   118.00000000000000        4.2935122315213403E-011
   119.00000000000000        4.2842633393306253E-011
   120.00000000000000        4.2751112883074250E-011
   121.00000000000000        4.2660545948883472E-011
   122.00000000000000        4.2570918052687962E-011
   123.00000000000000        4.2482214945451365E-011
   124.00000000000000        4.2394422658943762E-011
   125.00000000000000        4.2307527497890940E-011
   126.00000000000000        4.2221516032458315E-011
   127.00000000000000        4.2136375091049234E-011
   128.00000000000000        4.2052091753400895E-011
   129.00000000000000        4.1968653343961799E-011
   130.00000000000000        4.1886047425534196E-011
   131.00000000000000        4.1804261793168798E-011
   132.00000000000000        4.1723284468296757E-011
   133.00000000000000        4.1643103693087106E-011
   134.00000000000000        4.1563707925016961E-011
   135.00000000000000        4.1485085831644528E-011
   136.00000000000000        4.1407226285572730E-011
   137.00000000000000        4.1330118359594862E-011
   138.00000000000000        4.1253751322012346E-011
   139.00000000000000        4.1178114632116041E-011
   140.00000000000000        4.1103197935822433E-011
   141.00000000000000        4.1028991061457799E-011
   142.00000000000000        4.0955484015682250E-011
   143.00000000000000        4.0882666979546686E-011
   144.00000000000000        4.0810530304677285E-011
   145.00000000000000        4.0739064509579966E-011
   146.00000000000000        4.0668260276060282E-011
   147.00000000000000        4.0598108445752517E-011
   148.00000000000000        4.0528600016753349E-011
   149.00000000000000        4.0459726140355210E-011
   150.00000000000000        4.0391478117874125E-011
   151.00000000000000        4.0323847397569641E-011
   152.00000000000000        4.0256825571649762E-011
   153.00000000000000        4.0190404373360454E-011
   154.00000000000000        4.0124575674153541E-011
   155.00000000000000        4.0059331480930909E-011
   156.00000000000000        3.9994663933361645E-011
   157.00000000000000        3.9930565301268551E-011
   158.00000000000000        3.9867027982082147E-011
   159.00000000000000        3.9804044498358279E-011
   160.00000000000000        3.9741607495358118E-011
   161.00000000000000        3.9679709738686865E-011
   162.00000000000000        3.9618344111989872E-011
   163.00000000000000        3.9557503614703359E-011
   164.00000000000000        3.9497181359858477E-011
   165.00000000000000        3.9437370571935864E-011
   166.00000000000000        3.9378064584769328E-011
   167.00000000000000        3.9319256839497361E-011
   168.00000000000000        3.9260940882560072E-011
   169.00000000000000        3.9203110363740425E-011
   170.00000000000000        3.9145759034248447E-011
   171.00000000000000        3.9088880744846606E-011
   172.00000000000000        3.9032469444015370E-011
   173.00000000000000        3.8976519176157590E-011
   174.00000000000000        3.8921024079840639E-011
   175.00000000000000        3.8865978386074682E-011
   176.00000000000000        3.8811376416627060E-011
   177.00000000000000        3.8757212582370342E-011
   178.00000000000000        3.8703481381664436E-011
   179.00000000000000        3.8650177398770883E-011
   180.00000000000000        3.8597295302298962E-011
   181.00000000000000        3.8544829843682503E-011
   182.00000000000000        3.8492775855686749E-011
   183.00000000000000        3.8441128250944416E-011
   184.00000000000000        3.8389882020520379E-011
   185.00000000000000        3.8339032232503956E-011
   186.00000000000000        3.8288574030628367E-011
   187.00000000000000        3.8238502632916803E-011
   188.00000000000000        3.8188813330354222E-011
   189.00000000000000        3.8139501485584552E-011
   190.00000000000000        3.8090562531632078E-011
   191.00000000000000        3.8041991970647998E-011
   192.00000000000000        3.7993785372679365E-011
   193.00000000000000        3.7945938374462094E-011
   194.00000000000000        3.7898446678236017E-011
   195.00000000000000        3.7851306050582361E-011
   196.00000000000000        3.7804512321282832E-011
   197.00000000000000        3.7758061382199764E-011
   198.00000000000000        3.7711949186177372E-011
   199.00000000000000        3.7666171745963132E-011
   200.00000000000000        3.7620725133149415E-011
   201.00000000000000        3.7575605477134279E-011
   202.00000000000000        3.7530808964102081E-011
   203.00000000000000        3.7486331836022365E-011
   204.00000000000000        3.7442170389667682E-011
   205.00000000000000        3.7398320975649123E-011
   206.00000000000000        3.7354779997470190E-011
   207.00000000000000        3.7311543910597581E-011
   208.00000000000000        3.7268609221549615E-011
   209.00000000000000        3.7225972487001078E-011
   210.00000000000000        3.7183630312904844E-011
   211.00000000000000        3.7141579353629652E-011
   212.00000000000000        3.7099816311113980E-011
   213.00000000000000        3.7058337934035186E-011
   214.00000000000000        3.7017141016994415E-011
   215.00000000000000        3.6976222399716356E-011
   216.00000000000000        3.6935578966263954E-011
   217.00000000000000        3.6895207644267555E-011
   218.00000000000000        3.6855105404168494E-011
   219.00000000000000        3.6815269258476653E-011
   220.00000000000000        3.6775696261041772E-011
   221.00000000000000        3.6736383506338579E-011
   222.00000000000000        3.6697328128764778E-011
   223.00000000000000        3.6658527301952436E-011
   224.00000000000000        3.6619978238092312E-011
   225.00000000000000        3.6581678187270534E-011
   226.00000000000000        3.6543624436817779E-011
   227.00000000000000        3.6505814310670858E-011
   228.00000000000000        3.6468245168745691E-011
   229.00000000000000        3.6430914406322873E-011
   230.00000000000000        3.6393819453443937E-011
   231.00000000000000        3.6356957774319609E-011
   232.00000000000000        3.6320326866748795E-011
   233.00000000000000        3.6283924261548790E-011
   234.00000000000000        3.6247747521995902E-011
   235.00000000000000        3.6211794243277067E-011
   236.00000000000000        3.6176062051951459E-011
   237.00000000000000        3.6140548605422464E-011
   238.00000000000000        3.6105251591419479E-011
   239.00000000000000        3.6070168727489850E-011
   240.00000000000000        3.6035297760500147E-011
   241.00000000000000        3.6000636466146956E-011
   242.00000000000000        3.5966182648477126E-011
   243.00000000000000        3.5931934139416876E-011
   244.00000000000000        3.5897888798310208E-011
   245.00000000000000        3.5864044511465788E-011
   246.00000000000000        3.5830399191712547E-011
   247.00000000000000        3.5796950777963895E-011
   248.00000000000000        3.5763697234790134E-011
   249.00000000000000        3.5730636551998995E-011
   250.00000000000000        3.5697766744224342E-011
   251.00000000000000        3.5665085850522400E-011
   252.00000000000000        3.5632591933976286E-011
   253.00000000000000        3.5600283081307518E-011
   254.00000000000000        3.5568157402495257E-011
   255.00000000000000        3.5536213030402719E-011
   256.00000000000000        3.5504448120411023E-011
   257.00000000000000        3.5472860850059483E-011
   258.00000000000000        3.5441449418693363E-011
   259.00000000000000        3.5410212047118163E-011
   260.00000000000000        3.5379146977260414E-011
   261.00000000000000        3.5348252471835077E-011
   262.00000000000000        3.5317526814019401E-011
   263.00000000000000        3.5286968307132772E-011
   264.00000000000000        3.5256575274323080E-011
   265.00000000000000        3.5226346058258668E-011
   266.00000000000000        3.5196279020826549E-011
   267.00000000000000        3.5166372542835984E-011
   268.00000000000000        3.5136625023728339E-011
   269.00000000000000        3.5107034881291753E-011
   270.00000000000000        3.5077600551381937E-011
   271.00000000000000        3.5048320487647784E-011
   272.00000000000000        3.5019193161262607E-011
   273.00000000000000        3.4990217060660214E-011
   274.00000000000000        3.4961390691276210E-011
   275.00000000000000        3.4932712575294110E-011
   276.00000000000000        3.4904181251396389E-011
   277.00000000000000        3.4875795274520181E-011
   278.00000000000000        3.4847553215617575E-011
   279.00000000000000        3.4819453661420652E-011
   280.00000000000000        3.4791495214210834E-011
   281.00000000000000        3.4763676491592495E-011
   282.00000000000000        3.4735996126271230E-011
   283.00000000000000        3.4708452765835800E-011
   284.00000000000000        3.4681045072544598E-011
   285.00000000000000        3.4653771723116022E-011
   286.00000000000000        3.4626631408522728E-011
   287.00000000000000        3.4599622833789699E-011
   288.00000000000000        3.4572744717796353E-011
   289.00000000000000        3.4545995793082129E-011
   290.00000000000000        3.4519374805655623E-011
   291.00000000000000        3.4492880514807665E-011
   292.00000000000000        3.4466511692927481E-011
   293.00000000000000        3.4440267125322437E-011
   294.00000000000000        3.4414145610041226E-011
   295.00000000000000        3.4388145957700122E-011
   296.00000000000000        3.4362266991312537E-011
   297.00000000000000        3.4336507546121728E-011
   298.00000000000000        3.4310866469436738E-011
   299.00000000000000        3.4285342620470819E-011
   300.00000000000000        3.4259934870183626E-011
   301.00000000000000        3.4234642101125388E-011
   302.00000000000000        3.4209463207284751E-011
   303.00000000000000        3.4184397093938737E-011
   304.00000000000000        3.4159442677505779E-011
   305.00000000000000        3.4134598885401391E-011
   306.00000000000000        3.4109864655896095E-011
   307.00000000000000        3.4085238937976524E-011
   308.00000000000000        3.4060720691208300E-011
   309.00000000000000        3.4036308885602021E-011
   310.00000000000000        3.4012002501480980E-011
   311.00000000000000        3.3987800529351926E-011
   312.00000000000000        3.3963701969777402E-011
   313.00000000000000        3.3939705833250915E-011
   314.00000000000000        3.3915811140074031E-011
   315.00000000000000        3.3892016920235516E-011
   316.00000000000000        3.3868322213292892E-011
   317.00000000000000        3.3844726068255717E-011
   318.00000000000000        3.3821227543471140E-011
   319.00000000000000        3.3797825706511318E-011
   320.00000000000000        3.3774519634062743E-011
   321.00000000000000        3.3751308411817528E-011
   322.00000000000000        3.3728191134366533E-011
   323.00000000000000        3.3705166905094215E-011
   324.00000000000000        3.3682234836075419E-011
   325.00000000000000        3.3659394047973706E-011
   326.00000000000000        3.3636643669941598E-011
   327.00000000000000        3.3613982839522366E-011
   328.00000000000000        3.3591410702553371E-011
   329.00000000000000        3.3568926413071167E-011
   330.00000000000000        3.3546529133218145E-011
   331.00000000000000        3.3524218033150552E-011
   332.00000000000000        3.3501992290948147E-011
   333.00000000000000        3.3479851092525375E-011
   334.00000000000000        3.3457793631543828E-011
   335.00000000000000        3.3435819109326109E-011
   336.00000000000000        3.3413926734771254E-011
   337.00000000000000        3.3392115724271460E-011
   338.00000000000000        3.3370385301629801E-011
   339.00000000000000        3.3348734697979737E-011
   340.00000000000000        3.3327163151705629E-011
   341.00000000000000        3.3305669908364344E-011
   342.00000000000000        3.3284254220608462E-011
   343.00000000000000        3.3262915348110378E-011
   344.00000000000000        3.3241652557487534E-011
   345.00000000000000        3.3220465122229086E-011
   346.00000000000000        3.3199352322623399E-011
   347.00000000000000        3.3178313445686760E-011
   348.00000000000000        3.3157347785093106E-011
   349.00000000000000        3.3136454641104941E-011
   350.00000000000000        3.3115633320505071E-011
   351.00000000000000        3.3094883136529514E-011
   352.00000000000000        3.3074203408801278E-011
   353.00000000000000        3.3053593463265175E-011
   354.00000000000000        3.3033052632123668E-011
   355.00000000000000        3.3012580253773377E-011
   356.00000000000000        3.2992175672742712E-011
   357.00000000000000        3.2971838239630422E-011
   358.00000000000000        3.2951567311044848E-011
   359.00000000000000        3.2931362249544152E-011
   360.00000000000000        3.2911222423577343E-011
   361.00000000000000        3.2891147207426077E-011
   362.00000000000000        3.2871135981147341E-011
   363.00000000000000        3.2851188130516947E-011
   364.00000000000000        3.2831303046973733E-011
   365.00000000000000        3.2811480127564429E-011
   366.00000000000000        3.2791718774889447E-011
   367.00000000000000        3.2772018397049359E-011
   368.00000000000000        3.2752378407591967E-011
   369.00000000000000        3.2732798225460153E-011
   370.00000000000000        3.2713277274940503E-011
   371.00000000000000        3.2693814985612406E-011
   372.00000000000000        3.2674410792297988E-011
   373.00000000000000        3.2655064135012621E-011
   374.00000000000000        3.2635774458915972E-011
   375.00000000000000        3.2616541214263954E-011
   376.00000000000000        3.2597363856360874E-011
   377.00000000000000        3.2578241845512587E-011
   378.00000000000000        3.2559174646980004E-011
   379.00000000000000        3.2540161730933154E-011
   380.00000000000000        3.2521202572406008E-011
   381.00000000000000        3.2502296651251631E-011
   382.00000000000000        3.2483443452097985E-011
   383.00000000000000        3.2464642464304389E-011
   384.00000000000000        3.2445893181918132E-011
   385.00000000000000        3.2427195103632141E-011
   386.00000000000000        3.2408547732742581E-011
   387.00000000000000        3.2389950577107409E-011
   388.00000000000000        3.2371403149105105E-011
   389.00000000000000        3.2352904965594166E-011
   390.00000000000000        3.2334455547872648E-011
   391.00000000000000        3.2316054421638691E-011
   392.00000000000000        3.2297701116951130E-011
   393.00000000000000        3.2279395168190612E-011
   394.00000000000000        3.2261136114021248E-011
   395.00000000000000        3.2242923497352616E-011
   396.00000000000000        3.2224756865302231E-011
   397.00000000000000        3.2206635769158391E-011
   398.00000000000000        3.2188559764343433E-011
   399.00000000000000        3.2170528410377361E-011
   400.00000000000000        3.2152541270842061E-011
   401.00000000000000        3.2134597913345562E-011
   402.00000000000000        3.2116697909486991E-011
   403.00000000000000        3.2098840834821687E-011
   404.00000000000000        3.2081026268826860E-011
   405.00000000000000        3.2063253794867443E-011
   406.00000000000000        3.2045523000162433E-011
   407.00000000000000        3.2027833475751463E-011
   408.00000000000000        3.2010184816461881E-011
   409.00000000000000        3.1992576620875905E-011
   410.00000000000000        3.1975008491298473E-011
   411.00000000000000        3.1957480033725115E-011
   412.00000000000000        3.1939990857810189E-011
   413.00000000000000        3.1922540576835645E-011
   414.00000000000000        3.1905128807679850E-011
   415.00000000000000        3.1887755170786859E-011
   416.00000000000000        3.1870419290135964E-011
   417.00000000000000        3.1853120793211526E-011
   418.00000000000000        3.1835859310973127E-011
   419.00000000000000        3.1818634477825895E-011
   420.00000000000000        3.1801445931591392E-011
   421.00000000000000        3.1784293313478403E-011
   422.00000000000000        3.1767176268054400E-011
   423.00000000000000        3.1750094443216875E-011
   424.00000000000000        3.1733047490165341E-011
   425.00000000000000        3.1716035063373202E-011
   426.00000000000000        3.1699056820560294E-011
   427.00000000000000        3.1682112422665323E-011
   428.00000000000000        3.1665201533818728E-011
   429.00000000000000        3.1648323821315841E-011
   430.00000000000000        3.1631478955590184E-011
   431.00000000000000        3.1614666610187040E-011
   432.00000000000000        3.1597886461737324E-011
   433.00000000000000        3.1581138189931493E-011
   434.00000000000000        3.1564421477494123E-011
   435.00000000000000        3.1547736010158103E-011
   436.00000000000000        3.1531081476639632E-011
   437.00000000000000        3.1514457568613062E-011
   438.00000000000000        3.1497863980686175E-011
   439.00000000000000        3.1481300410375499E-011
   440.00000000000000        3.1464766558081988E-011
   441.00000000000000        3.1448262127066978E-011
   442.00000000000000        3.1431786823427990E-011
   443.00000000000000        3.1415340356075209E-011
   444.00000000000000        3.1398922436707911E-011
   445.00000000000000        3.1382532779790964E-011
   446.00000000000000        3.1366171102531942E-011
   447.00000000000000        3.1349837124858025E-011
   448.00000000000000        3.1333530569393315E-011
   449.00000000000000        3.1317251161436288E-011
   450.00000000000000        3.1300998628937427E-011
   451.00000000000000        3.1284772702477037E-011
   452.00000000000000        3.1268573115243355E-011
   453.00000000000000        3.1252399603010644E-011
   454.00000000000000        3.1236251904117574E-011
   455.00000000000000        3.1220129759445901E-011
   456.00000000000000        3.1204032912399164E-011
   457.00000000000000        3.1187961108881484E-011
   458.00000000000000        3.1171914097276822E-011
   459.00000000000000        3.1155891628428206E-011
   460.00000000000000        3.1139893455617038E-011
   461.00000000000000        3.1123919334542909E-011
   462.00000000000000        3.1107969023303164E-011
   463.00000000000000        3.1092042282372987E-011
   464.00000000000000        3.1076138874585381E-011
   465.00000000000000        3.1060258565111565E-011
   466.00000000000000        3.1044401121441272E-011
   467.00000000000000        3.1028566313363359E-011
   468.00000000000000        3.1012753912946515E-011
   469.00000000000000        3.0996963694520256E-011
   470.00000000000000        3.0981195434655828E-011
   471.00000000000000        3.0965448912147487E-011
   472.00000000000000        3.0949723907993840E-011
   473.00000000000000        3.0934020205379244E-011
   474.00000000000000        3.0918337589655549E-011
   475.00000000000000        3.0902675848323851E-011
   476.00000000000000        3.0887034771016428E-011
   477.00000000000000        3.0871414149478743E-011
   478.00000000000000        3.0855813777551731E-011
   479.00000000000000        3.0840233451154167E-011
   480.00000000000000        3.0824672968265112E-011
   481.00000000000000        3.0809132128906487E-011
   482.00000000000000        3.0793610735125977E-011
   483.00000000000000        3.0778108590979857E-011
   484.00000000000000        3.0762625502516018E-011
   485.00000000000000        3.0747161277757091E-011
   486.00000000000000        3.0731715726683908E-011
   487.00000000000000        3.0716288661218753E-011
   488.00000000000000        3.0700879895209043E-011
   489.00000000000000        3.0685489244410894E-011
   490.00000000000000        3.0670116526473071E-011
   491.00000000000000        3.0654761560920874E-011
   492.00000000000000        3.0639424169140141E-011
   493.00000000000000        3.0624104174361483E-011
   494.00000000000000        3.0608801401644685E-011
   495.00000000000000        3.0593515677862926E-011
   496.00000000000000        3.0578246831687566E-011
   497.00000000000000        3.0562994693572622E-011
   498.00000000000000        3.0547759095739732E-011
   499.00000000000000        3.0532539872162916E-011
   500.00000000000000        3.0517336858553630E-011
