# Supplementary material for: Dynamics of HeHHe+ Rotational State Changes Induced by Collision with He: A Possible New Path in Early Universe Chemistry
Source: J Phys Chem A. 2021 Apr 26;125(17):3748–59. doi: 10.1021/acs.jpca.1c01820 (PMC8154607; doi:10.1021/acs.jpca.1c01820)
Supplement: Supplementary file 1 — jp1c01820_si_001.zip [file jp1c01820_si_001.zip › Supporting Information/S2-rot.inelastic rate coefficients/10to06.rate]

   5.0000000000000000        1.3719895325950389E-010
   6.0000000000000000        1.3614333317205666E-010
   7.0000000000000000        1.3488294470833094E-010
   8.0000000000000000        1.3363201630645339E-010
   9.0000000000000000        1.3250096763430459E-010
   10.000000000000000        1.3153227609021664E-010
   11.000000000000000        1.3073185875466595E-010
   12.000000000000000        1.3008816019079366E-010
   13.000000000000000        1.2958252634763207E-010
   14.000000000000000        1.2919451384220222E-010
   15.000000000000000        1.2890444532134435E-010
   16.000000000000000        1.2869451406154279E-010
   17.000000000000000        1.2854914503639383E-010
   18.000000000000000        1.2845499040884609E-010
   19.000000000000000        1.2840075906265650E-010
   20.000000000000000        1.2837698368765587E-010
   21.000000000000000        1.2837577732292049E-010
   22.000000000000000        1.2839060375671847E-010
   23.000000000000000        1.2841607175886557E-010
   24.000000000000000        1.2844775578221451E-010
   25.000000000000000        1.2848204223695605E-010
   26.000000000000000        1.2851599892048810E-010
   27.000000000000000        1.2854726469900581E-010
   28.000000000000000        1.2857395655635980E-010
   29.000000000000000        1.2859459137030305E-010
   30.000000000000000        1.2860802010059755E-010
   31.000000000000000        1.2861337240567834E-010
   32.000000000000000        1.2861001001197553E-010
   33.000000000000000        1.2859748743026712E-010
   34.000000000000000        1.2857551884441972E-010
   35.000000000000000        1.2854395019214583E-010
   36.000000000000000        1.2850273561931633E-010
   37.000000000000000        1.2845191762371007E-010
   38.000000000000000        1.2839161031537237E-010
   39.000000000000000        1.2832198531296668E-010
   40.000000000000000        1.2824325987201159E-010
   41.000000000000000        1.2815568690452449E-010
   42.000000000000000        1.2805954660263440E-010
   43.000000000000000        1.2795513942306357E-010
   44.000000000000000        1.2784278022655130E-010
   45.000000000000000        1.2772279339752258E-010
   46.000000000000000        1.2759550879562558E-010
   47.000000000000000        1.2746125841298365E-010
   48.000000000000000        1.2732037362981067E-010
   49.000000000000000        1.2717318297697478E-010
   50.000000000000000        1.2702001032763369E-010
   51.000000000000000        1.2686117345156667E-010
   52.000000000000000        1.2669698287561934E-010
   53.000000000000000        1.2652774100203319E-010
   54.000000000000000        1.2635374144353537E-010
   55.000000000000000        1.2617526854015063E-010
   56.000000000000000        1.2599259702787370E-010
   57.000000000000000        1.2580599183378257E-010
   58.000000000000000        1.2561570797595100E-010
   59.000000000000000        1.2542199054976015E-010
   60.000000000000000        1.2522507478498021E-010
   61.000000000000000        1.2502518616035287E-010
   62.000000000000000        1.2482254056443699E-010
   63.000000000000000        1.2461734449320367E-010
   64.000000000000000        1.2440979527635076E-010
   65.000000000000000        1.2420008132556687E-010
   66.000000000000000        1.2398838239905906E-010
   67.000000000000000        1.2377486987757464E-010
   68.000000000000000        1.2355970704793789E-010
   69.000000000000000        1.2334304939079639E-010
   70.000000000000000        1.2312504486983186E-010
   71.000000000000000        1.2290583422019093E-010
   72.000000000000000        1.2268555123429414E-010
   73.000000000000000        1.2246432304353674E-010
   74.000000000000000        1.2224227039469547E-010
   75.000000000000000        1.2201950792009757E-010
   76.000000000000000        1.2179614440083325E-010
   77.000000000000000        1.2157228302246222E-010
   78.000000000000000        1.2134802162282165E-010
   79.000000000000000        1.2112345293166184E-010
   80.000000000000000        1.2089866480195144E-010
   81.000000000000000        1.2067374043276828E-010
   82.000000000000000        1.2044875858377388E-010
   83.000000000000000        1.2022379378132680E-010
   84.000000000000000        1.1999891651633016E-010
   85.000000000000000        1.1977419343396017E-010
   86.000000000000000        1.1954968751544144E-010
   87.000000000000000        1.1932545825206537E-010
   88.000000000000000        1.1910156181166402E-010
   89.000000000000000        1.1887805119776627E-010
   90.000000000000000        1.1865497640167102E-010
   91.000000000000000        1.1843238454767975E-010
   92.000000000000000        1.1821032003173383E-010
   93.000000000000000        1.1798882465370354E-010
   94.000000000000000        1.1776793774357252E-010
   95.000000000000000        1.1754769628176296E-010
   96.000000000000000        1.1732813501383986E-010
   97.000000000000000        1.1710928655982962E-010
   98.000000000000000        1.1689118151838300E-010
   99.000000000000000        1.1667384856600420E-010
   100.00000000000000        1.1645731455156705E-010
   101.00000000000000        1.1624160458632398E-010
   102.00000000000000        1.1602674212961443E-010
   103.00000000000000        1.1581274907046652E-010
   104.00000000000000        1.1559964580528388E-010
   105.00000000000000        1.1538745131179504E-010
   106.00000000000000        1.1517618321944474E-010
   107.00000000000000        1.1496585787639000E-010
   108.00000000000000        1.1475649041326521E-010
   109.00000000000000        1.1454809480386715E-010
   110.00000000000000        1.1434068392290834E-010
   111.00000000000000        1.1413426960097919E-010
   112.00000000000000        1.1392886267685255E-010
   113.00000000000000        1.1372447304725906E-010
   114.00000000000000        1.1352110971425667E-010
   115.00000000000000        1.1331878083030871E-010
   116.00000000000000        1.1311749374118442E-010
   117.00000000000000        1.1291725502678594E-010
   118.00000000000000        1.1271807054000388E-010
   119.00000000000000        1.1251994544369701E-010
   120.00000000000000        1.1232288424588801E-010
   121.00000000000000        1.1212689083326249E-010
   122.00000000000000        1.1193196850305357E-010
   123.00000000000000        1.1173811999339228E-010
   124.00000000000000        1.1154534751219725E-010
   125.00000000000000        1.1135365276467659E-010
   126.00000000000000        1.1116303697950816E-010
   127.00000000000000        1.1097350093376478E-010
   128.00000000000000        1.1078504497664412E-010
   129.00000000000000        1.1059766905206188E-010
   130.00000000000000        1.1041137272016566E-010
   131.00000000000000        1.1022615517781810E-010
   132.00000000000000        1.1004201527810384E-010
   133.00000000000000        1.0985895154890527E-010
   134.00000000000000        1.0967696221059260E-010
   135.00000000000000        1.0949604519287207E-010
   136.00000000000000        1.0931619815083205E-010
   137.00000000000000        1.0913741848022696E-010
   138.00000000000000        1.0895970333203496E-010
   139.00000000000000        1.0878304962632452E-010
   140.00000000000000        1.0860745406546379E-010
   141.00000000000000        1.0843291314670391E-010
   142.00000000000000        1.0825942317416601E-010
   143.00000000000000        1.0808698027026112E-010
   144.00000000000000        1.0791558038656967E-010
   145.00000000000000        1.0774521931420654E-010
   146.00000000000000        1.0757589269369571E-010
   147.00000000000000        1.0740759602437880E-010
   148.00000000000000        1.0724032467337827E-010
   149.00000000000000        1.0707407388413757E-010
   150.00000000000000        1.0690883878455732E-010
   151.00000000000000        1.0674461439474687E-010
   152.00000000000000        1.0658139563440964E-010
   153.00000000000000        1.0641917732987856E-010
   154.00000000000000        1.0625795422081887E-010
   155.00000000000000        1.0609772096661295E-010
   156.00000000000000        1.0593847215244335E-010
   157.00000000000000        1.0578020229508519E-010
   158.00000000000000        1.0562290584842546E-010
   159.00000000000000        1.0546657720871826E-010
   160.00000000000000        1.0531121071958967E-010
   161.00000000000000        1.0515680067680398E-010
   162.00000000000000        1.0500334133280130E-010
   163.00000000000000        1.0485082690101834E-010
   164.00000000000000        1.0469925156000026E-010
   165.00000000000000        1.0454860945731553E-010
   166.00000000000000        1.0439889471328050E-010
   167.00000000000000        1.0425010142450355E-010
   168.00000000000000        1.0410222366725728E-010
   169.00000000000000        1.0395525550068509E-010
   170.00000000000000        1.0380919096985068E-010
   171.00000000000000        1.0366402410863781E-010
   172.00000000000000        1.0351974894250554E-010
   173.00000000000000        1.0337635949110722E-010
   174.00000000000000        1.0323384977077775E-010
   175.00000000000000        1.0309221379689662E-010
   176.00000000000000        1.0295144558612989E-010
   177.00000000000000        1.0281153915855951E-010
   178.00000000000000        1.0267248853970223E-010
   179.00000000000000        1.0253428776242428E-010
   180.00000000000000        1.0239693086875706E-010
   181.00000000000000        1.0226041191161638E-010
   182.00000000000000        1.0212472495643141E-010
   183.00000000000000        1.0198986408268609E-010
   184.00000000000000        1.0185582338537653E-010
   185.00000000000000        1.0172259697639084E-010
   186.00000000000000        1.0159017898581000E-010
   187.00000000000000        1.0145856356313877E-010
   188.00000000000000        1.0132774487846416E-010
   189.00000000000000        1.0119771712355050E-010
   190.00000000000000        1.0106847451286767E-010
   191.00000000000000        1.0094001128456114E-010
   192.00000000000000        1.0081232170136202E-010
   193.00000000000000        1.0068540005144314E-010
   194.00000000000000        1.0055924064922008E-010
   195.00000000000000        1.0043383783610348E-010
   196.00000000000000        1.0030918598120110E-010
   197.00000000000000        1.0018527948197459E-010
   198.00000000000000        1.0006211276485084E-010
   199.00000000000000        9.9939680285792300E-011
   200.00000000000000        9.9817976530825470E-011
   201.00000000000000        9.9696996016531385E-011
   202.00000000000000        9.9576733290499086E-011
   203.00000000000000        9.9457182931743687E-011
   204.00000000000000        9.9338339551090478E-011
   205.00000000000000        9.9220197791527033E-011
   206.00000000000000        9.9102752328524717E-011
   207.00000000000000        9.8985997870330303E-011
   208.00000000000000        9.8869929158230224E-011
   209.00000000000000        9.8754540966787147E-011
   210.00000000000000        9.8639828104052199E-011
   211.00000000000000        9.8525785411752102E-011
   212.00000000000000        9.8412407765452672E-011
   213.00000000000000        9.8299690074701157E-011
   214.00000000000000        9.8187627283147057E-011
   215.00000000000000        9.8076214368642576E-011
   216.00000000000000        9.7965446343324267E-011
   217.00000000000000        9.7855318253676439E-011
   218.00000000000000        9.7745825180576732E-011
   219.00000000000000        9.7636962239325959E-011
   220.00000000000000        9.7528724579661430E-011
   221.00000000000000        9.7421107385755934E-011
   222.00000000000000        9.7314105876202343E-011
   223.00000000000000        9.7207715303984557E-011
   224.00000000000000        9.7101930956435941E-011
   225.00000000000000        9.6996748155185233E-011
   226.00000000000000        9.6892162256091791E-011
   227.00000000000000        9.6788168649168642E-011
   228.00000000000000        9.6684762758496322E-011
   229.00000000000000        9.6581940042126344E-011
   230.00000000000000        9.6479695991975771E-011
   231.00000000000000        9.6378026133712769E-011
   232.00000000000000        9.6276926026633831E-011
   233.00000000000000        9.6176391263534006E-011
   234.00000000000000        9.6076417470568613E-011
   235.00000000000000        9.5977000307109195E-011
   236.00000000000000        9.5878135465591984E-011
   237.00000000000000        9.5779818671361165E-011
   238.00000000000000        9.5682045682506178E-011
   239.00000000000000        9.5584812289692823E-011
   240.00000000000000        9.5488114315990912E-011
   241.00000000000000        9.5391947616696117E-011
   242.00000000000000        9.5296308079147870E-011
   243.00000000000000        9.5201191622543044E-011
   244.00000000000000        9.5106594197746217E-011
   245.00000000000000        9.5012511787096318E-011
   246.00000000000000        9.4918940404209964E-011
   247.00000000000000        9.4825876093781816E-011
   248.00000000000000        9.4733314931382757E-011
   249.00000000000000        9.4641253023254879E-011
   250.00000000000000        9.4549686506104873E-011
   251.00000000000000        9.4458611546895149E-011
   252.00000000000000        9.4368024342632791E-011
   253.00000000000000        9.4277921120157773E-011
   254.00000000000000        9.4188298135929090E-011
   255.00000000000000        9.4099151675809130E-011
   256.00000000000000        9.4010478054848833E-011
   257.00000000000000        9.3922273617069613E-011
   258.00000000000000        9.3834534735246203E-011
   259.00000000000000        9.3747257810688246E-011
   260.00000000000000        9.3660439273021344E-011
   261.00000000000000        9.3574075579967967E-011
   262.00000000000000        9.3488163217128330E-011
   263.00000000000000        9.3402698697760582E-011
   264.00000000000000        9.3317678562561694E-011
   265.00000000000000        9.3233099379447764E-011
   266.00000000000000        9.3148957743335603E-011
   267.00000000000000        9.3065250275923380E-011
   268.00000000000000        9.2981973625472833E-011
   269.00000000000000        9.2899124466591292E-011
   270.00000000000000        9.2816699500014469E-011
   271.00000000000000        9.2734695452390249E-011
   272.00000000000000        9.2653109076062659E-011
   273.00000000000000        9.2571937148857404E-011
   274.00000000000000        9.2491176473867593E-011
   275.00000000000000        9.2410823879240437E-011
   276.00000000000000        9.2330876217965989E-011
   277.00000000000000        9.2251330367665675E-011
   278.00000000000000        9.2172183230382522E-011
   279.00000000000000        9.2093431732372943E-011
   280.00000000000000        9.2015072823898665E-011
   281.00000000000000        9.1937103479021000E-011
   282.00000000000000        9.1859520695396137E-011
   283.00000000000000        9.1782321494071239E-011
   284.00000000000000        9.1705502919282702E-011
   285.00000000000000        9.1629062038255216E-011
   286.00000000000000        9.1552995941002306E-011
   287.00000000000000        9.1477301740129123E-011
   288.00000000000000        9.1401976570635372E-011
   289.00000000000000        9.1327017589720853E-011
   290.00000000000000        9.1252421976592544E-011
   291.00000000000000        9.1178186932271830E-011
   292.00000000000000        9.1104309679405585E-011
   293.00000000000000        9.1030787462076613E-011
   294.00000000000000        9.0957617545617111E-011
   295.00000000000000        9.0884797216423119E-011
   296.00000000000000        9.0812323781770812E-011
   297.00000000000000        9.0740194569634320E-011
   298.00000000000000        9.0668406928505461E-011
   299.00000000000000        9.0596958227214188E-011
   300.00000000000000        9.0525845854752179E-011
   301.00000000000000        9.0455067220096908E-011
   302.00000000000000        9.0384619752037328E-011
   303.00000000000000        9.0314500899002297E-011
   304.00000000000000        9.0244708128889493E-011
   305.00000000000000        9.0175238928896411E-011
   306.00000000000000        9.0106090805353285E-011
   307.00000000000000        9.0037261283557083E-011
   308.00000000000000        8.9968747907607740E-011
   309.00000000000000        8.9900548240245666E-011
   310.00000000000000        8.9832659862690770E-011
   311.00000000000000        8.9765080374483372E-011
   312.00000000000000        8.9697807393326971E-011
   313.00000000000000        8.9630838554931960E-011
   314.00000000000000        8.9564171512861204E-011
   315.00000000000000        8.9497803938377784E-011
   316.00000000000000        8.9431733520293329E-011
   317.00000000000000        8.9365957964818784E-011
   318.00000000000000        8.9300474995416270E-011
   319.00000000000000        8.9235282352652554E-011
   320.00000000000000        8.9170377794054322E-011
   321.00000000000000        8.9105759093964736E-011
   322.00000000000000        8.9041424043401267E-011
   323.00000000000000        8.8977370449915936E-011
   324.00000000000000        8.8913596137456067E-011
   325.00000000000000        8.8850098946226818E-011
   326.00000000000000        8.8786876732555665E-011
   327.00000000000000        8.8723927368757612E-011
   328.00000000000000        8.8661248743002543E-011
   329.00000000000000        8.8598838759183185E-011
   330.00000000000000        8.8536695336785511E-011
   331.00000000000000        8.8474816410759443E-011
   332.00000000000000        8.8413199931392070E-011
   333.00000000000000        8.8351843864181249E-011
   334.00000000000000        8.8290746189711189E-011
   335.00000000000000        8.8229904903528981E-011
   336.00000000000000        8.8169318016022978E-011
   337.00000000000000        8.8108983552302014E-011
   338.00000000000000        8.8048899552076018E-011
   339.00000000000000        8.7989064069538050E-011
   340.00000000000000        8.7929475173247526E-011
   341.00000000000000        8.7870130946015047E-011
   342.00000000000000        8.7811029484787497E-011
   343.00000000000000        8.7752168900535731E-011
   344.00000000000000        8.7693547318142345E-011
   345.00000000000000        8.7635162876291249E-011
   346.00000000000000        8.7577013727357888E-011
   347.00000000000000        8.7519098037302015E-011
   348.00000000000000        8.7461413985559304E-011
   349.00000000000000        8.7403959764936274E-011
   350.00000000000000        8.7346733581505239E-011
   351.00000000000000        8.7289733654500621E-011
   352.00000000000000        8.7232958216216553E-011
   353.00000000000000        8.7176405511904808E-011
   354.00000000000000        8.7120073799675063E-011
   355.00000000000000        8.7063961350395090E-011
   356.00000000000000        8.7008066447592599E-011
   357.00000000000000        8.6952387387357885E-011
   358.00000000000000        8.6896922478247433E-011
   359.00000000000000        8.6841670041189021E-011
   360.00000000000000        8.6786628409386843E-011
   361.00000000000000        8.6731795928228818E-011
   362.00000000000000        8.6677170955193843E-011
   363.00000000000000        8.6622751859760399E-011
   364.00000000000000        8.6568537023316289E-011
   365.00000000000000        8.6514524839069028E-011
   366.00000000000000        8.6460713711957322E-011
   367.00000000000000        8.6407102058562833E-011
   368.00000000000000        8.6353688307024163E-011
   369.00000000000000        8.6300470896950094E-011
   370.00000000000000        8.6247448279335106E-011
   371.00000000000000        8.6194618916474713E-011
   372.00000000000000        8.6141981281882472E-011
   373.00000000000000        8.6089533860206670E-011
   374.00000000000000        8.6037275147149309E-011
   375.00000000000000        8.5985203649384959E-011
   376.00000000000000        8.5933317884480179E-011
   377.00000000000000        8.5881616380814665E-011
   378.00000000000000        8.5830097677502126E-011
   379.00000000000000        8.5778760324312930E-011
   380.00000000000000        8.5727602881596414E-011
   381.00000000000000        8.5676623920205193E-011
   382.00000000000000        8.5625822021418845E-011
   383.00000000000000        8.5575195776869279E-011
   384.00000000000000        8.5524743788466670E-011
   385.00000000000000        8.5474464668325586E-011
   386.00000000000000        8.5424357038692422E-011
   387.00000000000000        8.5374419531873008E-011
   388.00000000000000        8.5324650790161351E-011
   389.00000000000000        8.5275049465768685E-011
   390.00000000000000        8.5225614220752922E-011
   391.00000000000000        8.5176343726949883E-011
   392.00000000000000        8.5127236665903763E-011
   393.00000000000000        8.5078291728798950E-011
   394.00000000000000        8.5029507616392474E-011
   395.00000000000000        8.4980883038946816E-011
   396.00000000000000        8.4932416716163420E-011
   397.00000000000000        8.4884107377116844E-011
   398.00000000000000        8.4835953760189631E-011
   399.00000000000000        8.4787954613006795E-011
   400.00000000000000        8.4740108692372811E-011
   401.00000000000000        8.4692414764207086E-011
   402.00000000000000        8.4644871603481008E-011
   403.00000000000000        8.4597477994156100E-011
   404.00000000000000        8.4550232729120742E-011
   405.00000000000000        8.4503134610129911E-011
   406.00000000000000        8.4456182447743668E-011
   407.00000000000000        8.4409375061266583E-011
   408.00000000000000        8.4362711278688032E-011
   409.00000000000000        8.4316189936622737E-011
   410.00000000000000        8.4269809880251690E-011
   411.00000000000000        8.4223569963263643E-011
   412.00000000000000        8.4177469047797320E-011
   413.00000000000000        8.4131506004383516E-011
   414.00000000000000        8.4085679711888603E-011
   415.00000000000000        8.4039989057457363E-011
   416.00000000000000        8.3994432936457063E-011
   417.00000000000000        8.3949010252421753E-011
   418.00000000000000        8.3903719916996979E-011
   419.00000000000000        8.3858560849884954E-011
   420.00000000000000        8.3813531978790277E-011
   421.00000000000000        8.3768632239365594E-011
   422.00000000000000        8.3723860575158456E-011
   423.00000000000000        8.3679215937557831E-011
   424.00000000000000        8.3634697285741636E-011
   425.00000000000000        8.3590303586624270E-011
   426.00000000000000        8.3546033814804558E-011
   427.00000000000000        8.3501886952514346E-011
   428.00000000000000        8.3457861989567516E-011
   429.00000000000000        8.3413957923308657E-011
   430.00000000000000        8.3370173758563249E-011
   431.00000000000000        8.3326508507587374E-011
   432.00000000000000        8.3282961190017945E-011
   433.00000000000000        8.3239530832823614E-011
   434.00000000000000        8.3196216470255753E-011
   435.00000000000000        8.3153017143799826E-011
   436.00000000000000        8.3109931902127276E-011
   437.00000000000000        8.3066959801047521E-011
   438.00000000000000        8.3024099903460555E-011
   439.00000000000000        8.2981351279309391E-011
   440.00000000000000        8.2938713005533916E-011
   441.00000000000000        8.2896184166023447E-011
   442.00000000000000        8.2853763851571297E-011
   443.00000000000000        8.2811451159828433E-011
   444.00000000000000        8.2769245195258038E-011
   445.00000000000000        8.2727145069090501E-011
   446.00000000000000        8.2685149899277867E-011
   447.00000000000000        8.2643258810450011E-011
   448.00000000000000        8.2601470933869579E-011
   449.00000000000000        8.2559785407388645E-011
   450.00000000000000        8.2518201375404449E-011
   451.00000000000000        8.2476717988816300E-011
   452.00000000000000        8.2435334404982170E-011
   453.00000000000000        8.2394049787676344E-011
   454.00000000000000        8.2352863307046351E-011
   455.00000000000000        8.2311774139570832E-011
   456.00000000000000        8.2270781468017946E-011
   457.00000000000000        8.2229884481403084E-011
   458.00000000000000        8.2189082374947765E-011
   459.00000000000000        8.2148374350038602E-011
   460.00000000000000        8.2107759614186006E-011
   461.00000000000000        8.2067237380984057E-011
   462.00000000000000        8.2026806870069699E-011
   463.00000000000000        8.1986467307082907E-011
   464.00000000000000        8.1946217923626879E-011
   465.00000000000000        8.1906057957228343E-011
   466.00000000000000        8.1865986651298304E-011
   467.00000000000000        8.1826003255092888E-011
   468.00000000000000        8.1786107023674728E-011
   469.00000000000000        8.1746297217874052E-011
   470.00000000000000        8.1706573104250879E-011
   471.00000000000000        8.1666933955056280E-011
   472.00000000000000        8.1627379048195161E-011
   473.00000000000000        8.1587907667188282E-011
   474.00000000000000        8.1548519101135041E-011
   475.00000000000000        8.1509212644676351E-011
   476.00000000000000        8.1469987597957546E-011
   477.00000000000000        8.1430843266592194E-011
   478.00000000000000        8.1391778961624961E-011
   479.00000000000000        8.1352793999496111E-011
   480.00000000000000        8.1313887702005092E-011
   481.00000000000000        8.1275059396274818E-011
   482.00000000000000        8.1236308414716342E-011
   483.00000000000000        8.1197634094993311E-011
   484.00000000000000        8.1159035779986908E-011
   485.00000000000000        8.1120512817761156E-011
   486.00000000000000        8.1082064561527948E-011
   487.00000000000000        8.1043690369612767E-011
   488.00000000000000        8.1005389605420697E-011
   489.00000000000000        8.0967161637401652E-011
   490.00000000000000        8.0929005839017243E-011
   491.00000000000000        8.0890921588706962E-011
   492.00000000000000        8.0852908269854539E-011
   493.00000000000000        8.0814965270755169E-011
   494.00000000000000        8.0777091984581812E-011
   495.00000000000000        8.0739287809353080E-011
   496.00000000000000        8.0701552147900469E-011
   497.00000000000000        8.0663884407835277E-011
   498.00000000000000        8.0626284001517538E-011
   499.00000000000000        8.0588750346022916E-011
   500.00000000000000        8.0551282863111554E-011
