# Supplementary material for: Dynamics of HeHHe+ Rotational State Changes Induced by Collision with He: A Possible New Path in Early Universe Chemistry
Source: J Phys Chem A. 2021 Apr 26;125(17):3748–59. doi: 10.1021/acs.jpca.1c01820 (PMC8154607; doi:10.1021/acs.jpca.1c01820)
Supplement: Supplementary file 1 — jp1c01820_si_001.zip [file jp1c01820_si_001.zip › Supporting Information/S2-rot.inelastic rate coefficients/04to02.rate]

   5.0000000000000000        2.8452449509569206E-010
   6.0000000000000000        2.8255626393683806E-010
   7.0000000000000000        2.8035201912991122E-010
   8.0000000000000000        2.7800358873412708E-010
   9.0000000000000000        2.7559443618965900E-010
   10.000000000000000        2.7318208907364311E-010
   11.000000000000000        2.7080134612922968E-010
   12.000000000000000        2.6847090241569628E-010
   13.000000000000000        2.6619911124197027E-010
   14.000000000000000        2.6398814992078718E-010
   15.000000000000000        2.6183678436563498E-010
   16.000000000000000        2.5974210103098057E-010
   17.000000000000000        2.5770053696871519E-010
   18.000000000000000        2.5570845671130199E-010
   19.000000000000000        2.5376244840163313E-010
   20.000000000000000        2.5185945294594577E-010
   21.000000000000000        2.4999679857187658E-010
   22.000000000000000        2.4817218537891200E-010
   23.000000000000000        2.4638364644488656E-010
   24.000000000000000        2.4462950068962503E-010
   25.000000000000000        2.4290830571903237E-010
   26.000000000000000        2.4121881470588814E-010
   27.000000000000000        2.3955993895794360E-010
   28.000000000000000        2.3793071649821750E-010
   29.000000000000000        2.3633028630324583E-010
   30.000000000000000        2.3475786754207696E-010
   31.000000000000000        2.3321274306625221E-010
   32.000000000000000        2.3169424641948695E-010
   33.000000000000000        2.3020175170692533E-010
   34.000000000000000        2.2873466575479282E-010
   35.000000000000000        2.2729242208410670E-010
   36.000000000000000        2.2587447630802698E-010
   37.000000000000000        2.2448030263770421E-010
   38.000000000000000        2.2310939124514744E-010
   39.000000000000000        2.2176124628427936E-010
   40.000000000000000        2.2043538441414164E-010
   41.000000000000000        2.1913133370254991E-010
   42.000000000000000        2.1784863281583476E-010
   43.000000000000000        2.1658683042186236E-010
   44.000000000000000        2.1534548475046286E-010
   45.000000000000000        2.1412416326859600E-010
   46.000000000000000        2.1292244243785940E-010
   47.000000000000000        2.1173990752989734E-010
   48.000000000000000        2.1057615248139941E-010
   49.000000000000000        2.0943077977509029E-010
   50.000000000000000        2.0830340033672126E-010
   51.000000000000000        2.0719363344083136E-010
   52.000000000000000        2.0610110662012293E-010
   53.000000000000000        2.0502545557487929E-010
   54.000000000000000        2.0396632408004057E-010
   55.000000000000000        2.0292336388841361E-010
   56.000000000000000        2.0189623462916482E-010
   57.000000000000000        2.0088460370119892E-010
   58.000000000000000        1.9988814616136753E-010
   59.000000000000000        1.9890654460769595E-010
   60.000000000000000        1.9793948905796522E-010
   61.000000000000000        1.9698667682409309E-010
   62.000000000000000        1.9604781238282616E-010
   63.000000000000000        1.9512260724326651E-010
   64.000000000000000        1.9421077981178126E-010
   65.000000000000000        1.9331205525482545E-010
   66.000000000000000        1.9242616536018743E-010
   67.000000000000000        1.9155284839714548E-010
   68.000000000000000        1.9069184897598285E-010
   69.000000000000000        1.8984291790728510E-010
   70.000000000000000        1.8900581206139685E-010
   71.000000000000000        1.8818029422839394E-010
   72.000000000000000        1.8736613297887004E-010
   73.000000000000000        1.8656310252583669E-010
   74.000000000000000        1.8577098258796459E-010
   75.000000000000000        1.8498955825440189E-010
   76.000000000000000        1.8421861985135341E-010
   77.000000000000000        1.8345796281058244E-010
   78.000000000000000        1.8270738753998894E-010
   79.000000000000000        1.8196669929637086E-010
   80.000000000000000        1.8123570806048279E-010
   81.000000000000000        1.8051422841446129E-010
   82.000000000000000        1.7980207942169805E-010
   83.000000000000000        1.7909908450919855E-010
   84.000000000000000        1.7840507135247612E-010
   85.000000000000000        1.7771987176299984E-010
   86.000000000000000        1.7704332157822211E-010
   87.000000000000000        1.7637526055417820E-010
   88.000000000000000        1.7571553226067332E-010
   89.000000000000000        1.7506398397903403E-010
   90.000000000000000        1.7442046660241439E-010
   91.000000000000000        1.7378483453863629E-010
   92.000000000000000        1.7315694561553514E-010
   93.000000000000000        1.7253666098877915E-010
   94.000000000000000        1.7192384505213236E-010
   95.000000000000000        1.7131836535011786E-010
   96.000000000000000        1.7072009249304541E-010
   97.000000000000000        1.7012890007435689E-010
   98.000000000000000        1.6954466459024865E-010
   99.000000000000000        1.6896726536152167E-010
   100.00000000000000        1.6839658445761369E-010
   101.00000000000000        1.6783250662276514E-010
   102.00000000000000        1.6727491920426857E-010
   103.00000000000000        1.6672371208275572E-010
   104.00000000000000        1.6617877760446807E-010
   105.00000000000000        1.6564001051546554E-010
   106.00000000000000        1.6510730789772101E-010
   107.00000000000000        1.6458056910705527E-010
   108.00000000000000        1.6405969571285840E-010
   109.00000000000000        1.6354459143955388E-010
   110.00000000000000        1.6303516210975753E-010
   111.00000000000000        1.6253131558908109E-010
   112.00000000000000        1.6203296173253727E-010
   113.00000000000000        1.6154001233250138E-010
   114.00000000000000        1.6105238106818196E-010
   115.00000000000000        1.6056998345655884E-010
   116.00000000000000        1.6009273680474612E-010
   117.00000000000000        1.5962056016373839E-010
   118.00000000000000        1.5915337428349680E-010
   119.00000000000000        1.5869110156934005E-010
   120.00000000000000        1.5823366603959482E-010
   121.00000000000000        1.5778099328447540E-010
   122.00000000000000        1.5733301042614761E-010
   123.00000000000000        1.5688964607994990E-010
   124.00000000000000        1.5645083031672654E-010
   125.00000000000000        1.5601649462624908E-010
   126.00000000000000        1.5558657188168517E-010
   127.00000000000000        1.5516099630508746E-010
   128.00000000000000        1.5473970343386822E-010
   129.00000000000000        1.5432263008823339E-010
   130.00000000000000        1.5390971433954207E-010
   131.00000000000000        1.5350089547956542E-010
   132.00000000000000        1.5309611399061813E-010
   133.00000000000000        1.5269531151653517E-010
   134.00000000000000        1.5229843083446478E-010
   135.00000000000000        1.5190541582745851E-010
   136.00000000000000        1.5151621145782813E-010
   137.00000000000000        1.5113076374124917E-010
   138.00000000000000        1.5074901972158861E-010
   139.00000000000000        1.5037092744643061E-010
   140.00000000000000        1.4999643594328352E-010
   141.00000000000000        1.4962549519644596E-010
   142.00000000000000        1.4925805612450857E-010
   143.00000000000000        1.4889407055847851E-010
   144.00000000000000        1.4853349122050043E-010
   145.00000000000000        1.4817627170316121E-010
   146.00000000000000        1.4782236644935987E-010
   147.00000000000000        1.4747173073272203E-010
   148.00000000000000        1.4712432063854687E-010
   149.00000000000000        1.4678009304526803E-010
   150.00000000000000        1.4643900560641381E-010
   151.00000000000000        1.4610101673305085E-010
   152.00000000000000        1.4576608557669821E-010
   153.00000000000000        1.4543417201269612E-010
   154.00000000000000        1.4510523662401703E-010
   155.00000000000000        1.4477924068550468E-010
   156.00000000000000        1.4445614614853170E-010
   157.00000000000000        1.4413591562605561E-010
   158.00000000000000        1.4381851237807199E-010
   159.00000000000000        1.4350390029744531E-010
   160.00000000000000        1.4319204389610711E-010
   161.00000000000000        1.4288290829161495E-010
   162.00000000000000        1.4257645919405848E-010
   163.00000000000000        1.4227266289330004E-010
   164.00000000000000        1.4197148624654681E-010
   165.00000000000000        1.4167289666623815E-010
   166.00000000000000        1.4137686210824221E-010
   167.00000000000000        1.4108335106035388E-010
   168.00000000000000        1.4079233253108205E-010
   169.00000000000000        1.4050377603871969E-010
   170.00000000000000        1.4021765160069050E-010
   171.00000000000000        1.3993392972315972E-010
   172.00000000000000        1.3965258139090652E-010
   173.00000000000000        1.3937357805744634E-010
   174.00000000000000        1.3909689163539802E-010
   175.00000000000000        1.3882249448709068E-010
   176.00000000000000        1.3855035941539833E-010
   177.00000000000000        1.3828045965480101E-010
   178.00000000000000        1.3801276886266371E-010
   179.00000000000000        1.3774726111072715E-010
   180.00000000000000        1.3748391087680392E-010
   181.00000000000000        1.3722269303667679E-010
   182.00000000000000        1.3696358285618883E-010
   183.00000000000000        1.3670655598352694E-010
   184.00000000000000        1.3645158844168492E-010
   185.00000000000000        1.3619865662110912E-010
   186.00000000000000        1.3594773727251697E-010
   187.00000000000000        1.3569880749988362E-010
   188.00000000000000        1.3545184475359565E-010
   189.00000000000000        1.3520682682376403E-010
   190.00000000000000        1.3496373183369120E-010
   191.00000000000000        1.3472253823349283E-010
   192.00000000000000        1.3448322479386471E-010
   193.00000000000000        1.3424577059999489E-010
   194.00000000000000        1.3401015504561390E-010
   195.00000000000000        1.3377635782718311E-010
   196.00000000000000        1.3354435893821274E-010
   197.00000000000000        1.3331413866371145E-010
   198.00000000000000        1.3308567757475935E-010
   199.00000000000000        1.3285895652320361E-010
   200.00000000000000        1.3263395663647435E-010
   201.00000000000000        1.3241065931251427E-010
   202.00000000000000        1.3218904621482203E-010
   203.00000000000000        1.3196909926760527E-010
   204.00000000000000        1.3175080065104117E-010
   205.00000000000000        1.3153413279664053E-010
   206.00000000000000        1.3131907838271296E-010
   207.00000000000000        1.3110562032993195E-010
   208.00000000000000        1.3089374179699639E-010
   209.00000000000000        1.3068342617638407E-010
   210.00000000000000        1.3047465709019958E-010
   211.00000000000000        1.3026741838610896E-010
   212.00000000000000        1.3006169413336235E-010
   213.00000000000000        1.2985746861890126E-010
   214.00000000000000        1.2965472634354872E-010
   215.00000000000000        1.2945345201827909E-010
   216.00000000000000        1.2925363056056775E-010
   217.00000000000000        1.2905524709081584E-010
   218.00000000000000        1.2885828692885095E-010
   219.00000000000000        1.2866273559050034E-010
   220.00000000000000        1.2846857878423499E-010
   221.00000000000000        1.2827580240788231E-010
   222.00000000000000        1.2808439254540866E-010
   223.00000000000000        1.2789433546376578E-010
   224.00000000000000        1.2770561760980190E-010
   225.00000000000000        1.2751822560723700E-010
   226.00000000000000        1.2733214625369818E-010
   227.00000000000000        1.2714736651781508E-010
   228.00000000000000        1.2696387353637431E-010
   229.00000000000000        1.2678165461153055E-010
   230.00000000000000        1.2660069720807332E-010
   231.00000000000000        1.2642098895074784E-010
   232.00000000000000        1.2624251762163067E-010
   233.00000000000000        1.2606527115755503E-010
   234.00000000000000        1.2588923764758772E-010
   235.00000000000000        1.2571440533055683E-010
   236.00000000000000        1.2554076259262461E-010
   237.00000000000000        1.2536829796491192E-010
   238.00000000000000        1.2519700012116507E-010
   239.00000000000000        1.2502685787546953E-010
   240.00000000000000        1.2485786018000800E-010
   241.00000000000000        1.2468999612286032E-010
   242.00000000000000        1.2452325492584700E-010
   243.00000000000000        1.2435762594241283E-010
   244.00000000000000        1.2419309865555093E-010
   245.00000000000000        1.2402966267576689E-010
   246.00000000000000        1.2386730773908077E-010
   247.00000000000000        1.2370602370506633E-010
   248.00000000000000        1.2354580055492793E-010
   249.00000000000000        1.2338662838961362E-010
   250.00000000000000        1.2322849742796218E-010
   251.00000000000000        1.2307139800488570E-010
   252.00000000000000        1.2291532056958567E-010
   253.00000000000000        1.2276025568380183E-010
   254.00000000000000        1.2260619402009353E-010
   255.00000000000000        1.2245312636015215E-010
   256.00000000000000        1.2230104359314518E-010
   257.00000000000000        1.2214993671409078E-010
   258.00000000000000        1.2199979682225959E-010
   259.00000000000000        1.2185061511960928E-010
   260.00000000000000        1.2170238290924450E-010
   261.00000000000000        1.2155509159390586E-010
   262.00000000000000        1.2140873267448541E-010
   263.00000000000000        1.2126329774857006E-010
   264.00000000000000        1.2111877850900983E-010
   265.00000000000000        1.2097516674251179E-010
   266.00000000000000        1.2083245432825961E-010
   267.00000000000000        1.2069063323655744E-010
   268.00000000000000        1.2054969552749711E-010
   269.00000000000000        1.2040963334965045E-010
   270.00000000000000        1.2027043893878229E-010
   271.00000000000000        1.2013210461658834E-010
   272.00000000000000        1.1999462278945395E-010
   273.00000000000000        1.1985798594723436E-010
   274.00000000000000        1.1972218666205772E-010
   275.00000000000000        1.1958721758714659E-010
   276.00000000000000        1.1945307145566227E-010
   277.00000000000000        1.1931974107956698E-010
   278.00000000000000        1.1918721934850710E-010
   279.00000000000000        1.1905549922871605E-010
   280.00000000000000        1.1892457376193339E-010
   281.00000000000000        1.1879443606434538E-010
   282.00000000000000        1.1866507932554241E-010
   283.00000000000000        1.1853649680749374E-010
   284.00000000000000        1.1840868184354050E-010
   285.00000000000000        1.1828162783740526E-010
   286.00000000000000        1.1815532826221853E-010
   287.00000000000000        1.1802977665956193E-010
   288.00000000000000        1.1790496663852676E-010
   289.00000000000000        1.1778089187478952E-010
   290.00000000000000        1.1765754610970111E-010
   291.00000000000000        1.1753492314939403E-010
   292.00000000000000        1.1741301686390146E-010
   293.00000000000000        1.1729182118629297E-010
   294.00000000000000        1.1717133011182456E-010
   295.00000000000000        1.1705153769710078E-010
   296.00000000000000        1.1693243805925382E-010
   297.00000000000000        1.1681402537513383E-010
   298.00000000000000        1.1669629388051284E-010
   299.00000000000000        1.1657923786930292E-010
   300.00000000000000        1.1646285169278600E-010
   301.00000000000000        1.1634712975885665E-010
   302.00000000000000        1.1623206653127762E-010
   303.00000000000000        1.1611765652894692E-010
   304.00000000000000        1.1600389432517708E-010
   305.00000000000000        1.1589077454698650E-010
   306.00000000000000        1.1577829187440054E-010
   307.00000000000000        1.1566644103976744E-010
   308.00000000000000        1.1555521682708039E-010
   309.00000000000000        1.1544461407131563E-010
   310.00000000000000        1.1533462765777694E-010
   311.00000000000000        1.1522525252145325E-010
   312.00000000000000        1.1511648364638506E-010
   313.00000000000000        1.1500831606504260E-010
   314.00000000000000        1.1490074485771122E-010
   315.00000000000000        1.1479376515188981E-010
   316.00000000000000        1.1468737212169580E-010
   317.00000000000000        1.1458156098728200E-010
   318.00000000000000        1.1447632701426037E-010
   319.00000000000000        1.1437166551313698E-010
   320.00000000000000        1.1426757183875417E-010
   321.00000000000000        1.1416404138974279E-010
   322.00000000000000        1.1406106960798169E-010
   323.00000000000000        1.1395865197806680E-010
   324.00000000000000        1.1385678402678835E-010
   325.00000000000000        1.1375546132261475E-010
   326.00000000000000        1.1365467947518722E-010
   327.00000000000000        1.1355443413481886E-010
   328.00000000000000        1.1345472099200503E-010
   329.00000000000000        1.1335553577693805E-010
   330.00000000000000        1.1325687425903163E-010
   331.00000000000000        1.1315873224645163E-010
   332.00000000000000        1.1306110558565373E-010
   333.00000000000000        1.1296399016092939E-010
   334.00000000000000        1.1286738189395733E-010
   335.00000000000000        1.1277127674336243E-010
   336.00000000000000        1.1267567070428172E-010
   337.00000000000000        1.1258055980793642E-010
   338.00000000000000        1.1248594012121026E-010
   339.00000000000000        1.1239180774623492E-010
   340.00000000000000        1.1229815881998125E-010
   341.00000000000000        1.1220498951385662E-010
   342.00000000000000        1.1211229603330777E-010
   343.00000000000000        1.1202007461743135E-010
   344.00000000000000        1.1192832153858794E-010
   345.00000000000000        1.1183703310202342E-010
   346.00000000000000        1.1174620564549583E-010
   347.00000000000000        1.1165583553890680E-010
   348.00000000000000        1.1156591918393958E-010
   349.00000000000000        1.1147645301370156E-010
   350.00000000000000        1.1138743349237244E-010
   351.00000000000000        1.1129885711485734E-010
   352.00000000000000        1.1121072040644561E-010
   353.00000000000000        1.1112301992247362E-010
   354.00000000000000        1.1103575224799314E-010
   355.00000000000000        1.1094891399744460E-010
   356.00000000000000        1.1086250181433454E-010
   357.00000000000000        1.1077651237091830E-010
   358.00000000000000        1.1069094236788670E-010
   359.00000000000000        1.1060578853405804E-010
   360.00000000000000        1.1052104762607377E-010
   361.00000000000000        1.1043671642809859E-010
   362.00000000000000        1.1035279175152542E-010
   363.00000000000000        1.1026927043468401E-010
   364.00000000000000        1.1018614934255374E-010
   365.00000000000000        1.1010342536648079E-010
   366.00000000000000        1.1002109542389896E-010
   367.00000000000000        1.0993915645805460E-010
   368.00000000000000        1.0985760543773550E-010
   369.00000000000000        1.0977643935700348E-010
   370.00000000000000        1.0969565523493040E-010
   371.00000000000000        1.0961525011533877E-010
   372.00000000000000        1.0953522106654422E-010
   373.00000000000000        1.0945556518110429E-010
   374.00000000000000        1.0937627957556742E-010
   375.00000000000000        1.0929736139022808E-010
   376.00000000000000        1.0921880778888427E-010
   377.00000000000000        1.0914061595859751E-010
   378.00000000000000        1.0906278310945734E-010
   379.00000000000000        1.0898530647434911E-010
   380.00000000000000        1.0890818330872344E-010
   381.00000000000000        1.0883141089037066E-010
   382.00000000000000        1.0875498651919677E-010
   383.00000000000000        1.0867890751700329E-010
   384.00000000000000        1.0860317122727004E-010
   385.00000000000000        1.0852777501494025E-010
   386.00000000000000        1.0845271626620906E-010
   387.00000000000000        1.0837799238831489E-010
   388.00000000000000        1.0830360080933299E-010
   389.00000000000000        1.0822953897797254E-010
   390.00000000000000        1.0815580436337547E-010
   391.00000000000000        1.0808239445491871E-010
   392.00000000000000        1.0800930676201900E-010
   393.00000000000000        1.0793653881393955E-010
   394.00000000000000        1.0786408815959999E-010
   395.00000000000000        1.0779195236738842E-010
   396.00000000000000        1.0772012902497580E-010
   397.00000000000000        1.0764861573913266E-010
   398.00000000000000        1.0757741013554944E-010
   399.00000000000000        1.0750650985865664E-010
   400.00000000000000        1.0743591257144967E-010
   401.00000000000000        1.0736561595531449E-010
   402.00000000000000        1.0729561770985632E-010
   403.00000000000000        1.0722591555272956E-010
   404.00000000000000        1.0715650721947117E-010
   405.00000000000000        1.0708739046333456E-010
   406.00000000000000        1.0701856305512708E-010
   407.00000000000000        1.0695002278304827E-010
   408.00000000000000        1.0688176745253113E-010
   409.00000000000000        1.0681379488608471E-010
   410.00000000000000        1.0674610292313892E-010
   411.00000000000000        1.0667868941989099E-010
   412.00000000000000        1.0661155224915426E-010
   413.00000000000000        1.0654468930020836E-010
   414.00000000000000        1.0647809847865146E-010
   415.00000000000000        1.0641177770625421E-010
   416.00000000000000        1.0634572492081567E-010
   417.00000000000000        1.0627993807602048E-010
   418.00000000000000        1.0621441514129863E-010
   419.00000000000000        1.0614915410168518E-010
   420.00000000000000        1.0608415295768419E-010
   421.00000000000000        1.0601940972513214E-010
   422.00000000000000        1.0595492243506353E-010
   423.00000000000000        1.0589068913357870E-010
   424.00000000000000        1.0582670788171246E-010
   425.00000000000000        1.0576297675530450E-010
   426.00000000000000        1.0569949384487145E-010
   427.00000000000000        1.0563625725548047E-010
   428.00000000000000        1.0557326510662368E-010
   429.00000000000000        1.0551051553209477E-010
   430.00000000000000        1.0544800667986696E-010
   431.00000000000000        1.0538573671197179E-010
   432.00000000000000        1.0532370380437960E-010
   433.00000000000000        1.0526190614688188E-010
   434.00000000000000        1.0520034194297381E-010
   435.00000000000000        1.0513900940973952E-010
   436.00000000000000        1.0507790677773738E-010
   437.00000000000000        1.0501703229088714E-010
   438.00000000000000        1.0495638420635863E-010
   439.00000000000000        1.0489596079446076E-010
   440.00000000000000        1.0483576033853313E-010
   441.00000000000000        1.0477578113483707E-010
   442.00000000000000        1.0471602149244976E-010
   443.00000000000000        1.0465647973315796E-010
   444.00000000000000        1.0459715419135349E-010
   445.00000000000000        1.0453804321393058E-010
   446.00000000000000        1.0447914516018265E-010
   447.00000000000000        1.0442045840170193E-010
   448.00000000000000        1.0436198132227884E-010
   449.00000000000000        1.0430371231780337E-010
   450.00000000000000        1.0424564979616685E-010
   451.00000000000000        1.0418779217716495E-010
   452.00000000000000        1.0413013789240259E-010
   453.00000000000000        1.0407268538519782E-010
   454.00000000000000        1.0401543311048875E-010
   455.00000000000000        1.0395837953474036E-010
   456.00000000000000        1.0390152313585250E-010
   457.00000000000000        1.0384486240306911E-010
   458.00000000000000        1.0378839583688784E-010
   459.00000000000000        1.0373212194897091E-010
   460.00000000000000        1.0367603926205730E-010
   461.00000000000000        1.0362014630987443E-010
   462.00000000000000        1.0356444163705327E-010
   463.00000000000000        1.0350892379904095E-010
   464.00000000000000        1.0345359136201729E-010
   465.00000000000000        1.0339844290281036E-010
   466.00000000000000        1.0334347700881361E-010
   467.00000000000000        1.0328869227790382E-010
   468.00000000000000        1.0323408731835893E-010
   469.00000000000000        1.0317966074877835E-010
   470.00000000000000        1.0312541119800264E-010
   471.00000000000000        1.0307133730503450E-010
   472.00000000000000        1.0301743771896058E-010
   473.00000000000000        1.0296371109887405E-010
   474.00000000000000        1.0291015611379742E-010
   475.00000000000000        1.0285677144260706E-010
   476.00000000000000        1.0280355577395755E-010
   477.00000000000000        1.0275050780620719E-010
   478.00000000000000        1.0269762624734396E-010
   479.00000000000000        1.0264490981491282E-010
   480.00000000000000        1.0259235723594256E-010
   481.00000000000000        1.0253996724687450E-010
   482.00000000000000        1.0248773859349126E-010
   483.00000000000000        1.0243567003084596E-010
   484.00000000000000        1.0238376032319293E-010
   485.00000000000000        1.0233200824391818E-010
   486.00000000000000        1.0228041257547086E-010
   487.00000000000000        1.0222897210929551E-010
   488.00000000000000        1.0217768564576492E-010
   489.00000000000000        1.0212655199411290E-010
   490.00000000000000        1.0207556997236873E-010
   491.00000000000000        1.0202473840729167E-010
   492.00000000000000        1.0197405613430588E-010
   493.00000000000000        1.0192352199743606E-010
   494.00000000000000        1.0187313484924414E-010
   495.00000000000000        1.0182289355076554E-010
   496.00000000000000        1.0177279697144722E-010
   497.00000000000000        1.0172284398908511E-010
   498.00000000000000        1.0167303348976279E-010
   499.00000000000000        1.0162336436779099E-010
   500.00000000000000        1.0157383552564622E-010
