# Supplementary material for: Dynamics of HeHHe+ Rotational State Changes Induced by Collision with He: A Possible New Path in Early Universe Chemistry
Source: J Phys Chem A. 2021 Apr 26;125(17):3748–59. doi: 10.1021/acs.jpca.1c01820 (PMC8154607; doi:10.1021/acs.jpca.1c01820)
Supplement: Supplementary file 1 — jp1c01820_si_001.zip [file jp1c01820_si_001.zip › Supporting Information/S2-rot.inelastic rate coefficients/04to14.rate]

   5.0000000000000000        2.0728885061329771E-066
   6.0000000000000000        4.3727196106390211E-057
   7.0000000000000000        1.9895156566499250E-050
   8.0000000000000000        1.9610573000137725E-045
   9.0000000000000000        1.5041683322683693E-041
   10.000000000000000        1.9309737040888063E-038
   11.000000000000000        6.7516347638048640E-036
   12.000000000000000        8.8954429615361129E-034
   13.000000000000000        5.5295658969773468E-032
   14.000000000000000        1.9044500925832418E-030
   15.000000000000000        4.0890474509631488E-029
   16.000000000000000        5.9798578972200563E-028
   17.000000000000000        6.3736929091293985E-027
   18.000000000000000        5.2193103944299310E-026
   19.000000000000000        3.4232203436315253E-025
   20.000000000000000        1.8591848099532186E-024
   21.000000000000000        8.5899169236415533E-024
   22.000000000000000        3.4515805008632729E-023
   23.000000000000000        1.2283638615789925E-022
   24.000000000000000        3.9310957510576811E-022
   25.000000000000000        1.1458278535501703E-021
   26.000000000000000        3.0749133301659274E-021
   27.000000000000000        7.6673917176662507E-021
   28.000000000000000        1.7905492003157456E-020
   29.000000000000000        3.9427458125765895E-020
   30.000000000000000        8.2345823338234811E-020
   31.000000000000000        1.6396110438474078E-019
   32.000000000000000        3.1263974119103402E-019
   33.000000000000000        5.7314290956871053E-019
   34.000000000000000        1.0136938752274862E-018
   35.000000000000000        1.7350536748557722E-018
   36.000000000000000        2.8818377195713103E-018
   37.000000000000000        4.6562507976105230E-018
   38.000000000000000        7.3343478180219094E-018
   39.000000000000000        1.1284846541561704E-017
   40.000000000000000        1.6990431226332215E-017
   41.000000000000000        2.5071397521788117E-017
   42.000000000000000        3.6311403811454075E-017
   43.000000000000000        5.1685016718190561E-017
   44.000000000000000        7.2386672046793850E-017
   45.000000000000000        9.9860619530512227E-017
   46.000000000000000        1.3583138189900911E-016
   47.000000000000000        1.8233423660804229E-016
   48.000000000000000        2.4174522185912176E-016
   49.000000000000000        3.1681017639838220E-016
   50.000000000000000        4.1067234359190098E-016
   51.000000000000000        5.2689810262571503E-016
   52.000000000000000        6.6950043133842288E-016
   53.000000000000000        8.4295975402961218E-016
   54.000000000000000        1.0522418814780443E-015
   55.000000000000000        1.3028128073309659E-015
   56.000000000000000        1.6006501831386321E-015
   57.000000000000000        1.9522513519678043E-015
   58.000000000000000        2.3646378763350927E-015
   59.000000000000000        2.8453565490061086E-015
   60.000000000000000        3.4024769241076159E-015
   61.000000000000000        4.0445854503319414E-015
   62.000000000000000        4.7807763273276913E-015
   63.000000000000000        5.6206392404149250E-015
   64.000000000000000        6.5742441574521056E-015
   65.000000000000000        7.6521233950733226E-015
   66.000000000000000        8.8652511797826428E-015
   67.000000000000000        1.0225020942802141E-014
   68.000000000000000        1.1743220596456314E-014
   69.000000000000000        1.3432006044620241E-014
   70.000000000000000        1.5303873180774016E-014
   71.000000000000000        1.7371628624920554E-014
   72.000000000000000        1.9648359445466827E-014
   73.000000000000000        2.2147402104562503E-014
   74.000000000000000        2.4882310855740720E-014
   75.000000000000000        2.7866825811397670E-014
   76.000000000000000        3.1114840885036939E-014
   77.000000000000000        3.4640371799620382E-014
   78.000000000000000        3.8457524339105579E-014
   79.000000000000000        4.2580463005575434E-014
   80.000000000000000        4.7023380229513125E-014
   81.000000000000000        5.1800466265946735E-014
   82.000000000000000        5.6925879894557343E-014
   83.000000000000000        6.2413720027559009E-014
   84.000000000000000        6.8277998315335618E-014
   85.000000000000000        7.4532612826565095E-014
   86.000000000000000        8.1191322866937556E-014
   87.000000000000000        8.8267724988652985E-014
   88.000000000000000        9.5775230231696119E-014
   89.000000000000000        1.0372704262745931E-013
   90.000000000000000        1.1213613898563644E-013
   91.000000000000000        1.2101524997643369E-013
   92.000000000000000        1.3037684251203931E-013
   93.000000000000000        1.4023310342394428E-013
   94.000000000000000        1.5059592442608373E-013
   95.000000000000000        1.6147688834785804E-013
   96.000000000000000        1.7288725661585452E-013
   97.000000000000000        1.8483795795848857E-013
   98.000000000000000        1.9733957830380092E-013
   99.000000000000000        2.1040235183721571E-013
   100.00000000000000        2.2403615318318242E-013
   101.00000000000000        2.3825049067221821E-013
   102.00000000000000        2.5305450065293690E-013
   103.00000000000000        2.6845694280711589E-013
   104.00000000000000        2.8446619642472438E-013
   105.00000000000000        3.0109025759504296E-013
   106.00000000000000        3.1833673726952167E-013
   107.00000000000000        3.3621286015184843E-013
   108.00000000000000        3.5472546437074862E-013
   109.00000000000000        3.7388100189132983E-013
   110.00000000000000        3.9368553962127495E-013
   111.00000000000000        4.1414476116884820E-013
   112.00000000000000        4.3526396921048032E-013
   113.00000000000000        4.5704808842666177E-013
   114.00000000000000        4.7950166896590280E-013
   115.00000000000000        5.0262889039767802E-013
   116.00000000000000        5.2643356611648145E-013
   117.00000000000000        5.5091914816041257E-013
   118.00000000000000        5.7608873240901908E-013
   119.00000000000000        6.0194506412650371E-013
   120.00000000000000        6.2849054381776872E-013
   121.00000000000000        6.5572723336617912E-013
   122.00000000000000        6.8365686242333064E-013
   123.00000000000000        7.1228083502249082E-013
   124.00000000000000        7.4160023638878385E-013
   125.00000000000000        7.7161583992056455E-013
   126.00000000000000        8.0232811431776453E-013
   127.00000000000000        8.3373723083432746E-013
   128.00000000000000        8.6584307063314980E-013
   129.00000000000000        8.9864523222319817E-013
   130.00000000000000        9.3214303895970947E-013
   131.00000000000000        9.6633554658956337E-013
   132.00000000000000        1.0012215508250863E-012
   133.00000000000000        1.0367995949306236E-012
   134.00000000000000        1.0730679773073327E-012
   135.00000000000000        1.1100247590626349E-012
   136.00000000000000        1.1476677715517793E-012
   137.00000000000000        1.1859946238799117E-012
   138.00000000000000        1.2250027103539244E-012
   139.00000000000000        1.2646892178742592E-012
   140.00000000000000        1.3050511332576280E-012
   141.00000000000000        1.3460852504823980E-012
   142.00000000000000        1.3877881778491619E-012
   143.00000000000000        1.4301563450496517E-012
   144.00000000000000        1.4731860101379032E-012
   145.00000000000000        1.5168732663981240E-012
   146.00000000000000        1.5612140491043794E-012
   147.00000000000000        1.6062041421677181E-012
   148.00000000000000        1.6518391846669176E-012
   149.00000000000000        1.6981146772595254E-012
   150.00000000000000        1.7450259884702921E-012
   151.00000000000000        1.7925683608545962E-012
   152.00000000000000        1.8407369170348056E-012
   153.00000000000000        1.8895266656079409E-012
   154.00000000000000        1.9389325069233272E-012
   155.00000000000000        1.9889492387292779E-012
   156.00000000000000        2.0395715616881611E-012
   157.00000000000000        2.0907940847594486E-012
   158.00000000000000        2.1426113304506443E-012
   159.00000000000000        2.1950177399362323E-012
   160.00000000000000        2.2480076780449775E-012
   161.00000000000000        2.3015754381161605E-012
   162.00000000000000        2.3557152467254776E-012
   163.00000000000000        2.4104212682815305E-012
   164.00000000000000        2.4656876094940047E-012
   165.00000000000000        2.5215083237147250E-012
   166.00000000000000        2.5778774151529843E-012
   167.00000000000000        2.6347888429665738E-012
   168.00000000000000        2.6922365252301273E-012
   169.00000000000000        2.7502143427824198E-012
   170.00000000000000        2.8087161429544156E-012
   171.00000000000000        2.8677357431798640E-012
   172.00000000000000        2.9272669344903318E-012
   173.00000000000000        2.9873034848966554E-012
   174.00000000000000        3.0478391426588185E-012
   175.00000000000000        3.1088676394462402E-012
   176.00000000000000        3.1703826933906048E-012
   177.00000000000000        3.2323780120333494E-012
   178.00000000000000        3.2948472951698645E-012
   179.00000000000000        3.3577842375926263E-012
   180.00000000000000        3.4211825317353864E-012
   181.00000000000000        3.4850358702205806E-012
   182.00000000000000        3.5493379483121056E-012
   183.00000000000000        3.6140824662756725E-012
   184.00000000000000        3.6792631316488535E-012
   185.00000000000000        3.7448736614229810E-012
   186.00000000000000        3.8109077841390645E-012
   187.00000000000000        3.8773592418997962E-012
   188.00000000000000        3.9442217922997981E-012
   189.00000000000000        4.0114892102761967E-012
   190.00000000000000        4.0791552898815558E-012
   191.00000000000000        4.1472138459812519E-012
   192.00000000000000        4.2156587158772592E-012
   193.00000000000000        4.2844837608604021E-012
   194.00000000000000        4.3536828676930069E-012
   195.00000000000000        4.4232499500238458E-012
   196.00000000000000        4.4931789497373631E-012
   197.00000000000000        4.5634638382389863E-012
   198.00000000000000        4.6340986176783928E-012
   199.00000000000000        4.7050773221125629E-012
   200.00000000000000        4.7763940186103597E-012
   201.00000000000000        4.8480428083003746E-012
   202.00000000000000        4.9200178273638292E-012
   203.00000000000000        4.9923132479740824E-012
   204.00000000000000        5.0649232791844976E-012
   205.00000000000000        5.1378421677662622E-012
   206.00000000000000        5.2110641989976132E-012
   207.00000000000000        5.2845836974062150E-012
   208.00000000000000        5.3583950274660159E-012
   209.00000000000000        5.4324925942501378E-012
   210.00000000000000        5.5068708440412651E-012
   211.00000000000000        5.5815242649008415E-012
   212.00000000000000        5.6564473871985350E-012
   213.00000000000000        5.7316347841032917E-012
   214.00000000000000        5.8070810720372440E-012
   215.00000000000000        5.8827809110938073E-012
   216.00000000000000        5.9587290054211416E-012
   217.00000000000000        6.0349201035722651E-012
   218.00000000000000        6.1113489988229418E-012
   219.00000000000000        6.1880105294584909E-012
   220.00000000000000        6.2648995790307031E-012
   221.00000000000000        6.3420110765858557E-012
   222.00000000000000        6.4193399968650032E-012
   223.00000000000000        6.4968813604774336E-012
   224.00000000000000        6.5746302340484418E-012
   225.00000000000000        6.6525817303423065E-012
   226.00000000000000        6.7307310083614083E-012
   227.00000000000000        6.8090732734224964E-012
   228.00000000000000        6.8876037772109031E-012
   229.00000000000000        6.9663178178136537E-012
   230.00000000000000        7.0452107397322754E-012
   231.00000000000000        7.1242779338761339E-012
   232.00000000000000        7.2035148375370893E-012
   233.00000000000000        7.2829169343462904E-012
   234.00000000000000        7.3624797542137657E-012
   235.00000000000000        7.4421988732516707E-012
   236.00000000000000        7.5220699136817592E-012
   237.00000000000000        7.6020885437278500E-012
   238.00000000000000        7.6822504774939614E-012
   239.00000000000000        7.7625514748286633E-012
   240.00000000000000        7.8429873411764333E-012
   241.00000000000000        7.9235539274164118E-012
   242.00000000000000        8.0042471296893643E-012
   243.00000000000000        8.0850628892132186E-012
   244.00000000000000        8.1659971920878338E-012
   245.00000000000000        8.2470460690895932E-012
   246.00000000000000        8.3282055954561515E-012
   247.00000000000000        8.4094718906619972E-012
   248.00000000000000        8.4908411181852334E-012
   249.00000000000000        8.5723094852660468E-012
   250.00000000000000        8.6538732426574138E-012
   251.00000000000000        8.7355286843682745E-012
   252.00000000000000        8.8172721473998018E-012
   253.00000000000000        8.8991000114750327E-012
   254.00000000000000        8.9810086987623827E-012
   255.00000000000000        9.0629946735932354E-012
   256.00000000000000        9.1450544421742109E-012
   257.00000000000000        9.2271845522942437E-012
   258.00000000000000        9.3093815930269221E-012
   259.00000000000000        9.3916421944284594E-012
   260.00000000000000        9.4739630272314828E-012
   261.00000000000000        9.5563408025351047E-012
   262.00000000000000        9.6387722714913711E-012
   263.00000000000000        9.7212542249885819E-012
   264.00000000000000        9.8037834933316634E-012
   265.00000000000000        9.8863569459197569E-012
   266.00000000000000        9.9689714909214776E-012
   267.00000000000000        1.0051624074947938E-011
   268.00000000000000        1.0134311682723789E-011
   269.00000000000000        1.0217031336756628E-011
   270.00000000000000        1.0299780097004755E-011
   271.00000000000000        1.0382555060543755E-011
   272.00000000000000        1.0465353361231878E-011
   273.00000000000000        1.0548172169374596E-011
   274.00000000000000        1.0631008691388349E-011
   275.00000000000000        1.0713860169463799E-011
   276.00000000000000        1.0796723881228693E-011
   277.00000000000000        1.0879597139410505E-011
   278.00000000000000        1.0962477291498986E-011
   279.00000000000000        1.1045361719408877E-011
   280.00000000000000        1.1128247839142800E-011
   281.00000000000000        1.1211133100454511E-011
   282.00000000000000        1.1294014986512704E-011
   283.00000000000000        1.1376891013565399E-011
   284.00000000000000        1.1459758730605102E-011
   285.00000000000000        1.1542615719034782E-011
   286.00000000000000        1.1625459592334893E-011
   287.00000000000000        1.1708287995731402E-011
   288.00000000000000        1.1791098605864983E-011
   289.00000000000000        1.1873889130461591E-011
   290.00000000000000        1.1956657308004208E-011
   291.00000000000000        1.2039400907406190E-011
   292.00000000000000        1.2122117727686068E-011
   293.00000000000000        1.2204805597643953E-011
   294.00000000000000        1.2287462375539625E-011
   295.00000000000000        1.2370085948772323E-011
   296.00000000000000        1.2452674233562411E-011
   297.00000000000000        1.2535225174634840E-011
   298.00000000000000        1.2617736744904617E-011
   299.00000000000000        1.2700206945164144E-011
   300.00000000000000        1.2782633803772669E-011
   301.00000000000000        1.2865015376347833E-011
   302.00000000000000        1.2947349745459261E-011
   303.00000000000000        1.3029635020324367E-011
   304.00000000000000        1.3111869336506423E-011
   305.00000000000000        1.3194050855614727E-011
   306.00000000000000        1.3276177765007178E-011
   307.00000000000000        1.3358248277495138E-011
   308.00000000000000        1.3440260631050557E-011
   309.00000000000000        1.3522213088515567E-011
   310.00000000000000        1.3604103937314398E-011
   311.00000000000000        1.3685931489167710E-011
   312.00000000000000        1.3767694079809387E-011
   313.00000000000000        1.3849390068705794E-011
   314.00000000000000        1.3931017838777426E-011
   315.00000000000000        1.4012575796123133E-011
   316.00000000000000        1.4094062369746792E-011
   317.00000000000000        1.4175476011286468E-011
   318.00000000000000        1.4256815194746146E-011
   319.00000000000000        1.4338078416229915E-011
   320.00000000000000        1.4419264193678793E-011
   321.00000000000000        1.4500371066609959E-011
   322.00000000000000        1.4581397595858583E-011
   323.00000000000000        1.4662342363322245E-011
   324.00000000000000        1.4743203971707832E-011
   325.00000000000000        1.4823981044280950E-011
   326.00000000000000        1.4904672224617975E-011
   327.00000000000000        1.4985276176360611E-011
   328.00000000000000        1.5065791582972852E-011
   329.00000000000000        1.5146217147500719E-011
   330.00000000000000        1.5226551592334319E-011
   331.00000000000000        1.5306793658972433E-011
   332.00000000000000        1.5386942107789799E-011
   333.00000000000000        1.5466995717806691E-011
   334.00000000000000        1.5546953286461066E-011
   335.00000000000000        1.5626813629383243E-011
   336.00000000000000        1.5706575580172947E-011
   337.00000000000000        1.5786237990178969E-011
   338.00000000000000        1.5865799728281119E-011
   339.00000000000000        1.5945259680674713E-011
   340.00000000000000        1.6024616750657429E-011
   341.00000000000000        1.6103869858418674E-011
   342.00000000000000        1.6183017940831166E-011
   343.00000000000000        1.6262059951245151E-011
   344.00000000000000        1.6340994859284717E-011
   345.00000000000000        1.6419821650646647E-011
   346.00000000000000        1.6498539326901569E-011
   347.00000000000000        1.6577146905297381E-011
   348.00000000000000        1.6655643418565012E-011
   349.00000000000000        1.6734027914726421E-011
   350.00000000000000        1.6812299456904999E-011
   351.00000000000000        1.6890457123138082E-011
   352.00000000000000        1.6968500006191677E-011
   353.00000000000000        1.7046427213377596E-011
   354.00000000000000        1.7124237866372551E-011
   355.00000000000000        1.7201931101039643E-011
   356.00000000000000        1.7279506067251806E-011
   357.00000000000000        1.7356961928717558E-011
   358.00000000000000        1.7434297862808730E-011
   359.00000000000000        1.7511513060390522E-011
   360.00000000000000        1.7588606725653289E-011
   361.00000000000000        1.7665578075946747E-011
   362.00000000000000        1.7742426341616022E-011
   363.00000000000000        1.7819150765839764E-011
   364.00000000000000        1.7895750604470239E-011
   365.00000000000000        1.7972225125875562E-011
   366.00000000000000        1.8048573610783545E-011
   367.00000000000000        1.8124795352127956E-011
   368.00000000000000        1.8200889654896286E-011
   369.00000000000000        1.8276855835979686E-011
   370.00000000000000        1.8352693224024657E-011
   371.00000000000000        1.8428401159286631E-011
   372.00000000000000        1.8503978993485468E-011
   373.00000000000000        1.8579426089662666E-011
   374.00000000000000        1.8654741822040449E-011
   375.00000000000000        1.8729925575882604E-011
   376.00000000000000        1.8804976747357078E-011
   377.00000000000000        1.8879894743400487E-011
   378.00000000000000        1.8954678981583951E-011
   379.00000000000000        1.9029328889981132E-011
   380.00000000000000        1.9103843907037568E-011
   381.00000000000000        1.9178223481441861E-011
   382.00000000000000        1.9252467071998499E-011
   383.00000000000000        1.9326574147502277E-011
   384.00000000000000        1.9400544186614272E-011
   385.00000000000000        1.9474376677739550E-011
   386.00000000000000        1.9548071118906312E-011
   387.00000000000000        1.9621627017646665E-011
   388.00000000000000        1.9695043890878866E-011
   389.00000000000000        1.9768321264791206E-011
   390.00000000000000        1.9841458674727194E-011
   391.00000000000000        1.9914455665072408E-011
   392.00000000000000        1.9987311789142717E-011
   393.00000000000000        2.0060026609073925E-011
   394.00000000000000        2.0132599695712911E-011
   395.00000000000000        2.0205030628510083E-011
   396.00000000000000        2.0277318995413342E-011
   397.00000000000000        2.0349464392763282E-011
   398.00000000000000        2.0421466425189843E-011
   399.00000000000000        2.0493324705510278E-011
   400.00000000000000        2.0565038854628409E-011
   401.00000000000000        2.0636608501435187E-011
   402.00000000000000        2.0708033282710592E-011
   403.00000000000000        2.0779312843026778E-011
   404.00000000000000        2.0850446834652383E-011
   405.00000000000000        2.0921434917458230E-011
   406.00000000000000        2.0992276758824163E-011
   407.00000000000000        2.1062972033547026E-011
   408.00000000000000        2.1133520423749963E-011
   409.00000000000000        2.1203921618792840E-011
   410.00000000000000        2.1274175315183735E-011
   411.00000000000000        2.1344281216491733E-011
   412.00000000000000        2.1414239033260666E-011
   413.00000000000000        2.1484048482924143E-011
   414.00000000000000        2.1553709289721571E-011
   415.00000000000000        2.1623221184615236E-011
   416.00000000000000        2.1692583905208553E-011
   417.00000000000000        2.1761797195665290E-011
   418.00000000000000        2.1830860806629849E-011
   419.00000000000000        2.1899774495148575E-011
   420.00000000000000        2.1968538024592098E-011
   421.00000000000000        2.2037151164578594E-011
   422.00000000000000        2.2105613690898189E-011
   423.00000000000000        2.2173925385438135E-011
   424.00000000000000        2.2242086036109078E-011
   425.00000000000000        2.2310095436772261E-011
   426.00000000000000        2.2377953387167584E-011
   427.00000000000000        2.2445659692842638E-011
   428.00000000000000        2.2513214165082647E-011
   429.00000000000000        2.2580616620841328E-011
   430.00000000000000        2.2647866882672473E-011
   431.00000000000000        2.2714964778662668E-011
   432.00000000000000        2.2781910142364645E-011
   433.00000000000000        2.2848702812731539E-011
   434.00000000000000        2.2915342634052079E-011
   435.00000000000000        2.2981829455886404E-011
   436.00000000000000        2.3048163133002888E-011
   437.00000000000000        2.3114343525315667E-011
   438.00000000000000        2.3180370497822943E-011
   439.00000000000000        2.3246243920546088E-011
   440.00000000000000        2.3311963668469504E-011
   441.00000000000000        2.3377529621481334E-011
   442.00000000000000        2.3442941664314673E-011
   443.00000000000000        2.3508199686489823E-011
   444.00000000000000        2.3573303582257034E-011
   445.00000000000000        2.3638253250540065E-011
   446.00000000000000        2.3703048594880503E-011
   447.00000000000000        2.3767689523382541E-011
   448.00000000000000        2.3832175948658760E-011
   449.00000000000000        2.3896507787776361E-011
   450.00000000000000        2.3960684962204152E-011
   451.00000000000000        2.4024707397760126E-011
   452.00000000000000        2.4088575024559767E-011
   453.00000000000000        2.4152287776965008E-011
   454.00000000000000        2.4215845593533587E-011
   455.00000000000000        2.4279248416969466E-011
   456.00000000000000        2.4342496194073332E-011
   457.00000000000000        2.4405588875694176E-011
   458.00000000000000        2.4468526416681115E-011
   459.00000000000000        2.4531308775836029E-011
   460.00000000000000        2.4593935915866687E-011
   461.00000000000000        2.4656407803340307E-011
   462.00000000000000        2.4718724408638037E-011
   463.00000000000000        2.4780885705909622E-011
   464.00000000000000        2.4842891673028749E-011
   465.00000000000000        2.4904742291549061E-011
   466.00000000000000        2.4966437546660461E-011
   467.00000000000000        2.5027977427146153E-011
   468.00000000000000        2.5089361925340075E-011
   469.00000000000000        2.5150591037084847E-011
   470.00000000000000        2.5211664761690304E-011
   471.00000000000000        2.5272583101892459E-011
   472.00000000000000        2.5333346063812943E-011
   473.00000000000000        2.5393953656918957E-011
   474.00000000000000        2.5454405893983667E-011
   475.00000000000000        2.5514702791047171E-011
   476.00000000000000        2.5574844367377729E-011
   477.00000000000000        2.5634830645433674E-011
   478.00000000000000        2.5694661650825573E-011
   479.00000000000000        2.5754337412279006E-011
   480.00000000000000        2.5813857961597613E-011
   481.00000000000000        2.5873223333626688E-011
   482.00000000000000        2.5932433566217191E-011
   483.00000000000000        2.5991488700190121E-011
   484.00000000000000        2.6050388779301332E-011
   485.00000000000000        2.6109133850206734E-011
   486.00000000000000        2.6167723962427976E-011
   487.00000000000000        2.6226159168318422E-011
   488.00000000000000        2.6284439523029535E-011
   489.00000000000000        2.6342565084477766E-011
   490.00000000000000        2.6400535913311601E-011
   491.00000000000000        2.6458352072879249E-011
   492.00000000000000        2.6516013629196431E-011
   493.00000000000000        2.6573520650914755E-011
   494.00000000000000        2.6630873209290301E-011
   495.00000000000000        2.6688071378152692E-011
   496.00000000000000        2.6745115233874344E-011
   497.00000000000000        2.6802004855340200E-011
   498.00000000000000        2.6858740323917845E-011
   499.00000000000000        2.6915321723427735E-011
   500.00000000000000        2.6971749140113962E-011
