# Supplementary material for: Dynamics of HeHHe+ Rotational State Changes Induced by Collision with He: A Possible New Path in Early Universe Chemistry
Source: J Phys Chem A. 2021 Apr 26;125(17):3748–59. doi: 10.1021/acs.jpca.1c01820 (PMC8154607; doi:10.1021/acs.jpca.1c01820)
Supplement: Supplementary file 1 — jp1c01820_si_001.zip [file jp1c01820_si_001.zip › Supporting Information/S2-rot.inelastic rate coefficients/14to08.rate]

   5.0000000000000000        1.2051044104783360E-010
   6.0000000000000000        1.1113890273727286E-010
   7.0000000000000000        1.0489848449659752E-010
   8.0000000000000000        1.0090300140858823E-010
   9.0000000000000000        9.8358147627178066E-011
   10.000000000000000        9.6703330468351610E-011
   11.000000000000000        9.5580299212003708E-011
   12.000000000000000        9.4771928577015928E-011
   13.000000000000000        9.4150779534220533E-011
   14.000000000000000        9.3643572043052844E-011
   15.000000000000000        9.3208683429724893E-011
   16.000000000000000        9.2822565175464779E-011
   17.000000000000000        9.2471792829575887E-011
   18.000000000000000        9.2148517714128626E-011
   19.000000000000000        9.1847914838180624E-011
   20.000000000000000        9.1566778037434228E-011
   21.000000000000000        9.1302762982854726E-011
   22.000000000000000        9.1053989826103010E-011
   23.000000000000000        9.0818841632064654E-011
   24.000000000000000        9.0595866788906792E-011
   25.000000000000000        9.0383734760831770E-011
   26.000000000000000        9.0181217803507315E-011
   27.000000000000000        8.9987184233100421E-011
   28.000000000000000        8.9800595967170182E-011
   29.000000000000000        8.9620506894872399E-011
   30.000000000000000        8.9446060643595914E-011
   31.000000000000000        8.9276487315399698E-011
   32.000000000000000        8.9111099233399981E-011
   33.000000000000000        8.8949285923429004E-011
   34.000000000000000        8.8790508601195367E-011
   35.000000000000000        8.8634294415757241E-011
   36.000000000000000        8.8480230655966302E-011
   37.000000000000000        8.8327959077337133E-011
   38.000000000000000        8.8177170461500666E-011
   39.000000000000000        8.8027599482402268E-011
   40.000000000000000        8.7879019923319027E-011
   41.000000000000000        8.7731240265940088E-011
   42.000000000000000        8.7584099656072361E-011
   43.000000000000000        8.7437464238790312E-011
   44.000000000000000        8.7291223847951833E-011
   45.000000000000000        8.7145289030011604E-011
   46.000000000000000        8.6999588379225209E-011
   47.000000000000000        8.6854066160046482E-011
   48.000000000000000        8.6708680192328932E-011
   49.000000000000000        8.6563399975491370E-011
   50.000000000000000        8.6418205028846943E-011
   51.000000000000000        8.6273083426634007E-011
   52.000000000000000        8.6128030507788269E-011
   53.000000000000000        8.5983047742064973E-011
   54.000000000000000        8.5838141735689814E-011
   55.000000000000000        8.5693323361242339E-011
   56.000000000000000        8.5548606997932173E-011
   57.000000000000000        8.5404009869788923E-011
   58.000000000000000        8.5259551470557554E-011
   59.000000000000000        8.5115253065251398E-011
   60.000000000000000        8.4971137259385715E-011
   61.000000000000000        8.4827227627874715E-011
   62.000000000000000        8.4683548396457643E-011
   63.000000000000000        8.4540124169304724E-011
   64.000000000000000        8.4396979697162782E-011
   65.000000000000000        8.4254139681039432E-011
   66.000000000000000        8.4111628606991238E-011
   67.000000000000000        8.3969470608091591E-011
   68.000000000000000        8.3827689350105345E-011
   69.000000000000000        8.3686307937804961E-011
   70.000000000000000        8.3545348839218069E-011
   71.000000000000000        8.3404833825421131E-011
   72.000000000000000        8.3264783923772490E-011
   73.000000000000000        8.3125219382735992E-011
   74.000000000000000        8.2986159646664498E-011
   75.000000000000000        8.2847623339115444E-011
   76.000000000000000        8.2709628253443651E-011
   77.000000000000000        8.2572191349572896E-011
   78.000000000000000        8.2435328755985144E-011
   79.000000000000000        8.2299055776088736E-011
   80.000000000000000        8.2163386898232926E-011
   81.000000000000000        8.2028335808732341E-011
   82.000000000000000        8.1893915407348549E-011
   83.000000000000000        8.1760137824748048E-011
   84.000000000000000        8.1627014441523978E-011
   85.000000000000000        8.1494555908422771E-011
   86.000000000000000        8.1362772167470045E-011
   87.000000000000000        8.1231672473731037E-011
   88.000000000000000        8.1101265417484243E-011
   89.000000000000000        8.0971558946614301E-011
   90.000000000000000        8.0842560389066928E-011
   91.000000000000000        8.0714276475226970E-011
   92.000000000000000        8.0586713360111709E-011
   93.000000000000000        8.0459876645281817E-011
   94.000000000000000        8.0333771400397365E-011
   95.000000000000000        8.0208402184356000E-011
   96.000000000000000        8.0083773065964471E-011
   97.000000000000000        7.9959887644106822E-011
   98.000000000000000        7.9836749067379337E-011
   99.000000000000000        7.9714360053173340E-011
   100.00000000000000        7.9592722906190269E-011
   101.00000000000000        7.9471839536382806E-011
   102.00000000000000        7.9351711476317352E-011
   103.00000000000000        7.9232339897960797E-011
   104.00000000000000        7.9113725628891975E-011
   105.00000000000000        7.8995869167949962E-011
   106.00000000000000        7.8878770700323022E-011
   107.00000000000000        7.8762430112093870E-011
   108.00000000000000        7.8646847004249140E-011
   109.00000000000000        7.8532020706170605E-011
   110.00000000000000        7.8417950288619114E-011
   111.00000000000000        7.8304634576227692E-011
   112.00000000000000        7.8192072159518315E-011
   113.00000000000000        7.8080261406457947E-011
   114.00000000000000        7.7969200473568494E-011
   115.00000000000000        7.7858887316606882E-011
   116.00000000000000        7.7749319700829049E-011
   117.00000000000000        7.7640495210854579E-011
   118.00000000000000        7.7532411260144146E-011
   119.00000000000000        7.7425065100105759E-011
   120.00000000000000        7.7318453828842757E-011
   121.00000000000000        7.7212574399557973E-011
   122.00000000000000        7.7107423628624874E-011
   123.00000000000000        7.7002998203340257E-011
   124.00000000000000        7.6899294689370223E-011
   125.00000000000000        7.6796309537899866E-011
   126.00000000000000        7.6694039092499014E-011
   127.00000000000000        7.6592479595714610E-011
   128.00000000000000        7.6491627195399190E-011
   129.00000000000000        7.6391477950786780E-011
   130.00000000000000        7.6292027838324160E-011
   131.00000000000000        7.6193272757267785E-011
   132.00000000000000        7.6095208535054568E-011
   133.00000000000000        7.5997830932454852E-011
   134.00000000000000        7.5901135648515720E-011
   135.00000000000000        7.5805118325302354E-011
   136.00000000000000        7.5709774552444555E-011
   137.00000000000000        7.5615099871496337E-011
   138.00000000000000        7.5521089780113574E-011
   139.00000000000000        7.5427739736058382E-011
   140.00000000000000        7.5335045161035248E-011
   141.00000000000000        7.5243001444364473E-011
   142.00000000000000        7.5151603946500623E-011
   143.00000000000000        7.5060848002398651E-011
   144.00000000000000        7.4970728924736117E-011
   145.00000000000000        7.4881242006993926E-011
   146.00000000000000        7.4792382526403136E-011
   147.00000000000000        7.4704145746759354E-011
   148.00000000000000        7.4616526921113014E-011
   149.00000000000000        7.4529521294337294E-011
   150.00000000000000        7.4443124105578345E-011
   151.00000000000000        7.4357330590593217E-011
   152.00000000000000        7.4272135983978324E-011
   153.00000000000000        7.4187535521292631E-011
   154.00000000000000        7.4103524441078991E-011
   155.00000000000000        7.4020097986787817E-011
   156.00000000000000        7.3937251408606338E-011
   157.00000000000000        7.3854979965196778E-011
   158.00000000000000        7.3773278925345677E-011
   159.00000000000000        7.3692143569530521E-011
   160.00000000000000        7.3611569191402691E-011
   161.00000000000000        7.3531551099192760E-011
   162.00000000000000        7.3452084617039982E-011
   163.00000000000000        7.3373165086248609E-011
   164.00000000000000        7.3294787866473660E-011
   165.00000000000000        7.3216948336839335E-011
   166.00000000000000        7.3139641896992302E-011
   167.00000000000000        7.3062863968091588E-011
   168.00000000000000        7.2986609993738959E-011
   169.00000000000000        7.2910875440851263E-011
   170.00000000000000        7.2835655800475703E-011
   171.00000000000000        7.2760946588553306E-011
   172.00000000000000        7.2686743346629800E-011
   173.00000000000000        7.2613041642517154E-011
   174.00000000000000        7.2539837070907646E-011
   175.00000000000000        7.2467125253942339E-011
   176.00000000000000        7.2394901841736303E-011
   177.00000000000000        7.2323162512861148E-011
   178.00000000000000        7.2251902974787705E-011
   179.00000000000000        7.2181118964290519E-011
   180.00000000000000        7.2110806247814908E-011
   181.00000000000000        7.2040960621809208E-011
   182.00000000000000        7.1971577913022984E-011
   183.00000000000000        7.1902653978773123E-011
   184.00000000000000        7.1834184707179011E-011
   185.00000000000000        7.1766166017368516E-011
   186.00000000000000        7.1698593859655055E-011
   187.00000000000000        7.1631464215689278E-011
   188.00000000000000        7.1564773098583597E-011
   189.00000000000000        7.1498516553013649E-011
   190.00000000000000        7.1432690655295785E-011
   191.00000000000000        7.1367291513442937E-011
   192.00000000000000        7.1302315267199074E-011
   193.00000000000000        7.1237758088054619E-011
   194.00000000000000        7.1173616179241953E-011
   195.00000000000000        7.1109885775713375E-011
   196.00000000000000        7.1046563144102762E-011
   197.00000000000000        7.0983644582670076E-011
   198.00000000000000        7.0921126421231209E-011
   199.00000000000000        7.0859005021073902E-011
   200.00000000000000        7.0797276774859172E-011
   201.00000000000000        7.0735938106510865E-011
   202.00000000000000        7.0674985471092906E-011
   203.00000000000000        7.0614415354675063E-011
   204.00000000000000        7.0554224274188324E-011
   205.00000000000000        7.0494408777270672E-011
   206.00000000000000        7.0434965442102808E-011
   207.00000000000000        7.0375890877236128E-011
   208.00000000000000        7.0317181721411784E-011
   209.00000000000000        7.0258834643373129E-011
   210.00000000000000        7.0200846341670284E-011
   211.00000000000000        7.0143213544459045E-011
   212.00000000000000        7.0085933009293386E-011
   213.00000000000000        7.0029001522912669E-011
   214.00000000000000        6.9972415901023901E-011
   215.00000000000000        6.9916172988079278E-011
   216.00000000000000        6.9860269657049722E-011
   217.00000000000000        6.9804702809194379E-011
   218.00000000000000        6.9749469373827452E-011
   219.00000000000000        6.9694566308081073E-011
   220.00000000000000        6.9639990596666002E-011
   221.00000000000000        6.9585739251630299E-011
   222.00000000000000        6.9531809312115468E-011
   223.00000000000000        6.9478197844110714E-011
   224.00000000000000        6.9424901940206865E-011
   225.00000000000000        6.9371918719347446E-011
   226.00000000000000        6.9319245326580493E-011
   227.00000000000000        6.9266878932808660E-011
   228.00000000000000        6.9214816734539073E-011
   229.00000000000000        6.9163055953633350E-011
   230.00000000000000        6.9111593837056919E-011
   231.00000000000000        6.9060427656629592E-011
   232.00000000000000        6.9009554708775024E-011
   233.00000000000000        6.8958972314272114E-011
   234.00000000000000        6.8908677818006330E-011
   235.00000000000000        6.8858668588722009E-011
   236.00000000000000        6.8808942018775813E-011
   237.00000000000000        6.8759495523891147E-011
   238.00000000000000        6.8710326542913890E-011
   239.00000000000000        6.8661432537569673E-011
   240.00000000000000        6.8612810992222457E-011
   241.00000000000000        6.8564459413634524E-011
   242.00000000000000        6.8516375330728866E-011
   243.00000000000000        6.8468556294352341E-011
   244.00000000000000        6.8420999877041492E-011
   245.00000000000000        6.8373703672790276E-011
   246.00000000000000        6.8326665296819124E-011
   247.00000000000000        6.8279882385346591E-011
   248.00000000000000        6.8233352595363494E-011
   249.00000000000000        6.8187073604408242E-011
   250.00000000000000        6.8141043110345245E-011
   251.00000000000000        6.8095258831145346E-011
   252.00000000000000        6.8049718504668519E-011
   253.00000000000000        6.8004419888448739E-011
   254.00000000000000        6.7959360759481834E-011
   255.00000000000000        6.7914538914014916E-011
   256.00000000000000        6.7869952167338966E-011
   257.00000000000000        6.7825598353583515E-011
   258.00000000000000        6.7781475325513707E-011
   259.00000000000000        6.7737580954330243E-011
   260.00000000000000        6.7693913129471477E-011
   261.00000000000000        6.7650469758417941E-011
   262.00000000000000        6.7607248766499691E-011
   263.00000000000000        6.7564248096705925E-011
   264.00000000000000        6.7521465709497203E-011
   265.00000000000000        6.7478899582620038E-011
   266.00000000000000        6.7436547710924196E-011
   267.00000000000000        6.7394408106182226E-011
   268.00000000000000        6.7352478796911529E-011
   269.00000000000000        6.7310757828199288E-011
   270.00000000000000        6.7269243261529126E-011
   271.00000000000000        6.7227933174610705E-011
   272.00000000000000        6.7186825661211668E-011
   273.00000000000000        6.7145918830992046E-011
   274.00000000000000        6.7105210809340630E-011
   275.00000000000000        6.7064699737214269E-011
   276.00000000000000        6.7024383770979230E-011
   277.00000000000000        6.6984261082254952E-011
   278.00000000000000        6.6944329857759788E-011
   279.00000000000000        6.6904588299159609E-011
   280.00000000000000        6.6865034622918183E-011
   281.00000000000000        6.6825667060150044E-011
   282.00000000000000        6.6786483856475254E-011
   283.00000000000000        6.6747483271876770E-011
   284.00000000000000        6.6708663580559600E-011
   285.00000000000000        6.6670023070812148E-011
   286.00000000000000        6.6631560044869846E-011
   287.00000000000000        6.6593272818780672E-011
   288.00000000000000        6.6555159722272583E-011
   289.00000000000000        6.6517219098623281E-011
   290.00000000000000        6.6479449304531775E-011
   291.00000000000000        6.6441848709991724E-011
   292.00000000000000        6.6404415698166966E-011
   293.00000000000000        6.6367148665269011E-011
   294.00000000000000        6.6330046020435904E-011
   295.00000000000000        6.6293106185613379E-011
   296.00000000000000        6.6256327595437697E-011
   297.00000000000000        6.6219708697120179E-011
   298.00000000000000        6.6183247950333412E-011
   299.00000000000000        6.6146943827099470E-011
   300.00000000000000        6.6110794811679569E-011
   301.00000000000000        6.6074799400465130E-011
   302.00000000000000        6.6038956101871199E-011
   303.00000000000000        6.6003263436230739E-011
   304.00000000000000        6.5967719935690761E-011
   305.00000000000000        6.5932324144110097E-011
   306.00000000000000        6.5897074616958545E-011
   307.00000000000000        6.5861969921217527E-011
   308.00000000000000        6.5827008635282102E-011
   309.00000000000000        6.5792189348864693E-011
   310.00000000000000        6.5757510662899866E-011
   311.00000000000000        6.5722971189450568E-011
   312.00000000000000        6.5688569551615966E-011
   313.00000000000000        6.5654304383440313E-011
   314.00000000000000        6.5620174329823159E-011
   315.00000000000000        6.5586178046430999E-011
   316.00000000000000        6.5552314199609733E-011
   317.00000000000000        6.5518581466299003E-011
   318.00000000000000        6.5484978533947238E-011
   319.00000000000000        6.5451504100427798E-011
   320.00000000000000        6.5418156873956630E-011
   321.00000000000000        6.5384935573010962E-011
   322.00000000000000        6.5351838926248545E-011
   323.00000000000000        6.5318865672428973E-011
   324.00000000000000        6.5286014560335017E-011
   325.00000000000000        6.5253284348695845E-011
   326.00000000000000        6.5220673806110593E-011
   327.00000000000000        6.5188181710973201E-011
   328.00000000000000        6.5155806851398451E-011
   329.00000000000000        6.5123548025148304E-011
   330.00000000000000        6.5091404039560004E-011
   331.00000000000000        6.5059373711474161E-011
   332.00000000000000        6.5027455867164628E-011
   333.00000000000000        6.4995649342268581E-011
   334.00000000000000        6.4963952981717565E-011
   335.00000000000000        6.4932365639669706E-011
   336.00000000000000        6.4900886179442434E-011
   337.00000000000000        6.4869513473445795E-011
   338.00000000000000        6.4838246403117400E-011
   339.00000000000000        6.4807083858856689E-011
   340.00000000000000        6.4776024739961603E-011
   341.00000000000000        6.4745067954564642E-011
   342.00000000000000        6.4714212419570296E-011
   343.00000000000000        6.4683457060592972E-011
   344.00000000000000        6.4652800811895690E-011
   345.00000000000000        6.4622242616329399E-011
   346.00000000000000        6.4591781425273012E-011
   347.00000000000000        6.4561416198573699E-011
   348.00000000000000        6.4531145904488387E-011
   349.00000000000000        6.4500969519625536E-011
   350.00000000000000        6.4470886028887259E-011
   351.00000000000000        6.4440894425412835E-011
   352.00000000000000        6.4410993710521778E-011
   353.00000000000000        6.4381182893658170E-011
   354.00000000000000        6.4351460992335215E-011
   355.00000000000000        6.4321827032080551E-011
   356.00000000000000        6.4292280046381842E-011
   357.00000000000000        6.4262819076632918E-011
   358.00000000000000        6.4233443172080681E-011
   359.00000000000000        6.4204151389772074E-011
   360.00000000000000        6.4174942794501931E-011
   361.00000000000000        6.4145816458760915E-011
   362.00000000000000        6.4116771462684326E-011
   363.00000000000000        6.4087806894000865E-011
   364.00000000000000        6.4058921847982344E-011
   365.00000000000000        6.4030115427393423E-011
   366.00000000000000        6.4001386742441992E-011
   367.00000000000000        6.3972734910729849E-011
   368.00000000000000        6.3944159057203848E-011
   369.00000000000000        6.3915658314107373E-011
   370.00000000000000        6.3887231820932397E-011
   371.00000000000000        6.3858878724371341E-011
   372.00000000000000        6.3830598178270383E-011
   373.00000000000000        6.3802389343581789E-011
   374.00000000000000        6.3774251388317749E-011
   375.00000000000000        6.3746183487503689E-011
   376.00000000000000        6.3718184823132881E-011
   377.00000000000000        6.3690254584120239E-011
   378.00000000000000        6.3662391966257339E-011
   379.00000000000000        6.3634596172167416E-011
   380.00000000000000        6.3606866411260695E-011
   381.00000000000000        6.3579201899690101E-011
   382.00000000000000        6.3551601860307157E-011
   383.00000000000000        6.3524065522618286E-011
   384.00000000000000        6.3496592122741296E-011
   385.00000000000000        6.3469180903362428E-011
   386.00000000000000        6.3441831113693319E-011
   387.00000000000000        6.3414542009428323E-011
   388.00000000000000        6.3387312852702404E-011
   389.00000000000000        6.3360142912049117E-011
   390.00000000000000        6.3333031462358537E-011
   391.00000000000000        6.3305977784835993E-011
   392.00000000000000        6.3278981166960823E-011
   393.00000000000000        6.3252040902445043E-011
   394.00000000000000        6.3225156291193018E-011
   395.00000000000000        6.3198326639260598E-011
   396.00000000000000        6.3171551258815001E-011
   397.00000000000000        6.3144829468094753E-011
   398.00000000000000        6.3118160591369859E-011
   399.00000000000000        6.3091543958902202E-011
   400.00000000000000        6.3064978906906300E-011
   401.00000000000000        6.3038464777509969E-011
   402.00000000000000        6.3012000918715632E-011
   403.00000000000000        6.2985586684361565E-011
   404.00000000000000        6.2959221434083400E-011
   405.00000000000000        6.2932904533275759E-011
   406.00000000000000        6.2906635353054510E-011
   407.00000000000000        6.2880413270218535E-011
   408.00000000000000        6.2854237667212404E-011
   409.00000000000000        6.2828107932088909E-011
   410.00000000000000        6.2802023458471527E-011
   411.00000000000000        6.2775983645517730E-011
   412.00000000000000        6.2749987897882068E-011
   413.00000000000000        6.2724035625679325E-011
   414.00000000000000        6.2698126244448316E-011
   415.00000000000000        6.2672259175115448E-011
   416.00000000000000        6.2646433843958834E-011
   417.00000000000000        6.2620649682572063E-011
   418.00000000000000        6.2594906127828836E-011
   419.00000000000000        6.2569202621847348E-011
   420.00000000000000        6.2543538611954807E-011
   421.00000000000000        6.2517913550652400E-011
   422.00000000000000        6.2492326895580210E-011
   423.00000000000000        6.2466778109482634E-011
   424.00000000000000        6.2441266660173403E-011
   425.00000000000000        6.2415792020501390E-011
   426.00000000000000        6.2390353668316124E-011
   427.00000000000000        6.2364951086433938E-011
   428.00000000000000        6.2339583762603837E-011
   429.00000000000000        6.2314251189473546E-011
   430.00000000000000        6.2288952864556279E-011
   431.00000000000000        6.2263688290197095E-011
   432.00000000000000        6.2238456973539582E-011
   433.00000000000000        6.2213258426492713E-011
   434.00000000000000        6.2188092165698123E-011
   435.00000000000000        6.2162957712497128E-011
   436.00000000000000        6.2137854592898086E-011
   437.00000000000000        6.2112782337543931E-011
   438.00000000000000        6.2087740481680082E-011
   439.00000000000000        6.2062728565121951E-011
   440.00000000000000        6.2037746132223248E-011
   441.00000000000000        6.2012792731843960E-011
   442.00000000000000        6.1987867917318743E-011
   443.00000000000000        6.1962971246425455E-011
   444.00000000000000        6.1938102281353761E-011
   445.00000000000000        6.1913260588673788E-011
   446.00000000000000        6.1888445739305164E-011
   447.00000000000000        6.1863657308486364E-011
   448.00000000000000        6.1838894875743441E-011
   449.00000000000000        6.1814158024859919E-011
   450.00000000000000        6.1789446343846008E-011
   451.00000000000000        6.1764759424908544E-011
   452.00000000000000        6.1740096864420699E-011
   453.00000000000000        6.1715458262892018E-011
   454.00000000000000        6.1690843224938634E-011
   455.00000000000000        6.1666251359253490E-011
   456.00000000000000        6.1641682278576861E-011
   457.00000000000000        6.1617135599666805E-011
   458.00000000000000        6.1592610943270163E-011
   459.00000000000000        6.1568107934093409E-011
   460.00000000000000        6.1543626200773253E-011
   461.00000000000000        6.1519165375848550E-011
   462.00000000000000        6.1494725095731014E-011
   463.00000000000000        6.1470305000677135E-011
   464.00000000000000        6.1445904734759535E-011
   465.00000000000000        6.1421523945838767E-011
   466.00000000000000        6.1397162285535373E-011
   467.00000000000000        6.1372819409201864E-011
   468.00000000000000        6.1348494975894810E-011
   469.00000000000000        6.1324188648347488E-011
   470.00000000000000        6.1299900092941941E-011
   471.00000000000000        6.1275628979681973E-011
   472.00000000000000        6.1251374982165877E-011
   473.00000000000000        6.1227137777559094E-011
   474.00000000000000        6.1202917046567583E-011
   475.00000000000000        6.1178712473410866E-011
   476.00000000000000        6.1154523745795330E-011
   477.00000000000000        6.1130350554887833E-011
   478.00000000000000        6.1106192595289221E-011
   479.00000000000000        6.1082049565008197E-011
   480.00000000000000        6.1057921165435091E-011
   481.00000000000000        6.1033807101315991E-011
   482.00000000000000        6.1009707080727034E-011
   483.00000000000000        6.0985620815048412E-011
   484.00000000000000        6.0961548018939028E-011
   485.00000000000000        6.0937488410311281E-011
   486.00000000000000        6.0913441710305397E-011
   487.00000000000000        6.0889407643264612E-011
   488.00000000000000        6.0865385936710050E-011
   489.00000000000000        6.0841376321315917E-011
   490.00000000000000        6.0817378530884803E-011
   491.00000000000000        6.0793392302323009E-011
   492.00000000000000        6.0769417375616209E-011
   493.00000000000000        6.0745453493805102E-011
   494.00000000000000        6.0721500402961227E-011
   495.00000000000000        6.0697557852163031E-011
   496.00000000000000        6.0673625593471743E-011
   497.00000000000000        6.0649703381907849E-011
   498.00000000000000        6.0625790975427316E-011
   499.00000000000000        6.0601888134898263E-011
   500.00000000000000        6.0577994624077274E-011
