# Supplementary material for: Dynamics of HeHHe+ Rotational State Changes Induced by Collision with He: A Possible New Path in Early Universe Chemistry
Source: J Phys Chem A. 2021 Apr 26;125(17):3748–59. doi: 10.1021/acs.jpca.1c01820 (PMC8154607; doi:10.1021/acs.jpca.1c01820)
Supplement: Supplementary file 1 — jp1c01820_si_001.zip [file jp1c01820_si_001.zip › Supporting Information/S2-rot.inelastic rate coefficients/06to00.rate]

   5.0000000000000000        1.6155584959138027E-011
   6.0000000000000000        1.5827192570862508E-011
   7.0000000000000000        1.5661029734070000E-011
   8.0000000000000000        1.5602922442694853E-011
   9.0000000000000000        1.5617542696903155E-011
   10.000000000000000        1.5680917694583487E-011
   11.000000000000000        1.5776315459658646E-011
   12.000000000000000        1.5891836566046239E-011
   13.000000000000000        1.6018927635137916E-011
   14.000000000000000        1.6151418135971117E-011
   15.000000000000000        1.6284869034596209E-011
   16.000000000000000        1.6416116564931591E-011
   17.000000000000000        1.6542943862406853E-011
   18.000000000000000        1.6663839872831428E-011
   19.000000000000000        1.6777819865647581E-011
   20.000000000000000        1.6884290577475325E-011
   21.000000000000000        1.6982948315249028E-011
   22.000000000000000        1.7073701733082110E-011
   23.000000000000000        1.7156613252156929E-011
   24.000000000000000        1.7231854653032668E-011
   25.000000000000000        1.7299673482740673E-011
   26.000000000000000        1.7360367732108687E-011
   27.000000000000000        1.7414266843212738E-011
   28.000000000000000        1.7461717561844404E-011
   29.000000000000000        1.7503073495312798E-011
   30.000000000000000        1.7538687499690938E-011
   31.000000000000000        1.7568906222840133E-011
   32.000000000000000        1.7594066284968376E-011
   33.000000000000000        1.7614491698127250E-011
   34.000000000000000        1.7630492218253648E-011
   35.000000000000000        1.7642362394459124E-011
   36.000000000000000        1.7650381135106601E-011
   37.000000000000000        1.7654811652516166E-011
   38.000000000000000        1.7655901680770742E-011
   39.000000000000000        1.7653883886252121E-011
   40.000000000000000        1.7648976409932047E-011
   41.000000000000000        1.7641383495380933E-011
   42.000000000000000        1.7631296167954157E-011
   43.000000000000000        1.7618892939450732E-011
   44.000000000000000        1.7604340519322688E-011
   45.000000000000000        1.7587794518704512E-011
   46.000000000000000        1.7569400137499490E-011
   47.000000000000000        1.7549292827777264E-011
   48.000000000000000        1.7527598929023270E-011
   49.000000000000000        1.7504436272503253E-011
   50.000000000000000        1.7479914753292901E-011
   51.000000000000000        1.7454136869474087E-011
   52.000000000000000        1.7427198228695493E-011
   53.000000000000000        1.7399188022792318E-011
   54.000000000000000        1.7370189471507887E-011
   55.000000000000000        1.7340280236593025E-011
   56.000000000000000        1.7309532807705392E-011
   57.000000000000000        1.7278014861613364E-011
   58.000000000000000        1.7245789596241641E-011
   59.000000000000000        1.7212916041093571E-011
   60.000000000000000        1.7179449345558767E-011
   61.000000000000000        1.7145441046566642E-011
   62.000000000000000        1.7110939316990379E-011
   63.000000000000000        1.7075989196138520E-011
   64.000000000000000        1.7040632803601613E-011
   65.000000000000000        1.7004909537648014E-011
   66.000000000000000        1.6968856259290477E-011
   67.000000000000000        1.6932507463072667E-011
   68.000000000000000        1.6895895435555451E-011
   69.000000000000000        1.6859050402414855E-011
   70.000000000000000        1.6822000664999618E-011
   71.000000000000000        1.6784772727135429E-011
   72.000000000000000        1.6747391412905120E-011
   73.000000000000000        1.6709879976080824E-011
   74.000000000000000        1.6672260201832533E-011
   75.000000000000000        1.6634552501291435E-011
   76.000000000000000        1.6596775999501717E-011
   77.000000000000000        1.6558948617254473E-011
   78.000000000000000        1.6521087147258831E-011
   79.000000000000000        1.6483207325070979E-011
   80.000000000000000        1.6445323895168920E-011
   81.000000000000000        1.6407450672531649E-011
   82.000000000000000        1.6369600600052487E-011
   83.000000000000000        1.6331785802092499E-011
   84.000000000000000        1.6294017634454436E-011
   85.000000000000000        1.6256306731038122E-011
   86.000000000000000        1.6218663047416410E-011
   87.000000000000000        1.6181095901553366E-011
   88.000000000000000        1.6143614011869299E-011
   89.000000000000000        1.6106225532841215E-011
   90.000000000000000        1.6068938088313838E-011
   91.000000000000000        1.6031758802681163E-011
   92.000000000000000        1.5994694330089693E-011
   93.000000000000000        1.5957750881798934E-011
   94.000000000000000        1.5920934251828056E-011
   95.000000000000000        1.5884249841006628E-011
   96.000000000000000        1.5847702679537889E-011
   97.000000000000000        1.5811297448176389E-011
   98.000000000000000        1.5775038498113199E-011
   99.000000000000000        1.5738929869655769E-011
   100.00000000000000        1.5702975309782580E-011
   101.00000000000000        1.5667178288647433E-011
   102.00000000000000        1.5631542015102590E-011
   103.00000000000000        1.5596069451304613E-011
   104.00000000000000        1.5560763326463108E-011
   105.00000000000000        1.5525626149787179E-011
   106.00000000000000        1.5490660222681738E-011
   107.00000000000000        1.5455867650240750E-011
   108.00000000000000        1.5421250352082391E-011
   109.00000000000000        1.5386810072567865E-011
   110.00000000000000        1.5352548390441280E-011
   111.00000000000000        1.5318466727927943E-011
   112.00000000000000        1.5284566359323345E-011
   113.00000000000000        1.5250848419104639E-011
   114.00000000000000        1.5217313909593470E-011
   115.00000000000000        1.5183963708197392E-011
   116.00000000000000        1.5150798574255085E-011
   117.00000000000000        1.5117819155509070E-011
   118.00000000000000        1.5085025994228090E-011
   119.00000000000000        1.5052419532999514E-011
   120.00000000000000        1.5020000120211503E-011
   121.00000000000000        1.4987768015242585E-011
   122.00000000000000        1.4955723393375788E-011
   123.00000000000000        1.4923866350453159E-011
   124.00000000000000        1.4892196907285143E-011
   125.00000000000000        1.4860715013829436E-011
   126.00000000000000        1.4829420553151260E-011
   127.00000000000000        1.4798313345178639E-011
   128.00000000000000        1.4767393150262591E-011
   129.00000000000000        1.4736659672554376E-011
   130.00000000000000        1.4706112563209170E-011
   131.00000000000000        1.4675751423425572E-011
   132.00000000000000        1.4645575807330363E-011
   133.00000000000000        1.4615585224716491E-011
   134.00000000000000        1.4585779143642367E-011
   135.00000000000000        1.4556156992899757E-011
   136.00000000000000        1.4526718164357462E-011
   137.00000000000000        1.4497462015187104E-011
   138.00000000000000        1.4468387869977503E-011
   139.00000000000000        1.4439495022743156E-011
   140.00000000000000        1.4410782738832729E-011
   141.00000000000000        1.4382250256742291E-011
   142.00000000000000        1.4353896789838740E-011
   143.00000000000000        1.4325721527997412E-011
   144.00000000000000        1.4297723639158767E-011
   145.00000000000000        1.4269902270808113E-011
   146.00000000000000        1.4242256551382099E-011
   147.00000000000000        1.4214785591605881E-011
   148.00000000000000        1.4187488485764313E-011
   149.00000000000000        1.4160364312910520E-011
   150.00000000000000        1.4133412138014950E-011
   151.00000000000000        1.4106631013057782E-011
   152.00000000000000        1.4080019978067594E-011
   153.00000000000000        1.4053578062108921E-011
   154.00000000000000        1.4027304284221068E-011
   155.00000000000000        1.4001197654310698E-011
   156.00000000000000        1.3975257174000361E-011
   157.00000000000000        1.3949481837435164E-011
   158.00000000000000        1.3923870632049472E-011
   159.00000000000000        1.3898422539295692E-011
   160.00000000000000        1.3873136535336958E-011
   161.00000000000000        1.3848011591705216E-011
   162.00000000000000        1.3823046675926629E-011
   163.00000000000000        1.3798240752115779E-011
   164.00000000000000        1.3773592781539937E-011
   165.00000000000000        1.3749101723155144E-011
   166.00000000000000        1.3724766534115146E-011
   167.00000000000000        1.3700586170254560E-011
   168.00000000000000        1.3676559586547479E-011
   169.00000000000000        1.3652685737542717E-011
   170.00000000000000        1.3628963577776594E-011
   171.00000000000000        1.3605392062164552E-011
   172.00000000000000        1.3581970146372238E-011
   173.00000000000000        1.3558696787167527E-011
   174.00000000000000        1.3535570942753676E-011
   175.00000000000000        1.3512591573085188E-011
   176.00000000000000        1.3489757640166537E-011
   177.00000000000000        1.3467068108335028E-011
   178.00000000000000        1.3444521944528223E-011
   179.00000000000000        1.3422118118536774E-011
   180.00000000000000        1.3399855603243324E-011
   181.00000000000000        1.3377733374847898E-011
   182.00000000000000        1.3355750413080821E-011
   183.00000000000000        1.3333905701403226E-011
   184.00000000000000        1.3312198227196265E-011
   185.00000000000000        1.3290626981938852E-011
   186.00000000000000        1.3269190961375181E-011
   187.00000000000000        1.3247889165671934E-011
   188.00000000000000        1.3226720599565932E-011
   189.00000000000000        1.3205684272502601E-011
   190.00000000000000        1.3184779198765549E-011
   191.00000000000000        1.3164004397597772E-011
   192.00000000000000        1.3143358893315018E-011
   193.00000000000000        1.3122841715411215E-011
   194.00000000000000        1.3102451898656795E-011
   195.00000000000000        1.3082188483189974E-011
   196.00000000000000        1.3062050514601359E-011
   197.00000000000000        1.3042037044012210E-011
   198.00000000000000        1.3022147128146663E-011
   199.00000000000000        1.3002379829398113E-011
   200.00000000000000        1.2982734215890067E-011
   201.00000000000000        1.2963209361531740E-011
   202.00000000000000        1.2943804346068648E-011
   203.00000000000000        1.2924518255128238E-011
   204.00000000000000        1.2905350180261207E-011
   205.00000000000000        1.2886299218978171E-011
   206.00000000000000        1.2867364474782335E-011
   207.00000000000000        1.2848545057198100E-011
   208.00000000000000        1.2829840081795953E-011
   209.00000000000000        1.2811248670213608E-011
   210.00000000000000        1.2792769950173918E-011
   211.00000000000000        1.2774403055499238E-011
   212.00000000000000        1.2756147126122904E-011
   213.00000000000000        1.2738001308097585E-011
   214.00000000000000        1.2719964753600820E-011
   215.00000000000000        1.2702036620937964E-011
   216.00000000000000        1.2684216074542330E-011
   217.00000000000000        1.2666502284973206E-011
   218.00000000000000        1.2648894428911250E-011
   219.00000000000000        1.2631391689151927E-011
   220.00000000000000        1.2613993254596624E-011
   221.00000000000000        1.2596698320241954E-011
   222.00000000000000        1.2579506087167077E-011
   223.00000000000000        1.2562415762519248E-011
   224.00000000000000        1.2545426559497668E-011
   225.00000000000000        1.2528537697335734E-011
   226.00000000000000        1.2511748401281775E-011
   227.00000000000000        1.2495057902578266E-011
   228.00000000000000        1.2478465438439785E-011
   229.00000000000000        1.2461970252029597E-011
   230.00000000000000        1.2445571592435106E-011
   231.00000000000000        1.2429268714642067E-011
   232.00000000000000        1.2413060879507748E-011
   233.00000000000000        1.2396947353733096E-011
   234.00000000000000        1.2380927409833955E-011
   235.00000000000000        1.2365000326111320E-011
   236.00000000000000        1.2349165386620817E-011
   237.00000000000000        1.2333421881141307E-011
   238.00000000000000        1.2317769105142893E-011
   239.00000000000000        1.2302206359754071E-011
   240.00000000000000        1.2286732951728358E-011
   241.00000000000000        1.2271348193410233E-011
   242.00000000000000        1.2256051402700659E-011
   243.00000000000000        1.2240841903021892E-011
   244.00000000000000        1.2225719023282002E-011
   245.00000000000000        1.2210682097838839E-011
   246.00000000000000        1.2195730466463676E-011
   247.00000000000000        1.2180863474304422E-011
   248.00000000000000        1.2166080471848515E-011
   249.00000000000000        1.2151380814885576E-011
   250.00000000000000        1.2136763864469769E-011
   251.00000000000000        1.2122228986881752E-011
   252.00000000000000        1.2107775553590748E-011
   253.00000000000000        1.2093402941216140E-011
   254.00000000000000        1.2079110531489015E-011
   255.00000000000000        1.2064897711213553E-011
   256.00000000000000        1.2050763872228411E-011
   257.00000000000000        1.2036708411367728E-011
   258.00000000000000        1.2022730730422435E-011
   259.00000000000000        1.2008830236101213E-011
   260.00000000000000        1.1995006339991603E-011
   261.00000000000000        1.1981258458520957E-011
   262.00000000000000        1.1967586012917518E-011
   263.00000000000000        1.1953988429171528E-011
   264.00000000000000        1.1940465137996178E-011
   265.00000000000000        1.1927015574788897E-011
   266.00000000000000        1.1913639179592472E-011
   267.00000000000000        1.1900335397056370E-011
   268.00000000000000        1.1887103676398119E-011
   269.00000000000000        1.1873943471364783E-011
   270.00000000000000        1.1860854240194616E-011
   271.00000000000000        1.1847835445578737E-011
   272.00000000000000        1.1834886554623030E-011
   273.00000000000000        1.1822007038810194E-011
   274.00000000000000        1.1809196373961872E-011
   275.00000000000000        1.1796454040201077E-011
   276.00000000000000        1.1783779521914626E-011
   277.00000000000000        1.1771172307715937E-011
   278.00000000000000        1.1758631890407857E-011
   279.00000000000000        1.1746157766945824E-011
   280.00000000000000        1.1733749438401135E-011
   281.00000000000000        1.1721406409924507E-011
   282.00000000000000        1.1709128190709736E-011
   283.00000000000000        1.1696914293957720E-011
   284.00000000000000        1.1684764236840633E-011
   285.00000000000000        1.1672677540466363E-011
   286.00000000000000        1.1660653729843063E-011
   287.00000000000000        1.1648692333844202E-011
   288.00000000000000        1.1636792885173637E-011
   289.00000000000000        1.1624954920330933E-011
   290.00000000000000        1.1613177979577166E-011
   291.00000000000000        1.1601461606900645E-011
   292.00000000000000        1.1589805349983241E-011
   293.00000000000000        1.1578208760166667E-011
   294.00000000000000        1.1566671392419256E-011
   295.00000000000000        1.1555192805302820E-011
   296.00000000000000        1.1543772560939920E-011
   297.00000000000000        1.1532410224981370E-011
   298.00000000000000        1.1521105366573878E-011
   299.00000000000000        1.1509857558328201E-011
   300.00000000000000        1.1498666376287323E-011
   301.00000000000000        1.1487531399895096E-011
   302.00000000000000        1.1476452211965038E-011
   303.00000000000000        1.1465428398649443E-011
   304.00000000000000        1.1454459549408806E-011
   305.00000000000000        1.1443545256981428E-011
   306.00000000000000        1.1432685117353377E-011
   307.00000000000000        1.1421878729728731E-011
   308.00000000000000        1.1411125696499959E-011
   309.00000000000000        1.1400425623218818E-011
   310.00000000000000        1.1389778118567252E-011
   311.00000000000000        1.1379182794328773E-011
   312.00000000000000        1.1368639265360020E-011
   313.00000000000000        1.1358147149562602E-011
   314.00000000000000        1.1347706067855200E-011
   315.00000000000000        1.1337315644145966E-011
   316.00000000000000        1.1326975505305207E-011
   317.00000000000000        1.1316685281138247E-011
   318.00000000000000        1.1306444604358685E-011
   319.00000000000000        1.1296253110561810E-011
   320.00000000000000        1.1286110438198319E-011
   321.00000000000000        1.1276016228548303E-011
   322.00000000000000        1.1265970125695557E-011
   323.00000000000000        1.1255971776501936E-011
   324.00000000000000        1.1246020830582281E-011
   325.00000000000000        1.1236116940279305E-011
   326.00000000000000        1.1226259760638955E-011
   327.00000000000000        1.1216448949385902E-011
   328.00000000000000        1.1206684166899308E-011
   329.00000000000000        1.1196965076188881E-011
   330.00000000000000        1.1187291342871121E-011
   331.00000000000000        1.1177662635145869E-011
   332.00000000000000        1.1168078623773049E-011
   333.00000000000000        1.1158538982049703E-011
   334.00000000000000        1.1149043385787218E-011
   335.00000000000000        1.1139591513288803E-011
   336.00000000000000        1.1130183045327246E-011
   337.00000000000000        1.1120817665122837E-011
   338.00000000000000        1.1111495058321582E-011
   339.00000000000000        1.1102214912973597E-011
   340.00000000000000        1.1092976919511801E-011
   341.00000000000000        1.1083780770730722E-011
   342.00000000000000        1.1074626161765680E-011
   343.00000000000000        1.1065512790072044E-011
   344.00000000000000        1.1056440355404760E-011
   345.00000000000000        1.1047408559798205E-011
   346.00000000000000        1.1038417107546036E-011
   347.00000000000000        1.1029465705181467E-011
   348.00000000000000        1.1020554061457648E-011
   349.00000000000000        1.1011681887328242E-011
   350.00000000000000        1.1002848895928272E-011
   351.00000000000000        1.0994054802555132E-011
   352.00000000000000        1.0985299324649833E-011
   353.00000000000000        1.0976582181778384E-011
   354.00000000000000        1.0967903095613409E-011
   355.00000000000000        1.0959261789916076E-011
   356.00000000000000        1.0950657990517948E-011
   357.00000000000000        1.0942091425303341E-011
   358.00000000000000        1.0933561824191563E-011
   359.00000000000000        1.0925068919119722E-011
   360.00000000000000        1.0916612444025235E-011
   361.00000000000000        1.0908192134828984E-011
   362.00000000000000        1.0899807729418365E-011
   363.00000000000000        1.0891458967630637E-011
   364.00000000000000        1.0883145591236372E-011
   365.00000000000000        1.0874867343923209E-011
   366.00000000000000        1.0866623971279575E-011
   367.00000000000000        1.0858415220778872E-011
   368.00000000000000        1.0850240841763493E-011
   369.00000000000000        1.0842100585429297E-011
   370.00000000000000        1.0833994204810034E-011
   371.00000000000000        1.0825921454762141E-011
   372.00000000000000        1.0817882091949490E-011
   373.00000000000000        1.0809875874828463E-011
   374.00000000000000        1.0801902563633047E-011
   375.00000000000000        1.0793961920360253E-011
   376.00000000000000        1.0786053708755502E-011
   377.00000000000000        1.0778177694298277E-011
   378.00000000000000        1.0770333644187962E-011
   379.00000000000000        1.0762521327329679E-011
   380.00000000000000        1.0754740514320401E-011
   381.00000000000000        1.0746990977435243E-011
   382.00000000000000        1.0739272490613694E-011
   383.00000000000000        1.0731584829446232E-011
   384.00000000000000        1.0723927771160912E-011
   385.00000000000000        1.0716301094610164E-011
   386.00000000000000        1.0708704580257743E-011
   387.00000000000000        1.0701138010165753E-011
   388.00000000000000        1.0693601167981826E-011
   389.00000000000000        1.0686093838926473E-011
   390.00000000000000        1.0678615809780557E-011
   391.00000000000000        1.0671166868872771E-011
   392.00000000000000        1.0663746806067449E-011
   393.00000000000000        1.0656355412752382E-011
   394.00000000000000        1.0648992481826711E-011
   395.00000000000000        1.0641657807689059E-011
   396.00000000000000        1.0634351186225710E-011
   397.00000000000000        1.0627072414798939E-011
   398.00000000000000        1.0619821292235401E-011
   399.00000000000000        1.0612597618814735E-011
   400.00000000000000        1.0605401196258206E-011
   401.00000000000000        1.0598231827717470E-011
   402.00000000000000        1.0591089317763482E-011
   403.00000000000000        1.0583973472375475E-011
   404.00000000000000        1.0576884098930107E-011
   405.00000000000000        1.0569821006190599E-011
   406.00000000000000        1.0562784004296150E-011
   407.00000000000000        1.0555772904751288E-011
   408.00000000000000        1.0548787520415451E-011
   409.00000000000000        1.0541827665492558E-011
   410.00000000000000        1.0534893155520833E-011
   411.00000000000000        1.0527983807362556E-011
   412.00000000000000        1.0521099439194009E-011
   413.00000000000000        1.0514239870495496E-011
   414.00000000000000        1.0507404922041527E-011
   415.00000000000000        1.0500594415890978E-011
   416.00000000000000        1.0493808175377394E-011
   417.00000000000000        1.0487046025099418E-011
   418.00000000000000        1.0480307790911292E-011
   419.00000000000000        1.0473593299913423E-011
   420.00000000000000        1.0466902380443055E-011
   421.00000000000000        1.0460234862065032E-011
   422.00000000000000        1.0453590575562639E-011
   423.00000000000000        1.0446969352928561E-011
   424.00000000000000        1.0440371027355869E-011
   425.00000000000000        1.0433795433229136E-011
   426.00000000000000        1.0427242406115585E-011
   427.00000000000000        1.0420711782756419E-011
   428.00000000000000        1.0414203401058109E-011
   429.00000000000000        1.0407717100083825E-011
   430.00000000000000        1.0401252720044944E-011
   431.00000000000000        1.0394810102292649E-011
   432.00000000000000        1.0388389089309543E-011
   433.00000000000000        1.0381989524701399E-011
   434.00000000000000        1.0375611253188974E-011
   435.00000000000000        1.0369254120599881E-011
   436.00000000000000        1.0362917973860516E-011
   437.00000000000000        1.0356602660988066E-011
   438.00000000000000        1.0350308031082753E-011
   439.00000000000000        1.0344033934319716E-011
   440.00000000000000        1.0337780221941533E-011
   441.00000000000000        1.0331546746250318E-011
   442.00000000000000        1.0325333360600194E-011
   443.00000000000000        1.0319139919389675E-011
   444.00000000000000        1.0312966278054209E-011
   445.00000000000000        1.0306812293058705E-011
   446.00000000000000        1.0300677821890141E-011
   447.00000000000000        1.0294562723050357E-011
   448.00000000000000        1.0288466856048683E-011
   449.00000000000000        1.0282390081394873E-011
   450.00000000000000        1.0276332260591868E-011
   451.00000000000000        1.0270293256128824E-011
   452.00000000000000        1.0264272931474091E-011
   453.00000000000000        1.0258271151068208E-011
   454.00000000000000        1.0252287780317130E-011
   455.00000000000000        1.0246322685585273E-011
   456.00000000000000        1.0240375734188878E-011
   457.00000000000000        1.0234446794389185E-011
   458.00000000000000        1.0228535735385831E-011
   459.00000000000000        1.0222642427310239E-011
   460.00000000000000        1.0216766741219049E-011
   461.00000000000000        1.0210908549087674E-011
   462.00000000000000        1.0205067723803793E-011
   463.00000000000000        1.0199244139160978E-011
   464.00000000000000        1.0193437669852436E-011
   465.00000000000000        1.0187648191464600E-011
   466.00000000000000        1.0181875580470968E-011
   467.00000000000000        1.0176119714225925E-011
   468.00000000000000        1.0170380470958515E-011
   469.00000000000000        1.0164657729766489E-011
   470.00000000000000        1.0158951370610206E-011
   471.00000000000000        1.0153261274306587E-011
   472.00000000000000        1.0147587322523269E-011
   473.00000000000000        1.0141929397772618E-011
   474.00000000000000        1.0136287383405968E-011
   475.00000000000000        1.0130661163607740E-011
   476.00000000000000        1.0125050623389746E-011
   477.00000000000000        1.0119455648585409E-011
   478.00000000000000        1.0113876125844166E-011
   479.00000000000000        1.0108311942625818E-011
   480.00000000000000        1.0102762987194882E-011
   481.00000000000000        1.0097229148615147E-011
   482.00000000000000        1.0091710316744161E-011
   483.00000000000000        1.0086206382227705E-011
   484.00000000000000        1.0080717236494455E-011
   485.00000000000000        1.0075242771750581E-011
   486.00000000000000        1.0069782880974438E-011
   487.00000000000000        1.0064337457911215E-011
   488.00000000000000        1.0058906397067763E-011
   489.00000000000000        1.0053489593707354E-011
   490.00000000000000        1.0048086943844469E-011
   491.00000000000000        1.0042698344239699E-011
   492.00000000000000        1.0037323692394688E-011
   493.00000000000000        1.0031962886547018E-011
   494.00000000000000        1.0026615825665180E-011
   495.00000000000000        1.0021282409443646E-011
   496.00000000000000        1.0015962538297876E-011
   497.00000000000000        1.0010656113359460E-011
   498.00000000000000        1.0005363036471173E-011
   499.00000000000000        1.0000083210182208E-011
   500.00000000000000        9.9948165377433248E-012
