# Supplementary material for: Dynamics of HeHHe+ Rotational State Changes Induced by Collision with He: A Possible New Path in Early Universe Chemistry
Source: J Phys Chem A. 2021 Apr 26;125(17):3748–59. doi: 10.1021/acs.jpca.1c01820 (PMC8154607; doi:10.1021/acs.jpca.1c01820)
Supplement: Supplementary file 1 — jp1c01820_si_001.zip [file jp1c01820_si_001.zip › Supporting Information/S2-rot.inelastic rate coefficients/08to14.rate]

   5.0000000000000000        3.2289505963107508E-051
   6.0000000000000000        1.8817195664219600E-044
   7.0000000000000000        1.2795776039663711E-039
   8.0000000000000000        5.4126253115591122E-036
   9.0000000000000000        3.5968244831074167E-033
   10.000000000000000        6.5378410118576524E-031
   11.000000000000000        4.6247109807786314E-029
   12.000000000000000        1.6106406975213679E-027
   13.000000000000000        3.2505778534703065E-026
   14.000000000000000        4.2717047216938258E-025
   15.000000000000000        3.9820008440411279E-024
   16.000000000000000        2.8078897133649916E-023
   17.000000000000000        1.5732859855447111E-022
   18.000000000000000        7.2780886708140071E-022
   19.000000000000000        2.8651457193490227E-021
   20.000000000000000        9.8335182624298681E-021
   21.000000000000000        3.0006530014201844E-020
   22.000000000000000        8.2724017581698855E-020
   23.000000000000000        2.0878981516728154E-019
   24.000000000000000        4.8780066765795187E-019
   25.000000000000000        1.0647726587683013E-018
   26.000000000000000        2.1885624902580965E-018
   27.000000000000000        4.2643188885869007E-018
   28.000000000000000        7.9216449766693115E-018
   29.000000000000000        1.4099352518448095E-017
   30.000000000000000        2.4146724893888920E-017
   31.000000000000000        3.9940176738482130E-017
   32.000000000000000        6.4013204636485185E-017
   33.000000000000000        9.9696652549788016E-017
   34.000000000000000        1.5126563343073489E-016
   35.000000000000000        2.2408899451099803E-016
   36.000000000000000        3.2477700232303303E-016
   37.000000000000000        4.6132294661056567E-016
   38.000000000000000        6.4323459478532508E-016
   39.000000000000000        8.8165183388817372E-016
   40.000000000000000        1.1894473724831901E-015
   41.000000000000000        1.5813079965410741E-015
   42.000000000000000        2.0737945393583264E-015
   43.000000000000000        2.6853793988260819E-015
   44.000000000000000        3.4364610850085347E-015
   45.000000000000000        4.3493558829254955E-015
   46.000000000000000        5.4482672523428650E-015
   47.000000000000000        6.7592340472251897E-015
   48.000000000000000        8.3100590167612039E-015
   49.000000000000000        1.0130219346570068E-014
   50.000000000000000        1.2250761215469086E-014
   51.000000000000000        1.4704180485343755E-014
   52.000000000000000        1.7524291716354416E-014
   53.000000000000000        2.0746087715197725E-014
   54.000000000000000        2.4405591789187089E-014
   55.000000000000000        2.8539704802339143E-014
   56.000000000000000        3.3186049019949377E-014
   57.000000000000000        3.8382810593244834E-014
   58.000000000000000        4.4168582382808170E-014
   59.000000000000000        5.0582208654953796E-014
   60.000000000000000        5.7662633014600102E-014
   61.000000000000000        6.5448750766076494E-014
   62.000000000000000        7.3979266723548571E-014
   63.000000000000000        8.3292559328401928E-014
   64.000000000000000        9.3426551774353446E-014
   65.000000000000000        1.0441859069402013E-013
   66.000000000000000        1.1630533282436865E-013
   67.000000000000000        1.2912263994366282E-013
   68.000000000000000        1.4290548225959541E-013
   69.000000000000000        1.5768785032728426E-013
   70.000000000000000        1.7350267548656592E-013
   71.000000000000000        1.9038175873011514E-013
   72.000000000000000        2.0835570784686485E-013
   73.000000000000000        2.2745388262831082E-013
   74.000000000000000        2.4770434787790513E-013
   75.000000000000000        2.6913383392506376E-013
   76.000000000000000        2.9176770431462796E-013
   77.000000000000000        3.1562993031908622E-013
   78.000000000000000        3.4074307190382033E-013
   79.000000000000000        3.6712826476425443E-013
   80.000000000000000        3.9480521304747908E-013
   81.000000000000000        4.2379218736894550E-013
   82.000000000000000        4.5410602773663729E-013
   83.000000000000000        4.8576215100016251E-013
   84.000000000000000        5.1877456244990209E-013
   85.000000000000000        5.5315587120133589E-013
   86.000000000000000        5.8891730901142468E-013
   87.000000000000000        6.2606875218714547E-013
   88.000000000000000        6.6461874626063142E-013
   89.000000000000000        7.0457453312047810E-013
   90.000000000000000        7.4594208030454058E-013
   91.000000000000000        7.8872611217555485E-013
   92.000000000000000        8.3293014271714257E-013
   93.000000000000000        8.7855650970393793E-013
   94.000000000000000        9.2560641001559381E-013
   95.000000000000000        9.7407993588018002E-013
   96.000000000000000        1.0239761118479010E-012
   97.000000000000000        1.0752929323109462E-012
   98.000000000000000        1.1280273993997964E-012
   99.000000000000000        1.1821755611001123E-012
   100.00000000000000        1.2377325494476961E-012
   101.00000000000000        1.2946926186716304E-012
   102.00000000000000        1.3530491831678131E-012
   103.00000000000000        1.4127948551964381E-012
   104.00000000000000        1.4739214822078223E-012
   105.00000000000000        1.5364201837110777E-012
   106.00000000000000        1.6002813876096262E-012
   107.00000000000000        1.6654948659365196E-012
   108.00000000000000        1.7320497699307758E-012
   109.00000000000000        1.7999346644037102E-012
   110.00000000000000        1.8691375613514077E-012
   111.00000000000000        1.9396459527761496E-012
   112.00000000000000        2.0114468426857331E-012
   113.00000000000000        2.0845267782452343E-012
   114.00000000000000        2.1588718800610666E-012
   115.00000000000000        2.2344678715818181E-012
   116.00000000000000        2.3113001076047505E-012
   117.00000000000000        2.3893536018808207E-012
   118.00000000000000        2.4686130538146101E-012
   119.00000000000000        2.5490628742588224E-012
   120.00000000000000        2.6306872104059539E-012
   121.00000000000000        2.7134699697822927E-012
   122.00000000000000        2.7973948433518368E-012
   123.00000000000000        2.8824453277397129E-012
   124.00000000000000        2.9686047465865843E-012
   125.00000000000000        3.0558562710471189E-012
   126.00000000000000        3.1441829394469838E-012
   127.00000000000000        3.2335676761141535E-012
   128.00000000000000        3.3239933094011623E-012
   129.00000000000000        3.4154425889160538E-012
   130.00000000000000        3.5078982019803469E-012
   131.00000000000000        3.6013427893329834E-012
   132.00000000000000        3.6957589600997616E-012
   133.00000000000000        3.7911293060479987E-012
   134.00000000000000        3.8874364151466050E-012
   135.00000000000000        3.9846628844517039E-012
   136.00000000000000        4.0827913323383079E-012
   137.00000000000000        4.1818044100982120E-012
   138.00000000000000        4.2816848129246279E-012
   139.00000000000000        4.3824152903035671E-012
   140.00000000000000        4.4839786558321545E-012
   141.00000000000000        4.5863577964836421E-012
   142.00000000000000        4.6895356813386501E-012
   143.00000000000000        4.7934953698019787E-012
   144.00000000000000        4.8982200193240019E-012
   145.00000000000000        5.0036928926450958E-012
   146.00000000000000        5.1098973645815555E-012
   147.00000000000000        5.2168169283706530E-012
   148.00000000000000        5.3244352015925007E-012
   149.00000000000000        5.4327359316855890E-012
   150.00000000000000        5.5417030010726459E-012
   151.00000000000000        5.6513204319130942E-012
   152.00000000000000        5.7615723904976846E-012
   153.00000000000000        5.8724431913006584E-012
   154.00000000000000        5.9839173007043502E-012
   155.00000000000000        6.0959793404104589E-012
   156.00000000000000        6.2086140905521103E-012
   157.00000000000000        6.3218064925200809E-012
   158.00000000000000        6.4355416515163255E-012
   159.00000000000000        6.5498048388474289E-012
   160.00000000000000        6.6645814939701299E-012
   161.00000000000000        6.7798572263008075E-012
   162.00000000000000        6.8956178168001873E-012
   163.00000000000000        7.0118492193442865E-012
   164.00000000000000        7.1285375618921976E-012
   165.00000000000000        7.2456691474607721E-012
   166.00000000000000        7.3632304549161135E-012
   167.00000000000000        7.4812081395912349E-012
   168.00000000000000        7.5995890337389719E-012
   169.00000000000000        7.7183601468288160E-012
   170.00000000000000        7.8375086656960932E-012
   171.00000000000000        7.9570219545514311E-012
   172.00000000000000        8.0768875548583299E-012
   173.00000000000000        8.1970931850861391E-012
   174.00000000000000        8.3176267403455713E-012
   175.00000000000000        8.4384762919134675E-012
   176.00000000000000        8.5596300866534929E-012
   177.00000000000000        8.6810765463388312E-012
   178.00000000000000        8.8028042668828642E-012
   179.00000000000000        8.9248020174836364E-012
   180.00000000000000        9.0470587396874251E-012
   181.00000000000000        9.1695635463768609E-012
   182.00000000000000        9.2923057206881821E-012
   183.00000000000000        9.4152747148629162E-012
   184.00000000000000        9.5384601490380566E-012
   185.00000000000000        9.6618518099793508E-012
   186.00000000000000        9.7854396497617802E-012
   187.00000000000000        9.9092137844011311E-012
   188.00000000000000        1.0033164492440494E-011
   189.00000000000000        1.0157282213495247E-011
   190.00000000000000        1.0281557546759864E-011
   191.00000000000000        1.0405981249480031E-011
   192.00000000000000        1.0530544235392842E-011
   193.00000000000000        1.0655237573138356E-011
   194.00000000000000        1.0780052484645016E-011
   195.00000000000000        1.0904980343491877E-011
   196.00000000000000        1.1030012673249905E-011
   197.00000000000000        1.1155141145804937E-011
   198.00000000000000        1.1280357579664551E-011
   199.00000000000000        1.1405653938250931E-011
   200.00000000000000        1.1531022328181816E-011
   201.00000000000000        1.1656454997541581E-011
   202.00000000000000        1.1781944334144088E-011
   203.00000000000000        1.1907482863789240E-011
   204.00000000000000        1.2033063248514780E-011
   205.00000000000000        1.2158678284844910E-011
   206.00000000000000        1.2284320902037251E-011
   207.00000000000000        1.2409984160329440E-011
   208.00000000000000        1.2535661249186806E-011
   209.00000000000000        1.2661345485552217E-011
   210.00000000000000        1.2787030312099363E-011
   211.00000000000000        1.2912709295490550E-011
   212.00000000000000        1.3038376124639995E-011
   213.00000000000000        1.3164024608983671E-011
   214.00000000000000        1.3289648676756458E-011
   215.00000000000000        1.3415242373277671E-011
   216.00000000000000        1.3540799859245576E-011
   217.00000000000000        1.3666315409041650E-011
   218.00000000000000        1.3791783409045458E-011
   219.00000000000000        1.3917198355960593E-011
   220.00000000000000        1.4042554855152287E-011
   221.00000000000000        1.4167847618997504E-011
   222.00000000000000        1.4293071465247715E-011
   223.00000000000000        1.4418221315404959E-011
   224.00000000000000        1.4543292193111803E-011
   225.00000000000000        1.4668279222555294E-011
   226.00000000000000        1.4793177626885506E-011
   227.00000000000000        1.4917982726648955E-011
   228.00000000000000        1.5042689938237231E-011
   229.00000000000000        1.5167294772351100E-011
   230.00000000000000        1.5291792832480197E-011
   231.00000000000000        1.5416179813398899E-011
   232.00000000000000        1.5540451499678192E-011
   233.00000000000000        1.5664603764213956E-011
   234.00000000000000        1.5788632566771838E-011
   235.00000000000000        1.5912533952548515E-011
   236.00000000000000        1.6036304050750086E-011
   237.00000000000000        1.6159939073187014E-011
   238.00000000000000        1.6283435312886249E-011
   239.00000000000000        1.6406789142720291E-011
   240.00000000000000        1.6529997014053228E-011
   241.00000000000000        1.6653055455404081E-011
   242.00000000000000        1.6775961071127168E-011
   243.00000000000000        1.6898710540109480E-011
   244.00000000000000        1.7021300614485536E-011
   245.00000000000000        1.7143728118368959E-011
   246.00000000000000        1.7265989946601418E-011
   247.00000000000000        1.7388083063518481E-011
   248.00000000000000        1.7510004501732574E-011
   249.00000000000000        1.7631751360932639E-011
   250.00000000000000        1.7753320806701120E-011
   251.00000000000000        1.7874710069347194E-011
   252.00000000000000        1.7995916442757186E-011
   253.00000000000000        1.8116937283261313E-011
   254.00000000000000        1.8237770008517051E-011
   255.00000000000000        1.8358412096409021E-011
   256.00000000000000        1.8478861083965025E-011
   257.00000000000000        1.8599114566288350E-011
   258.00000000000000        1.8719170195506206E-011
   259.00000000000000        1.8839025679733984E-011
   260.00000000000000        1.8958678782055465E-011
   261.00000000000000        1.9078127319518714E-011
   262.00000000000000        1.9197369162147355E-011
   263.00000000000000        1.9316402231967495E-011
   264.00000000000000        1.9435224502049778E-011
   265.00000000000000        1.9553833995566509E-011
   266.00000000000000        1.9672228784863938E-011
   267.00000000000000        1.9790406990549157E-011
   268.00000000000000        1.9908366780591774E-011
   269.00000000000000        2.0026106369440096E-011
   270.00000000000000        2.0143624017151641E-011
   271.00000000000000        2.0260918028537795E-011
   272.00000000000000        2.0377986752322540E-011
   273.00000000000000        2.0494828580315157E-011
   274.00000000000000        2.0611441946596434E-011
   275.00000000000000        2.0727825326718519E-011
   276.00000000000000        2.0843977236918267E-011
   277.00000000000000        2.0959896233343534E-011
   278.00000000000000        2.1075580911292804E-011
   279.00000000000000        2.1191029904467499E-011
   280.00000000000000        2.1306241884237137E-011
   281.00000000000000        2.1421215558916927E-011
   282.00000000000000        2.1535949673057918E-011
   283.00000000000000        2.1650443006749220E-011
   284.00000000000000        2.1764694374932330E-011
   285.00000000000000        2.1878702626727421E-011
   286.00000000000000        2.1992466644771317E-011
   287.00000000000000        2.2105985344567019E-011
   288.00000000000000        2.2219257673844649E-011
   289.00000000000000        2.2332282611933739E-011
   290.00000000000000        2.2445059169146420E-011
   291.00000000000000        2.2557586386171760E-011
   292.00000000000000        2.2669863333480684E-011
   293.00000000000000        2.2781889110741651E-011
   294.00000000000000        2.2893662846246669E-011
   295.00000000000000        2.3005183696347712E-011
   296.00000000000000        2.3116450844903221E-011
   297.00000000000000        2.3227463502734649E-011
   298.00000000000000        2.3338220907092742E-011
   299.00000000000000        2.3448722321133750E-011
   300.00000000000000        2.3558967033404822E-011
   301.00000000000000        2.3668954357339202E-011
   302.00000000000000        2.3778683630760295E-011
   303.00000000000000        2.3888154215395125E-011
   304.00000000000000        2.3997365496396652E-011
   305.00000000000000        2.4106316881874781E-011
   306.00000000000000        2.4215007802436352E-011
   307.00000000000000        2.4323437710733283E-011
   308.00000000000000        2.4431606081019488E-011
   309.00000000000000        2.4539512408715792E-011
   310.00000000000000        2.4647156209983088E-011
   311.00000000000000        2.4754537021303546E-011
   312.00000000000000        2.4861654399069474E-011
   313.00000000000000        2.4968507919180205E-011
   314.00000000000000        2.5075097176646364E-011
   315.00000000000000        2.5181421785201746E-011
   316.00000000000000        2.5287481376922418E-011
   317.00000000000000        2.5393275601853272E-011
   318.00000000000000        2.5498804127641336E-011
   319.00000000000000        2.5604066639176514E-011
   320.00000000000000        2.5709062838238824E-011
   321.00000000000000        2.5813792443152530E-011
   322.00000000000000        2.5918255188446950E-011
   323.00000000000000        2.6022450824523754E-011
   324.00000000000000        2.6126379117330608E-011
   325.00000000000000        2.6230039848041141E-011
   326.00000000000000        2.6333432812741207E-011
   327.00000000000000        2.6436557822121066E-011
   328.00000000000000        2.6539414701173583E-011
   329.00000000000000        2.6642003288898410E-011
   330.00000000000000        2.6744323438011713E-011
   331.00000000000000        2.6846375014661793E-011
   332.00000000000000        2.6948157898150021E-011
   333.00000000000000        2.7049671980657491E-011
   334.00000000000000        2.7150917166976834E-011
   335.00000000000000        2.7251893374249338E-011
   336.00000000000000        2.7352600531707335E-011
   337.00000000000000        2.7453038580421526E-011
   338.00000000000000        2.7553207473053417E-011
   339.00000000000000        2.7653107173612467E-011
   340.00000000000000        2.7752737657218359E-011
   341.00000000000000        2.7852098909867582E-011
   342.00000000000000        2.7951190928204901E-011
   343.00000000000000        2.8050013719299440E-011
   344.00000000000000        2.8148567300424888E-011
   345.00000000000000        2.8246851698844414E-011
   346.00000000000000        2.8344866951599731E-011
   347.00000000000000        2.8442613105304390E-011
   348.00000000000000        2.8540090215941175E-011
   349.00000000000000        2.8637298348663696E-011
   350.00000000000000        2.8734237577601704E-011
   351.00000000000000        2.8830907985670640E-011
   352.00000000000000        2.8927309664384700E-011
   353.00000000000000        2.9023442713673968E-011
   354.00000000000000        2.9119307241704876E-011
   355.00000000000000        2.9214903364704709E-011
   356.00000000000000        2.9310231206789257E-011
   357.00000000000000        2.9405290899794256E-011
   358.00000000000000        2.9500082583109997E-011
   359.00000000000000        2.9594606403519519E-011
   360.00000000000000        2.9688862515039923E-011
   361.00000000000000        2.9782851078766921E-011
   362.00000000000000        2.9876572262722686E-011
   363.00000000000000        2.9970026241706566E-011
   364.00000000000000        3.0063213197149126E-011
   365.00000000000000        3.0156133316968818E-011
   366.00000000000000        3.0248786795431911E-011
   367.00000000000000        3.0341173833015080E-011
   368.00000000000000        3.0433294636270914E-011
   369.00000000000000        3.0525149417696019E-011
   370.00000000000000        3.0616738395601962E-011
   371.00000000000000        3.0708061793988945E-011
   372.00000000000000        3.0799119842421766E-011
   373.00000000000000        3.0889912775908634E-011
   374.00000000000000        3.0980440834782197E-011
   375.00000000000000        3.1070704264583395E-011
   376.00000000000000        3.1160703315947229E-011
   377.00000000000000        3.1250438244491276E-011
   378.00000000000000        3.1339909310706297E-011
   379.00000000000000        3.1429116779849068E-011
   380.00000000000000        3.1518060921837659E-011
   381.00000000000000        3.1606742011148547E-011
   382.00000000000000        3.1695160326716123E-011
   383.00000000000000        3.1783316151834114E-011
   384.00000000000000        3.1871209774059127E-011
   385.00000000000000        3.1958841485116066E-011
   386.00000000000000        3.2046211580805712E-011
   387.00000000000000        3.2133320360914056E-011
   388.00000000000000        3.2220168129123410E-011
   389.00000000000000        3.2306755192925690E-011
   390.00000000000000        3.2393081863537138E-011
   391.00000000000000        3.2479148455815065E-011
   392.00000000000000        3.2564955288176134E-011
   393.00000000000000        3.2650502682516472E-011
   394.00000000000000        3.2735790964133411E-011
   395.00000000000000        3.2820820461648651E-011
   396.00000000000000        3.2905591506933451E-011
   397.00000000000000        3.2990104435034843E-011
   398.00000000000000        3.3074359584103881E-011
   399.00000000000000        3.3158357295324850E-011
   400.00000000000000        3.3242097912846508E-011
   401.00000000000000        3.3325581783714260E-011
   402.00000000000000        3.3408809257804029E-011
   403.00000000000000        3.3491780687757426E-011
   404.00000000000000        3.3574496428918174E-011
   405.00000000000000        3.3656956839270003E-011
   406.00000000000000        3.3739162279375721E-011
   407.00000000000000        3.3821113112317552E-011
   408.00000000000000        3.3902809703638732E-011
   409.00000000000000        3.3984252421286337E-011
   410.00000000000000        3.4065441635555296E-011
   411.00000000000000        3.4146377719033406E-011
   412.00000000000000        3.4227061046547732E-011
   413.00000000000000        3.4307491995112004E-011
   414.00000000000000        3.4387670943874971E-011
   415.00000000000000        3.4467598274069960E-011
   416.00000000000000        3.4547274368965621E-011
   417.00000000000000        3.4626699613817195E-011
   418.00000000000000        3.4705874395819441E-011
   419.00000000000000        3.4784799104059928E-011
   420.00000000000000        3.4863474129473740E-011
   421.00000000000000        3.4941899864798818E-011
   422.00000000000000        3.5020076704532292E-011
   423.00000000000000        3.5098005044887892E-011
   424.00000000000000        3.5175685283753962E-011
   425.00000000000000        3.5253117820652449E-011
   426.00000000000000        3.5330303056698749E-011
   427.00000000000000        3.5407241394562368E-011
   428.00000000000000        3.5483933238428419E-011
   429.00000000000000        3.5560378993959698E-011
   430.00000000000000        3.5636579068259864E-011
   431.00000000000000        3.5712533869837102E-011
   432.00000000000000        3.5788243808568623E-011
   433.00000000000000        3.5863709295665882E-011
   434.00000000000000        3.5938930743640479E-011
   435.00000000000000        3.6013908566270801E-011
   436.00000000000000        3.6088643178569192E-011
   437.00000000000000        3.6163134996750060E-011
   438.00000000000000        3.6237384438198281E-011
   439.00000000000000        3.6311391921438467E-011
   440.00000000000000        3.6385157866104927E-011
   441.00000000000000        3.6458682692911813E-011
   442.00000000000000        3.6531966823624375E-011
   443.00000000000000        3.6605010681030534E-011
   444.00000000000000        3.6677814688912973E-011
   445.00000000000000        3.6750379272021790E-011
   446.00000000000000        3.6822704856047935E-011
   447.00000000000000        3.6894791867596865E-011
   448.00000000000000        3.6966640734162868E-011
   449.00000000000000        3.7038251884103855E-011
   450.00000000000000        3.7109625746616741E-011
   451.00000000000000        3.7180762751713108E-011
   452.00000000000000        3.7251663330195538E-011
   453.00000000000000        3.7322327913634350E-011
   454.00000000000000        3.7392756934344718E-011
   455.00000000000000        3.7462950825364243E-011
   456.00000000000000        3.7532910020431250E-011
   457.00000000000000        3.7602634953962811E-011
   458.00000000000000        3.7672126061034113E-011
   459.00000000000000        3.7741383777357438E-011
   460.00000000000000        3.7810408539261982E-011
   461.00000000000000        3.7879200783673775E-011
   462.00000000000000        3.7947760948096357E-011
   463.00000000000000        3.8016089470591451E-011
   464.00000000000000        3.8084186789760188E-011
   465.00000000000000        3.8152053344724575E-011
   466.00000000000000        3.8219689575109554E-011
   467.00000000000000        3.8287095921025017E-011
   468.00000000000000        3.8354272823048464E-011
   469.00000000000000        3.8421220722207924E-011
   470.00000000000000        3.8487940059965122E-011
   471.00000000000000        3.8554431278198822E-011
   472.00000000000000        3.8620694819188954E-011
   473.00000000000000        3.8686731125600394E-011
   474.00000000000000        3.8752540640467603E-011
   475.00000000000000        3.8818123807179105E-011
   476.00000000000000        3.8883481069462652E-011
   477.00000000000000        3.8948612871370273E-011
   478.00000000000000        3.9013519657263761E-011
   479.00000000000000        3.9078201871800658E-011
   480.00000000000000        3.9142659959919937E-011
   481.00000000000000        3.9206894366828465E-011
   482.00000000000000        3.9270905537987397E-011
   483.00000000000000        3.9334693919099083E-011
   484.00000000000000        3.9398259956093691E-011
   485.00000000000000        3.9461604095116711E-011
   486.00000000000000        3.9524726782516269E-011
   487.00000000000000        3.9587628464830704E-011
   488.00000000000000        3.9650309588776359E-011
   489.00000000000000        3.9712770601235886E-011
   490.00000000000000        3.9775011949246227E-011
   491.00000000000000        3.9837034079987126E-011
   492.00000000000000        3.9898837440769871E-011
   493.00000000000000        3.9960422479026007E-011
   494.00000000000000        4.0021789642296459E-011
   495.00000000000000        4.0082939378220718E-011
   496.00000000000000        4.0143872134526072E-011
   497.00000000000000        4.0204588359017356E-011
   498.00000000000000        4.0265088499566614E-011
   499.00000000000000        4.0325373004102947E-011
   500.00000000000000        4.0385442320602586E-011
