# Supplementary material for: Dynamics of HeHHe+ Rotational State Changes Induced by Collision with He: A Possible New Path in Early Universe Chemistry
Source: J Phys Chem A. 2021 Apr 26;125(17):3748–59. doi: 10.1021/acs.jpca.1c01820 (PMC8154607; doi:10.1021/acs.jpca.1c01820)
Supplement: Supplementary file 1 — jp1c01820_si_001.zip [file jp1c01820_si_001.zip › Supporting Information/S2-rot.inelastic rate coefficients/12to04.rate]

   5.0000000000000000        1.8090736425448419E-010
   6.0000000000000000        1.4714190355391965E-010
   7.0000000000000000        1.2367749851645916E-010
   8.0000000000000000        1.0716440157812098E-010
   9.0000000000000000        9.5464110762449833E-011
   10.000000000000000        8.7149244610936944E-011
   11.000000000000000        8.1238244618805806E-011
   12.000000000000000        7.7043453194983204E-011
   13.000000000000000        7.4077549845617555E-011
   14.000000000000000        7.1992673269690969E-011
   15.000000000000000        7.0539317734142888E-011
   16.000000000000000        6.9537922258834742E-011
   17.000000000000000        6.8858945627885403E-011
   18.000000000000000        6.8408764522360573E-011
   19.000000000000000        6.8119632484813000E-011
   20.000000000000000        6.7942499055977692E-011
   21.000000000000000        6.7841856316822977E-011
   22.000000000000000        6.7792028949023115E-011
   23.000000000000000        6.7774495670379525E-011
   24.000000000000000        6.7775949825215883E-011
   25.000000000000000        6.7786891242793008E-011
   26.000000000000000        6.7800601047207630E-011
   27.000000000000000        6.7812393314545523E-011
   28.000000000000000        6.7819067463343193E-011
   29.000000000000000        6.7818506623673885E-011
   30.000000000000000        6.7809382480302437E-011
   31.000000000000000        6.7790938002182973E-011
   32.000000000000000        6.7762827307024399E-011
   33.000000000000000        6.7724997551251044E-011
   34.000000000000000        6.7677601809434406E-011
   35.000000000000000        6.7620934858009406E-011
   36.000000000000000        6.7555385922132729E-011
   37.000000000000000        6.7481404007366992E-011
   38.000000000000000        6.7399472580640814E-011
   39.000000000000000        6.7310091203161535E-011
   40.000000000000000        6.7213762334685851E-011
   41.000000000000000        6.7110981983668275E-011
   42.000000000000000        6.7002233214633107E-011
   43.000000000000000        6.6887981774084709E-011
   44.000000000000000        6.6768673282273557E-011
   45.000000000000000        6.6644731576878796E-011
   46.000000000000000        6.6516557898408027E-011
   47.000000000000000        6.6384530684833930E-011
   48.000000000000000        6.6249005801336367E-011
   49.000000000000000        6.6110317074885773E-011
   50.000000000000000        6.5968777036438137E-011
   51.000000000000000        6.5824677798406880E-011
   52.000000000000000        6.5678292013857649E-011
   53.000000000000000        6.5529873878041043E-011
   54.000000000000000        6.5379660143562968E-011
   55.000000000000000        6.5227871128551347E-011
   56.000000000000000        6.5074711703235611E-011
   57.000000000000000        6.4920372244909260E-011
   58.000000000000000        6.4765029554649008E-011
   59.000000000000000        6.4608847731699630E-011
   60.000000000000000        6.4451979003309194E-011
   61.000000000000000        6.4294564509171766E-011
   62.000000000000000        6.4136735040631726E-011
   63.000000000000000        6.3978611735510830E-011
   64.000000000000000        6.3820306729909279E-011
   65.000000000000000        6.3661923768661961E-011
   66.000000000000000        6.3503558776337878E-011
   67.000000000000000        6.3345300390784220E-011
   68.000000000000000        6.3187230461269237E-011
   69.000000000000000        6.3029424513276522E-011
   70.000000000000000        6.2871952181969370E-011
   71.000000000000000        6.2714877616287310E-011
   72.000000000000000        6.2558259855559329E-011
   73.000000000000000        6.2402153180435577E-011
   74.000000000000000        6.2246607439846535E-011
   75.000000000000000        6.2091668355605187E-011
   76.000000000000000        6.1937377806171724E-011
   77.000000000000000        6.1783774091010262E-011
   78.000000000000000        6.1630892176872588E-011
   79.000000000000000        6.1478763927259703E-011
   80.000000000000000        6.1327418316227224E-011
   81.000000000000000        6.1176881627621395E-011
   82.000000000000000        6.1027177640759371E-011
   83.000000000000000        6.0878327803493957E-011
   84.000000000000000        6.0730351393541693E-011
   85.000000000000000        6.0583265668886965E-011
   86.000000000000000        6.0437086008020070E-011
   87.000000000000000        6.0291826040712563E-011
   88.000000000000000        6.0147497769983286E-011
   89.000000000000000        6.0004111685862893E-011
   90.000000000000000        5.9861676871519017E-011
   91.000000000000000        5.9720201102269207E-011
   92.000000000000000        5.9579690937964891E-011
   93.000000000000000        5.9440151809201358E-011
   94.000000000000000        5.9301588097773243E-011
   95.000000000000000        5.9164003211765691E-011
   96.000000000000000        5.9027399655646521E-011
   97.000000000000000        5.8891779095694447E-011
   98.000000000000000        5.8757142421079965E-011
   99.000000000000000        5.8623489800890633E-011
   100.00000000000000        5.8490820737371783E-011
   101.00000000000000        5.8359134115637365E-011
   102.00000000000000        5.8228428250085534E-011
   103.00000000000000        5.8098700927739238E-011
   104.00000000000000        5.7969949448715792E-011
   105.00000000000000        5.7842170664015996E-011
   106.00000000000000        5.7715361010810378E-011
   107.00000000000000        5.7589516545388086E-011
   108.00000000000000        5.7464632973921968E-011
   109.00000000000000        5.7340705681194788E-011
   110.00000000000000        5.7217729757419248E-011
   111.00000000000000        5.7095700023278240E-011
   112.00000000000000        5.6974611053300828E-011
   113.00000000000000        5.6854457197683523E-011
   114.00000000000000        5.6735232602658420E-011
   115.00000000000000        5.6616931229502534E-011
   116.00000000000000        5.6499546872277532E-011
   117.00000000000000        5.6383073174381906E-011
   118.00000000000000        5.6267503643993152E-011
   119.00000000000000        5.6152831668471944E-011
   120.00000000000000        5.6039050527795439E-011
   121.00000000000000        5.5926153407083002E-011
   122.00000000000000        5.5814133408272770E-011
   123.00000000000000        5.5702983561004033E-011
   124.00000000000000        5.5592696832756913E-011
   125.00000000000000        5.5483266138297034E-011
   126.00000000000000        5.5374684348470197E-011
   127.00000000000000        5.5266944298389095E-011
   128.00000000000000        5.5160038795050484E-011
   129.00000000000000        5.5053960624420761E-011
   130.00000000000000        5.4948702558022790E-011
   131.00000000000000        5.4844257359056780E-011
   132.00000000000000        5.4740617788085450E-011
   133.00000000000000        5.4637776608310135E-011
   134.00000000000000        5.4535726590465873E-011
   135.00000000000000        5.4434460517358527E-011
   136.00000000000000        5.4333971188067351E-011
   137.00000000000000        5.4234251421834759E-011
   138.00000000000000        5.4135294061662829E-011
   139.00000000000000        5.4037091977635747E-011
   140.00000000000000        5.3939638069985523E-011
   141.00000000000000        5.3842925271917280E-011
   142.00000000000000        5.3746946552210296E-011
   143.00000000000000        5.3651694917607938E-011
   144.00000000000000        5.3557163415011122E-011
   145.00000000000000        5.3463345133487403E-011
   146.00000000000000        5.3370233206107551E-011
   147.00000000000000        5.3277820811620826E-011
   148.00000000000000        5.3186101175978815E-011
   149.00000000000000        5.3095067573718797E-011
   150.00000000000000        5.3004713329214095E-011
   151.00000000000000        5.2915031817801125E-011
   152.00000000000000        5.2826016466790648E-011
   153.00000000000000        5.2737660756370963E-011
   154.00000000000000        5.2649958220409656E-011
   155.00000000000000        5.2562902447160758E-011
   156.00000000000000        5.2476487079883685E-011
   157.00000000000000        5.2390705817379064E-011
   158.00000000000000        5.2305552414447727E-011
   159.00000000000000        5.2221020682277002E-011
   160.00000000000000        5.2137104488760108E-011
   161.00000000000000        5.2053797758752050E-011
   162.00000000000000        5.1971094474266726E-011
   163.00000000000000        5.1888988674619923E-011
   164.00000000000000        5.1807474456520097E-011
   165.00000000000000        5.1726545974112008E-011
   166.00000000000000        5.1646197438975819E-011
   167.00000000000000        5.1566423120084471E-011
   168.00000000000000        5.1487217343723036E-011
   169.00000000000000        5.1408574493371609E-011
   170.00000000000000        5.1330489009554947E-011
   171.00000000000000        5.1252955389661461E-011
   172.00000000000000        5.1175968187733031E-011
   173.00000000000000        5.1099522014228139E-011
   174.00000000000000        5.1023611535760675E-011
   175.00000000000000        5.0948231474815258E-011
   176.00000000000000        5.0873376609441794E-011
   177.00000000000000        5.0799041772930493E-011
   178.00000000000000        5.0725221853468616E-011
   179.00000000000000        5.0651911793780894E-011
   180.00000000000000        5.0579106590754695E-011
   181.00000000000000        5.0506801295050966E-011
   182.00000000000000        5.0434991010702889E-011
   183.00000000000000        5.0363670894702481E-011
   184.00000000000000        5.0292836156576763E-011
   185.00000000000000        5.0222482057954465E-011
   186.00000000000000        5.0152603912123737E-011
   187.00000000000000        5.0083197083582478E-011
   188.00000000000000        5.0014256987581149E-011
   189.00000000000000        4.9945779089660206E-011
   190.00000000000000        4.9877758905181209E-011
   191.00000000000000        4.9810191998853768E-011
   192.00000000000000        4.9743073984257872E-011
   193.00000000000000        4.9676400523363183E-011
   194.00000000000000        4.9610167326044900E-011
   195.00000000000000        4.9544370149597507E-011
   196.00000000000000        4.9479004798246352E-011
   197.00000000000000        4.9414067122657975E-011
   198.00000000000000        4.9349553019449165E-011
   199.00000000000000        4.9285458430695646E-011
   200.00000000000000        4.9221779343440452E-011
   201.00000000000000        4.9158511789202225E-011
   202.00000000000000        4.9095651843484349E-011
   203.00000000000000        4.9033195625284624E-011
   204.00000000000000        4.8971139296606209E-011
   205.00000000000000        4.8909479061969669E-011
   206.00000000000000        4.8848211167926989E-011
   207.00000000000000        4.8787331902577360E-011
   208.00000000000000        4.8726837595084918E-011
   209.00000000000000        4.8666724615198773E-011
   210.00000000000000        4.8606989372776253E-011
   211.00000000000000        4.8547628317307514E-011
   212.00000000000000        4.8488637937444622E-011
   213.00000000000000        4.8430014760532179E-011
   214.00000000000000        4.8371755352142253E-011
   215.00000000000000        4.8313856315612167E-011
   216.00000000000000        4.8256314291585426E-011
   217.00000000000000        4.8199125957557012E-011
   218.00000000000000        4.8142288027421480E-011
   219.00000000000000        4.8085797251025524E-011
   220.00000000000000        4.8029650413723908E-011
   221.00000000000000        4.7973844335939624E-011
   222.00000000000000        4.7918375872728001E-011
   223.00000000000000        4.7863241913344812E-011
   224.00000000000000        4.7808439380818617E-011
   225.00000000000000        4.7753965231527263E-011
   226.00000000000000        4.7699816454778845E-011
   227.00000000000000        4.7645990072396324E-011
   228.00000000000000        4.7592483138307461E-011
   229.00000000000000        4.7539292738138119E-011
   230.00000000000000        4.7486415988810626E-011
   231.00000000000000        4.7433850038146394E-011
   232.00000000000000        4.7381592064472709E-011
   233.00000000000000        4.7329639276234217E-011
   234.00000000000000        4.7277988911608972E-011
   235.00000000000000        4.7226638238128670E-011
   236.00000000000000        4.7175584552303315E-011
   237.00000000000000        4.7124825179250912E-011
   238.00000000000000        4.7074357472330890E-011
   239.00000000000000        4.7024178812782414E-011
   240.00000000000000        4.6974286609367129E-011
   241.00000000000000        4.6924678298016182E-011
   242.00000000000000        4.6875351341481782E-011
   243.00000000000000        4.6826303228993314E-011
   244.00000000000000        4.6777531475917501E-011
   245.00000000000000        4.6729033623423100E-011
   246.00000000000000        4.6680807238150217E-011
   247.00000000000000        4.6632849911883598E-011
   248.00000000000000        4.6585159261230353E-011
   249.00000000000000        4.6537732927301828E-011
   250.00000000000000        4.6490568575400138E-011
   251.00000000000000        4.6443663894708418E-011
   252.00000000000000        4.6397016597985666E-011
   253.00000000000000        4.6350624421265274E-011
   254.00000000000000        4.6304485123558335E-011
   255.00000000000000        4.6258596486560517E-011
   256.00000000000000        4.6212956314363163E-011
   257.00000000000000        4.6167562433168336E-011
   258.00000000000000        4.6122412691008254E-011
   259.00000000000000        4.6077504957467877E-011
   260.00000000000000        4.6032837123412256E-011
   261.00000000000000        4.5988407100717207E-011
   262.00000000000000        4.5944212822004000E-011
   263.00000000000000        4.5900252240377757E-011
   264.00000000000000        4.5856523329169862E-011
   265.00000000000000        4.5813024081683622E-011
   266.00000000000000        4.5769752510944197E-011
   267.00000000000000        4.5726706649451344E-011
   268.00000000000000        4.5683884548936730E-011
   269.00000000000000        4.5641284280123928E-011
   270.00000000000000        4.5598903932492508E-011
   271.00000000000000        4.5556741614045244E-011
   272.00000000000000        4.5514795451078773E-011
   273.00000000000000        4.5473063587958024E-011
   274.00000000000000        4.5431544186893257E-011
   275.00000000000000        4.5390235427721160E-011
   276.00000000000000        4.5349135507688649E-011
   277.00000000000000        4.5308242641240055E-011
   278.00000000000000        4.5267555059807724E-011
   279.00000000000000        4.5227071011605290E-011
   280.00000000000000        4.5186788761424279E-011
   281.00000000000000        4.5146706590433823E-011
   282.00000000000000        4.5106822795983238E-011
   283.00000000000000        4.5067135691407497E-011
   284.00000000000000        4.5027643605835877E-011
   285.00000000000000        4.4988344884003234E-011
   286.00000000000000        4.4949237886064269E-011
   287.00000000000000        4.4910320987410325E-011
   288.00000000000000        4.4871592578489373E-011
   289.00000000000000        4.4833051064628434E-011
   290.00000000000000        4.4794694865858476E-011
   291.00000000000000        4.4756522416742418E-011
   292.00000000000000        4.4718532166205408E-011
   293.00000000000000        4.4680722577367768E-011
   294.00000000000000        4.4643092127380330E-011
   295.00000000000000        4.4605639307262389E-011
   296.00000000000000        4.4568362621742086E-011
   297.00000000000000        4.4531260589099127E-011
   298.00000000000000        4.4494331741009969E-011
   299.00000000000000        4.4457574622395110E-011
   300.00000000000000        4.4420987791268955E-011
   301.00000000000000        4.4384569818591745E-011
   302.00000000000000        4.4348319288123874E-011
   303.00000000000000        4.4312234796282118E-011
   304.00000000000000        4.4276314951998392E-011
   305.00000000000000        4.4240558376580306E-011
   306.00000000000000        4.4204963703573820E-011
   307.00000000000000        4.4169529578628284E-011
   308.00000000000000        4.4134254659363089E-011
   309.00000000000000        4.4099137615236487E-011
   310.00000000000000        4.4064177127416389E-011
   311.00000000000000        4.4029371888652986E-011
   312.00000000000000        4.3994720603153367E-011
   313.00000000000000        4.3960221986457827E-011
   314.00000000000000        4.3925874765318179E-011
   315.00000000000000        4.3891677677577866E-011
   316.00000000000000        4.3857629472053563E-011
   317.00000000000000        4.3823728908418813E-011
   318.00000000000000        4.3789974757089382E-011
   319.00000000000000        4.3756365799109878E-011
   320.00000000000000        4.3722900826042611E-011
   321.00000000000000        4.3689578639857603E-011
   322.00000000000000        4.3656398052824390E-011
   323.00000000000000        4.3623357887405493E-011
   324.00000000000000        4.3590456976151097E-011
   325.00000000000000        4.3557694161595564E-011
   326.00000000000000        4.3525068296155287E-011
   327.00000000000000        4.3492578242028128E-011
   328.00000000000000        4.3460222871094045E-011
   329.00000000000000        4.3428001064817338E-011
   330.00000000000000        4.3395911714150303E-011
   331.00000000000000        4.3363953719438083E-011
   332.00000000000000        4.3332125990325037E-011
   333.00000000000000        4.3300427445662214E-011
   334.00000000000000        4.3268857013416426E-011
   335.00000000000000        4.3237413630580212E-011
   336.00000000000000        4.3206096243083399E-011
   337.00000000000000        4.3174903805705696E-011
   338.00000000000000        4.3143835281990643E-011
   339.00000000000000        4.3112889644160292E-011
   340.00000000000000        4.3082065873031923E-011
   341.00000000000000        4.3051362957935017E-011
   342.00000000000000        4.3020779896629754E-011
   343.00000000000000        4.2990315695226731E-011
   344.00000000000000        4.2959969368107516E-011
   345.00000000000000        4.2929739937846385E-011
   346.00000000000000        4.2899626435133113E-011
   347.00000000000000        4.2869627898696652E-011
   348.00000000000000        4.2839743375230165E-011
   349.00000000000000        4.2809971919316592E-011
   350.00000000000000        4.2780312593355548E-011
   351.00000000000000        4.2750764467491033E-011
   352.00000000000000        4.2721326619540131E-011
   353.00000000000000        4.2691998134922502E-011
   354.00000000000000        4.2662778106591113E-011
   355.00000000000000        4.2633665634963330E-011
   356.00000000000000        4.2604659827853538E-011
   357.00000000000000        4.2575759800405937E-011
   358.00000000000000        4.2546964675028872E-011
   359.00000000000000        4.2518273581329374E-011
   360.00000000000000        4.2489685656048989E-011
   361.00000000000000        4.2461200043000063E-011
   362.00000000000000        4.2432815893003114E-011
   363.00000000000000        4.2404532363824751E-011
   364.00000000000000        4.2376348620116430E-011
   365.00000000000000        4.2348263833354204E-011
   366.00000000000000        4.2320277181778485E-011
   367.00000000000000        4.2292387850335652E-011
   368.00000000000000        4.2264595030619151E-011
   369.00000000000000        4.2236897920812301E-011
   370.00000000000000        4.2209295725631134E-011
   371.00000000000000        4.2181787656268245E-011
   372.00000000000000        4.2154372930337216E-011
   373.00000000000000        4.2127050771817644E-011
   374.00000000000000        4.2099820411000761E-011
   375.00000000000000        4.2072681084435915E-011
   376.00000000000000        4.2045632034877578E-011
   377.00000000000000        4.2018672511232570E-011
   378.00000000000000        4.1991801768508641E-011
   379.00000000000000        4.1965019067762861E-011
   380.00000000000000        4.1938323676051258E-011
   381.00000000000000        4.1911714866378480E-011
   382.00000000000000        4.1885191917648367E-011
   383.00000000000000        4.1858754114614885E-011
   384.00000000000000        4.1832400747833695E-011
   385.00000000000000        4.1806131113614335E-011
   386.00000000000000        4.1779944513972619E-011
   387.00000000000000        4.1753840256584005E-011
   388.00000000000000        4.1727817654736791E-011
   389.00000000000000        4.1701876027286840E-011
   390.00000000000000        4.1676014698611624E-011
   391.00000000000000        4.1650232998565628E-011
   392.00000000000000        4.1624530262435733E-011
   393.00000000000000        4.1598905830897470E-011
   394.00000000000000        4.1573359049971259E-011
   395.00000000000000        4.1547889270979461E-011
   396.00000000000000        4.1522495850503721E-011
   397.00000000000000        4.1497178150342886E-011
   398.00000000000000        4.1471935537471123E-011
   399.00000000000000        4.1446767383996561E-011
   400.00000000000000        4.1421673067120589E-011
   401.00000000000000        4.1396651969097088E-011
   402.00000000000000        4.1371703477192491E-011
   403.00000000000000        4.1346826983646079E-011
   404.00000000000000        4.1322021885630548E-011
   405.00000000000000        4.1297287585213216E-011
   406.00000000000000        4.1272623489317365E-011
   407.00000000000000        4.1248029009684094E-011
   408.00000000000000        4.1223503562834621E-011
   409.00000000000000        4.1199046570032658E-011
   410.00000000000000        4.1174657457247405E-011
   411.00000000000000        4.1150335655116829E-011
   412.00000000000000        4.1126080598911240E-011
   413.00000000000000        4.1101891728497305E-011
   414.00000000000000        4.1077768488302150E-011
   415.00000000000000        4.1053710327278203E-011
   416.00000000000000        4.1029716698868043E-011
   417.00000000000000        4.1005787060969596E-011
   418.00000000000000        4.0981920875901764E-011
   419.00000000000000        4.0958117610370388E-011
   420.00000000000000        4.0934376735434366E-011
   421.00000000000000        4.0910697726472122E-011
   422.00000000000000        4.0887080063148475E-011
   423.00000000000000        4.0863523229381843E-011
   424.00000000000000        4.0840026713311356E-011
   425.00000000000000        4.0816590007264782E-011
   426.00000000000000        4.0793212607726392E-011
   427.00000000000000        4.0769894015305183E-011
   428.00000000000000        4.0746633734703452E-011
   429.00000000000000        4.0723431274685452E-011
   430.00000000000000        4.0700286148046675E-011
   431.00000000000000        4.0677197871582931E-011
   432.00000000000000        4.0654165966060053E-011
   433.00000000000000        4.0631189956183766E-011
   434.00000000000000        4.0608269370569662E-011
   435.00000000000000        4.0585403741713734E-011
   436.00000000000000        4.0562592605962651E-011
   437.00000000000000        4.0539835503484985E-011
   438.00000000000000        4.0517131978241956E-011
   439.00000000000000        4.0494481577958948E-011
   440.00000000000000        4.0471883854097016E-011
   441.00000000000000        4.0449338361824638E-011
   442.00000000000000        4.0426844659989662E-011
   443.00000000000000        4.0404402311091803E-011
   444.00000000000000        4.0382010881254874E-011
   445.00000000000000        4.0359669940199398E-011
   446.00000000000000        4.0337379061215869E-011
   447.00000000000000        4.0315137821137503E-011
   448.00000000000000        4.0292945800313855E-011
   449.00000000000000        4.0270802582584208E-011
   450.00000000000000        4.0248707755251306E-011
   451.00000000000000        4.0226660909055451E-011
   452.00000000000000        4.0204661638148585E-011
   453.00000000000000        4.0182709540068688E-011
   454.00000000000000        4.0160804215714279E-011
   455.00000000000000        4.0138945269319359E-011
   456.00000000000000        4.0117132308428093E-011
   457.00000000000000        4.0095364943870246E-011
   458.00000000000000        4.0073642789736356E-011
   459.00000000000000        4.0051965463353314E-011
   460.00000000000000        4.0030332585260147E-011
   461.00000000000000        4.0008743779183759E-011
   462.00000000000000        3.9987198672015185E-011
   463.00000000000000        3.9965696893785850E-011
   464.00000000000000        3.9944238077643880E-011
   465.00000000000000        3.9922821859830856E-011
   466.00000000000000        3.9901447879658619E-011
   467.00000000000000        3.9880115779486074E-011
   468.00000000000000        3.9858825204696562E-011
   469.00000000000000        3.9837575803675019E-011
   470.00000000000000        3.9816367227785599E-011
   471.00000000000000        3.9795199131349116E-011
   472.00000000000000        3.9774071171621113E-011
   473.00000000000000        3.9752983008769602E-011
   474.00000000000000        3.9731934305853424E-011
   475.00000000000000        3.9710924728800288E-011
   476.00000000000000        3.9689953946385533E-011
   477.00000000000000        3.9669021630210556E-011
   478.00000000000000        3.9648127454681555E-011
   479.00000000000000        3.9627271096988624E-011
   480.00000000000000        3.9606452237084698E-011
   481.00000000000000        3.9585670557664790E-011
   482.00000000000000        3.9564925744145460E-011
   483.00000000000000        3.9544217484644240E-011
   484.00000000000000        3.9523545469959409E-011
   485.00000000000000        3.9502909393549754E-011
   486.00000000000000        3.9482308951514521E-011
   487.00000000000000        3.9461743842573659E-011
   488.00000000000000        3.9441213768047846E-011
   489.00000000000000        3.9420718431839092E-011
   490.00000000000000        3.9400257540411209E-011
   491.00000000000000        3.9379830802770425E-011
   492.00000000000000        3.9359437930446310E-011
   493.00000000000000        3.9339078637472569E-011
   494.00000000000000        3.9318752640368285E-011
   495.00000000000000        3.9298459658119014E-011
   496.00000000000000        3.9278199412158250E-011
   497.00000000000000        3.9257971626348753E-011
   498.00000000000000        3.9237776026964318E-011
   499.00000000000000        3.9217612342671388E-011
   500.00000000000000        3.9197480304511017E-011
