# Supplementary material for: Dynamics of HeHHe+ Rotational State Changes Induced by Collision with He: A Possible New Path in Early Universe Chemistry
Source: J Phys Chem A. 2021 Apr 26;125(17):3748–59. doi: 10.1021/acs.jpca.1c01820 (PMC8154607; doi:10.1021/acs.jpca.1c01820)
Supplement: Supplementary file 1 — jp1c01820_si_001.zip [file jp1c01820_si_001.zip › Supporting Information/S2-rot.inelastic rate coefficients/08to02.rate]

   5.0000000000000000        8.2037925978104646E-011
   6.0000000000000000        8.1679864548939810E-011
   7.0000000000000000        8.1165275245799894E-011
   8.0000000000000000        8.0607083686557165E-011
   9.0000000000000000        8.0061347762494793E-011
   10.000000000000000        7.9551281814884749E-011
   11.000000000000000        7.9083630440730427E-011
   12.000000000000000        7.8657468229015126E-011
   13.000000000000000        7.8268605539273984E-011
   14.000000000000000        7.7911736784656950E-011
   15.000000000000000        7.7581465529341403E-011
   16.000000000000000        7.7272772209632970E-011
   17.000000000000000        7.6981203902115827E-011
   18.000000000000000        7.6702925488067612E-011
   19.000000000000000        7.6434702861046991E-011
   20.000000000000000        7.6173854584298512E-011
   21.000000000000000        7.5918190974106601E-011
   22.000000000000000        7.5665950509648229E-011
   23.000000000000000        7.5415738641321095E-011
   24.000000000000000        7.5166471452450084E-011
   25.000000000000000        7.4917325192678849E-011
   26.000000000000000        7.4667691910704365E-011
   27.000000000000000        7.4417140985272951E-011
   28.000000000000000        7.4165386131624158E-011
   29.000000000000000        7.3912257358991885E-011
   30.000000000000000        7.3657677323354508E-011
   31.000000000000000        7.3401641528743112E-011
   32.000000000000000        7.3144201862200435E-011
   33.000000000000000        7.2885452990917801E-011
   34.000000000000000        7.2625521198374937E-011
   35.000000000000000        7.2364555285275098E-011
   36.000000000000000        7.2102719208217814E-011
   37.000000000000000        7.1840186172939114E-011
   38.000000000000000        7.1577133938878112E-011
   39.000000000000000        7.1313741127515066E-011
   40.000000000000000        7.1050184358419498E-011
   41.000000000000000        7.0786636064412068E-011
   42.000000000000000        7.0523262861034338E-011
   43.000000000000000        7.0260224365927098E-011
   44.000000000000000        6.9997672381155602E-011
   45.000000000000000        6.9735750366312901E-011
   46.000000000000000        6.9474593142741274E-011
   47.000000000000000        6.9214326779731687E-011
   48.000000000000000        6.8955068622384222E-011
   49.000000000000000        6.8696927428181872E-011
   50.000000000000000        6.8440003585468091E-011
   51.000000000000000        6.8184389392115855E-011
   52.000000000000000        6.7930169376891823E-011
   53.000000000000000        6.7677420649503990E-011
   54.000000000000000        6.7426213268188277E-011
   55.000000000000000        6.7176610616036430E-011
   56.000000000000000        6.6928669779200437E-011
   57.000000000000000        6.6682441921668940E-011
   58.000000000000000        6.6437972652592471E-011
   59.000000000000000        6.6195302383163053E-011
   60.000000000000000        6.5954466670884573E-011
   61.000000000000000        6.5715496549736640E-011
   62.000000000000000        6.5478418845266834E-011
   63.000000000000000        6.5243256474061699E-011
   64.000000000000000        6.5010028727378797E-011
   65.000000000000000        6.4778751538977165E-011
   66.000000000000000        6.4549437737374755E-011
   67.000000000000000        6.4322097282913133E-011
   68.000000000000000        6.4096737490111234E-011
   69.000000000000000        6.3873363235871073E-011
   70.000000000000000        6.3651977154145784E-011
   71.000000000000000        6.3432579817712203E-011
   72.000000000000000        6.3215169907706231E-011
   73.000000000000000        6.2999744371582129E-011
   74.000000000000000        6.2786298570150761E-011
   75.000000000000000        6.2574826414338133E-011
   76.000000000000000        6.2365320492288399E-011
   77.000000000000000        6.2157772187412555E-011
   78.000000000000000        6.1952171787959220E-011
   79.000000000000000        6.1748508588657653E-011
   80.000000000000000        6.1546770984956312E-011
   81.000000000000000        6.1346946560351283E-011
   82.000000000000000        6.1149022167273195E-011
   83.000000000000000        6.0952984001971763E-011
   84.000000000000000        6.0758817673813250E-011
   85.000000000000000        6.0566508269377420E-011
   86.000000000000000        6.0376040411719797E-011
   87.000000000000000        6.0187398315136683E-011
   88.000000000000000        6.0000565835754956E-011
   89.000000000000000        5.9815526518236689E-011
   90.000000000000000        5.9632263638883001E-011
   91.000000000000000        5.9450760245388103E-011
   92.000000000000000        5.9270999193487337E-011
   93.000000000000000        5.9092963180721138E-011
   94.000000000000000        5.8916634777522774E-011
   95.000000000000000        5.8741996455822721E-011
   96.000000000000000        5.8569030615349758E-011
   97.000000000000000        5.8397719607794357E-011
   98.000000000000000        5.8228045758990962E-011
   99.000000000000000        5.8059991389260733E-011
   100.00000000000000        5.7893538832051220E-011
   101.00000000000000        5.7728670450993842E-011
   102.00000000000000        5.7565368655496946E-011
   103.00000000000000        5.7403615914979789E-011
   104.00000000000000        5.7243394771847466E-011
   105.00000000000000        5.7084687853298669E-011
   106.00000000000000        5.6927477882051692E-011
   107.00000000000000        5.6771747686068087E-011
   108.00000000000000        5.6617480207348466E-011
   109.00000000000000        5.6464658509867511E-011
   110.00000000000000        5.6313265786713006E-011
   111.00000000000000        5.6163285366487236E-011
   112.00000000000000        5.6014700719026245E-011
   113.00000000000000        5.5867495460486282E-011
   114.00000000000000        5.5721653357846954E-011
   115.00000000000000        5.5577158332873303E-011
   116.00000000000000        5.5433994465578189E-011
   117.00000000000000        5.5292145997223124E-011
   118.00000000000000        5.5151597332891634E-011
   119.00000000000000        5.5012333043670117E-011
   120.00000000000000        5.4874337868463726E-011
   121.00000000000000        5.4737596715477857E-011
   122.00000000000000        5.4602094663390500E-011
   123.00000000000000        5.4467816962239438E-011
   124.00000000000000        5.4334749034048172E-011
   125.00000000000000        5.4202876473210509E-011
   126.00000000000000        5.4072185046653479E-011
   127.00000000000000        5.3942660693798172E-011
   128.00000000000000        5.3814289526333034E-011
   129.00000000000000        5.3687057827817353E-011
   130.00000000000000        5.3560952053128674E-011
   131.00000000000000        5.3435958827767521E-011
   132.00000000000000        5.3312064947032831E-011
   133.00000000000000        5.3189257375078545E-011
   134.00000000000000        5.3067523243863393E-011
   135.00000000000000        5.2946849852003455E-011
   136.00000000000000        5.2827224663536764E-011
   137.00000000000000        5.2708635306608826E-011
   138.00000000000000        5.2591069572087016E-011
   139.00000000000000        5.2474515412111252E-011
   140.00000000000000        5.2358960938588336E-011
   141.00000000000000        5.2244394421635751E-011
   142.00000000000000        5.2130804287980924E-011
   143.00000000000000        5.2018179119322484E-011
   144.00000000000000        5.1906507650656817E-011
   145.00000000000000        5.1795778768576641E-011
   146.00000000000000        5.1685981509544050E-011
   147.00000000000000        5.1577105058143708E-011
   148.00000000000000        5.1469138745318920E-011
   149.00000000000000        5.1362072046594365E-011
   150.00000000000000        5.1255894580288229E-011
   151.00000000000000        5.1150596105717722E-011
   152.00000000000000        5.1046166521399506E-011
   153.00000000000000        5.0942595863247716E-011
   154.00000000000000        5.0839874302772933E-011
   155.00000000000000        5.0737992145282618E-011
   156.00000000000000        5.0636939828085738E-011
   157.00000000000000        5.0536707918703791E-011
   158.00000000000000        5.0437287113088450E-011
   159.00000000000000        5.0338668233848817E-011
   160.00000000000000        5.0240842228488515E-011
   161.00000000000000        5.0143800167654450E-011
   162.00000000000000        5.0047533243397516E-011
   163.00000000000000        4.9952032767447590E-011
   164.00000000000000        4.9857290169502299E-011
   165.00000000000000        4.9763296995531158E-011
   166.00000000000000        4.9670044906095408E-011
   167.00000000000000        4.9577525674684675E-011
   168.00000000000000        4.9485731186070407E-011
   169.00000000000000        4.9394653434676718E-011
   170.00000000000000        4.9304284522969631E-011
   171.00000000000000        4.9214616659864502E-011
   172.00000000000000        4.9125642159151489E-011
   173.00000000000000        4.9037353437940872E-011
   174.00000000000000        4.8949743015127185E-011
   175.00000000000000        4.8862803509872045E-011
   176.00000000000000        4.8776527640107426E-011
   177.00000000000000        4.8690908221057889E-011
   178.00000000000000        4.8605938163782222E-011
   179.00000000000000        4.8521610473735652E-011
   180.00000000000000        4.8437918249350703E-011
   181.00000000000000        4.8354854680638469E-011
   182.00000000000000        4.8272413047809154E-011
   183.00000000000000        4.8190586719912257E-011
   184.00000000000000        4.8109369153496430E-011
   185.00000000000000        4.8028753891288479E-011
   186.00000000000000        4.7948734560891766E-011
   187.00000000000000        4.7869304873504036E-011
   188.00000000000000        4.7790458622653818E-011
   189.00000000000000        4.7712189682956056E-011
   190.00000000000000        4.7634492008886533E-011
   191.00000000000000        4.7557359633574462E-011
   192.00000000000000        4.7480786667613733E-011
   193.00000000000000        4.7404767297892546E-011
   194.00000000000000        4.7329295786440591E-011
   195.00000000000000        4.7254366469294289E-011
   196.00000000000000        4.7179973755379897E-011
   197.00000000000000        4.7106112125413316E-011
   198.00000000000000        4.7032776130817765E-011
   199.00000000000000        4.6959960392658211E-011
   200.00000000000000        4.6887659600592351E-011
   201.00000000000000        4.6815868511838288E-011
   202.00000000000000        4.6744581950158724E-011
   203.00000000000000        4.6673794804860829E-011
   204.00000000000000        4.6603502029812331E-011
   205.00000000000000        4.6533698642473090E-011
   206.00000000000000        4.6464379722942195E-011
   207.00000000000000        4.6395540413020082E-011
   208.00000000000000        4.6327175915285882E-011
   209.00000000000000        4.6259281492189488E-011
   210.00000000000000        4.6191852465157871E-011
   211.00000000000000        4.6124884213716083E-011
   212.00000000000000        4.6058372174622232E-011
   213.00000000000000        4.5992311841016369E-011
   214.00000000000000        4.5926698761582796E-011
   215.00000000000000        4.5861528539726581E-011
   216.00000000000000        4.5796796832762128E-011
   217.00000000000000        4.5732499351116154E-011
   218.00000000000000        4.5668631857542142E-011
   219.00000000000000        4.5605190166348988E-011
   220.00000000000000        4.5542170142640257E-011
   221.00000000000000        4.5479567701567372E-011
   222.00000000000000        4.5417378807593772E-011
   223.00000000000000        4.5355599473771358E-011
   224.00000000000000        4.5294225761028293E-011
   225.00000000000000        4.5233253777468802E-011
   226.00000000000000        4.5172679677683523E-011
   227.00000000000000        4.5112499662071732E-011
   228.00000000000000        4.5052709976173705E-011
   229.00000000000000        4.4993306910014511E-011
   230.00000000000000        4.4934286797457828E-011
   231.00000000000000        4.4875646015570510E-011
   232.00000000000000        4.4817380983997170E-011
   233.00000000000000        4.4759488164344830E-011
   234.00000000000000        4.4701964059577601E-011
   235.00000000000000        4.4644805213420904E-011
   236.00000000000000        4.4588008209775393E-011
   237.00000000000000        4.4531569672139961E-011
   238.00000000000000        4.4475486263044666E-011
   239.00000000000000        4.4419754683491999E-011
   240.00000000000000        4.4364371672407332E-011
   241.00000000000000        4.4309334006098631E-011
   242.00000000000000        4.4254638497724150E-011
   243.00000000000000        4.4200281996769001E-011
   244.00000000000000        4.4146261388529937E-011
   245.00000000000000        4.4092573593608581E-011
   246.00000000000000        4.4039215567412493E-011
   247.00000000000000        4.3986184299664248E-011
   248.00000000000000        4.3933476813918504E-011
   249.00000000000000        4.3881090167086507E-011
   250.00000000000000        4.3829021448968675E-011
   251.00000000000000        4.3777267781793751E-011
   252.00000000000000        4.3725826319766171E-011
   253.00000000000000        4.3674694248620072E-011
   254.00000000000000        4.3623868785180695E-011
   255.00000000000000        4.3573347176932419E-011
   256.00000000000000        4.3523126701594172E-011
   257.00000000000000        4.3473204666700854E-011
   258.00000000000000        4.3423578409192104E-011
   259.00000000000000        4.3374245295007144E-011
   260.00000000000000        4.3325202718686120E-011
   261.00000000000000        4.3276448102977850E-011
   262.00000000000000        4.3227978898453749E-011
   263.00000000000000        4.3179792583127599E-011
   264.00000000000000        4.3131886662081612E-011
   265.00000000000000        4.3084258667098575E-011
   266.00000000000000        4.3036906156299155E-011
   267.00000000000000        4.2989826713785306E-011
   268.00000000000000        4.2943017949289647E-011
   269.00000000000000        4.2896477497829382E-011
   270.00000000000000        4.2850203019366896E-011
   271.00000000000000        4.2804192198474395E-011
   272.00000000000000        4.2758442744004986E-011
   273.00000000000000        4.2712952388768036E-011
   274.00000000000000        4.2667718889210015E-011
   275.00000000000000        4.2622740025100488E-011
   276.00000000000000        4.2578013599222541E-011
   277.00000000000000        4.2533537437068381E-011
   278.00000000000000        4.2489309386539770E-011
   279.00000000000000        4.2445327317652887E-011
   280.00000000000000        4.2401589122247895E-011
   281.00000000000000        4.2358092713703039E-011
   282.00000000000000        4.2314836026653201E-011
   283.00000000000000        4.2271817016712798E-011
   284.00000000000000        4.2229033660203242E-011
   285.00000000000000        4.2186483953883923E-011
   286.00000000000000        4.2144165914688330E-011
   287.00000000000000        4.2102077579463638E-011
   288.00000000000000        4.2060217004714294E-011
   289.00000000000000        4.2018582266350021E-011
   290.00000000000000        4.1977171459437246E-011
   291.00000000000000        4.1935982697954728E-011
   292.00000000000000        4.1895014114552614E-011
   293.00000000000000        4.1854263860315712E-011
   294.00000000000000        4.1813730104529758E-011
   295.00000000000000        4.1773411034451691E-011
   296.00000000000000        4.1733304855083588E-011
   297.00000000000000        4.1693409788949711E-011
   298.00000000000000        4.1653724075877049E-011
   299.00000000000000        4.1614245972779477E-011
   300.00000000000000        4.1574973753445048E-011
   301.00000000000000        4.1535905708326288E-011
   302.00000000000000        4.1497040144334302E-011
   303.00000000000000        4.1458375384635247E-011
   304.00000000000000        4.1419909768450715E-011
   305.00000000000000        4.1381641650860506E-011
   306.00000000000000        4.1343569402608755E-011
   307.00000000000000        4.1305691409912801E-011
   308.00000000000000        4.1268006074275135E-011
   309.00000000000000        4.1230511812298147E-011
   310.00000000000000        4.1193207055501433E-011
   311.00000000000000        4.1156090250142314E-011
   312.00000000000000        4.1119159857038597E-011
   313.00000000000000        4.1082414351394318E-011
   314.00000000000000        4.1045852222628100E-011
   315.00000000000000        4.1009471974203825E-011
   316.00000000000000        4.0973272123464064E-011
   317.00000000000000        4.0937251201465983E-011
   318.00000000000000        4.0901407752819732E-011
   319.00000000000000        4.0865740335529007E-011
   320.00000000000000        4.0830247520834321E-011
   321.00000000000000        4.0794927893058404E-011
   322.00000000000000        4.0759780049453884E-011
   323.00000000000000        4.0724802600053504E-011
   324.00000000000000        4.0689994167522098E-011
   325.00000000000000        4.0655353387011020E-011
   326.00000000000000        4.0620878906014926E-011
   327.00000000000000        4.0586569384230256E-011
   328.00000000000000        4.0552423493416002E-011
   329.00000000000000        4.0518439917256597E-011
   330.00000000000000        4.0484617351226518E-011
   331.00000000000000        4.0450954502457339E-011
   332.00000000000000        4.0417450089606216E-011
   333.00000000000000        4.0384102842726764E-011
   334.00000000000000        4.0350911503141290E-011
   335.00000000000000        4.0317874823315440E-011
   336.00000000000000        4.0284991566734132E-011
   337.00000000000000        4.0252260507779885E-011
   338.00000000000000        4.0219680431612071E-011
   339.00000000000000        4.0187250134048827E-011
   340.00000000000000        4.0154968421450096E-011
   341.00000000000000        4.0122834110602359E-011
   342.00000000000000        4.0090846028605151E-011
   343.00000000000000        4.0059003012759424E-011
   344.00000000000000        4.0027303910456901E-011
   345.00000000000000        3.9995747579071521E-011
   346.00000000000000        3.9964332885852427E-011
   347.00000000000000        3.9933058707817855E-011
   348.00000000000000        3.9901923931651544E-011
   349.00000000000000        3.9870927453599384E-011
   350.00000000000000        3.9840068179368618E-011
   351.00000000000000        3.9809345024028019E-011
   352.00000000000000        3.9778756911908874E-011
   353.00000000000000        3.9748302776508576E-011
   354.00000000000000        3.9717981560394603E-011
   355.00000000000000        3.9687792215109881E-011
   356.00000000000000        3.9657733701080126E-011
   357.00000000000000        3.9627804987521770E-011
   358.00000000000000        3.9598005052351333E-011
   359.00000000000000        3.9568332882096370E-011
   360.00000000000000        3.9538787471807217E-011
   361.00000000000000        3.9509367824970022E-011
   362.00000000000000        3.9480072953421187E-011
   363.00000000000000        3.9450901877262915E-011
   364.00000000000000        3.9421853624779451E-011
   365.00000000000000        3.9392927232355243E-011
   366.00000000000000        3.9364121744393470E-011
   367.00000000000000        3.9335436213236033E-011
   368.00000000000000        3.9306869699084618E-011
   369.00000000000000        3.9278421269922765E-011
   370.00000000000000        3.9250090001438778E-011
   371.00000000000000        3.9221874976949964E-011
   372.00000000000000        3.9193775287327710E-011
   373.00000000000000        3.9165790030923667E-011
   374.00000000000000        3.9137918313496534E-011
   375.00000000000000        3.9110159248140389E-011
   376.00000000000000        3.9082511955213493E-011
   377.00000000000000        3.9054975562268195E-011
   378.00000000000000        3.9027549203981602E-011
   379.00000000000000        3.9000232022087557E-011
   380.00000000000000        3.8973023165308830E-011
   381.00000000000000        3.8945921789290838E-011
   382.00000000000000        3.8918927056535818E-011
   383.00000000000000        3.8892038136337836E-011
   384.00000000000000        3.8865254204718921E-011
   385.00000000000000        3.8838574444365712E-011
   386.00000000000000        3.8811998044567066E-011
   387.00000000000000        3.8785524201152286E-011
   388.00000000000000        3.8759152116430304E-011
   389.00000000000000        3.8732880999129503E-011
   390.00000000000000        3.8706710064338485E-011
   391.00000000000000        3.8680638533447254E-011
   392.00000000000000        3.8654665634089317E-011
   393.00000000000000        3.8628790600084540E-011
   394.00000000000000        3.8603012671382509E-011
   395.00000000000000        3.8577331094007023E-011
   396.00000000000000        3.8551745120000505E-011
   397.00000000000000        3.8526254007369989E-011
   398.00000000000000        3.8500857020032893E-011
   399.00000000000000        3.8475553427764199E-011
   400.00000000000000        3.8450342506143710E-011
   401.00000000000000        3.8425223536504271E-011
   402.00000000000000        3.8400195805880338E-011
   403.00000000000000        3.8375258606957620E-011
   404.00000000000000        3.8350411238022585E-011
   405.00000000000000        3.8325653002913301E-011
   406.00000000000000        3.8300983210970397E-011
   407.00000000000000        3.8276401176988727E-011
   408.00000000000000        3.8251906221169664E-011
   409.00000000000000        3.8227497669073856E-011
   410.00000000000000        3.8203174851574490E-011
   411.00000000000000        3.8178937104811271E-011
   412.00000000000000        3.8154783770144694E-011
   413.00000000000000        3.8130714194111075E-011
   414.00000000000000        3.8106727728377859E-011
   415.00000000000000        3.8082823729699737E-011
   416.00000000000000        3.8059001559874730E-011
   417.00000000000000        3.8035260585701501E-011
   418.00000000000000        3.8011600178936530E-011
   419.00000000000000        3.7988019716251967E-011
   420.00000000000000        3.7964518579194096E-011
   421.00000000000000        3.7941096154142011E-011
   422.00000000000000        3.7917751832266931E-011
   423.00000000000000        3.7894485009491996E-011
   424.00000000000000        3.7871295086452167E-011
   425.00000000000000        3.7848181468455000E-011
   426.00000000000000        3.7825143565441559E-011
   427.00000000000000        3.7802180791947830E-011
   428.00000000000000        3.7779292567066653E-011
   429.00000000000000        3.7756478314409790E-011
   430.00000000000000        3.7733737462070710E-011
   431.00000000000000        3.7711069442587615E-011
   432.00000000000000        3.7688473692906735E-011
   433.00000000000000        3.7665949654346340E-011
   434.00000000000000        3.7643496772560817E-011
   435.00000000000000        3.7621114497505212E-011
   436.00000000000000        3.7598802283400277E-011
   437.00000000000000        3.7576559588697623E-011
   438.00000000000000        3.7554385876045461E-011
   439.00000000000000        3.7532280612254652E-011
   440.00000000000000        3.7510243268265006E-011
   441.00000000000000        3.7488273319111911E-011
   442.00000000000000        3.7466370243893505E-011
   443.00000000000000        3.7444533525737950E-011
   444.00000000000000        3.7422762651771131E-011
   445.00000000000000        3.7401057113084822E-011
   446.00000000000000        3.7379416404704729E-011
   447.00000000000000        3.7357840025559410E-011
   448.00000000000000        3.7336327478449147E-011
   449.00000000000000        3.7314878270015220E-011
   450.00000000000000        3.7293491910709376E-011
   451.00000000000000        3.7272167914763971E-011
   452.00000000000000        3.7250905800161753E-011
   453.00000000000000        3.7229705088606626E-011
   454.00000000000000        3.7208565305494233E-011
   455.00000000000000        3.7187485979883051E-011
   456.00000000000000        3.7166466644465535E-011
   457.00000000000000        3.7145506835539970E-011
   458.00000000000000        3.7124606092981964E-011
   459.00000000000000        3.7103763960216827E-011
   460.00000000000000        3.7082979984191768E-011
   461.00000000000000        3.7062253715348709E-011
   462.00000000000000        3.7041584707596978E-011
   463.00000000000000        3.7020972518286489E-011
   464.00000000000000        3.7000416708181281E-011
   465.00000000000000        3.6979916841432865E-011
   466.00000000000000        3.6959472485554464E-011
   467.00000000000000        3.6939083211394766E-011
   468.00000000000000        3.6918748593112618E-011
   469.00000000000000        3.6898468208151178E-011
   470.00000000000000        3.6878241637213297E-011
   471.00000000000000        3.6858068464236041E-011
   472.00000000000000        3.6837948276366306E-011
   473.00000000000000        3.6817880663936150E-011
   474.00000000000000        3.6797865220438464E-011
   475.00000000000000        3.6777901542503120E-011
   476.00000000000000        3.6757989229872820E-011
   477.00000000000000        3.6738127885379682E-011
   478.00000000000000        3.6718317114921729E-011
   479.00000000000000        3.6698556527439594E-011
   480.00000000000000        3.6678845734893527E-011
   481.00000000000000        3.6659184352240627E-011
   482.00000000000000        3.6639571997412121E-011
   483.00000000000000        3.6620008291291023E-011
   484.00000000000000        3.6600492857689794E-011
   485.00000000000000        3.6581025323328366E-011
   486.00000000000000        3.6561605317812217E-011
   487.00000000000000        3.6542232473610809E-011
   488.00000000000000        3.6522906426036012E-011
   489.00000000000000        3.6503626813220740E-011
   490.00000000000000        3.6484393276097950E-011
   491.00000000000000        3.6465205458379696E-011
   492.00000000000000        3.6446063006536248E-011
   493.00000000000000        3.6426965569775560E-011
   494.00000000000000        3.6407912800022835E-011
   495.00000000000000        3.6388904351900291E-011
   496.00000000000000        3.6369939882707059E-011
   497.00000000000000        3.6351019052399271E-011
   498.00000000000000        3.6332141523570251E-011
   499.00000000000000        3.6313306961431009E-011
   500.00000000000000        3.6294515033790729E-011
