# Supplementary material for: Dynamics of HeHHe+ Rotational State Changes Induced by Collision with He: A Possible New Path in Early Universe Chemistry
Source: J Phys Chem A. 2021 Apr 26;125(17):3748–59. doi: 10.1021/acs.jpca.1c01820 (PMC8154607; doi:10.1021/acs.jpca.1c01820)
Supplement: Supplementary file 1 — jp1c01820_si_001.zip [file jp1c01820_si_001.zip › Supporting Information/S2-rot.inelastic rate coefficients/12to08.rate]

   5.0000000000000000        2.1492012196315014E-010
   6.0000000000000000        1.7499993532522163E-010
   7.0000000000000000        1.4740009369481799E-010
   8.0000000000000000        1.2813117154906516E-010
   9.0000000000000000        1.1464288032583159E-010
   10.000000000000000        1.0523184191695369E-010
   11.000000000000000        9.8725191563991194E-011
   12.000000000000000        9.4299228037721032E-011
   13.000000000000000        9.1368157375582862E-011
   14.000000000000000        8.9512014992745681E-011
   15.000000000000000        8.8428101981151489E-011
   16.000000000000000        8.7897402478303076E-011
   17.000000000000000        8.7760979430336144E-011
   18.000000000000000        8.7903217782925019E-011
   19.000000000000000        8.8239854048563997E-011
   20.000000000000000        8.8709388134744431E-011
   21.000000000000000        8.9266900549180214E-011
   22.000000000000000        8.9879587176278811E-011
   23.000000000000000        9.0523524181959113E-011
   24.000000000000000        9.1181316322433839E-011
   25.000000000000000        9.1840381425415574E-011
   26.000000000000000        9.2491694388339498E-011
   27.000000000000000        9.3128864191293565E-011
   28.000000000000000        9.3747453110623861E-011
   29.000000000000000        9.4344472752031464E-011
   30.000000000000000        9.4918009679989019E-011
   31.000000000000000        9.5466946414300223E-011
   32.000000000000000        9.5990752888875857E-011
   33.000000000000000        9.6489330179849197E-011
   34.000000000000000        9.6962893158717972E-011
   35.000000000000000        9.7411882241812000E-011
   36.000000000000000        9.7836896966580954E-011
   37.000000000000000        9.8238645995808154E-011
   38.000000000000000        9.8617909523841132E-011
   39.000000000000000        9.8975511070918165E-011
   40.000000000000000        9.9312296400703115E-011
   41.000000000000000        9.9629117852844599E-011
   42.000000000000000        9.9926822797824372E-011
   43.000000000000000        1.0020624523263098E-010
   44.000000000000000        1.0046819976990433E-010
   45.000000000000000        1.0071347744994169E-010
   46.000000000000000        1.0094284293885459E-010
   47.000000000000000        1.0115703277796252E-010
   48.000000000000000        1.0135675442714279E-010
   49.000000000000000        1.0154268590424182E-010
   50.000000000000000        1.0171547586821281E-010
   51.000000000000000        1.0187574402868100E-010
   52.000000000000000        1.0202408179165026E-010
   53.000000000000000        1.0216105307193211E-010
   54.000000000000000        1.0228719521902681E-010
   55.000000000000000        1.0240302001570384E-010
   56.000000000000000        1.0250901471823880E-010
   57.000000000000000        1.0260564311480938E-010
   58.000000000000000        1.0269334658440781E-010
   59.000000000000000        1.0277254514317668E-010
   60.000000000000000        1.0284363846860919E-010
   61.000000000000000        1.0290700689478411E-010
   62.000000000000000        1.0296301237392712E-010
   63.000000000000000        1.0301199940121391E-010
   64.000000000000000        1.0305429590098589E-010
   65.000000000000000        1.0309021407349594E-010
   66.000000000000000        1.0312005120202781E-010
   67.000000000000000        1.0314409042076711E-010
   68.000000000000000        1.0316260144419990E-010
   69.000000000000000        1.0317584125910003E-010
   70.000000000000000        1.0318405478036715E-010
   71.000000000000000        1.0318747547210689E-010
   72.000000000000000        1.0318632593542980E-010
   73.000000000000000        1.0318081846448359E-010
   74.000000000000000        1.0317115557224898E-010
   75.000000000000000        1.0315753048761282E-010
   76.000000000000000        1.0314012762521082E-010
   77.000000000000000        1.0311912302948783E-010
   78.000000000000000        1.0309468479437686E-010
   79.000000000000000        1.0306697345994435E-010
   80.000000000000000        1.0303614238728973E-010
   81.000000000000000        1.0300233811293043E-010
   82.000000000000000        1.0296570068383964E-010
   83.000000000000000        1.0292636397424698E-010
   84.000000000000000        1.0288445598525148E-010
   85.000000000000000        1.0284009912824004E-010
   86.000000000000000        1.0279341049304688E-010
   87.000000000000000        1.0274450210173899E-010
   88.000000000000000        1.0269348114885797E-010
   89.000000000000000        1.0264045022890362E-010
   90.000000000000000        1.0258550755179465E-010
   91.000000000000000        1.0252874714700098E-010
   92.000000000000000        1.0247025905699935E-010
   93.000000000000000        1.0241012952066395E-010
   94.000000000000000        1.0234844114716936E-010
   95.000000000000000        1.0228527308094516E-010
   96.000000000000000        1.0222070115819195E-010
   97.000000000000000        1.0215479805543574E-010
   98.000000000000000        1.0208763343056974E-010
   99.000000000000000        1.0201927405680559E-010
   100.00000000000000        1.0194978394992993E-010
   101.00000000000000        1.0187922448923946E-010
   102.00000000000000        1.0180765453250459E-010
   103.00000000000000        1.0173513052529083E-010
   104.00000000000000        1.0166170660494853E-010
   105.00000000000000        1.0158743469956012E-010
   106.00000000000000        1.0151236462212249E-010
   107.00000000000000        1.0143654416021843E-010
   108.00000000000000        1.0136001916142250E-010
   109.00000000000000        1.0128283361466942E-010
   110.00000000000000        1.0120502972779853E-010
   111.00000000000000        1.0112664800147895E-010
   112.00000000000000        1.0104772729970523E-010
   113.00000000000000        1.0096830491704291E-010
   114.00000000000000        1.0088841664279432E-010
   115.00000000000000        1.0080809682224391E-010
   116.00000000000000        1.0072737841513341E-010
   117.00000000000000        1.0064629305150950E-010
   118.00000000000000        1.0056487108507775E-010
   119.00000000000000        1.0048314164418802E-010
   120.00000000000000        1.0040113268057330E-010
   121.00000000000000        1.0031887101595132E-010
   122.00000000000000        1.0023638238659770E-010
   123.00000000000000        1.0015369148599053E-010
   124.00000000000000        1.0007082200562008E-010
   125.00000000000000        9.9987796674054207E-011
   126.00000000000000        9.9904637294345287E-011
   127.00000000000000        9.9821364779855655E-011
   128.00000000000000        9.9737999188580763E-011
   129.00000000000000        9.9654559756039178E-011
   130.00000000000000        9.9571064926798677E-011
   131.00000000000000        9.9487532384701793E-011
   132.00000000000000        9.9403979081851748E-011
   133.00000000000000        9.9320421266416629E-011
   134.00000000000000        9.9236874509305666E-011
   135.00000000000000        9.9153353729770071E-011
   136.00000000000000        9.9069873219975938E-011
   137.00000000000000        9.8986446668597632E-011
   138.00000000000000        9.8903087183473863E-011
   139.00000000000000        9.8819807313368831E-011
   140.00000000000000        9.8736619068878418E-011
   141.00000000000000        9.8653533942518096E-011
   142.00000000000000        9.8570562928029920E-011
   143.00000000000000        9.8487716538939848E-011
   144.00000000000000        9.8405004826400850E-011
   145.00000000000000        9.8322437396349142E-011
   146.00000000000000        9.8240023426005533E-011
   147.00000000000000        9.8157771679748528E-011
   148.00000000000000        9.8075690524383413E-011
   149.00000000000000        9.7993787943837129E-011
   150.00000000000000        9.7912071553297636E-011
   151.00000000000000        9.7830548612824582E-011
   152.00000000000000        9.7749226040450713E-011
   153.00000000000000        9.7668110424795028E-011
   154.00000000000000        9.7587208037208393E-011
   155.00000000000000        9.7506524843468889E-011
   156.00000000000000        9.7426066515046539E-011
   157.00000000000000        9.7345838439952507E-011
   158.00000000000000        9.7265845733191249E-011
   159.00000000000000        9.7186093246829767E-011
   160.00000000000000        9.7106585579699328E-011
   161.00000000000000        9.7027327086744015E-011
   162.00000000000000        9.6948321888029484E-011
   163.00000000000000        9.6869573877425324E-011
   164.00000000000000        9.6791086730973746E-011
   165.00000000000000        9.6712863914954712E-011
   166.00000000000000        9.6634908693661974E-011
   167.00000000000000        9.6557224136898534E-011
   168.00000000000000        9.6479813127202802E-011
   169.00000000000000        9.6402678366815717E-011
   170.00000000000000        9.6325822384398453E-011
   171.00000000000000        9.6249247541509628E-011
   172.00000000000000        9.6172956038850828E-011
   173.00000000000000        9.6096949922289735E-011
   174.00000000000000        9.6021231088668257E-011
   175.00000000000000        9.5945801291403285E-011
   176.00000000000000        9.5870662145888987E-011
   177.00000000000000        9.5795815134706158E-011
   178.00000000000000        9.5721261612646672E-011
   179.00000000000000        9.5647002811559257E-011
   180.00000000000000        9.5573039845023637E-011
   181.00000000000000        9.5499373712858203E-011
   182.00000000000000        9.5426005305467914E-011
   183.00000000000000        9.5352935408037902E-011
   184.00000000000000        9.5280164704578549E-011
   185.00000000000000        9.5207693781826655E-011
   186.00000000000000        9.5135523133008395E-011
   187.00000000000000        9.5063653161469263E-011
   188.00000000000000        9.4992084184174478E-011
   189.00000000000000        9.4920816435085318E-011
   190.00000000000000        9.4849850068416423E-011
   191.00000000000000        9.4779185161776697E-011
   192.00000000000000        9.4708821719198607E-011
   193.00000000000000        9.4638759674060301E-011
   194.00000000000000        9.4568998891904076E-011
   195.00000000000000        9.4499539173153494E-011
   196.00000000000000        9.4430380255735543E-011
   197.00000000000000        9.4361521817607603E-011
   198.00000000000000        9.4292963479196045E-011
   199.00000000000000        9.4224704805747019E-011
   200.00000000000000        9.4156745309593220E-011
   201.00000000000000        9.4089084452340574E-011
   202.00000000000000        9.4021721646976221E-011
   203.00000000000000        9.3954656259901230E-011
   204.00000000000000        9.3887887612890583E-011
   205.00000000000000        9.3821414984983171E-011
   206.00000000000000        9.3755237614303812E-011
   207.00000000000000        9.3689354699819863E-011
   208.00000000000000        9.3623765403035512E-011
   209.00000000000000        9.3558468849623527E-011
   210.00000000000000        9.3493464131000194E-011
   211.00000000000000        9.3428750305842221E-011
   212.00000000000000        9.3364326401549507E-011
   213.00000000000000        9.3300191415655069E-011
   214.00000000000000        9.3236344317183494E-011
   215.00000000000000        9.3172784047961461E-011
   216.00000000000000        9.3109509523879212E-011
   217.00000000000000        9.3046519636107673E-011
   218.00000000000000        9.2983813252270592E-011
   219.00000000000000        9.2921389217574358E-011
   220.00000000000000        9.2859246355896508E-011
   221.00000000000000        9.2797383470835237E-011
   222.00000000000000        9.2735799346719403E-011
   223.00000000000000        9.2674492749582861E-011
   224.00000000000000        9.2613462428102297E-011
   225.00000000000000        9.2552707114501828E-011
   226.00000000000000        9.2492225525422495E-011
   227.00000000000000        9.2432016362762227E-011
   228.00000000000000        9.2372078314483080E-011
   229.00000000000000        9.2312410055389575E-011
   230.00000000000000        9.2253010247878316E-011
   231.00000000000000        9.2193877542659694E-011
   232.00000000000000        9.2135010579453092E-011
   233.00000000000000        9.2076407987656424E-011
   234.00000000000000        9.2018068386990755E-011
   235.00000000000000        9.1959990388120645E-011
   236.00000000000000        9.1902172593252566E-011
   237.00000000000000        9.1844613596709673E-011
   238.00000000000000        9.1787311985486211E-011
   239.00000000000000        9.1730266339780219E-011
   240.00000000000000        9.1673475233507724E-011
   241.00000000000000        9.1616937234796107E-011
   242.00000000000000        9.1560650906460490E-011
   243.00000000000000        9.1504614806460845E-011
   244.00000000000000        9.1448827488343077E-011
   245.00000000000000        9.1393287501662822E-011
   246.00000000000000        9.1337993392393457E-011
   247.00000000000000        9.1282943703318749E-011
   248.00000000000000        9.1228136974410685E-011
   249.00000000000000        9.1173571743192668E-011
   250.00000000000000        9.1119246545089698E-011
   251.00000000000000        9.1065159913764198E-011
   252.00000000000000        9.1011310381439823E-011
   253.00000000000000        9.0957696479213042E-011
   254.00000000000000        9.0904316737351681E-011
   255.00000000000000        9.0851169685583846E-011
   256.00000000000000        9.0798253853374080E-011
   257.00000000000000        9.0745567770189772E-011
   258.00000000000000        9.0693109965757603E-011
   259.00000000000000        9.0640878970309082E-011
   260.00000000000000        9.0588873314817558E-011
   261.00000000000000        9.0537091531225754E-011
   262.00000000000000        9.0485532152664527E-011
   263.00000000000000        9.0434193713662664E-011
   264.00000000000000        9.0383074750349550E-011
   265.00000000000000        9.0332173800648724E-011
   266.00000000000000        9.0281489404465054E-011
   267.00000000000000        9.0231020103863411E-011
   268.00000000000000        9.0180764443241623E-011
   269.00000000000000        9.0130720969495078E-011
   270.00000000000000        9.0080888232176489E-011
   271.00000000000000        9.0031264783648079E-011
   272.00000000000000        8.9981849179228529E-011
   273.00000000000000        8.9932639977333421E-011
   274.00000000000000        8.9883635739610855E-011
   275.00000000000000        8.9834835031070721E-011
   276.00000000000000        8.9786236420209890E-011
   277.00000000000000        8.9737838479131262E-011
   278.00000000000000        8.9689639783658990E-011
   279.00000000000000        8.9641638913448030E-011
   280.00000000000000        8.9593834452090421E-011
   281.00000000000000        8.9546224987216133E-011
   282.00000000000000        8.9498809110590938E-011
   283.00000000000000        8.9451585418208277E-011
   284.00000000000000        8.9404552510380313E-011
   285.00000000000000        8.9357708991822381E-011
   286.00000000000000        8.9311053471735514E-011
   287.00000000000000        8.9264584563884985E-011
   288.00000000000000        8.9218300886675892E-011
   289.00000000000000        8.9172201063225018E-011
   290.00000000000000        8.9126283721430056E-011
   291.00000000000000        8.9080547494036002E-011
   292.00000000000000        8.9034991018697714E-011
   293.00000000000000        8.8989612938041468E-011
   294.00000000000000        8.8944411899722102E-011
   295.00000000000000        8.8899386556478719E-011
   296.00000000000000        8.8854535566187445E-011
   297.00000000000000        8.8809857591912303E-011
   298.00000000000000        8.8765351301953073E-011
   299.00000000000000        8.8721015369891365E-011
   300.00000000000000        8.8676848474635202E-011
   301.00000000000000        8.8632849300460347E-011
   302.00000000000000        8.8589016537050323E-011
   303.00000000000000        8.8545348879534719E-011
   304.00000000000000        8.8501845028525404E-011
   305.00000000000000        8.8458503690150834E-011
   306.00000000000000        8.8415323576088889E-011
   307.00000000000000        8.8372303403598151E-011
   308.00000000000000        8.8329441895547336E-011
   309.00000000000000        8.8286737780443509E-011
   310.00000000000000        8.8244189792458315E-011
   311.00000000000000        8.8201796671453528E-011
   312.00000000000000        8.8159557163004488E-011
   313.00000000000000        8.8117470018422968E-011
   314.00000000000000        8.8075533994777674E-011
   315.00000000000000        8.8033747854915051E-011
   316.00000000000000        8.7992110367477483E-011
   317.00000000000000        8.7950620306920817E-011
   318.00000000000000        8.7909276453531400E-011
   319.00000000000000        8.7868077593440759E-011
   320.00000000000000        8.7827022518640740E-011
   321.00000000000000        8.7786110026996207E-011
   322.00000000000000        8.7745338922257971E-011
   323.00000000000000        8.7704708014073905E-011
   324.00000000000000        8.7664216117999694E-011
   325.00000000000000        8.7623862055508469E-011
   326.00000000000000        8.7583644653999410E-011
   327.00000000000000        8.7543562746806190E-011
   328.00000000000000        8.7503615173203782E-011
   329.00000000000000        8.7463800778415056E-011
   330.00000000000000        8.7424118413616394E-011
   331.00000000000000        8.7384566935942687E-011
   332.00000000000000        8.7345145208491671E-011
   333.00000000000000        8.7305852100327253E-011
   334.00000000000000        8.7266686486482805E-011
   335.00000000000000        8.7227647247962896E-011
   336.00000000000000        8.7188733271745269E-011
   337.00000000000000        8.7149943450782185E-011
   338.00000000000000        8.7111276684000117E-011
   339.00000000000000        8.7072731876300235E-011
   340.00000000000000        8.7034307938557607E-011
   341.00000000000000        8.6996003787619753E-011
   342.00000000000000        8.6957818346305287E-011
   343.00000000000000        8.6919750543401330E-011
   344.00000000000000        8.6881799313660904E-011
   345.00000000000000        8.6843963597799914E-011
   346.00000000000000        8.6806242342493070E-011
   347.00000000000000        8.6768634500370187E-011
   348.00000000000000        8.6731139030011288E-011
   349.00000000000000        8.6693754895941599E-011
   350.00000000000000        8.6656481068626450E-011
   351.00000000000000        8.6619316524464988E-011
   352.00000000000000        8.6582260245784104E-011
   353.00000000000000        8.6545311220832113E-011
   354.00000000000000        8.6508468443771194E-011
   355.00000000000000        8.6471730914670475E-011
   356.00000000000000        8.6435097639497979E-011
   357.00000000000000        8.6398567630112832E-011
   358.00000000000000        8.6362139904256423E-011
   359.00000000000000        8.6325813485544028E-011
   360.00000000000000        8.6289587403455593E-011
   361.00000000000000        8.6253460693326123E-011
   362.00000000000000        8.6217432396336280E-011
   363.00000000000000        8.6181501559502046E-011
   364.00000000000000        8.6145667235664539E-011
   365.00000000000000        8.6109928483479414E-011
   366.00000000000000        8.6074284367405889E-011
   367.00000000000000        8.6038733957695476E-011
   368.00000000000000        8.6003276330380762E-011
   369.00000000000000        8.5967910567263439E-011
   370.00000000000000        8.5932635755902327E-011
   371.00000000000000        8.5897450989601503E-011
   372.00000000000000        8.5862355367397165E-011
   373.00000000000000        8.5827347994045576E-011
   374.00000000000000        8.5792427980009450E-011
   375.00000000000000        8.5757594441445281E-011
   376.00000000000000        8.5722846500189490E-011
   377.00000000000000        8.5688183283745188E-011
   378.00000000000000        8.5653603925267730E-011
   379.00000000000000        8.5619107563551320E-011
   380.00000000000000        8.5584693343013943E-011
   381.00000000000000        8.5550360413683576E-011
   382.00000000000000        8.5516107931182923E-011
   383.00000000000000        8.5481935056714628E-011
   384.00000000000000        8.5447840957046553E-011
   385.00000000000000        8.5413824804495885E-011
   386.00000000000000        8.5379885776914138E-011
   387.00000000000000        8.5346023057671349E-011
   388.00000000000000        8.5312235835639909E-011
   389.00000000000000        8.5278523305179145E-011
   390.00000000000000        8.5244884666118695E-011
   391.00000000000000        8.5211319123742317E-011
   392.00000000000000        8.5177825888771384E-011
   393.00000000000000        8.5144404177348091E-011
   394.00000000000000        8.5111053211018903E-011
   395.00000000000000        8.5077772216717196E-011
   396.00000000000000        8.5044560426746310E-011
   397.00000000000000        8.5011417078762389E-011
   398.00000000000000        8.4978341415756969E-011
   399.00000000000000        8.4945332686038973E-011
   400.00000000000000        8.4912390143217525E-011
   401.00000000000000        8.4879513046183993E-011
   402.00000000000000        8.4846700659093755E-011
   403.00000000000000        8.4813952251348493E-011
   404.00000000000000        8.4781267097577745E-011
   405.00000000000000        8.4748644477620610E-011
   406.00000000000000        8.4716083676507273E-011
   407.00000000000000        8.4683583984440487E-011
   408.00000000000000        8.4651144696776805E-011
   409.00000000000000        8.4618765114007957E-011
   410.00000000000000        8.4586444541741629E-011
   411.00000000000000        8.4554182290682775E-011
   412.00000000000000        8.4521977676614296E-011
   413.00000000000000        8.4489830020377946E-011
   414.00000000000000        8.4457738647854872E-011
   415.00000000000000        8.4425702889946367E-011
   416.00000000000000        8.4393722082554185E-011
   417.00000000000000        8.4361795566561297E-011
   418.00000000000000        8.4329922687811770E-011
   419.00000000000000        8.4298102797091102E-011
   420.00000000000000        8.4266335250106816E-011
   421.00000000000000        8.4234619407467955E-011
   422.00000000000000        8.4202954634665327E-011
   423.00000000000000        8.4171340302051466E-011
   424.00000000000000        8.4139775784820356E-011
   425.00000000000000        8.4108260462987488E-011
   426.00000000000000        8.4076793721368986E-011
   427.00000000000000        8.4045374949561986E-011
   428.00000000000000        8.4014003541923623E-011
   429.00000000000000        8.3982678897550740E-011
   430.00000000000000        8.3951400420259604E-011
   431.00000000000000        8.3920167518564701E-011
   432.00000000000000        8.3888979605658807E-011
   433.00000000000000        8.3857836099391592E-011
   434.00000000000000        8.3826736422249516E-011
   435.00000000000000        8.3795680001334331E-011
   436.00000000000000        8.3764666268342828E-011
   437.00000000000000        8.3733694659545538E-011
   438.00000000000000        8.3702764615766042E-011
   439.00000000000000        8.3671875582359705E-011
   440.00000000000000        8.3641027009192962E-011
   441.00000000000000        8.3610218350622170E-011
   442.00000000000000        8.3579449065472220E-011
   443.00000000000000        8.3548718617015831E-011
   444.00000000000000        8.3518026472952261E-011
   445.00000000000000        8.3487372105385830E-011
   446.00000000000000        8.3456754990805134E-011
   447.00000000000000        8.3426174610061604E-011
   448.00000000000000        8.3395630448348101E-011
   449.00000000000000        8.3365121995177854E-011
   450.00000000000000        8.3334648744363218E-011
   451.00000000000000        8.3304210193994119E-011
   452.00000000000000        8.3273805846416626E-011
   453.00000000000000        8.3243435208212153E-011
   454.00000000000000        8.3213097790175370E-011
   455.00000000000000        8.3182793107293604E-011
   456.00000000000000        8.3152520678724543E-011
   457.00000000000000        8.3122280027775734E-011
   458.00000000000000        8.3092070681882500E-011
   459.00000000000000        8.3061892172587140E-011
   460.00000000000000        8.3031744035516934E-011
   461.00000000000000        8.3001625810363125E-011
   462.00000000000000        8.2971537040859453E-011
   463.00000000000000        8.2941477274760635E-011
   464.00000000000000        8.2911446063821090E-011
   465.00000000000000        8.2881442963773497E-011
   466.00000000000000        8.2851467534307304E-011
   467.00000000000000        8.2821519339047719E-011
   468.00000000000000        8.2791597945533683E-011
   469.00000000000000        8.2761702925197309E-011
   470.00000000000000        8.2731833853341828E-011
   471.00000000000000        8.2701990309120750E-011
   472.00000000000000        8.2672171875516385E-011
   473.00000000000000        8.2642378139318465E-011
   474.00000000000000        8.2612608691102958E-011
   475.00000000000000        8.2582863125210736E-011
   476.00000000000000        8.2553141039726473E-011
   477.00000000000000        8.2523442036457378E-011
   478.00000000000000        8.2493765720911827E-011
   479.00000000000000        8.2464111702278531E-011
   480.00000000000000        8.2434479593405116E-011
   481.00000000000000        8.2404869010777085E-011
   482.00000000000000        8.2375279574496800E-011
   483.00000000000000        8.2345710908262392E-011
   484.00000000000000        8.2316162639346650E-011
   485.00000000000000        8.2286634398576374E-011
   486.00000000000000        8.2257125820310771E-011
   487.00000000000000        8.2227636542421298E-011
   488.00000000000000        8.2198166206270164E-011
   489.00000000000000        8.2168714456689835E-011
   490.00000000000000        8.2139280941962054E-011
   491.00000000000000        8.2109865313797138E-011
   492.00000000000000        8.2080467227313259E-011
   493.00000000000000        8.2051086341015700E-011
   494.00000000000000        8.2021722316776238E-011
   495.00000000000000        8.1992374819812676E-011
   496.00000000000000        8.1963043518667783E-011
   497.00000000000000        8.1933728085189575E-011
   498.00000000000000        8.1904428194510054E-011
   499.00000000000000        8.1875143525025494E-011
   500.00000000000000        8.1845873758375286E-011
