# Supplementary material for: Dynamics of HeHHe+ Rotational State Changes Induced by Collision with He: A Possible New Path in Early Universe Chemistry
Source: J Phys Chem A. 2021 Apr 26;125(17):3748–59. doi: 10.1021/acs.jpca.1c01820 (PMC8154607; doi:10.1021/acs.jpca.1c01820)
Supplement: Supplementary file 1 — jp1c01820_si_001.zip [file jp1c01820_si_001.zip › Supporting Information/S2-rot.inelastic rate coefficients/02to14.rate]

   5.0000000000000000        1.8297209479392031E-070
   6.0000000000000000        1.8760216847445037E-060
   7.0000000000000000        2.6311662931422493E-053
   8.0000000000000000        6.0161326671880775E-048
   9.0000000000000000        8.8600639110610201E-044
   10.000000000000000        1.9140447857481741E-040
   11.000000000000000        1.0235648932513551E-037
   12.000000000000000        1.9203474345213270E-035
   13.000000000000000        1.6092024870567177E-033
   14.000000000000000        7.1571547873755205E-032
   15.000000000000000        1.9175471939352666E-030
   16.000000000000000        3.4031465903834070E-029
   17.000000000000000        4.3023360240287420E-028
   18.000000000000000        4.0998928513667197E-027
   19.000000000000000        3.0794714252651224E-026
   20.000000000000000        1.8894303605538698E-025
   21.000000000000000        9.7476094062059285E-025
   22.000000000000000        4.3296800863148557E-024
   23.000000000000000        1.6884736226841170E-023
   24.000000000000000        5.8760890291178744E-023
   25.000000000000000        1.8500367544311825E-022
   26.000000000000000        5.3308654644826970E-022
   27.000000000000000        1.4197847808163760E-021
   28.000000000000000        3.5247189355050765E-021
   29.000000000000000        8.2161185423109947E-021
   30.000000000000000        1.8096307252877786E-020
   31.000000000000000        3.7868755538671414E-020
   32.000000000000000        7.5653310815834392E-020
   33.000000000000000        1.4489896324261864E-019
   34.000000000000000        2.6706164856917486E-019
   35.000000000000000        4.7522571556515147E-019
   36.000000000000000        8.1884986508768120E-019
   37.000000000000000        1.3698103805941734E-018
   38.000000000000000        2.2298959291827359E-018
   39.000000000000000        3.5398795805242641E-018
   40.000000000000000        5.4902561994868267E-018
   41.000000000000000        8.3336888641329607E-018
   42.000000000000000        1.2399158711893412E-017
   43.000000000000000        1.8107761101274558E-017
   44.000000000000000        2.5990039682639085E-017
   45.000000000000000        3.6704701224822969E-017
   46.000000000000000        5.1058509872876977E-017
   47.000000000000000        7.0027121555675282E-017
   48.000000000000000        9.4776588722116510E-017
   49.000000000000000        1.2668524321296569E-016
   50.000000000000000        1.6736565119313732E-016
   51.000000000000000        2.1868632860900054E-016
   52.000000000000000        2.8279290819876197E-016
   53.000000000000000        3.6212845900790650E-016
   54.000000000000000        4.5945267578611509E-016
   55.000000000000000        5.7785967757670454E-016
   56.000000000000000        7.2079418119391323E-016
   57.000000000000000        8.9206584503960208E-016
   58.000000000000000        1.0958616107875847E-015
   59.000000000000000        1.3367559038702786E-015
   60.000000000000000        1.6197185875342639E-015
   61.000000000000000        1.9501205986876235E-015
   62.000000000000000        2.3337372261550155E-015
   63.000000000000000        2.7767490227156751E-015
   64.000000000000000        3.2857403709700977E-015
   65.000000000000000        3.8676957493190696E-015
   66.000000000000000        4.5299937679025942E-015
   67.000000000000000        5.2803990650877455E-015
   68.000000000000000        6.1270521729470972E-015
   69.000000000000000        7.0784574751374005E-015
   70.000000000000000        8.1434693927343756E-015
   71.000000000000000        9.3312769430154021E-015
   72.000000000000000        1.0651386823055585E-014
   73.000000000000000        1.2113605174492414E-014
   74.000000000000000        1.3728018188114991E-014
   75.000000000000000        1.5504971707256117E-014
   76.000000000000000        1.7455049987524093E-014
   77.000000000000000        1.9589053767420172E-014
   78.000000000000000        2.1917977800061772E-014
   79.000000000000000        2.4452987990771666E-014
   80.000000000000000        2.7205398278897753E-014
   81.000000000000000        3.0186647395076668E-014
   82.000000000000000        3.3408275617416377E-014
   83.000000000000000        3.6881901641905548E-014
   84.000000000000000        4.0619199673898085E-014
   85.000000000000000        4.4631876838896672E-014
   86.000000000000000        4.8931651002180556E-014
   87.000000000000000        5.3530229078187504E-014
   88.000000000000000        5.8439285902048660E-014
   89.000000000000000        6.3670443727365320E-014
   90.000000000000000        6.9235252406258267E-014
   91.000000000000000        7.5145170299972209E-014
   92.000000000000000        8.1411545960911705E-014
   93.000000000000000        8.8045600619949312E-014
   94.000000000000000        9.5058411506215138E-014
   95.000000000000000        1.0246089602034302E-013
   96.000000000000000        1.1026379677634716E-013
   97.000000000000000        1.1847766752190978E-013
   98.000000000000000        1.2711285994189934E-013
   99.000000000000000        1.3617951134538075E-013
   100.00000000000000        1.4568753323223706E-013
   101.00000000000000        1.5564660073176399E-013
   102.00000000000000        1.6606614290222877E-013
   103.00000000000000        1.7695533387737260E-013
   104.00000000000000        1.8832308484317492E-013
   105.00000000000000        2.0017803682586491E-013
   106.00000000000000        2.1252855427014142E-013
   107.00000000000000        2.2538271938483247E-013
   108.00000000000000        2.3874832723176925E-013
   109.00000000000000        2.5263288153244073E-013
   110.00000000000000        2.6704359116602913E-013
   111.00000000000000        2.8198736733167231E-013
   112.00000000000000        2.9747082134724172E-013
   113.00000000000000        3.1350026305656141E-013
   114.00000000000000        3.3008169981677416E-013
   115.00000000000000        3.4722083603750927E-013
   116.00000000000000        3.6492307324358944E-013
   117.00000000000000        3.8319351063319721E-013
   118.00000000000000        4.0203694610373902E-013
   119.00000000000000        4.2145787771803299E-013
   120.00000000000000        4.4146050558394008E-013
   121.00000000000000        4.6204873412109545E-013
   122.00000000000000        4.8322617468903125E-013
   123.00000000000000        5.0499614855163125E-013
   124.00000000000000        5.2736169015357920E-013
   125.00000000000000        5.5032555068521917E-013
   126.00000000000000        5.7389020191298937E-013
   127.00000000000000        5.9805784025343479E-013
   128.00000000000000        6.2283039106957939E-013
   129.00000000000000        6.4820951316928498E-013
   130.00000000000000        6.7419660348604611E-013
   131.00000000000000        7.0079280192350318E-013
   132.00000000000000        7.2799899634579268E-013
   133.00000000000000        7.5581582769666748E-013
   134.00000000000000        7.8424369523113435E-013
   135.00000000000000        8.1328276184417878E-013
   136.00000000000000        8.4293295948190735E-013
   137.00000000000000        8.7319399462123103E-013
   138.00000000000000        9.0406535380496624E-013
   139.00000000000000        9.3554630921996500E-013
   140.00000000000000        9.6763592430659805E-013
   141.00000000000000        1.0003330593886179E-012
   142.00000000000000        1.0336363773131011E-012
   143.00000000000000        1.0675443490908148E-012
   144.00000000000000        1.1020552595279887E-012
   145.00000000000000        1.1371672128410760E-012
   146.00000000000000        1.1728781382466635E-012
   147.00000000000000        1.2091857955192620E-012
   148.00000000000000        1.2460877805102341E-012
   149.00000000000000        1.2835815306216373E-012
   150.00000000000000        1.3216643302292320E-012
   151.00000000000000        1.3603333160494025E-012
   152.00000000000000        1.3995854824451767E-012
   153.00000000000000        1.4394176866669058E-012
   154.00000000000000        1.4798266540236650E-012
   155.00000000000000        1.5208089829817293E-012
   156.00000000000000        1.5623611501868859E-012
   157.00000000000000        1.6044795154076856E-012
   158.00000000000000        1.6471603263970604E-012
   159.00000000000000        1.6903997236700254E-012
   160.00000000000000        1.7341937451954911E-012
   161.00000000000000        1.7785383310004963E-012
   162.00000000000000        1.8234293276853805E-012
   163.00000000000000        1.8688624928487271E-012
   164.00000000000000        1.9148334994210606E-012
   165.00000000000000        1.9613379399065570E-012
   166.00000000000000        2.0083713305321942E-012
   167.00000000000000        2.0559291153039282E-012
   168.00000000000000        2.1040066699697387E-012
   169.00000000000000        2.1525993058894354E-012
   170.00000000000000        2.2017022738113696E-012
   171.00000000000000        2.2513107675562797E-012
   172.00000000000000        2.3014199276085921E-012
   173.00000000000000        2.3520248446157601E-012
   174.00000000000000        2.4031205627961188E-012
   175.00000000000000        2.4547020832560421E-012
   176.00000000000000        2.5067643672171519E-012
   177.00000000000000        2.5593023391544520E-012
   178.00000000000000        2.6123108898463292E-012
   179.00000000000000        2.6657848793374726E-012
   180.00000000000000        2.7197191398157470E-012
   181.00000000000000        2.7741084784041925E-012
   182.00000000000000        2.8289476798693205E-012
   183.00000000000000        2.8842315092469557E-012
   184.00000000000000        2.9399547143868823E-012
   185.00000000000000        2.9961120284176035E-012
   186.00000000000000        3.0526981721325775E-012
   187.00000000000000        3.1097078562992728E-012
   188.00000000000000        3.1671357838924199E-012
   189.00000000000000        3.2249766522529168E-012
   190.00000000000000        3.2832251551737364E-012
   191.00000000000000        3.3418759849143368E-012
   192.00000000000000        3.4009238341449718E-012
   193.00000000000000        3.4603633978223606E-012
   194.00000000000000        3.5201893749981774E-012
   195.00000000000000        3.5803964705617749E-012
   196.00000000000000        3.6409793969186607E-012
   197.00000000000000        3.7019328756060780E-012
   198.00000000000000        3.7632516388472085E-012
   199.00000000000000        3.8249304310453685E-012
   200.00000000000000        3.8869640102196857E-012
   201.00000000000000        3.9493471493835860E-012
   202.00000000000000        4.0120746378675713E-012
   203.00000000000000        4.0751412825875972E-012
   204.00000000000000        4.1385419092604927E-012
   205.00000000000000        4.2022713635677209E-012
   206.00000000000000        4.2663245122688387E-012
   207.00000000000000        4.3306962442660179E-012
   208.00000000000000        4.3953814716208358E-012
   209.00000000000000        4.4603751305247087E-012
   210.00000000000000        4.5256721822242381E-012
   211.00000000000000        4.5912676139025840E-012
   212.00000000000000        4.6571564395182967E-012
   213.00000000000000        4.7233337006026418E-012
   214.00000000000000        4.7897944670166510E-012
   215.00000000000000        4.8565338376691345E-012
   216.00000000000000        4.9235469411966784E-012
   217.00000000000000        4.9908289366068407E-012
   218.00000000000000        5.0583750138855849E-012
   219.00000000000000        5.1261803945700865E-012
   220.00000000000000        5.1942403322878963E-012
   221.00000000000000        5.2625501132635763E-012
   222.00000000000000        5.3311050567937207E-012
   223.00000000000000        5.3999005156914639E-012
   224.00000000000000        5.4689318767013567E-012
   225.00000000000000        5.5381945608855984E-012
   226.00000000000000        5.6076840239825304E-012
   227.00000000000000        5.6773957567383393E-012
   228.00000000000000        5.7473252852127935E-012
   229.00000000000000        5.8174681710599243E-012
   230.00000000000000        5.8878200117844579E-012
   231.00000000000000        5.9583764409748685E-012
   232.00000000000000        6.0291331285138038E-012
   233.00000000000000        6.1000857807666918E-012
   234.00000000000000        6.1712301407493014E-012
   235.00000000000000        6.2425619882749830E-012
   236.00000000000000        6.3140771400823275E-012
   237.00000000000000        6.3857714499439191E-012
   238.00000000000000        6.4576408087569302E-012
   239.00000000000000        6.5296811446161697E-012
   240.00000000000000        6.6018884228702811E-012
   241.00000000000000        6.6742586461616751E-012
   242.00000000000000        6.7467878544508938E-012
   243.00000000000000        6.8194721250259038E-012
   244.00000000000000        6.8923075724970120E-012
   245.00000000000000        6.9652903487778696E-012
   246.00000000000000        7.0384166430532058E-012
   247.00000000000000        7.1116826817337815E-012
   248.00000000000000        7.1850847283990825E-012
   249.00000000000000        7.2586190837282663E-012
   250.00000000000000        7.3322820854198879E-012
   251.00000000000000        7.4060701081008219E-012
   252.00000000000000        7.4799795632248868E-012
   253.00000000000000        7.5540068989616172E-012
   254.00000000000000        7.6281486000756058E-012
   255.00000000000000        7.7024011877968854E-012
   256.00000000000000        7.7767612196826439E-012
   257.00000000000000        7.8512252894708668E-012
   258.00000000000000        7.9257900269260568E-012
   259.00000000000000        8.0004520976776508E-012
   260.00000000000000        8.0752082030512601E-012
   261.00000000000000        8.1500550798932993E-012
   262.00000000000000        8.2249895003891883E-012
   263.00000000000000        8.3000082718755018E-012
   264.00000000000000        8.3751082366464757E-012
   265.00000000000000        8.4502862717550159E-012
   266.00000000000000        8.5255392888086410E-012
   267.00000000000000        8.6008642337605780E-012
   268.00000000000000        8.6762580866963631E-012
   269.00000000000000        8.7517178616161072E-012
   270.00000000000000        8.8272406062127922E-012
   271.00000000000000        8.9028234016467964E-012
   272.00000000000000        8.9784633623168882E-012
   273.00000000000000        9.0541576356279870E-012
   274.00000000000000        9.1299034017558210E-012
   275.00000000000000        9.2056978734087891E-012
   276.00000000000000        9.2815382955872130E-012
   277.00000000000000        9.3574219453401122E-012
   278.00000000000000        9.4333461315198361E-012
   279.00000000000000        9.5093081945346539E-012
   280.00000000000000        9.5853055060994589E-012
   281.00000000000000        9.6613354689848443E-012
   282.00000000000000        9.7373955167646996E-012
   283.00000000000000        9.8134831135624231E-012
   284.00000000000000        9.8895957537959869E-012
   285.00000000000000        9.9657309619220378E-012
   286.00000000000000        1.0041886292179007E-011
   287.00000000000000        1.0118059328329588E-011
   288.00000000000000        1.0194247683402541E-011
   289.00000000000000        1.0270448999434111E-011
   290.00000000000000        1.0346660947209012E-011
   291.00000000000000        1.0422881226001227E-011
   292.00000000000000        1.0499107563314762E-011
   293.00000000000000        1.0575337714624244E-011
   294.00000000000000        1.0651569463115763E-011
   295.00000000000000        1.0727800619427902E-011
   296.00000000000000        1.0804029021393009E-011
   297.00000000000000        1.0880252533778910E-011
   298.00000000000000        1.0956469048031115E-011
   299.00000000000000        1.1032676482015580E-011
   300.00000000000000        1.1108872779762118E-011
   301.00000000000000        1.1185055911208536E-011
   302.00000000000000        1.1261223871945632E-011
   303.00000000000000        1.1337374682962964E-011
   304.00000000000000        1.1413506390395658E-011
   305.00000000000000        1.1489617065272167E-011
   306.00000000000000        1.1565704803263115E-011
   307.00000000000000        1.1641767724431287E-011
   308.00000000000000        1.1717803972982738E-011
   309.00000000000000        1.1793811717019225E-011
   310.00000000000000        1.1869789148291818E-011
   311.00000000000000        1.1945734481955945E-011
   312.00000000000000        1.2021645956327718E-011
   313.00000000000000        1.2097521832641734E-011
   314.00000000000000        1.2173360394810322E-011
   315.00000000000000        1.2249159949184277E-011
   316.00000000000000        1.2324918824315087E-011
   317.00000000000000        1.2400635370718778E-011
   318.00000000000000        1.2476307960641336E-011
   319.00000000000000        1.2551934987825732E-011
   320.00000000000000        1.2627514867280571E-011
   321.00000000000000        1.2703046035050479E-011
   322.00000000000000        1.2778526947988143E-011
   323.00000000000000        1.2853956083528069E-011
   324.00000000000000        1.2929331939462102E-011
   325.00000000000000        1.3004653033716675E-011
   326.00000000000000        1.3079917904131812E-011
   327.00000000000000        1.3155125108242018E-011
   328.00000000000000        1.3230273223058815E-011
   329.00000000000000        1.3305360844855259E-011
   330.00000000000000        1.3380386588952126E-011
   331.00000000000000        1.3455349089506097E-011
   332.00000000000000        1.3530246999299600E-011
   333.00000000000000        1.3605078989532685E-011
   334.00000000000000        1.3679843749616633E-011
   335.00000000000000        1.3754539986969498E-011
   336.00000000000000        1.3829166426813464E-011
   337.00000000000000        1.3903721811974108E-011
   338.00000000000000        1.3978204902681547E-011
   339.00000000000000        1.4052614476373411E-011
   340.00000000000000        1.4126949327499759E-011
   341.00000000000000        1.4201208267329789E-011
   342.00000000000000        1.4275390123760488E-011
   343.00000000000000        1.4349493741127142E-011
   344.00000000000000        1.4423517980015711E-011
   345.00000000000000        1.4497461717076990E-011
   346.00000000000000        1.4571323844842811E-011
   347.00000000000000        1.4645103271543956E-011
   348.00000000000000        1.4718798920929915E-011
   349.00000000000000        1.4792409732090617E-011
   350.00000000000000        1.4865934659279868E-011
   351.00000000000000        1.4939372671740717E-011
   352.00000000000000        1.5012722753532554E-011
   353.00000000000000        1.5085983903360135E-011
   354.00000000000000        1.5159155134404325E-011
   355.00000000000000        1.5232235474154680E-011
   356.00000000000000        1.5305223964243831E-011
   357.00000000000000        1.5378119660283604E-011
   358.00000000000000        1.5450921631702974E-011
   359.00000000000000        1.5523628961587719E-011
   360.00000000000000        1.5596240746521870E-011
   361.00000000000000        1.5668756096430882E-011
   362.00000000000000        1.5741174134426515E-011
   363.00000000000000        1.5813493996653446E-011
   364.00000000000000        1.5885714832137622E-011
   365.00000000000000        1.5957835802636254E-011
   366.00000000000000        1.6029856082489487E-011
   367.00000000000000        1.6101774858473787E-011
   368.00000000000000        1.6173591329656942E-011
   369.00000000000000        1.6245304707254732E-011
   370.00000000000000        1.6316914214489168E-011
   371.00000000000000        1.6388419086448481E-011
   372.00000000000000        1.6459818569948537E-011
   373.00000000000000        1.6531111923395949E-011
   374.00000000000000        1.6602298416652802E-011
   375.00000000000000        1.6673377330902818E-011
   376.00000000000000        1.6744347958519129E-011
   377.00000000000000        1.6815209602933625E-011
   378.00000000000000        1.6885961578507807E-011
   379.00000000000000        1.6956603210405020E-011
   380.00000000000000        1.7027133834464401E-011
   381.00000000000000        1.7097552797076137E-011
   382.00000000000000        1.7167859455058171E-011
   383.00000000000000        1.7238053175534554E-011
   384.00000000000000        1.7308133335814964E-011
   385.00000000000000        1.7378099323275900E-011
   386.00000000000000        1.7447950535243056E-011
   387.00000000000000        1.7517686378875294E-011
   388.00000000000000        1.7587306271049813E-011
   389.00000000000000        1.7656809638248848E-011
   390.00000000000000        1.7726195916447550E-011
   391.00000000000000        1.7795464551003377E-011
   392.00000000000000        1.7864614996546655E-011
   393.00000000000000        1.7933646716872537E-011
   394.00000000000000        1.8002559184834215E-011
   395.00000000000000        1.8071351882237460E-011
   396.00000000000000        1.8140024299736339E-011
   397.00000000000000        1.8208575936730299E-011
   398.00000000000000        1.8277006301262379E-011
   399.00000000000000        1.8345314909918690E-011
   400.00000000000000        1.8413501287729182E-011
   401.00000000000000        1.8481564968069448E-011
   402.00000000000000        1.8549505492563829E-011
   403.00000000000000        1.8617322410989716E-011
   404.00000000000000        1.8685015281182827E-011
   405.00000000000000        1.8752583668943864E-011
   406.00000000000000        1.8820027147946121E-011
   407.00000000000000        1.8887345299644314E-011
   408.00000000000000        1.8954537713184431E-011
   409.00000000000000        1.9021603985314737E-011
   410.00000000000000        1.9088543720297825E-011
   411.00000000000000        1.9155356529823748E-011
   412.00000000000000        1.9222042032924201E-011
   413.00000000000000        1.9288599855887678E-011
   414.00000000000000        1.9355029632175825E-011
   415.00000000000000        1.9421331002340532E-011
   416.00000000000000        1.9487503613942361E-011
   417.00000000000000        1.9553547121469704E-011
   418.00000000000000        1.9619461186258971E-011
   419.00000000000000        1.9685245476415847E-011
   420.00000000000000        1.9750899666737444E-011
   421.00000000000000        1.9816423438635305E-011
   422.00000000000000        1.9881816480059495E-011
   423.00000000000000        1.9947078485423475E-011
   424.00000000000000        2.0012209155530001E-011
   425.00000000000000        2.0077208197497838E-011
   426.00000000000000        2.0142075324689341E-011
   427.00000000000000        2.0206810256639019E-011
   428.00000000000000        2.0271412718982828E-011
   429.00000000000000        2.0335882443388398E-011
   430.00000000000000        2.0400219167486130E-011
   431.00000000000000        2.0464422634800994E-011
   432.00000000000000        2.0528492594685285E-011
   433.00000000000000        2.0592428802252112E-011
   434.00000000000000        2.0656231018309703E-011
   435.00000000000000        2.0719899009296512E-011
   436.00000000000000        2.0783432547217090E-011
   437.00000000000000        2.0846831409578665E-011
   438.00000000000000        2.0910095379328646E-011
   439.00000000000000        2.0973224244792706E-011
   440.00000000000000        2.1036217799613674E-011
   441.00000000000000        2.1099075842691208E-011
   442.00000000000000        2.1161798178122018E-011
   443.00000000000000        2.1224384615141021E-011
   444.00000000000000        2.1286834968063067E-011
   445.00000000000000        2.1349149056225320E-011
   446.00000000000000        2.1411326703930472E-011
   447.00000000000000        2.1473367740390451E-011
   448.00000000000000        2.1535271999671004E-011
   449.00000000000000        2.1597039320636672E-011
   450.00000000000000        2.1658669546896695E-011
   451.00000000000000        2.1720162526751325E-011
   452.00000000000000        2.1781518113138894E-011
   453.00000000000000        2.1842736163583572E-011
   454.00000000000000        2.1903816540143482E-011
   455.00000000000000        2.1964759109359699E-011
   456.00000000000000        2.2025563742205704E-011
   457.00000000000000        2.2086230314037487E-011
   458.00000000000000        2.2146758704544164E-011
   459.00000000000000        2.2207148797699215E-011
   460.00000000000000        2.2267400481712345E-011
   461.00000000000000        2.2327513648981769E-011
   462.00000000000000        2.2387488196047208E-011
   463.00000000000000        2.2447324023543318E-011
   464.00000000000000        2.2507021036153639E-011
   465.00000000000000        2.2566579142565224E-011
   466.00000000000000        2.2625998255423661E-011
   467.00000000000000        2.2685278291288615E-011
   468.00000000000000        2.2744419170589944E-011
   469.00000000000000        2.2803420817584320E-011
   470.00000000000000        2.2862283160312264E-011
   471.00000000000000        2.2921006130555751E-011
   472.00000000000000        2.2979589663796308E-011
   473.00000000000000        2.3038033699173496E-011
   474.00000000000000        2.3096338179443953E-011
   475.00000000000000        2.3154503050940888E-011
   476.00000000000000        2.3212528263534003E-011
   477.00000000000000        2.3270413770589923E-011
   478.00000000000000        2.3328159528932961E-011
   479.00000000000000        2.3385765498806496E-011
   480.00000000000000        2.3443231643834624E-011
   481.00000000000000        2.3500557930984320E-011
   482.00000000000000        2.3557744330528041E-011
   483.00000000000000        2.3614790816006704E-011
   484.00000000000000        2.3671697364193056E-011
   485.00000000000000        2.3728463955055584E-011
   486.00000000000000        2.3785090571722581E-011
   487.00000000000000        2.3841577200446947E-011
   488.00000000000000        2.3897923830571025E-011
   489.00000000000000        2.3954130454492130E-011
   490.00000000000000        2.4010197067628216E-011
   491.00000000000000        2.4066123668384116E-011
   492.00000000000000        2.4121910258118001E-011
   493.00000000000000        2.4177556841108359E-011
   494.00000000000000        2.4233063424521150E-011
   495.00000000000000        2.4288430018377510E-011
   496.00000000000000        2.4343656635521647E-011
   497.00000000000000        2.4398743291589211E-011
   498.00000000000000        2.4453690004975945E-011
   499.00000000000000        2.4508496796806636E-011
   500.00000000000000        2.4563163690904549E-011
