# Supplementary material for: Dynamics of HeHHe+ Rotational State Changes Induced by Collision with He: A Possible New Path in Early Universe Chemistry
Source: J Phys Chem A. 2021 Apr 26;125(17):3748–59. doi: 10.1021/acs.jpca.1c01820 (PMC8154607; doi:10.1021/acs.jpca.1c01820)
Supplement: Supplementary file 1 — jp1c01820_si_001.zip [file jp1c01820_si_001.zip › Supporting Information/S2-rot.inelastic rate coefficients/10to00.rate]

   5.0000000000000000        2.0916624758726350E-011
   6.0000000000000000        2.0724257845879142E-011
   7.0000000000000000        2.0423322527333105E-011
   8.0000000000000000        2.0069582095467974E-011
   9.0000000000000000        1.9696682047949406E-011
   10.000000000000000        1.9323369644224411E-011
   11.000000000000000        1.8959570592686101E-011
   12.000000000000000        1.8610207482771700E-011
   13.000000000000000        1.8277408748134009E-011
   14.000000000000000        1.7961755928307453E-011
   15.000000000000000        1.7662986197098792E-011
   16.000000000000000        1.7380390336505379E-011
   17.000000000000000        1.7113039844465462E-011
   18.000000000000000        1.6859917156129757E-011
   19.000000000000000        1.6619990181562216E-011
   20.000000000000000        1.6392254387834981E-011
   21.000000000000000        1.6175755716670005E-011
   22.000000000000000        1.5969602067745776E-011
   23.000000000000000        1.5772967920129061E-011
   24.000000000000000        1.5585094842486029E-011
   25.000000000000000        1.5405289573512953E-011
   26.000000000000000        1.5232920715079972E-011
   27.000000000000000        1.5067414691536873E-011
   28.000000000000000        1.4908251387242124E-011
   29.000000000000000        1.4754959721842038E-011
   30.000000000000000        1.4607113324825984E-011
   31.000000000000000        1.4464326407030918E-011
   32.000000000000000        1.4326249884744805E-011
   33.000000000000000        1.4192567784263379E-011
   34.000000000000000        1.4062993936399823E-011
   35.000000000000000        1.3937268958453721E-011
   36.000000000000000        1.3815157513487963E-011
   37.000000000000000        1.3696445832081472E-011
   38.000000000000000        1.3580939479095463E-011
   39.000000000000000        1.3468461346767966E-011
   40.000000000000000        1.3358849855184632E-011
   41.000000000000000        1.3251957341545510E-011
   42.000000000000000        1.3147648620430614E-011
   43.000000000000000        1.3045799698301924E-011
   44.000000000000000        1.2946296626651912E-011
   45.000000000000000        1.2849034479440329E-011
   46.000000000000000        1.2753916441695832E-011
   47.000000000000000        1.2660852997362172E-011
   48.000000000000000        1.2569761205614603E-011
   49.000000000000000        1.2480564055948136E-011
   50.000000000000000        1.2393189893336367E-011
   51.000000000000000        1.2307571905676394E-011
   52.000000000000000        1.2223647666570589E-011
   53.000000000000000        1.2141358727253834E-011
   54.000000000000000        1.2060650252157963E-011
   55.000000000000000        1.1981470693219280E-011
   56.000000000000000        1.1903771498585019E-011
   57.000000000000000        1.1827506851865573E-011
   58.000000000000000        1.1752633438516931E-011
   59.000000000000000        1.1679110236327293E-011
   60.000000000000000        1.1606898327327120E-011
   61.000000000000000        1.1535960728749017E-011
   62.000000000000000        1.1466262240934872E-011
   63.000000000000000        1.1397769310328842E-011
   64.000000000000000        1.1330449905907258E-011
   65.000000000000000        1.1264273407584581E-011
   66.000000000000000        1.1199210505301501E-011
   67.000000000000000        1.1135233107647583E-011
   68.000000000000000        1.1072314259001447E-011
   69.000000000000000        1.1010428064286066E-011
   70.000000000000000        1.0949549620538140E-011
   71.000000000000000        1.0889654954580618E-011
   72.000000000000000        1.0830720966166305E-011
   73.000000000000000        1.0772725376031046E-011
   74.000000000000000        1.0715646678356711E-011
   75.000000000000000        1.0659464097199306E-011
   76.000000000000000        1.0604157546486008E-011
   77.000000000000000        1.0549707593228261E-011
   78.000000000000000        1.0496095423635544E-011
   79.000000000000000        1.0443302811849225E-011
   80.000000000000000        1.0391312091044872E-011
   81.000000000000000        1.0340106126678785E-011
   82.000000000000000        1.0289668291677747E-011
   83.000000000000000        1.0239982443392109E-011
   84.000000000000000        1.0191032902150892E-011
   85.000000000000000        1.0142804431274444E-011
   86.000000000000000        1.0095282218414627E-011
   87.000000000000000        1.0048451858106021E-011
   88.000000000000000        1.0002299335423029E-011
   89.000000000000000        9.9568110106486268E-012
   90.000000000000000        9.9119736048693973E-012
   91.000000000000000        9.8677741864203714E-012
   92.000000000000000        9.8242001581100804E-012
   93.000000000000000        9.7812392451633574E-012
   94.000000000000000        9.7388794838252727E-012
   95.000000000000000        9.6971092105747848E-012
   96.000000000000000        9.6559170519017535E-012
   97.000000000000000        9.6152919146049539E-012
   98.000000000000000        9.5752229765730731E-012
   99.000000000000000        9.5356996780135564E-012
   100.00000000000000        9.4967117130977794E-012
   101.00000000000000        9.4582490219936462E-012
   102.00000000000000        9.4203017832591613E-012
   103.00000000000000        9.3828604065730882E-012
   104.00000000000000        9.3459155257805019E-012
   105.00000000000000        9.3094579922332202E-012
   106.00000000000000        9.2734788684067081E-012
   107.00000000000000        9.2379694217762818E-012
   108.00000000000000        9.2029211189373816E-012
   109.00000000000000        9.1683256199553723E-012
   110.00000000000000        9.1341747729318340E-012
   111.00000000000000        9.1004606087750556E-012
   112.00000000000000        9.0671753361636807E-012
   113.00000000000000        9.0343113366931173E-012
   114.00000000000000        9.0018611601949134E-012
   115.00000000000000        8.9698175202204773E-012
   116.00000000000000        8.9381732896808095E-012
   117.00000000000000        8.9069214966344976E-012
   118.00000000000000        8.8760553202168097E-012
   119.00000000000000        8.8455680867035656E-012
   120.00000000000000        8.8154532657030875E-012
   121.00000000000000        8.7857044664708815E-012
   122.00000000000000        8.7563154343413609E-012
   123.00000000000000        8.7272800472716178E-012
   124.00000000000000        8.6985923124926338E-012
   125.00000000000000        8.6702463632631134E-012
   126.00000000000000        8.6422364557221032E-012
   127.00000000000000        8.6145569658361905E-012
   128.00000000000000        8.5872023864377359E-012
   129.00000000000000        8.5601673243504446E-012
   130.00000000000000        8.5334464975990495E-012
   131.00000000000000        8.5070347326999980E-012
   132.00000000000000        8.4809269620300040E-012
   133.00000000000000        8.4551182212698462E-012
   134.00000000000000        8.4296036469205124E-012
   135.00000000000000        8.4043784738893579E-012
   136.00000000000000        8.3794380331435759E-012
   137.00000000000000        8.3547777494289877E-012
   138.00000000000000        8.3303931390517099E-012
   139.00000000000000        8.3062798077206077E-012
   140.00000000000000        8.2824334484487038E-012
   141.00000000000000        8.2588498395114266E-012
   142.00000000000000        8.2355248424598759E-012
   143.00000000000000        8.2124544001875728E-012
   144.00000000000000        8.1896345350486267E-012
   145.00000000000000        8.1670613470260200E-012
   146.00000000000000        8.1447310119483230E-012
   147.00000000000000        8.1226397797533494E-012
   148.00000000000000        8.1007839727972819E-012
   149.00000000000000        8.0791599842080309E-012
   150.00000000000000        8.0577642762812562E-012
   151.00000000000000        8.0365933789181002E-012
   152.00000000000000        8.0156438881029531E-012
   153.00000000000000        7.9949124644206000E-012
   154.00000000000000        7.9743958316111001E-012
   155.00000000000000        7.9540907751616049E-012
   156.00000000000000        7.9339941409339944E-012
   157.00000000000000        7.9141028338271085E-012
   158.00000000000000        7.8944138164729415E-012
   159.00000000000000        7.8749241079653826E-012
   160.00000000000000        7.8556307826210345E-012
   161.00000000000000        7.8365309687708361E-012
   162.00000000000000        7.8176218475818043E-012
   163.00000000000000        7.7989006519080474E-012
   164.00000000000000        7.7803646651701629E-012
   165.00000000000000        7.7620112202622886E-012
   166.00000000000000        7.7438376984859777E-012
   167.00000000000000        7.7258415285103201E-012
   168.00000000000000        7.7080201853572773E-012
   169.00000000000000        7.6903711894119274E-012
   170.00000000000000        7.6728921054566020E-012
   171.00000000000000        7.6555805417284628E-012
   172.00000000000000        7.6384341489998835E-012
   173.00000000000000        7.6214506196808231E-012
   174.00000000000000        7.6046276869428853E-012
   175.00000000000000        7.5879631238642561E-012
   176.00000000000000        7.5714547425950427E-012
   177.00000000000000        7.5551003935425061E-012
   178.00000000000000        7.5388979645755874E-012
   179.00000000000000        7.5228453802482386E-012
   180.00000000000000        7.5069406010411246E-012
   181.00000000000000        7.4911816226210570E-012
   182.00000000000000        7.4755664751179090E-012
   183.00000000000000        7.4600932224183586E-012
   184.00000000000000        7.4447599614761457E-012
   185.00000000000000        7.4295648216382690E-012
   186.00000000000000        7.4145059639869506E-012
   187.00000000000000        7.3995815806967250E-012
   188.00000000000000        7.3847898944063062E-012
   189.00000000000000        7.3701291576050094E-012
   190.00000000000000        7.3555976520331770E-012
   191.00000000000000        7.3411936880962569E-012
   192.00000000000000        7.3269156042923488E-012
   193.00000000000000        7.3127617666527046E-012
   194.00000000000000        7.2987305681948964E-012
   195.00000000000000        7.2848204283883801E-012
   196.00000000000000        7.2710297926321046E-012
   197.00000000000000        7.2573571317438683E-012
   198.00000000000000        7.2438009414611010E-012
   199.00000000000000        7.2303597419528394E-012
   200.00000000000000        7.2170320773425710E-012
   201.00000000000000        7.2038165152417143E-012
   202.00000000000000        7.1907116462933975E-012
   203.00000000000000        7.1777160837263802E-012
   204.00000000000000        7.1648284629188072E-012
   205.00000000000000        7.1520474409715314E-012
   206.00000000000000        7.1393716962908469E-012
   207.00000000000000        7.1267999281803122E-012
   208.00000000000000        7.1143308564415149E-012
   209.00000000000000        7.1019632209834977E-012
   210.00000000000000        7.0896957814407275E-012
   211.00000000000000        7.0775273167992705E-012
   212.00000000000000        7.0654566250310707E-012
   213.00000000000000        7.0534825227361365E-012
   214.00000000000000        7.0416038447923584E-012
   215.00000000000000        7.0298194440129076E-012
   216.00000000000000        7.0181281908109070E-012
   217.00000000000000        7.0065289728712643E-012
   218.00000000000000        6.9950206948295135E-012
   219.00000000000000        6.9836022779574404E-012
   220.00000000000000        6.9722726598553897E-012
   221.00000000000000        6.9610307941510632E-012
   222.00000000000000        6.9498756502046539E-012
   223.00000000000000        6.9388062128201894E-012
   224.00000000000000        6.9278214819629179E-012
   225.00000000000000        6.9169204724826307E-012
   226.00000000000000        6.9061022138426986E-012
   227.00000000000000        6.8953657498548422E-012
   228.00000000000000        6.8847101384193023E-012
   229.00000000000000        6.8741344512704816E-012
   230.00000000000000        6.8636377737277929E-012
   231.00000000000000        6.8532192044516790E-012
   232.00000000000000        6.8428778552046055E-012
   233.00000000000000        6.8326128506170120E-012
   234.00000000000000        6.8224233279580304E-012
   235.00000000000000        6.8123084369108870E-012
   236.00000000000000        6.8022673393528643E-012
   237.00000000000000        6.7922992091398070E-012
   238.00000000000000        6.7824032318949100E-012
   239.00000000000000        6.7725786048018556E-012
   240.00000000000000        6.7628245364020731E-012
   241.00000000000000        6.7531402463961681E-012
   242.00000000000000        6.7435249654492296E-012
   243.00000000000000        6.7339779350001382E-012
   244.00000000000000        6.7244984070746845E-012
   245.00000000000000        6.7150856441023571E-012
   246.00000000000000        6.7057389187368641E-012
   247.00000000000000        6.6964575136801679E-012
   248.00000000000000        6.6872407215100548E-012
   249.00000000000000        6.6780878445110785E-012
   250.00000000000000        6.6689981945089131E-012
   251.00000000000000        6.6599710927078873E-012
   252.00000000000000        6.6510058695317780E-012
   253.00000000000000        6.6421018644677427E-012
   254.00000000000000        6.6332584259132577E-012
   255.00000000000000        6.6244749110260780E-012
   256.00000000000000        6.6157506855771609E-012
   257.00000000000000        6.6070851238064037E-012
   258.00000000000000        6.5984776082812058E-012
   259.00000000000000        6.5899275297577896E-012
   260.00000000000000        6.5814342870452060E-012
   261.00000000000000        6.5729972868719316E-012
   262.00000000000000        6.5646159437551063E-012
   263.00000000000000        6.5562896798722117E-012
   264.00000000000000        6.5480179249352875E-012
   265.00000000000000        6.5398001160675255E-012
   266.00000000000000        6.5316356976822041E-012
   267.00000000000000        6.5235241213639572E-012
   268.00000000000000        6.5154648457523538E-012
   269.00000000000000        6.5074573364276119E-012
   270.00000000000000        6.4995010657985121E-012
   271.00000000000000        6.4915955129924533E-012
   272.00000000000000        6.4837401637475856E-012
   273.00000000000000        6.4759345103069512E-012
   274.00000000000000        6.4681780513146676E-012
   275.00000000000000        6.4604702917139836E-012
   276.00000000000000        6.4528107426473610E-012
   277.00000000000000        6.4451989213583230E-012
   278.00000000000000        6.4376343510951762E-012
   279.00000000000000        6.4301165610165878E-012
   280.00000000000000        6.4226450860987959E-012
   281.00000000000000        6.4152194670446627E-012
   282.00000000000000        6.4078392501943497E-012
   283.00000000000000        6.4005039874376560E-012
   284.00000000000000        6.3932132361280077E-012
   285.00000000000000        6.3859665589979791E-012
   286.00000000000000        6.3787635240764312E-012
   287.00000000000000        6.3716037046071155E-012
   288.00000000000000        6.3644866789687962E-012
   289.00000000000000        6.3574120305968486E-012
   290.00000000000000        6.3503793479062583E-012
   291.00000000000000        6.3433882242160350E-012
   292.00000000000000        6.3364382576750153E-012
   293.00000000000000        6.3295290511890021E-012
   294.00000000000000        6.3226602123491916E-012
   295.00000000000000        6.3158313533619800E-012
   296.00000000000000        6.3090420909799217E-012
   297.00000000000000        6.3022920464340407E-012
   298.00000000000000        6.2955808453672669E-012
   299.00000000000000        6.2889081177691407E-012
   300.00000000000000        6.2822734979116336E-012
   301.00000000000000        6.2756766242861393E-012
   302.00000000000000        6.2691171395415781E-012
   303.00000000000000        6.2625946904236232E-012
   304.00000000000000        6.2561089277149642E-012
   305.00000000000000        6.2496595061766796E-012
   306.00000000000000        6.2432460844905976E-012
   307.00000000000000        6.2368683252027167E-012
   308.00000000000000        6.2305258946675808E-012
   309.00000000000000        6.2242184629936732E-012
   310.00000000000000        6.2179457039897269E-012
   311.00000000000000        6.2117072951120222E-012
   312.00000000000000        6.2055029174125322E-012
   313.00000000000000        6.1993322554880535E-012
   314.00000000000000        6.1931949974301682E-012
   315.00000000000000        6.1870908347760835E-012
   316.00000000000000        6.1810194624603518E-012
   317.00000000000000        6.1749805787673496E-012
   318.00000000000000        6.1689738852846689E-012
   319.00000000000000        6.1629990868572509E-012
   320.00000000000000        6.1570558915423033E-012
   321.00000000000000        6.1511440105650600E-012
   322.00000000000000        6.1452631582751466E-012
   323.00000000000000        6.1394130521038908E-012
   324.00000000000000        6.1335934125221896E-012
   325.00000000000000        6.1278039629991575E-012
   326.00000000000000        6.1220444299614905E-012
   327.00000000000000        6.1163145427534875E-012
   328.00000000000000        6.1106140335977487E-012
   329.00000000000000        6.1049426375565520E-012
   330.00000000000000        6.0993000924938272E-012
   331.00000000000000        6.0936861390378546E-012
   332.00000000000000        6.0881005205445013E-012
   333.00000000000000        6.0825429830611006E-012
   334.00000000000000        6.0770132752909362E-012
   335.00000000000000        6.0715111485583233E-012
   336.00000000000000        6.0660363567742314E-012
   337.00000000000000        6.0605886564025001E-012
   338.00000000000000        6.0551678064266161E-012
   339.00000000000000        6.0497735683170063E-012
   340.00000000000000        6.0444057059989065E-012
   341.00000000000000        6.0390639858207076E-012
   342.00000000000000        6.0337481765228512E-012
   343.00000000000000        6.0284580492072169E-012
   344.00000000000000        6.0231933773070041E-012
   345.00000000000000        6.0179539365571006E-012
   346.00000000000000        6.0127395049649434E-012
   347.00000000000000        6.0075498627818191E-012
   348.00000000000000        6.0023847924746457E-012
   349.00000000000000        5.9972440786982025E-012
   350.00000000000000        5.9921275082677805E-012
   351.00000000000000        5.9870348701323096E-012
   352.00000000000000        5.9819659553478744E-012
   353.00000000000000        5.9769205570516568E-012
   354.00000000000000        5.9718984704363052E-012
   355.00000000000000        5.9668994927246752E-012
   356.00000000000000        5.9619234231450193E-012
   357.00000000000000        5.9569700629064985E-012
   358.00000000000000        5.9520392151751143E-012
   359.00000000000000        5.9471306850500174E-012
   360.00000000000000        5.9422442795401722E-012
   361.00000000000000        5.9373798075413731E-012
   362.00000000000000        5.9325370798136419E-012
   363.00000000000000        5.9277159089589369E-012
   364.00000000000000        5.9229161093992312E-012
   365.00000000000000        5.9181374973549412E-012
   366.00000000000000        5.9133798908235886E-012
   367.00000000000000        5.9086431095589443E-012
   368.00000000000000        5.9039269750503334E-012
   369.00000000000000        5.8992313105023674E-012
   370.00000000000000        5.8945559408148814E-012
   371.00000000000000        5.8899006925632749E-012
   372.00000000000000        5.8852653939790709E-012
   373.00000000000000        5.8806498749307829E-012
   374.00000000000000        5.8760539669050870E-012
   375.00000000000000        5.8714775029882608E-012
   376.00000000000000        5.8669203178478749E-012
   377.00000000000000        5.8623822477147964E-012
   378.00000000000000        5.8578631303654235E-012
   379.00000000000000        5.8533628051041717E-012
   380.00000000000000        5.8488811127462787E-012
   381.00000000000000        5.8444178956007710E-012
   382.00000000000000        5.8399729974537328E-012
   383.00000000000000        5.8355462635518264E-012
   384.00000000000000        5.8311375405859874E-012
   385.00000000000000        5.8267466766754326E-012
   386.00000000000000        5.8223735213518273E-012
   387.00000000000000        5.8180179255437528E-012
   388.00000000000000        5.8136797415612869E-012
   389.00000000000000        5.8093588230809292E-012
   390.00000000000000        5.8050550251306338E-012
   391.00000000000000        5.8007682040751242E-012
   392.00000000000000        5.7964982176013710E-012
   393.00000000000000        5.7922449247042898E-012
   394.00000000000000        5.7880081856726323E-012
   395.00000000000000        5.7837878620750856E-012
   396.00000000000000        5.7795838167465644E-012
   397.00000000000000        5.7753959137746428E-012
   398.00000000000000        5.7712240184862576E-012
   399.00000000000000        5.7670679974345289E-012
   400.00000000000000        5.7629277183857692E-012
   401.00000000000000        5.7588030503067113E-012
   402.00000000000000        5.7546938633518492E-012
   403.00000000000000        5.7506000288509880E-012
   404.00000000000000        5.7465214192969666E-012
   405.00000000000000        5.7424579083335108E-012
   406.00000000000000        5.7384093707432838E-012
   407.00000000000000        5.7343756824360629E-012
   408.00000000000000        5.7303567204371150E-012
   409.00000000000000        5.7263523628757014E-012
   410.00000000000000        5.7223624889737035E-012
   411.00000000000000        5.7183869790344580E-012
   412.00000000000000        5.7144257144317154E-012
   413.00000000000000        5.7104785775987007E-012
   414.00000000000000        5.7065454520174014E-012
   415.00000000000000        5.7026262222079069E-012
   416.00000000000000        5.6987207737179438E-012
   417.00000000000000        5.6948289931125042E-012
   418.00000000000000        5.6909507679636622E-012
   419.00000000000000        5.6870859868404602E-012
   420.00000000000000        5.6832345392989547E-012
   421.00000000000000        5.6793963158723993E-012
   422.00000000000000        5.6755712080615101E-012
   423.00000000000000        5.6717591083249080E-012
   424.00000000000000        5.6679599100696387E-012
   425.00000000000000        5.6641735076418161E-012
   426.00000000000000        5.6603997963174221E-012
   427.00000000000000        5.6566386722931456E-012
   428.00000000000000        5.6528900326774209E-012
   429.00000000000000        5.6491537754815174E-012
   430.00000000000000        5.6454297996107473E-012
   431.00000000000000        5.6417180048558087E-012
   432.00000000000000        5.6380182918842047E-012
   433.00000000000000        5.6343305622317651E-012
   434.00000000000000        5.6306547182943060E-012
   435.00000000000000        5.6269906633193636E-012
   436.00000000000000        5.6233383013980059E-012
   437.00000000000000        5.6196975374567864E-012
   438.00000000000000        5.6160682772497860E-012
   439.00000000000000        5.6124504273507146E-012
   440.00000000000000        5.6088438951451409E-012
   441.00000000000000        5.6052485888227892E-012
   442.00000000000000        5.6016644173699672E-012
   443.00000000000000        5.5980912905620328E-012
   444.00000000000000        5.5945291189559802E-012
   445.00000000000000        5.5909778138830900E-012
   446.00000000000000        5.5874372874417116E-012
   447.00000000000000        5.5839074524900434E-012
   448.00000000000000        5.5803882226391033E-012
   449.00000000000000        5.5768795122456925E-012
   450.00000000000000        5.5733812364054685E-012
   451.00000000000000        5.5698933109461276E-012
   452.00000000000000        5.5664156524206022E-012
   453.00000000000000        5.5629481781004099E-012
   454.00000000000000        5.5594908059689893E-012
   455.00000000000000        5.5560434547152197E-012
   456.00000000000000        5.5526060437268939E-012
   457.00000000000000        5.5491784930843625E-012
   458.00000000000000        5.5457607235541844E-012
   459.00000000000000        5.5423526565829105E-012
   460.00000000000000        5.5389542142908496E-012
   461.00000000000000        5.5355653194659793E-012
   462.00000000000000        5.5321858955578868E-012
   463.00000000000000        5.5288158666718106E-012
   464.00000000000000        5.5254551575626629E-012
   465.00000000000000        5.5221036936292457E-012
   466.00000000000000        5.5187614009084154E-012
   467.00000000000000        5.5154282060693544E-012
   468.00000000000000        5.5121040364079203E-012
   469.00000000000000        5.5087888198410427E-012
   470.00000000000000        5.5054824849011462E-012
   471.00000000000000        5.5021849607306990E-012
   472.00000000000000        5.4988961770767635E-012
   473.00000000000000        5.4956160642856197E-012
   474.00000000000000        5.4923445532974810E-012
   475.00000000000000        5.4890815756411700E-012
   476.00000000000000        5.4858270634290028E-012
   477.00000000000000        5.4825809493515619E-012
   478.00000000000000        5.4793431666726239E-012
   479.00000000000000        5.4761136492241465E-012
   480.00000000000000        5.4728923314012226E-012
   481.00000000000000        5.4696791481571818E-012
   482.00000000000000        5.4664740349986831E-012
   483.00000000000000        5.4632769279808750E-012
   484.00000000000000        5.4600877637026204E-012
   485.00000000000000        5.4569064793017213E-012
   486.00000000000000        5.4537330124502663E-012
   487.00000000000000        5.4505673013499579E-012
   488.00000000000000        5.4474092847275237E-012
   489.00000000000000        5.4442589018301483E-012
   490.00000000000000        5.4411160924210004E-012
   491.00000000000000        5.4379807967747237E-012
   492.00000000000000        5.4348529556730584E-012
   493.00000000000000        5.4317325104004538E-012
   494.00000000000000        5.4286194027397252E-012
   495.00000000000000        5.4255135749677828E-012
   496.00000000000000        5.4224149698513812E-012
   497.00000000000000        5.4193235306429078E-012
   498.00000000000000        5.4162392010762342E-012
   499.00000000000000        5.4131619253625865E-012
   500.00000000000000        5.4100916481864446E-012
