# Supplementary material for: Dynamics of HeHHe+ Rotational State Changes Induced by Collision with He: A Possible New Path in Early Universe Chemistry
Source: J Phys Chem A. 2021 Apr 26;125(17):3748–59. doi: 10.1021/acs.jpca.1c01820 (PMC8154607; doi:10.1021/acs.jpca.1c01820)
Supplement: Supplementary file 1 — jp1c01820_si_001.zip [file jp1c01820_si_001.zip › Supporting Information/S2-rot.inelastic rate coefficients/04to12.rate]

   5.0000000000000000        3.0803653219197551E-050
   6.0000000000000000        1.2617527225294443E-043
   7.0000000000000000        6.4973621655100272E-039
   8.0000000000000000        2.1923167612325411E-035
   9.0000000000000000        1.2112427466864426E-032
   10.000000000000000        1.8953321289200088E-030
   11.000000000000000        1.1885719613491950E-028
   12.000000000000000        3.7601346981152260E-027
   13.000000000000000        7.0310163319525379E-026
   14.000000000000000        8.6968149322915726E-025
   15.000000000000000        7.7258254199224982E-024
   16.000000000000000        5.2419978662776805E-023
   17.000000000000000        2.8473235287183003E-022
   18.000000000000000        1.2842691031841355E-021
   19.000000000000000        4.9513016634938468E-021
   20.000000000000000        1.6699410126336877E-020
   21.000000000000000        5.0208609117443021E-020
   22.000000000000000        1.3666580897561635E-019
   23.000000000000000        3.4111810426133240E-019
   24.000000000000000        7.8914755525133547E-019
   25.000000000000000        1.7073907245453176E-018
   26.000000000000000        3.4813530266871710E-018
   27.000000000000000        6.7334521685086165E-018
   28.000000000000000        1.2423287923417942E-017
   29.000000000000000        2.1970866922173414E-017
   30.000000000000000        3.7402047672052723E-017
   31.000000000000000        6.1513968715650864E-017
   32.000000000000000        9.8056831173358306E-017
   33.000000000000000        1.5192724884192210E-016
   34.000000000000000        2.2936753938128763E-016
   35.000000000000000        3.3816485204169930E-016
   36.000000000000000        4.8784391510896944E-016
   37.000000000000000        6.8984741215770806E-016
   38.000000000000000        9.5769850985265502E-016
   39.000000000000000        1.3071407974551872E-015
   40.000000000000000        1.7562517902344605E-015
   41.000000000000000        2.3255271280657804E-015
   42.000000000000000        3.0379336054457942E-015
   43.000000000000000        3.9189301482299870E-015
   44.000000000000000        4.9964567647769327E-015
   45.000000000000000        6.3008923151765842E-015
   46.000000000000000        7.8649826426352827E-015
   47.000000000000000        9.7237411859258508E-015
   48.000000000000000        1.1914324638841467E-014
   49.000000000000000        1.4475886545659791E-014
   50.000000000000000        1.7449411929083130E-014
   51.000000000000000        2.0877536150398648E-014
   52.000000000000000        2.4804351213971037E-014
   53.000000000000000        2.9275202663730029E-014
   54.000000000000000        3.4336480092167395E-014
   55.000000000000000        4.0035404106061711E-014
   56.000000000000000        4.6419812380268161E-014
   57.000000000000000        5.3537947192759824E-014
   58.000000000000000        6.1438246580602966E-014
   59.000000000000000        7.0169140996168738E-014
   60.000000000000000        7.9778857082686279E-014
   61.000000000000000        9.0315229933944537E-014
   62.000000000000000        1.0182552495902018E-013
   63.000000000000000        1.1435627024273589E-013
   64.000000000000000        1.2795310007851385E-013
   65.000000000000000        1.4266061015396323E-013
   66.000000000000000        1.5852222469179168E-013
   67.000000000000000        1.7558007568972847E-013
   68.000000000000000        1.9387489426293903E-013
   69.000000000000000        2.1344591397033987E-013
   70.000000000000000        2.3433078590148298E-013
   71.000000000000000        2.5656550521225670E-013
   72.000000000000000        2.8018434872440420E-013
   73.000000000000000        3.0521982314455915E-013
   74.000000000000000        3.3170262341189314E-013
   75.000000000000000        3.5966160064826728E-013
   76.000000000000000        3.8912373915977682E-013
   77.000000000000000        4.2011414192255626E-013
   78.000000000000000        4.5265602397753023E-013
   79.000000000000000        4.8677071315740963E-013
   80.000000000000000        5.2247765757365435E-013
   81.000000000000000        5.5979443930040133E-013
   82.000000000000000        5.9873679370574271E-013
   83.000000000000000        6.3931863389740757E-013
   84.000000000000000        6.8155207976923225E-013
   85.000000000000000        7.2544749115618543E-013
   86.000000000000000        7.7101350462864690E-013
   87.000000000000000        8.1825707348060100E-013
   88.000000000000000        8.6718351049109732E-013
   89.000000000000000        9.1779653306331764E-013
   90.000000000000000        9.7009831037062759E-013
   91.000000000000000        1.0240895121638608E-012
   92.000000000000000        1.0797693589184927E-012
   93.000000000000000        1.1371356730242267E-012
   94.000000000000000        1.1961849307427223E-012
   95.000000000000000        1.2569123146814716E-012
   96.000000000000000        1.3193117665533413E-012
   97.000000000000000        1.3833760400117677E-012
   98.000000000000000        1.4490967533711131E-012
   99.000000000000000        1.5164644420401473E-012
   100.00000000000000        1.5854686105141521E-012
   101.00000000000000        1.6560977837874679E-012
   102.00000000000000        1.7283395580638052E-012
   103.00000000000000        1.8021806506560125E-012
   104.00000000000000        1.8776069489804304E-012
   105.00000000000000        1.9546035585634457E-012
   106.00000000000000        2.0331548499894349E-012
   107.00000000000000        2.1132445047300301E-012
   108.00000000000000        2.1948555598043598E-012
   109.00000000000000        2.2779704512291933E-012
   110.00000000000000        2.3625710562259828E-012
   111.00000000000000        2.4486387341595608E-012
   112.00000000000000        2.5361543661901003E-012
   113.00000000000000        2.6250983936261215E-012
   114.00000000000000        2.7154508549722111E-012
   115.00000000000000        2.8071914216699888E-012
   116.00000000000000        2.9002994325356717E-012
   117.00000000000000        2.9947539269015281E-012
   118.00000000000000        3.0905336764722771E-012
   119.00000000000000        3.1876172159106827E-012
   120.00000000000000        3.2859828721694188E-012
   121.00000000000000        3.3856087925888816E-012
   122.00000000000000        3.4864729717826324E-012
   123.00000000000000        3.5885532773341829E-012
   124.00000000000000        3.6918274743302985E-012
   125.00000000000000        3.7962732487573855E-012
   126.00000000000000        3.9018682297886156E-012
   127.00000000000000        4.0085900109903808E-012
   128.00000000000000        4.1164161704772262E-012
   129.00000000000000        4.2253242900451803E-012
   130.00000000000000        4.3352919733133910E-012
   131.00000000000000        4.4462968629047902E-012
   132.00000000000000        4.5583166566958291E-012
   133.00000000000000        4.6713291231660945E-012
   134.00000000000000        4.7853121158779479E-012
   135.00000000000000        4.9002435871163499E-012
   136.00000000000000        5.0161016007187983E-012
   137.00000000000000        5.1328643441247196E-012
   138.00000000000000        5.2505101396735726E-012
   139.00000000000000        5.3690174551800746E-012
   140.00000000000000        5.4883649138148103E-012
   141.00000000000000        5.6085313033175881E-012
   142.00000000000000        5.7294955845706853E-012
   143.00000000000000        5.8512368995581267E-012
   144.00000000000000        5.9737345787367517E-012
   145.00000000000000        6.0969681478441781E-012
   146.00000000000000        6.2209173341679378E-012
   147.00000000000000        6.3455620722994943E-012
   148.00000000000000        6.4708825093961669E-012
   149.00000000000000        6.5968590099733155E-012
   150.00000000000000        6.7234721602482717E-012
   151.00000000000000        6.8507027720571291E-012
   152.00000000000000        6.9785318863645622E-012
   153.00000000000000        7.1069407763862069E-012
   154.00000000000000        7.2359109503426698E-012
   155.00000000000000        7.3654241538631915E-012
   156.00000000000000        7.4954623720567704E-012
   157.00000000000000        7.6260078312675609E-012
   158.00000000000000        7.7570430005309740E-012
   159.00000000000000        7.8885505927460347E-012
   160.00000000000000        8.0205135655794147E-012
   161.00000000000000        8.1529151221152035E-012
   162.00000000000000        8.2857387112648237E-012
   163.00000000000000        8.4189680279502201E-012
   164.00000000000000        8.5525870130732175E-012
   165.00000000000000        8.6865798532833766E-012
   166.00000000000000        8.8209309805561902E-012
   167.00000000000000        8.9556250715928845E-012
   168.00000000000000        9.0906470470526050E-012
   169.00000000000000        9.2259820706275263E-012
   170.00000000000000        9.3616155479705004E-012
   171.00000000000000        9.4975331254850215E-012
   172.00000000000000        9.6337206889863170E-012
   173.00000000000000        9.7701643622424073E-012
   174.00000000000000        9.9068505054030814E-012
   175.00000000000000        1.0043765713325053E-011
   176.00000000000000        1.0180896813800406E-011
   177.00000000000000        1.0318230865695824E-011
   178.00000000000000        1.0455755157009066E-011
   179.00000000000000        1.0593457202849501E-011
   180.00000000000000        1.0731324743348647E-011
   181.00000000000000        1.0869345741506628E-011
   182.00000000000000        1.1007508380980225E-011
   183.00000000000000        1.1145801063817720E-011
   184.00000000000000        1.1284212408145537E-011
   185.00000000000000        1.1422731245811588E-011
   186.00000000000000        1.1561346619989768E-011
   187.00000000000000        1.1700047782749892E-011
   188.00000000000000        1.1838824192597106E-011
   189.00000000000000        1.1977665511984820E-011
   190.00000000000000        1.2116561604804543E-011
   191.00000000000000        1.2255502533856265E-011
   192.00000000000000        1.2394478558302547E-011
   193.00000000000000        1.2533480131109499E-011
   194.00000000000000        1.2672497896477392E-011
   195.00000000000000        1.2811522687263794E-011
   196.00000000000000        1.2950545522401818E-011
   197.00000000000000        1.3089557604315778E-011
   198.00000000000000        1.3228550316336580E-011
   199.00000000000000        1.3367515220119239E-011
   200.00000000000000        1.3506444053064125E-011
   201.00000000000000        1.3645328725744219E-011
   202.00000000000000        1.3784161319339899E-011
   203.00000000000000        1.3922934083083057E-011
   204.00000000000000        1.4061639431712055E-011
   205.00000000000000        1.4200269942938993E-011
   206.00000000000000        1.4338818354930591E-011
   207.00000000000000        1.4477277563804003E-011
   208.00000000000000        1.4615640621138789E-011
   209.00000000000000        1.4753900731505878E-011
   210.00000000000000        1.4892051250014976E-011
   211.00000000000000        1.5030085679880802E-011
   212.00000000000000        1.5167997670009583E-011
   213.00000000000000        1.5305781012606098E-011
   214.00000000000000        1.5443429640802312E-011
   215.00000000000000        1.5580937626308196E-011
   216.00000000000000        1.5718299177085177E-011
   217.00000000000000        1.5855508635043144E-011
   218.00000000000000        1.5992560473760932E-011
   219.00000000000000        1.6129449296231419E-011
   220.00000000000000        1.6266169832630987E-011
   221.00000000000000        1.6402716938114260E-011
   222.00000000000000        1.6539085590633870E-011
   223.00000000000000        1.6675270888786117E-011
   224.00000000000000        1.6811268049682329E-011
   225.00000000000000        1.6947072406846238E-011
   226.00000000000000        1.7082679408137583E-011
   227.00000000000000        1.7218084613702168E-011
   228.00000000000000        1.7353283693948187E-011
   229.00000000000000        1.7488272427549125E-011
   230.00000000000000        1.7623046699473397E-011
   231.00000000000000        1.7757602499040349E-011
   232.00000000000000        1.7891935918002984E-011
   233.00000000000000        1.8026043148657321E-011
   234.00000000000000        1.8159920481978117E-011
   235.00000000000000        1.8293564305781338E-011
   236.00000000000000        1.8426971102912769E-011
   237.00000000000000        1.8560137449463126E-011
   238.00000000000000        1.8693060013009294E-011
   239.00000000000000        1.8825735550881632E-011
   240.00000000000000        1.8958160908457291E-011
   241.00000000000000        1.9090333017479222E-011
   242.00000000000000        1.9222248894400920E-011
   243.00000000000000        1.9353905638756445E-011
   244.00000000000000        1.9485300431556003E-011
   245.00000000000000        1.9616430533706314E-011
   246.00000000000000        1.9747293284456004E-011
   247.00000000000000        1.9877886099865581E-011
   248.00000000000000        2.0008206471301970E-011
   249.00000000000000        2.0138251963957169E-011
   250.00000000000000        2.0268020215390935E-011
   251.00000000000000        2.0397508934097188E-011
   252.00000000000000        2.0526715898094060E-011
   253.00000000000000        2.0655638953536941E-011
   254.00000000000000        2.0784276013354939E-011
   255.00000000000000        2.0912625055909702E-011
   256.00000000000000        2.1040684123677072E-011
   257.00000000000000        2.1168451321950860E-011
   258.00000000000000        2.1295924817568447E-011
   259.00000000000000        2.1423102837658522E-011
   260.00000000000000        2.1549983668409920E-011
   261.00000000000000        2.1676565653861744E-011
   262.00000000000000        2.1802847194714620E-011
   263.00000000000000        2.1928826747162310E-011
   264.00000000000000        2.2054502821743892E-011
   265.00000000000000        2.2179873982216192E-011
   266.00000000000000        2.2304938844445656E-011
   267.00000000000000        2.2429696075320397E-011
   268.00000000000000        2.2554144391680929E-011
   269.00000000000000        2.2678282559270525E-011
   270.00000000000000        2.2802109391704000E-011
   271.00000000000000        2.2925623749455134E-011
   272.00000000000000        2.3048824538862306E-011
   273.00000000000000        2.3171710711152276E-011
   274.00000000000000        2.3294281261481405E-011
   275.00000000000000        2.3416535227994666E-011
   276.00000000000000        2.3538471690901605E-011
   277.00000000000000        2.3660089771569414E-011
   278.00000000000000        2.3781388631632638E-011
   279.00000000000000        2.3902367472119363E-011
   280.00000000000000        2.4023025532593482E-011
   281.00000000000000        2.4143362090313120E-011
   282.00000000000000        2.4263376459404389E-011
   283.00000000000000        2.4383067990051138E-011
   284.00000000000000        2.4502436067699269E-011
   285.00000000000000        2.4621480112276565E-011
   286.00000000000000        2.4740199577426912E-011
   287.00000000000000        2.4858593949759106E-011
   288.00000000000000        2.4976662748109968E-011
   289.00000000000000        2.5094405522821394E-011
   290.00000000000000        2.5211821855031241E-011
   291.00000000000000        2.5328911355977835E-011
   292.00000000000000        2.5445673666317755E-011
   293.00000000000000        2.5562108455456692E-011
   294.00000000000000        2.5678215420893438E-011
   295.00000000000000        2.5793994287576178E-011
   296.00000000000000        2.5909444807271777E-011
   297.00000000000000        2.6024566757946872E-011
   298.00000000000000        2.6139359943161226E-011
   299.00000000000000        2.6253824191472987E-011
   300.00000000000000        2.6367959355855426E-011
   301.00000000000000        2.6481765313125421E-011
   302.00000000000000        2.6595241963382789E-011
   303.00000000000000        2.6708389229461054E-011
   304.00000000000000        2.6821207056388915E-011
   305.00000000000000        2.6933695410862337E-011
   306.00000000000000        2.7045854280727345E-011
   307.00000000000000        2.7157683674472903E-011
   308.00000000000000        2.7269183620734032E-011
   309.00000000000000        2.7380354167804923E-011
   310.00000000000000        2.7491195383161733E-011
   311.00000000000000        2.7601707352994990E-011
   312.00000000000000        2.7711890181751513E-011
   313.00000000000000        2.7821743991685593E-011
   314.00000000000000        2.7931268922419060E-011
   315.00000000000000        2.8040465130510587E-011
   316.00000000000000        2.8149332789033608E-011
   317.00000000000000        2.8257872087162717E-011
   318.00000000000000        2.8366083229768917E-011
   319.00000000000000        2.8473966437022741E-011
   320.00000000000000        2.8581521944005750E-011
   321.00000000000000        2.8688750000330089E-011
   322.00000000000000        2.8795650869765667E-011
   323.00000000000000        2.8902224829875282E-011
   324.00000000000000        2.9008472171657233E-011
   325.00000000000000        2.9114393199195340E-011
   326.00000000000000        2.9219988229316215E-011
   327.00000000000000        2.9325257591253864E-011
   328.00000000000000        2.9430201626321070E-011
   329.00000000000000        2.9534820687587943E-011
   330.00000000000000        2.9639115139566947E-011
   331.00000000000000        2.9743085357904820E-011
   332.00000000000000        2.9846731729080817E-011
   333.00000000000000        2.9950054650111529E-011
   334.00000000000000        3.0053054528261722E-011
   335.00000000000000        3.0155731780761615E-011
   336.00000000000000        3.0258086834529958E-011
   337.00000000000000        3.0360120125903142E-011
   338.00000000000000        3.0461832100370129E-011
   339.00000000000000        3.0563223212312992E-011
   340.00000000000000        3.0664293924753245E-011
   341.00000000000000        3.0765044709103258E-011
   342.00000000000000        3.0865476044923499E-011
   343.00000000000000        3.0965588419684828E-011
   344.00000000000000        3.1065382328535827E-011
   345.00000000000000        3.1164858274075528E-011
   346.00000000000000        3.1264016766130892E-011
   347.00000000000000        3.1362858321539118E-011
   348.00000000000000        3.1461383463934965E-011
   349.00000000000000        3.1559592723542452E-011
   350.00000000000000        3.1657486636971458E-011
   351.00000000000000        3.1755065747018743E-011
   352.00000000000000        3.1852330602473050E-011
   353.00000000000000        3.1949281757925105E-011
   354.00000000000000        3.2045919773581569E-011
   355.00000000000000        3.2142245215082936E-011
   356.00000000000000        3.2238258653325923E-011
   357.00000000000000        3.2333960664289665E-011
   358.00000000000000        3.2429351828865713E-011
   359.00000000000000        3.2524432732692153E-011
   360.00000000000000        3.2619203965991243E-011
   361.00000000000000        3.2713666123410752E-011
   362.00000000000000        3.2807819803869127E-011
   363.00000000000000        3.2901665610404061E-011
   364.00000000000000        3.2995204150024339E-011
   365.00000000000000        3.3088436033565568E-011
   366.00000000000000        3.3181361875548757E-011
   367.00000000000000        3.3273982294042354E-011
   368.00000000000000        3.3366297910527601E-011
   369.00000000000000        3.3458309349766846E-011
   370.00000000000000        3.3550017239674962E-011
   371.00000000000000        3.3641422211193899E-011
   372.00000000000000        3.3732524898169859E-011
   373.00000000000000        3.3823325937233916E-011
   374.00000000000000        3.3913825967684840E-011
   375.00000000000000        3.4004025631375093E-011
   376.00000000000000        3.4093925572599384E-011
   377.00000000000000        3.4183526437986032E-011
   378.00000000000000        3.4272828876390640E-011
   379.00000000000000        3.4361833538792619E-011
   380.00000000000000        3.4450541078193994E-011
   381.00000000000000        3.4538952149520761E-011
   382.00000000000000        3.4627067409526679E-011
   383.00000000000000        3.4714887516699241E-011
   384.00000000000000        3.4802413131168016E-011
   385.00000000000000        3.4889644914615325E-011
   386.00000000000000        3.4976583530189049E-011
   387.00000000000000        3.5063229642417437E-011
   388.00000000000000        3.5149583917126334E-011
   389.00000000000000        3.5235647021358062E-011
   390.00000000000000        3.5321419623292927E-011
   391.00000000000000        3.5406902392171853E-011
   392.00000000000000        3.5492095998221762E-011
   393.00000000000000        3.5577001112582373E-011
   394.00000000000000        3.5661618407234980E-011
   395.00000000000000        3.5745948554933029E-011
   396.00000000000000        3.5829992229134499E-011
   397.00000000000000        3.5913750103936028E-011
   398.00000000000000        3.5997222854008604E-011
   399.00000000000000        3.6080411154535037E-011
   400.00000000000000        3.6163315681149167E-011
   401.00000000000000        3.6245937109876273E-011
   402.00000000000000        3.6328276117075530E-011
   403.00000000000000        3.6410333379383582E-011
   404.00000000000000        3.6492109573659775E-011
   405.00000000000000        3.6573605376932993E-011
   406.00000000000000        3.6654821466349432E-011
   407.00000000000000        3.6735758519122456E-011
   408.00000000000000        3.6816417212483113E-011
   409.00000000000000        3.6896798223632508E-011
   410.00000000000000        3.6976902229695306E-011
   411.00000000000000        3.7056729907674254E-011
   412.00000000000000        3.7136281934406374E-011
   413.00000000000000        3.7215558986520165E-011
   414.00000000000000        3.7294561740393828E-011
   415.00000000000000        3.7373290872114985E-011
   416.00000000000000        3.7451747057441300E-011
   417.00000000000000        3.7529930971762294E-011
   418.00000000000000        3.7607843290062225E-011
   419.00000000000000        3.7685484686884020E-011
   420.00000000000000        3.7762855836294257E-011
   421.00000000000000        3.7839957411849217E-011
   422.00000000000000        3.7916790086561690E-011
   423.00000000000000        3.7993354532869163E-011
   424.00000000000000        3.8069651422602552E-011
   425.00000000000000        3.8145681426956091E-011
   426.00000000000000        3.8221445216457920E-011
   427.00000000000000        3.8296943460941852E-011
   428.00000000000000        3.8372176829519758E-011
   429.00000000000000        3.8447145990554820E-011
   430.00000000000000        3.8521851611635713E-011
   431.00000000000000        3.8596294359551502E-011
   432.00000000000000        3.8670474900267231E-011
   433.00000000000000        3.8744393898900690E-011
   434.00000000000000        3.8818052019699249E-011
   435.00000000000000        3.8891449926018011E-011
   436.00000000000000        3.8964588280298486E-011
   437.00000000000000        3.9037467744047778E-011
   438.00000000000000        3.9110088977818759E-011
   439.00000000000000        3.9182452641190636E-011
   440.00000000000000        3.9254559392750397E-011
   441.00000000000000        3.9326409890074641E-011
   442.00000000000000        3.9398004789712193E-011
   443.00000000000000        3.9469344747167332E-011
   444.00000000000000        3.9540430416883418E-011
   445.00000000000000        3.9611262452227413E-011
   446.00000000000000        3.9681841505474526E-011
   447.00000000000000        3.9752168227793840E-011
   448.00000000000000        3.9822243269234106E-011
   449.00000000000000        3.9892067278710418E-011
   450.00000000000000        3.9961640903990892E-011
   451.00000000000000        4.0030964791684441E-011
   452.00000000000000        4.0100039587228466E-011
   453.00000000000000        4.0168865934877447E-011
   454.00000000000000        4.0237444477691730E-011
   455.00000000000000        4.0305775857526837E-011
   456.00000000000000        4.0373860715023191E-011
   457.00000000000000        4.0441699689596291E-011
   458.00000000000000        4.0509293419427368E-011
   459.00000000000000        4.0576642541454170E-011
   460.00000000000000        4.0643747691362506E-011
   461.00000000000000        4.0710609503577919E-011
   462.00000000000000        4.0777228611257757E-011
   463.00000000000000        4.0843605646283727E-011
   464.00000000000000        4.0909741239254635E-011
   465.00000000000000        4.0975636019479526E-011
   466.00000000000000        4.1041290614971378E-011
   467.00000000000000        4.1106705652440697E-011
   468.00000000000000        4.1171881757289653E-011
   469.00000000000000        4.1236819553606739E-011
   470.00000000000000        4.1301519664161215E-011
   471.00000000000000        4.1365982710398409E-011
   472.00000000000000        4.1430209312434826E-011
   473.00000000000000        4.1494200089053862E-011
   474.00000000000000        4.1557955657701527E-011
   475.00000000000000        4.1621476634482620E-011
   476.00000000000000        4.1684763634157204E-011
   477.00000000000000        4.1747817270137017E-011
   478.00000000000000        4.1810638154482444E-011
   479.00000000000000        4.1873226897899483E-011
   480.00000000000000        4.1935584109737227E-011
   481.00000000000000        4.1997710397985189E-011
   482.00000000000000        4.2059606369271249E-011
   483.00000000000000        4.2121272628859314E-011
   484.00000000000000        4.2182709780647784E-011
   485.00000000000000        4.2243918427167585E-011
   486.00000000000000        4.2304899169580895E-011
   487.00000000000000        4.2365652607679832E-011
   488.00000000000000        4.2426179339885205E-011
   489.00000000000000        4.2486479963245713E-011
   490.00000000000000        4.2546555073437114E-011
   491.00000000000000        4.2606405264761671E-011
   492.00000000000000        4.2666031130147579E-011
   493.00000000000000        4.2725433261148730E-011
   494.00000000000000        4.2784612247944635E-011
   495.00000000000000        4.2843568679340298E-011
   496.00000000000000        4.2902303142766333E-011
   497.00000000000000        4.2960816224279417E-011
   498.00000000000000        4.3019108508562395E-011
   499.00000000000000        4.3077180578925114E-011
   500.00000000000000        4.3135033017304729E-011
