# Supplementary material for: Dynamics of HeHHe+ Rotational State Changes Induced by Collision with He: A Possible New Path in Early Universe Chemistry
Source: J Phys Chem A. 2021 Apr 26;125(17):3748–59. doi: 10.1021/acs.jpca.1c01820 (PMC8154607; doi:10.1021/acs.jpca.1c01820)
Supplement: Supplementary file 1 — jp1c01820_si_001.zip [file jp1c01820_si_001.zip › Supporting Information/S2-rot.inelastic rate coefficients/00to10.rate]

   5.0000000000000000        1.3117561760516579E-042
   6.0000000000000000        3.4249176136980817E-037
   7.0000000000000000        2.5136477475216318E-033
   8.0000000000000000        1.9802567917448131E-030
   9.0000000000000000        3.5257128439624632E-028
   10.000000000000000        2.2175492332808381E-026
   11.000000000000000        6.5466863508202673E-025
   12.000000000000000        1.0963429885846391E-023
   13.000000000000000        1.1873349324677351E-022
   14.000000000000000        9.1316122632635552E-022
   15.000000000000000        5.3415116397069494E-021
   16.000000000000000        2.5018471952113497E-020
   17.000000000000000        9.7591464051434336E-020
   18.000000000000000        3.2688277341833896E-019
   19.000000000000000        9.6311240937891515E-019
   20.000000000000000        2.5447408247115158E-018
   21.000000000000000        6.1244929722057898E-018
   22.000000000000000        1.3598790456780543E-017
   23.000000000000000        2.8152144539348632E-017
   24.000000000000000        5.4817185416021105E-017
   25.000000000000000        1.0113876168051329E-016
   26.000000000000000        1.7791893154556188E-016
   27.000000000000000        3.0001036085709195E-016
   28.000000000000000        4.8711972213009421E-016
   29.000000000000000        7.6458056201367355E-016
   30.000000000000000        1.1640565894244323E-015
   31.000000000000000        1.7241408273155755E-015
   32.000000000000000        2.4908227284685611E-015
   33.000000000000000        3.5178032766089385E-015
   34.000000000000000        4.8666464382526583E-015
   35.000000000000000        6.6067633995607665E-015
   36.000000000000000        8.8152332958689158E-015
   37.000000000000000        1.1576470281086777E-014
   38.000000000000000        1.4981751615550045E-014
   39.000000000000000        1.9128624934546618E-014
   40.000000000000000        2.4120215057170622E-014
   41.000000000000000        3.0064451736601357E-014
   42.000000000000000        3.7073239808834350E-014
   43.000000000000000        4.5261592455081088E-014
   44.000000000000000        5.4746746941330160E-014
   45.000000000000000        6.5647280412872595E-014
   46.000000000000000        7.8082241258553908E-014
   47.000000000000000        9.2170309352570579E-014
   48.000000000000000        1.0802899623987450E-013
   49.000000000000000        1.2577389414015438E-013
   50.000000000000000        1.4551798056866330E-013
   51.000000000000000        1.6737098345449324E-013
   52.000000000000000        1.9143880990668004E-013
   53.000000000000000        2.1782304025087340E-013
   54.000000000000000        2.4662048763881119E-013
   55.000000000000000        2.7792282241604004E-013
   56.000000000000000        3.1181625951088440E-013
   57.000000000000000        3.4838130636615842E-013
   58.000000000000000        3.8769256835865366E-013
   59.000000000000000        4.2981860822260820E-013
   60.000000000000000        4.7482185569452737E-013
   61.000000000000000        5.2275856341029516E-013
   62.000000000000000        5.7367880499480366E-013
   63.000000000000000        6.2762651127367690E-013
   64.000000000000000        6.8463954059166310E-013
   65.000000000000000        7.4474977933011562E-013
   66.000000000000000        8.0798326886498126E-013
   67.000000000000000        8.7436035538701013E-013
   68.000000000000000        9.4389585920861632E-013
   69.000000000000000        1.0165992603996639E-012
   70.000000000000000        1.0924748978210450E-012
   71.000000000000000        1.1715221788552151E-012
   72.000000000000000        1.2537357973624913E-012
   73.000000000000000        1.3391059576175941E-012
   74.000000000000000        1.4276186021999171E-012
   75.000000000000000        1.5192556420212986E-012
   76.000000000000000        1.6139951868752113E-012
   77.000000000000000        1.7118117750801442E-012
   78.000000000000000        1.8126766009669741E-012
   79.000000000000000        1.9165577391248711E-012
   80.000000000000000        2.0234203644727204E-012
   81.000000000000000        2.1332269673632905E-012
   82.000000000000000        2.2459375630556374E-012
   83.000000000000000        2.3615098950080248E-012
   84.000000000000000        2.4798996315493105E-012
   85.000000000000000        2.6010605555819846E-012
   86.000000000000000        2.7249447470553576E-012
   87.000000000000000        2.8515027580234287E-012
   88.000000000000000        2.9806837801694203E-012
   89.000000000000000        3.1124358047383127E-012
   90.000000000000000        3.2467057748707966E-012
   91.000000000000000        3.3834397303772909E-012
   92.000000000000000        3.5225829450298075E-012
   93.000000000000000        3.6640800564827258E-012
   94.000000000000000        3.8078751889621154E-012
   95.000000000000000        3.9539120688867375E-012
   96.000000000000000        4.1021341336035831E-012
   97.000000000000000        4.2524846334366327E-012
   98.000000000000000        4.4049067272600773E-012
   99.000000000000000        4.5593435718168602E-012
   100.00000000000000        4.7157384050104314E-012
   101.00000000000000        4.8740346234023235E-012
   102.00000000000000        5.0341758541509493E-012
   103.00000000000000        5.1961060216278535E-012
   104.00000000000000        5.3597694089473283E-012
   105.00000000000000        5.5251107146432675E-012
   106.00000000000000        5.6920751047243824E-012
   107.00000000000000        5.8606082603348925E-012
   108.00000000000000        6.0306564212431953E-012
   109.00000000000000        6.2021664253757851E-012
   110.00000000000000        6.3750857446077332E-012
   111.00000000000000        6.5493625170148795E-012
   112.00000000000000        6.7249455757862988E-012
   113.00000000000000        6.9017844749888794E-012
   114.00000000000000        7.0798295123686466E-012
   115.00000000000000        7.2590317493667216E-012
   116.00000000000000        7.4393430285204001E-012
   117.00000000000000        7.6207159884129057E-012
   118.00000000000000        7.8031040763282817E-012
   119.00000000000000        7.9864615587606496E-012
   120.00000000000000        8.1707435299207096E-012
   121.00000000000000        8.3559059183749200E-012
   122.00000000000000        8.5419054919469510E-012
   123.00000000000000        8.7286998610037762E-012
   124.00000000000000        8.9162474802431759E-012
   125.00000000000000        9.1045076490931990E-012
   126.00000000000000        9.2934405108279201E-012
   127.00000000000000        9.4830070504987155E-012
   128.00000000000000        9.6731690917744671E-012
   129.00000000000000        9.8638892927790718E-012
   130.00000000000000        1.0055131141009515E-011
   131.00000000000000        1.0246858947412907E-011
   132.00000000000000        1.0439037839696584E-011
   133.00000000000000        1.0631633754940453E-011
   134.00000000000000        1.0824613431577168E-011
   135.00000000000000        1.1017944400801210E-011
   136.00000000000000        1.1211594977464441E-011
   137.00000000000000        1.1405534250511945E-011
   138.00000000000000        1.1599732073008683E-011
   139.00000000000000        1.1794159051803884E-011
   140.00000000000000        1.1988786536877479E-011
   141.00000000000000        1.2183586610409418E-011
   142.00000000000000        1.2378532075610421E-011
   143.00000000000000        1.2573596445349783E-011
   144.00000000000000        1.2768753930613232E-011
   145.00000000000000        1.2963979428822090E-011
   146.00000000000000        1.3159248512042023E-011
   147.00000000000000        1.3354537415108085E-011
   148.00000000000000        1.3549823023690554E-011
   149.00000000000000        1.3745082862324417E-011
   150.00000000000000        1.3940295082423152E-011
   151.00000000000000        1.4135438450296539E-011
   152.00000000000000        1.4330492335189910E-011
   153.00000000000000        1.4525436697361387E-011
   154.00000000000000        1.4720252076211894E-011
   155.00000000000000        1.4914919578481727E-011
   156.00000000000000        1.5109420866526222E-011
   157.00000000000000        1.5303738146681545E-011
   158.00000000000000        1.5497854157731304E-011
   159.00000000000000        1.5691752159483204E-011
   160.00000000000000        1.5885415921463737E-011
   161.00000000000000        1.6078829711739161E-011
   162.00000000000000        1.6271978285868638E-011
   163.00000000000000        1.6464846875996456E-011
   164.00000000000000        1.6657421180087758E-011
   165.00000000000000        1.6849687351313011E-011
   166.00000000000000        1.7041631987584858E-011
   167.00000000000000        1.7233242121251183E-011
   168.00000000000000        1.7424505208946982E-011
   169.00000000000000        1.7615409121607653E-011
   170.00000000000000        1.7805942134645915E-011
   171.00000000000000        1.7996092918293596E-011
   172.00000000000000        1.8185850528109590E-011
   173.00000000000000        1.8375204395655317E-011
   174.00000000000000        1.8564144319337424E-011
   175.00000000000000        1.8752660455418481E-011
   176.00000000000000        1.8940743309195651E-011
   177.00000000000000        1.9128383726346860E-011
   178.00000000000000        1.9315572884443732E-011
   179.00000000000000        1.9502302284631063E-011
   180.00000000000000        1.9688563743471521E-011
   181.00000000000000        1.9874349384954559E-011
   182.00000000000000        2.0059651632668192E-011
   183.00000000000000        2.0244463202132343E-011
   184.00000000000000        2.0428777093292120E-011
   185.00000000000000        2.0612586583169344E-011
   186.00000000000000        2.0795885218670602E-011
   187.00000000000000        2.0978666809549946E-011
   188.00000000000000        2.1160925421524240E-011
   189.00000000000000        2.1342655369539086E-011
   190.00000000000000        2.1523851211183356E-011
   191.00000000000000        2.1704507740250319E-011
   192.00000000000000        2.1884619980442414E-011
   193.00000000000000        2.2064183179218748E-011
   194.00000000000000        2.2243192801781576E-011
   195.00000000000000        2.2421644525200630E-011
   196.00000000000000        2.2599534232672472E-011
   197.00000000000000        2.2776858007912260E-011
   198.00000000000000        2.2953612129676429E-011
   199.00000000000000        2.3129793066412983E-011
   200.00000000000000        2.3305397471037696E-011
   201.00000000000000        2.3480422175833599E-011
   202.00000000000000        2.3654864187471410E-011
   203.00000000000000        2.3828720682148739E-011
   204.00000000000000        2.4001989000845500E-011
   205.00000000000000        2.4174666644693442E-011
   206.00000000000000        2.4346751270457190E-011
   207.00000000000000        2.4518240686125094E-011
   208.00000000000000        2.4689132846606798E-011
   209.00000000000000        2.4859425849536225E-011
   210.00000000000000        2.5029117931176972E-011
   211.00000000000000        2.5198207462428365E-011
   212.00000000000000        2.5366692944929923E-011
   213.00000000000000        2.5534573007262217E-011
   214.00000000000000        2.5701846401241532E-011
   215.00000000000000        2.5868511998307156E-011
   216.00000000000000        2.6034568785998282E-011
   217.00000000000000        2.6200015864519193E-011
   218.00000000000000        2.6364852443390482E-011
   219.00000000000000        2.6529077838184407E-011
   220.00000000000000        2.6692691467342538E-011
   221.00000000000000        2.6855692849073588E-011
   222.00000000000000        2.7018081598330014E-011
   223.00000000000000        2.7179857423861031E-011
   224.00000000000000        2.7341020125340724E-011
   225.00000000000000        2.7501569590569404E-011
   226.00000000000000        2.7661505792746164E-011
   227.00000000000000        2.7820828787811478E-011
   228.00000000000000        2.7979538711857778E-011
   229.00000000000000        2.8137635778606771E-011
   230.00000000000000        2.8295120276951332E-011
   231.00000000000000        2.8451992568561320E-011
   232.00000000000000        2.8608253085550736E-011
   233.00000000000000        2.8763902328205702E-011
   234.00000000000000        2.8918940862771232E-011
   235.00000000000000        2.9073369319295528E-011
   236.00000000000000        2.9227188389530373E-011
   237.00000000000000        2.9380398824886404E-011
   238.00000000000000        2.9533001434441966E-011
   239.00000000000000        2.9684997083003681E-011
   240.00000000000000        2.9836386689218355E-011
   241.00000000000000        2.9987171223734313E-011
   242.00000000000000        3.0137351707411046E-011
   243.00000000000000        3.0286929209576468E-011
   244.00000000000000        3.0435904846329825E-011
   245.00000000000000        3.0584279778889590E-011
   246.00000000000000        3.0732055211985702E-011
   247.00000000000000        3.0879232392293776E-011
   248.00000000000000        3.1025812606911632E-011
   249.00000000000000        3.1171797181876173E-011
   250.00000000000000        3.1317187480719922E-011
   251.00000000000000        3.1461984903066312E-011
   252.00000000000000        3.1606190883262766E-011
   253.00000000000000        3.1749806889050276E-011
   254.00000000000000        3.1892834420269105E-011
   255.00000000000000        3.2035275007599237E-011
   256.00000000000000        3.2177130211335150E-011
   257.00000000000000        3.2318401620193456E-011
   258.00000000000000        3.2459090850153468E-011
   259.00000000000000        3.2599199543328653E-011
   260.00000000000000        3.2738729366869683E-011
   261.00000000000000        3.2877682011896970E-011
   262.00000000000000        3.3016059192462503E-011
   263.00000000000000        3.3153862644540597E-011
   264.00000000000000        3.3291094125045921E-011
   265.00000000000000        3.3427755410879316E-011
   266.00000000000000        3.3563848297999347E-011
   267.00000000000000        3.3699374600520127E-011
   268.00000000000000        3.3834336149834084E-011
   269.00000000000000        3.3968734793759413E-011
   270.00000000000000        3.4102572395710896E-011
   271.00000000000000        3.4235850833894739E-011
   272.00000000000000        3.4368572000525347E-011
   273.00000000000000        3.4500737801064901E-011
   274.00000000000000        3.4632350153483958E-011
   275.00000000000000        3.4763410987543199E-011
   276.00000000000000        3.4893922244096027E-011
   277.00000000000000        3.5023885874410518E-011
   278.00000000000000        3.5153303839511261E-011
   279.00000000000000        3.5282178109540062E-011
   280.00000000000000        3.5410510663135059E-011
   281.00000000000000        3.5538303486827886E-011
   282.00000000000000        3.5665558574458401E-011
   283.00000000000000        3.5792277926606600E-011
   284.00000000000000        3.5918463550041033E-011
   285.00000000000000        3.6044117457183633E-011
   286.00000000000000        3.6169241665590386E-011
   287.00000000000000        3.6293838197447266E-011
   288.00000000000000        3.6417909079081391E-011
   289.00000000000000        3.6541456340486763E-011
   290.00000000000000        3.6664482014864276E-011
   291.00000000000000        3.6786988138175787E-011
   292.00000000000000        3.6908976748711605E-011
   293.00000000000000        3.7030449886671101E-011
   294.00000000000000        3.7151409593756604E-011
   295.00000000000000        3.7271857912779269E-011
   296.00000000000000        3.7391796887277884E-011
   297.00000000000000        3.7511228561148929E-011
   298.00000000000000        3.7630154978288508E-011
   299.00000000000000        3.7748578182245931E-011
   300.00000000000000        3.7866500215887642E-011
   301.00000000000000        3.7983923121072478E-011
   302.00000000000000        3.8100848938337177E-011
   303.00000000000000        3.8217279706591804E-011
   304.00000000000000        3.8333217462825926E-011
   305.00000000000000        3.8448664241823271E-011
   306.00000000000000        3.8563622075886936E-011
   307.00000000000000        3.8678092994573256E-011
   308.00000000000000        3.8792079024434283E-011
   309.00000000000000        3.8905582188770015E-011
   310.00000000000000        3.9018604507387735E-011
   311.00000000000000        3.9131147996370967E-011
   312.00000000000000        3.9243214667855486E-011
   313.00000000000000        3.9354806529813707E-011
   314.00000000000000        3.9465925585846456E-011
   315.00000000000000        3.9576573834982302E-011
   316.00000000000000        3.9686753271484219E-011
   317.00000000000000        3.9796465884662953E-011
   318.00000000000000        3.9905713658697733E-011
   319.00000000000000        4.0014498572463272E-011
   320.00000000000000        4.0122822599363369E-011
   321.00000000000000        4.0230687707171242E-011
   322.00000000000000        4.0338095857875280E-011
   323.00000000000000        4.0445049007531504E-011
   324.00000000000000        4.0551549106121586E-011
   325.00000000000000        4.0657598097416370E-011
   326.00000000000000        4.0763197918845505E-011
   327.00000000000000        4.0868350501371683E-011
   328.00000000000000        4.0973057769370913E-011
   329.00000000000000        4.1077321640517413E-011
   330.00000000000000        4.1181144025673484E-011
   331.00000000000000        4.1284526828784465E-011
   332.00000000000000        4.1387471946778463E-011
   333.00000000000000        4.1489981269469903E-011
   334.00000000000000        4.1592056679468760E-011
   335.00000000000000        4.1693700052093111E-011
   336.00000000000000        4.1794913255286100E-011
   337.00000000000000        4.1895698149537715E-011
   338.00000000000000        4.1996056587809357E-011
   339.00000000000000        4.2095990415463360E-011
   340.00000000000000        4.2195501470195634E-011
   341.00000000000000        4.2294591581972372E-011
   342.00000000000000        4.2393262572969829E-011
   343.00000000000000        4.2491516257518246E-011
   344.00000000000000        4.2589354442048409E-011
   345.00000000000000        4.2686778925042126E-011
   346.00000000000000        4.2783791496985432E-011
   347.00000000000000        4.2880393940325070E-011
   348.00000000000000        4.2976588029427937E-011
   349.00000000000000        4.3072375530543571E-011
   350.00000000000000        4.3167758201769161E-011
   351.00000000000000        4.3262737793017670E-011
   352.00000000000000        4.3357316045988445E-011
   353.00000000000000        4.3451494694140352E-011
   354.00000000000000        4.3545275462667598E-011
   355.00000000000000        4.3638660068477875E-011
   356.00000000000000        4.3731650220172909E-011
   357.00000000000000        4.3824247618031548E-011
   358.00000000000000        4.3916453953994312E-011
   359.00000000000000        4.4008270911651232E-011
   360.00000000000000        4.4099700166231014E-011
   361.00000000000000        4.4190743384592263E-011
   362.00000000000000        4.4281402225217095E-011
   363.00000000000000        4.4371678338206310E-011
   364.00000000000000        4.4461573365276520E-011
   365.00000000000000        4.4551088939759240E-011
   366.00000000000000        4.4640226686601456E-011
   367.00000000000000        4.4728988222367973E-011
   368.00000000000000        4.4817375155245526E-011
   369.00000000000000        4.4905389085048446E-011
   370.00000000000000        4.4993031603225497E-011
   371.00000000000000        4.5080304292868810E-011
   372.00000000000000        4.5167208728723690E-011
   373.00000000000000        4.5253746477200227E-011
   374.00000000000000        4.5339919096386032E-011
   375.00000000000000        4.5425728136060206E-011
   376.00000000000000        4.5511175137708672E-011
   377.00000000000000        4.5596261634540952E-011
   378.00000000000000        4.5680989151507545E-011
   379.00000000000000        4.5765359205318924E-011
   380.00000000000000        4.5849373304465533E-011
   381.00000000000000        4.5933032949238636E-011
   382.00000000000000        4.6016339631752265E-011
   383.00000000000000        4.6099294835966409E-011
   384.00000000000000        4.6181900037710628E-011
   385.00000000000000        4.6264156704709155E-011
   386.00000000000000        4.6346066296606421E-011
   387.00000000000000        4.6427630264993542E-011
   388.00000000000000        4.6508850053435756E-011
   389.00000000000000        4.6589727097500704E-011
   390.00000000000000        4.6670262824786831E-011
   391.00000000000000        4.6750458654953408E-011
   392.00000000000000        4.6830315999750608E-011
   393.00000000000000        4.6909836263050503E-011
   394.00000000000000        4.6989020840878465E-011
   395.00000000000000        4.7067871121445621E-011
   396.00000000000000        4.7146388485181304E-011
   397.00000000000000        4.7224574304766674E-011
   398.00000000000000        4.7302429945168208E-011
   399.00000000000000        4.7379956763672318E-011
   400.00000000000000        4.7457156109919983E-011
   401.00000000000000        4.7534029325942315E-011
   402.00000000000000        4.7610577746195884E-011
   403.00000000000000        4.7686802697599203E-011
   404.00000000000000        4.7762705499569129E-011
   405.00000000000000        4.7838287464057765E-011
   406.00000000000000        4.7913549895589760E-011
   407.00000000000000        4.7988494091299883E-011
   408.00000000000000        4.8063121340971053E-011
   409.00000000000000        4.8137432927072435E-011
   410.00000000000000        4.8211430124797927E-011
   411.00000000000000        4.8285114202105167E-011
   412.00000000000000        4.8358486419754262E-011
   413.00000000000000        4.8431548031347085E-011
   414.00000000000000        4.8504300283367025E-011
   415.00000000000000        4.8576744415218297E-011
   416.00000000000000        4.8648881659265858E-011
   417.00000000000000        4.8720713240875775E-011
   418.00000000000000        4.8792240378454809E-011
   419.00000000000000        4.8863464283491193E-011
   420.00000000000000        4.8934386160595052E-011
   421.00000000000000        4.9005007207538653E-011
   422.00000000000000        4.9075328615297295E-011
   423.00000000000000        4.9145351568090239E-011
   424.00000000000000        4.9215077243421134E-011
   425.00000000000000        4.9284506812119237E-011
   426.00000000000000        4.9353641438380274E-011
   427.00000000000000        4.9422482279807401E-011
   428.00000000000000        4.9491030487452341E-011
   429.00000000000000        4.9559287205856326E-011
   430.00000000000000        4.9627253573091432E-011
   431.00000000000000        4.9694930720801303E-011
   432.00000000000000        4.9762319774242539E-011
   433.00000000000000        4.9829421852325623E-011
   434.00000000000000        4.9896238067655991E-011
   435.00000000000000        4.9962769526575039E-011
   436.00000000000000        5.0029017329201226E-011
   437.00000000000000        5.0094982569470792E-011
   438.00000000000000        5.0160666335178833E-011
   439.00000000000000        5.0226069708020046E-011
   440.00000000000000        5.0291193763629359E-011
   441.00000000000000        5.0356039571622964E-011
   442.00000000000000        5.0420608195638413E-011
   443.00000000000000        5.0484900693375542E-011
   444.00000000000000        5.0548918116636698E-011
   445.00000000000000        5.0612661511366956E-011
   446.00000000000000        5.0676131917694647E-011
   447.00000000000000        5.0739330369971016E-011
   448.00000000000000        5.0802257896810478E-011
   449.00000000000000        5.0864915521130416E-011
   450.00000000000000        5.0927304260190941E-011
   451.00000000000000        5.0989425125634312E-011
   452.00000000000000        5.1051279123524434E-011
   453.00000000000000        5.1112867254386388E-011
   454.00000000000000        5.1174190513245205E-011
   455.00000000000000        5.1235249889665286E-011
   456.00000000000000        5.1296046367788927E-011
   457.00000000000000        5.1356580926375072E-011
   458.00000000000000        5.1416854538838003E-011
   459.00000000000000        5.1476868173285576E-011
   460.00000000000000        5.1536622792557397E-011
   461.00000000000000        5.1596119354262919E-011
   462.00000000000000        5.1655358810819214E-011
   463.00000000000000        5.1714342109488696E-011
   464.00000000000000        5.1773070192416622E-011
   465.00000000000000        5.1831543996668178E-011
   466.00000000000000        5.1889764454265964E-011
   467.00000000000000        5.1947732492226569E-011
   468.00000000000000        5.2005449032597546E-011
   469.00000000000000        5.2062914992493615E-011
   470.00000000000000        5.2120131284133485E-011
   471.00000000000000        5.2177098814875596E-011
   472.00000000000000        5.2233818487254207E-011
   473.00000000000000        5.2290291199015029E-011
   474.00000000000000        5.2346517843151006E-011
   475.00000000000000        5.2402499307937379E-011
   476.00000000000000        5.2458236476966844E-011
   477.00000000000000        5.2513730229184615E-011
   478.00000000000000        5.2568981438922970E-011
   479.00000000000000        5.2623990975935789E-011
   480.00000000000000        5.2678759705432790E-011
   481.00000000000000        5.2733288488113780E-011
   482.00000000000000        5.2787578180202185E-011
   483.00000000000000        5.2841629633478932E-011
   484.00000000000000        5.2895443695315750E-011
   485.00000000000000        5.2949021208708434E-011
   486.00000000000000        5.3002363012309803E-011
   487.00000000000000        5.3055469940462381E-011
   488.00000000000000        5.3108342823231120E-011
   489.00000000000000        5.3160982486435436E-011
   490.00000000000000        5.3213389751681726E-011
   491.00000000000000        5.3265565436394829E-011
   492.00000000000000        5.3317510353849940E-011
   493.00000000000000        5.3369225313203994E-011
   494.00000000000000        5.3420711119526892E-011
   495.00000000000000        5.3471968573832500E-011
   496.00000000000000        5.3522998473109343E-011
   497.00000000000000        5.3573801610351370E-011
   498.00000000000000        5.3624378774587983E-011
   499.00000000000000        5.3674730750914557E-011
   500.00000000000000        5.3724858320521943E-011
