# Supplementary material for: Dynamics of HeHHe+ Rotational State Changes Induced by Collision with He: A Possible New Path in Early Universe Chemistry
Source: J Phys Chem A. 2021 Apr 26;125(17):3748–59. doi: 10.1021/acs.jpca.1c01820 (PMC8154607; doi:10.1021/acs.jpca.1c01820)
Supplement: Supplementary file 1 — jp1c01820_si_001.zip [file jp1c01820_si_001.zip › Supporting Information/S2-rot.inelastic rate coefficients/00to06.rate]

   5.0000000000000000        8.0109490682232851E-023
   6.0000000000000000        9.2157109612325869E-021
   7.0000000000000000        2.7437712326556691E-019
   8.0000000000000000        3.5118463244728300E-018
   9.0000000000000000        2.5606120634723220E-017
   10.000000000000000        1.2589943642446846E-016
   11.000000000000000        4.6466385933706529E-016
   12.000000000000000        1.3826372056363191E-015
   13.000000000000000        3.4849701700433624E-015
   14.000000000000000        7.7080783968562709E-015
   15.000000000000000        1.5353247759996073E-014
   16.000000000000000        2.8080631810320417E-014
   17.000000000000000        4.7866536333661664E-014
   18.000000000000000        7.6932934486128006E-014
   19.000000000000000        1.1766057310296017E-013
   20.000000000000000        1.7249664226917467E-013
   21.000000000000000        2.4386595736720469E-013
   22.000000000000000        3.3409195697811469E-013
   23.000000000000000        4.4533123123050369E-013
   24.000000000000000        5.7952312634632614E-013
   25.000000000000000        7.3835435230817274E-013
   26.000000000000000        9.2323743972097403E-013
   27.000000000000000        1.1353012662130390E-012
   28.000000000000000        1.3753915955951271E-012
   29.000000000000000        1.6440795411023517E-012
   30.000000000000000        1.9416759897822272E-012
   31.000000000000000        2.2682502405226063E-012
   32.000000000000000        2.6236513642409571E-012
   33.000000000000000        3.0075310582146172E-012
   34.000000000000000        3.4193670166774742E-012
   35.000000000000000        3.8584860650144035E-012
   36.000000000000000        4.3240864998526266E-012
   37.000000000000000        4.8152592409390654E-012
   38.000000000000000        5.3310075343099171E-012
   39.000000000000000        5.8702650527184153E-012
   40.000000000000000        6.4319123220466295E-012
   41.000000000000000        7.0147914650910914E-012
   42.000000000000000        7.6177193001347032E-012
   43.000000000000000        8.2394988642408193E-012
   44.000000000000000        8.8789294529823158E-012
   45.000000000000000        9.5348152817021179E-012
   46.000000000000000        1.0205972880349662E-011
   47.000000000000000        1.0891237336065704E-011
   48.000000000000000        1.1589467496285108E-011
   49.000000000000000        1.2299550241234919E-011
   50.000000000000000        1.3020403929123853E-011
   51.000000000000000        1.3750981110678396E-011
   52.000000000000000        1.4490270602451617E-011
   53.000000000000000        1.5237299000867705E-011
   54.000000000000000        1.5991131711526728E-011
   55.000000000000000        1.6750873561060422E-011
   56.000000000000000        1.7515669051929264E-011
   57.000000000000000        1.8284702314058562E-011
   58.000000000000000        1.9057196801177260E-011
   59.000000000000000        1.9832414774165827E-011
   60.000000000000000        2.0609656608641054E-011
   61.000000000000000        2.1388259959400086E-011
   62.000000000000000        2.2167598810186335E-011
   63.000000000000000        2.2947082433509986E-011
   64.000000000000000        2.3726154281920021E-011
   65.000000000000000        2.4504290829157210E-011
   66.000000000000000        2.5281000376984635E-011
   67.000000000000000        2.6055821841169173E-011
   68.000000000000000        2.6828323528035572E-011
   69.000000000000000        2.7598101911219351E-011
   70.000000000000000        2.8364780416667608E-011
   71.000000000000000        2.9128008222563995E-011
   72.000000000000000        2.9887459079656246E-011
   73.000000000000000        3.0642830156428283E-011
   74.000000000000000        3.1393840912659086E-011
   75.000000000000000        3.2140232004138446E-011
   76.000000000000000        3.2881764220642600E-011
   77.000000000000000        3.3618217458704835E-011
   78.000000000000000        3.4349389730229325E-011
   79.000000000000000        3.5075096207586768E-011
   80.000000000000000        3.5795168305480706E-011
   81.000000000000000        3.6509452799582674E-011
   82.000000000000000        3.7217810981691835E-011
   83.000000000000000        3.7920117850973054E-011
   84.000000000000000        3.8616261340663845E-011
   85.000000000000000        3.9306141579507447E-011
   86.000000000000000        3.9989670187064297E-011
   87.000000000000000        4.0666769601972195E-011
   88.000000000000000        4.1337372442161614E-011
   89.000000000000000        4.2001420895989996E-011
   90.000000000000000        4.2658866143226151E-011
   91.000000000000000        4.3309667804799062E-011
   92.000000000000000        4.3953793420214885E-011
   93.000000000000000        4.4591217951550109E-011
   94.000000000000000        4.5221923312933139E-011
   95.000000000000000        4.5845897924441548E-011
   96.000000000000000        4.6463136289361376E-011
   97.000000000000000        4.7073638593776085E-011
   98.000000000000000        4.7677410327478305E-011
   99.000000000000000        4.8274461925226106E-011
   100.00000000000000        4.8864808427394345E-011
   101.00000000000000        4.9448469159102164E-011
   102.00000000000000        5.0025467426931445E-011
   103.00000000000000        5.0595830232380646E-011
   104.00000000000000        5.1159588001232870E-011
   105.00000000000000        5.1716774328048750E-011
   106.00000000000000        5.2267425735026990E-011
   107.00000000000000        5.2811581444507149E-011
   108.00000000000000        5.3349283164421044E-011
   109.00000000000000        5.3880574886027838E-011
   110.00000000000000        5.4405502693301305E-011
   111.00000000000000        5.4924114583362070E-011
   112.00000000000000        5.5436460297379466E-011
   113.00000000000000        5.5942591161392843E-011
   114.00000000000000        5.6442559936529636E-011
   115.00000000000000        5.6936420678120515E-011
   116.00000000000000        5.7424228603239490E-011
   117.00000000000000        5.7906039966216611E-011
   118.00000000000000        5.8381911941697171E-011
   119.00000000000000        5.8851902514837738E-011
   120.00000000000000        5.9316070378255827E-011
   121.00000000000000        5.9774474835363796E-011
   122.00000000000000        6.0227175709740662E-011
   123.00000000000000        6.0674233260210797E-011
   124.00000000000000        6.1115708101316644E-011
   125.00000000000000        6.1551661128889027E-011
   126.00000000000000        6.1982153450431778E-011
   127.00000000000000        6.2407246320056439E-011
   128.00000000000000        6.2827001077712480E-011
   129.00000000000000        6.3241479092473274E-011
   130.00000000000000        6.3650741709653630E-011
   131.00000000000000        6.4054850201539399E-011
   132.00000000000000        6.4453865721531317E-011
   133.00000000000000        6.4847849261505286E-011
   134.00000000000000        6.5236861612210100E-011
   135.00000000000000        6.5620963326529193E-011
   136.00000000000000        6.6000214685441999E-011
   137.00000000000000        6.6374675666531917E-011
   138.00000000000000        6.6744405914893808E-011
   139.00000000000000        6.7109464716302004E-011
   140.00000000000000        6.7469910972510133E-011
   141.00000000000000        6.7825803178555440E-011
   142.00000000000000        6.8177199401954921E-011
   143.00000000000000        6.8524157263677703E-011
   144.00000000000000        6.8866733920793248E-011
   145.00000000000000        6.9204986050692988E-011
   146.00000000000000        6.9538969836794396E-011
   147.00000000000000        6.9868740955636498E-011
   148.00000000000000        7.0194354565285510E-011
   149.00000000000000        7.0515865294969469E-011
   150.00000000000000        7.0833327235868423E-011
   151.00000000000000        7.1146793932988850E-011
   152.00000000000000        7.1456318378055647E-011
   153.00000000000000        7.1761953003359312E-011
   154.00000000000000        7.2063749676496501E-011
   155.00000000000000        7.2361759695951171E-011
   156.00000000000000        7.2656033787459078E-011
   157.00000000000000        7.2946622101108967E-011
   158.00000000000000        7.3233574209130759E-011
   159.00000000000000        7.3516939104325834E-011
   160.00000000000000        7.3796765199099187E-011
   161.00000000000000        7.4073100325050912E-011
   162.00000000000000        7.4345991733091092E-011
   163.00000000000000        7.4615486094041442E-011
   164.00000000000000        7.4881629499690768E-011
   165.00000000000000        7.5144467464272204E-011
   166.00000000000000        7.5404044926332091E-011
   167.00000000000000        7.5660406250963317E-011
   168.00000000000000        7.5913595232374434E-011
   169.00000000000000        7.6163655096772230E-011
   170.00000000000000        7.6410628505530926E-011
   171.00000000000000        7.6654557558629204E-011
   172.00000000000000        7.6895483798330644E-011
   173.00000000000000        7.7133448213090123E-011
   174.00000000000000        7.7368491241666142E-011
   175.00000000000000        7.7600652777422969E-011
   176.00000000000000        7.7829972172804028E-011
   177.00000000000000        7.8056488243962693E-011
   178.00000000000000        7.8280239275535286E-011
   179.00000000000000        7.8501263025542044E-011
   180.00000000000000        7.8719596730403828E-011
   181.00000000000000        7.8935277110061300E-011
   182.00000000000000        7.9148340373187229E-011
   183.00000000000000        7.9358822222478436E-011
   184.00000000000000        7.9566757860018880E-011
   185.00000000000000        7.9772181992704699E-011
   186.00000000000000        7.9975128837721436E-011
   187.00000000000000        8.0175632128065498E-011
   188.00000000000000        8.0373725118101618E-011
   189.00000000000000        8.0569440589150149E-011
   190.00000000000000        8.0762810855095717E-011
   191.00000000000000        8.0953867768012375E-011
   192.00000000000000        8.1142642723797955E-011
   193.00000000000000        8.1329166667813581E-011
   194.00000000000000        8.1513470100521196E-011
   195.00000000000000        8.1695583083115524E-011
   196.00000000000000        8.1875535243146284E-011
   197.00000000000000        8.2053355780125418E-011
   198.00000000000000        8.2229073471115107E-011
   199.00000000000000        8.2402716676295345E-011
   200.00000000000000        8.2574313344503956E-011
   201.00000000000000        8.2743891018749865E-011
   202.00000000000000        8.2911476841693897E-011
   203.00000000000000        8.3077097561095166E-011
   204.00000000000000        8.3240779535221495E-011
   205.00000000000000        8.3402548738221087E-011
   206.00000000000000        8.3562430765452131E-011
   207.00000000000000        8.3720450838770949E-011
   208.00000000000000        8.3876633811774852E-011
   209.00000000000000        8.4031004174998296E-011
   210.00000000000000        8.4183586061063419E-011
   211.00000000000000        8.4334403249779138E-011
   212.00000000000000        8.4483479173192428E-011
   213.00000000000000        8.4630836920587502E-011
   214.00000000000000        8.4776499243432888E-011
   215.00000000000000        8.4920488560276700E-011
   216.00000000000000        8.5062826961587411E-011
   217.00000000000000        8.5203536214541001E-011
   218.00000000000000        8.5342637767753531E-011
   219.00000000000000        8.5480152755958742E-011
   220.00000000000000        8.5616102004629636E-011
   221.00000000000000        8.5750506034545437E-011
   222.00000000000000        8.5883385066301745E-011
   223.00000000000000        8.6014759024764388E-011
   224.00000000000000        8.6144647543468390E-011
   225.00000000000000        8.6273069968959768E-011
   226.00000000000000        8.6400045365080946E-011
   227.00000000000000        8.6525592517200894E-011
   228.00000000000000        8.6649729936388743E-011
   229.00000000000000        8.6772475863531221E-011
   230.00000000000000        8.6893848273395634E-011
   231.00000000000000        8.7013864878635899E-011
   232.00000000000000        8.7132543133744340E-011
   233.00000000000000        8.7249900238948778E-011
   234.00000000000000        8.7365953144054177E-011
   235.00000000000000        8.7480718552231392E-011
   236.00000000000000        8.7594212923750504E-011
   237.00000000000000        8.7706452479662373E-011
   238.00000000000000        8.7817453205426205E-011
   239.00000000000000        8.7927230854484659E-011
   240.00000000000000        8.8035800951787558E-011
   241.00000000000000        8.8143178797262864E-011
   242.00000000000000        8.8249379469237657E-011
   243.00000000000000        8.8354417827807933E-011
   244.00000000000000        8.8458308518158153E-011
   245.00000000000000        8.8561065973831686E-011
   246.00000000000000        8.8662704419951820E-011
   247.00000000000000        8.8763237876394550E-011
   248.00000000000000        8.8862680160913021E-011
   249.00000000000000        8.8961044892215301E-011
   250.00000000000000        8.9058345492994380E-011
   251.00000000000000        8.9154595192912717E-011
   252.00000000000000        8.9249807031540410E-011
   253.00000000000000        8.9343993861248973E-011
   254.00000000000000        8.9437168350059886E-011
   255.00000000000000        8.9529342984449394E-011
   256.00000000000000        8.9620530072110199E-011
   257.00000000000000        8.9710741744669787E-011
   258.00000000000000        8.9799989960366840E-011
   259.00000000000000        8.9888286506686051E-011
   260.00000000000000        8.9975643002951427E-011
   261.00000000000000        9.0062070902879532E-011
   262.00000000000000        9.0147581497092457E-011
   263.00000000000000        9.0232185915591301E-011
   264.00000000000000        9.0315895130191449E-011
   265.00000000000000        9.0398719956918718E-011
   266.00000000000000        9.0480671058368126E-011
   267.00000000000000        9.0561758946026048E-011
   268.00000000000000        9.0641993982554707E-011
   269.00000000000000        9.0721386384041744E-011
   270.00000000000000        9.0799946222213122E-011
   271.00000000000000        9.0877683426611913E-011
   272.00000000000000        9.0954607786742347E-011
   273.00000000000000        9.1030728954179721E-011
   274.00000000000000        9.1106056444647352E-011
   275.00000000000000        9.1180599640059969E-011
   276.00000000000000        9.1254367790535467E-011
   277.00000000000000        9.1327370016374276E-011
   278.00000000000000        9.1399615310007435E-011
   279.00000000000000        9.1471112537914031E-011
   280.00000000000000        9.1541870442507657E-011
   281.00000000000000        9.1611897643994044E-011
   282.00000000000000        9.1681202642197885E-011
   283.00000000000000        9.1749793818361365E-011
   284.00000000000000        9.1817679436914949E-011
   285.00000000000000        9.1884867647218444E-011
   286.00000000000000        9.1951366485275617E-011
   287.00000000000000        9.2017183875421791E-011
   288.00000000000000        9.2082327631983746E-011
   289.00000000000000        9.2146805460914469E-011
   290.00000000000000        9.2210624961401183E-011
   291.00000000000000        9.2273793627448348E-011
   292.00000000000000        9.2336318849435502E-011
   293.00000000000000        9.2398207915651086E-011
   294.00000000000000        9.2459468013800655E-011
   295.00000000000000        9.2520106232492893E-011
   296.00000000000000        9.2580129562701213E-011
   297.00000000000000        9.2639544899202942E-011
   298.00000000000000        9.2698359041994774E-011
   299.00000000000000        9.2756578697687763E-011
   300.00000000000000        9.2814210480878503E-011
   301.00000000000000        9.2871260915500020E-011
   302.00000000000000        9.2927736436151109E-011
   303.00000000000000        9.2983643389404541E-011
   304.00000000000000        9.3038988035095367E-011
   305.00000000000000        9.3093776547588454E-011
   306.00000000000000        9.3148015017026486E-011
   307.00000000000000        9.3201709450559357E-011
   308.00000000000000        9.3254865773552346E-011
   309.00000000000000        9.3307489830777081E-011
   310.00000000000000        9.3359587387583879E-011
   311.00000000000000        9.3411164131055269E-011
   312.00000000000000        9.3462225671141835E-011
   313.00000000000000        9.3512777541780582E-011
   314.00000000000000        9.3562825201995910E-011
   315.00000000000000        9.3612374036983052E-011
   316.00000000000000        9.3661429359175865E-011
   317.00000000000000        9.3709996409297203E-011
   318.00000000000000        9.3758080357393140E-011
   319.00000000000000        9.3805686303851926E-011
   320.00000000000000        9.3852819280406482E-011
   321.00000000000000        9.3899484251122140E-011
   322.00000000000000        9.3945686113368735E-011
   323.00000000000000        9.3991429698778201E-011
   324.00000000000000        9.4036719774187162E-011
   325.00000000000000        9.4081561042565528E-011
   326.00000000000000        9.4125958143930146E-011
   327.00000000000000        9.4169915656245644E-011
   328.00000000000000        9.4213438096310730E-011
   329.00000000000000        9.4256529920630863E-011
   330.00000000000000        9.4299195526279080E-011
   331.00000000000000        9.4341439251741386E-011
   332.00000000000000        9.4383265377752027E-011
   333.00000000000000        9.4424678128113935E-011
   334.00000000000000        9.4465681670507738E-011
   335.00000000000000        9.4506280117288954E-011
   336.00000000000000        9.4546477526272495E-011
   337.00000000000000        9.4586277901505488E-011
   338.00000000000000        9.4625685194028419E-011
   339.00000000000000        9.4664703302625675E-011
   340.00000000000000        9.4703336074563682E-011
   341.00000000000000        9.4741587306318415E-011
   342.00000000000000        9.4779460744292766E-011
   343.00000000000000        9.4816960085522208E-011
   344.00000000000000        9.4854088978370005E-011
   345.00000000000000        9.4890851023213197E-011
   346.00000000000000        9.4927249773117028E-011
   347.00000000000000        9.4963288734500155E-011
   348.00000000000000        9.4998971367789835E-011
   349.00000000000000        9.5034301088067233E-011
   350.00000000000000        9.5069281265703654E-011
   351.00000000000000        9.5103915226986598E-011
   352.00000000000000        9.5138206254737577E-011
   353.00000000000000        9.5172157588920030E-011
   354.00000000000000        9.5205772427238814E-011
   355.00000000000000        9.5239053925730473E-011
   356.00000000000000        9.5272005199345369E-011
   357.00000000000000        9.5304629322520887E-011
   358.00000000000000        9.5336929329746098E-011
   359.00000000000000        9.5368908216119100E-011
   360.00000000000000        9.5400568937894892E-011
   361.00000000000000        9.5431914413026473E-011
   362.00000000000000        9.5462947521697553E-011
   363.00000000000000        9.5493671106847350E-011
   364.00000000000000        9.5524087974687929E-011
   365.00000000000000        9.5554200895214399E-011
   366.00000000000000        9.5584012602707418E-011
   367.00000000000000        9.5613525796228231E-011
   368.00000000000000        9.5642743140106604E-011
   369.00000000000000        9.5671667264422659E-011
   370.00000000000000        9.5700300765480262E-011
   371.00000000000000        9.5728646206274788E-011
   372.00000000000000        9.5756706116953683E-011
   373.00000000000000        9.5784482995270453E-011
   374.00000000000000        9.5811979307032074E-011
   375.00000000000000        9.5839197486540460E-011
   376.00000000000000        9.5866139937026826E-011
   377.00000000000000        9.5892809031080708E-011
   378.00000000000000        9.5919207111072279E-011
   379.00000000000000        9.5945336489568756E-011
   380.00000000000000        9.5971199449745330E-011
   381.00000000000000        9.5996798245789292E-011
   382.00000000000000        9.6022135103299743E-011
   383.00000000000000        9.6047212219680223E-011
   384.00000000000000        9.6072031764527110E-011
   385.00000000000000        9.6096595880011335E-011
   386.00000000000000        9.6120906681255683E-011
   387.00000000000000        9.6144966256706172E-011
   388.00000000000000        9.6168776668498245E-011
   389.00000000000000        9.6192339952818290E-011
   390.00000000000000        9.6215658120259491E-011
   391.00000000000000        9.6238733156172637E-011
   392.00000000000000        9.6261567021012784E-011
   393.00000000000000        9.6284161650680116E-011
   394.00000000000000        9.6306518956856794E-011
   395.00000000000000        9.6328640827338586E-011
   396.00000000000000        9.6350529126361762E-011
   397.00000000000000        9.6372185694926143E-011
   398.00000000000000        9.6393612351112715E-011
   399.00000000000000        9.6414810890397830E-011
   400.00000000000000        9.6435783085961909E-011
   401.00000000000000        9.6456530688994439E-011
   402.00000000000000        9.6477055428995096E-011
   403.00000000000000        9.6497359014070055E-011
   404.00000000000000        9.6517443131224537E-011
   405.00000000000000        9.6537309446650623E-011
   406.00000000000000        9.6556959606012378E-011
   407.00000000000000        9.6576395234725524E-011
   408.00000000000000        9.6595617938234810E-011
   409.00000000000000        9.6614629302286001E-011
   410.00000000000000        9.6633430893195179E-011
   411.00000000000000        9.6652024258113764E-011
   412.00000000000000        9.6670410925290248E-011
   413.00000000000000        9.6688592404327996E-011
   414.00000000000000        9.6706570186440169E-011
   415.00000000000000        9.6724345744699575E-011
   416.00000000000000        9.6741920534287076E-011
   417.00000000000000        9.6759295992735161E-011
   418.00000000000000        9.6776473540169012E-011
   419.00000000000000        9.6793454579543158E-011
   420.00000000000000        9.6810240496876443E-011
   421.00000000000000        9.6826832661482374E-011
   422.00000000000000        9.6843232426197033E-011
   423.00000000000000        9.6859441127603760E-011
   424.00000000000000        9.6875460086254564E-011
   425.00000000000000        9.6891290606888582E-011
   426.00000000000000        9.6906933978648147E-011
   427.00000000000000        9.6922391475290487E-011
   428.00000000000000        9.6937664355397981E-011
   429.00000000000000        9.6952753862584826E-011
   430.00000000000000        9.6967661225701028E-011
   431.00000000000000        9.6982387659033560E-011
   432.00000000000000        9.6996934362504861E-011
   433.00000000000000        9.7011302521868596E-011
   434.00000000000000        9.7025493308902524E-011
   435.00000000000000        9.7039507881599405E-011
   436.00000000000000        9.7053347384354231E-011
   437.00000000000000        9.7067012948150156E-011
   438.00000000000000        9.7080505690740883E-011
   439.00000000000000        9.7093826716830993E-011
   440.00000000000000        9.7106977118253916E-011
   441.00000000000000        9.7119957974147412E-011
   442.00000000000000        9.7132770351126099E-011
   443.00000000000000        9.7145415303453099E-011
   444.00000000000000        9.7157893873207277E-011
   445.00000000000000        9.7170207090450270E-011
   446.00000000000000        9.7182355973389687E-011
   447.00000000000000        9.7194341528541393E-011
   448.00000000000000        9.7206164750888092E-011
   449.00000000000000        9.7217826624037100E-011
   450.00000000000000        9.7229328120375494E-011
   451.00000000000000        9.7240670201222971E-011
   452.00000000000000        9.7251853816982707E-011
   453.00000000000000        9.7262879907290673E-011
   454.00000000000000        9.7273749401162024E-011
   455.00000000000000        9.7284463217136355E-011
   456.00000000000000        9.7295022263420330E-011
   457.00000000000000        9.7305427438029074E-011
   458.00000000000000        9.7315679628924910E-011
   459.00000000000000        9.7325779714154668E-011
   460.00000000000000        9.7335728561985241E-011
   461.00000000000000        9.7345527031036904E-011
   462.00000000000000        9.7355175970415053E-011
   463.00000000000000        9.7364676219840074E-011
   464.00000000000000        9.7374028609775531E-011
   465.00000000000000        9.7383233961555098E-011
   466.00000000000000        9.7392293087506479E-011
   467.00000000000000        9.7401206791074934E-011
   468.00000000000000        9.7409975866944653E-011
   469.00000000000000        9.7418601101158229E-011
   470.00000000000000        9.7427083271235350E-011
   471.00000000000000        9.7435423146288393E-011
   472.00000000000000        9.7443621487138274E-011
   473.00000000000000        9.7451679046427635E-011
   474.00000000000000        9.7459596568731925E-011
   475.00000000000000        9.7467374790670938E-011
   476.00000000000000        9.7475014441016810E-011
   477.00000000000000        9.7482516240801725E-011
   478.00000000000000        9.7489880903423762E-011
   479.00000000000000        9.7497109134751539E-011
   480.00000000000000        9.7504201633226884E-011
   481.00000000000000        9.7511159089967082E-011
   482.00000000000000        9.7517982188864696E-011
   483.00000000000000        9.7524671606686733E-011
   484.00000000000000        9.7531228013172550E-011
   485.00000000000000        9.7537652071129269E-011
   486.00000000000000        9.7543944436527671E-011
   487.00000000000000        9.7550105758595492E-011
   488.00000000000000        9.7556136679909831E-011
   489.00000000000000        9.7562037836488479E-011
   490.00000000000000        9.7567809857879573E-011
   491.00000000000000        9.7573453367250655E-011
   492.00000000000000        9.7578968981475839E-011
   493.00000000000000        9.7584357311222701E-011
   494.00000000000000        9.7589618961036616E-011
   495.00000000000000        9.7594754529425513E-011
   496.00000000000000        9.7599764608942330E-011
   497.00000000000000        9.7604649786266831E-011
   498.00000000000000        9.7609410642286250E-011
   499.00000000000000        9.7614047752174902E-011
   500.00000000000000        9.7618561685472306E-011
