# Supplementary material for: Dynamics of HeHHe+ Rotational State Changes Induced by Collision with He: A Possible New Path in Early Universe Chemistry
Source: J Phys Chem A. 2021 Apr 26;125(17):3748–59. doi: 10.1021/acs.jpca.1c01820 (PMC8154607; doi:10.1021/acs.jpca.1c01820)
Supplement: Supplementary file 1 — jp1c01820_si_001.zip [file jp1c01820_si_001.zip › Supporting Information/S2-rot.inelastic rate coefficients/04to08.rate]

   5.0000000000000000        1.2795094463906103E-025
   6.0000000000000000        4.6218778702089755E-023
   7.0000000000000000        3.0918665183948393E-021
   8.0000000000000000        7.2155409003495767E-020
   9.0000000000000000        8.3502037549382544E-019
   10.000000000000000        5.9166195706037138E-018
   11.000000000000000        2.9350370552529296E-017
   12.000000000000000        1.1145229428168586E-016
   13.000000000000000        3.4460185662949917E-016
   14.000000000000000        9.0664923495413286E-016
   15.000000000000000        2.0964293233990278E-015
   16.000000000000000        4.3646954783153687E-015
   17.000000000000000        8.3348267020546320E-015
   18.000000000000000        1.4810041166942741E-014
   19.000000000000000        2.4766499368521219E-014
   20.000000000000000        3.9333845717444523E-014
   21.000000000000000        5.9766093627986756E-014
   22.000000000000000        8.7406312218573286E-014
   23.000000000000000        1.2364850273466312E-013
   24.000000000000000        1.6989958847614992E-013
   25.000000000000000        2.2754378795642106E-013
   26.000000000000000        2.9791094843040720E-013
   27.000000000000000        3.8224978098035001E-013
   28.000000000000000        4.8170640807349060E-013
   29.000000000000000        5.9730822617418701E-013
   30.000000000000000        7.2995279542036930E-013
   31.000000000000000        8.8040128045139468E-013
   32.000000000000000        1.0492758617226453E-012
   33.000000000000000        1.2370604952749566E-012
   34.000000000000000        1.4441044030682791E-012
   35.000000000000000        1.6706277106552176E-012
   36.000000000000000        1.9167287022886938E-012
   37.000000000000000        2.1823922265643020E-012
   38.000000000000000        2.4674988519310207E-012
   39.000000000000000        2.7718344364422340E-012
   40.000000000000000        3.0950998371289424E-012
   41.000000000000000        3.4369205397150562E-012
   42.000000000000000        3.7968560382770867E-012
   43.000000000000000        4.1744088366887122E-012
   44.000000000000000        4.5690329794889477E-012
   45.000000000000000        4.9801420496171202E-012
   46.000000000000000        5.4071165948472013E-012
   47.000000000000000        5.8493109643630543E-012
   48.000000000000000        6.3060595523847759E-012
   49.000000000000000        6.7766824576969204E-012
   50.000000000000000        7.2604905769063022E-012
   51.000000000000000        7.7567901557790337E-012
   52.000000000000000        8.2648868275203774E-012
   53.000000000000000        8.7840891697541501E-012
   54.000000000000000        9.3137118135630351E-012
   55.000000000000000        9.8530781385445663E-012
   56.000000000000000        1.0401522587655397E-011
   57.000000000000000        1.0958392634847611E-011
   58.000000000000000        1.1523050437307259E-011
   59.000000000000000        1.2094874202608751E-011
   60.000000000000000        1.2673259299405626E-011
   61.000000000000000        1.3257619138466354E-011
   62.000000000000000        1.3847385848996684E-011
   63.000000000000000        1.4442010773316375E-011
   64.000000000000000        1.5040964801113542E-011
   65.000000000000000        1.5643738562711354E-011
   66.000000000000000        1.6249842499068858E-011
   67.000000000000000        1.6858806824612216E-011
   68.000000000000000        1.7470181397463331E-011
   69.000000000000000        1.8083535510203579E-011
   70.000000000000000        1.8698457612982750E-011
   71.000000000000000        1.9314554979555551E-011
   72.000000000000000        1.9931453325699408E-011
   73.000000000000000        2.0548796388431559E-011
   74.000000000000000        2.1166245473498972E-011
   75.000000000000000        2.1783478977753998E-011
   76.000000000000000        2.2400191892247314E-011
   77.000000000000000        2.3016095291164806E-011
   78.000000000000000        2.3630915811095137E-011
   79.000000000000000        2.4244395124541847E-011
   80.000000000000000        2.4856289411077343E-011
   81.000000000000000        2.5466368829073658E-011
   82.000000000000000        2.6074416990531225E-011
   83.000000000000000        2.6680230441157967E-011
   84.000000000000000        2.7283618147521975E-011
   85.000000000000000        2.7884400992809758E-011
   86.000000000000000        2.8482411282462357E-011
   87.000000000000000        2.9077492260733369E-011
   88.000000000000000        2.9669497639010982E-011
   89.000000000000000        3.0258291136568155E-011
   90.000000000000000        3.0843746034249592E-011
   91.000000000000000        3.1425744741468087E-011
   92.000000000000000        3.2004178376763567E-011
   93.000000000000000        3.2578946362074704E-011
   94.000000000000000        3.3149956030785753E-011
   95.000000000000000        3.3717122249531330E-011
   96.000000000000000        3.4280367053679099E-011
   97.000000000000000        3.4839619296352420E-011
   98.000000000000000        3.5394814310808786E-011
   99.000000000000000        3.5945893585950179E-011
   100.00000000000000        3.6492804454707940E-011
   101.00000000000000        3.7035499795019612E-011
   102.00000000000000        3.7573937743091658E-011
   103.00000000000000        3.8108081418626494E-011
   104.00000000000000        3.8637898661679385E-011
   105.00000000000000        3.9163361780800110E-011
   106.00000000000000        3.9684447312109379E-011
   107.00000000000000        4.0201135788956083E-011
   108.00000000000000        4.0713411521798900E-011
   109.00000000000000        4.1221262387958214E-011
   110.00000000000000        4.1724679630885049E-011
   111.00000000000000        4.2223657668598310E-011
   112.00000000000000        4.2718193910946104E-011
   113.00000000000000        4.3208288585352654E-011
   114.00000000000000        4.3693944570719876E-011
   115.00000000000000        4.4175167239158871E-011
   116.00000000000000        4.4651964305235312E-011
   117.00000000000000        4.5124345682421177E-011
   118.00000000000000        4.5592323346453521E-011
   119.00000000000000        4.6055911205309355E-011
   120.00000000000000        4.6515124975516224E-011
   121.00000000000000        4.6969982064526579E-011
   122.00000000000000        4.7420501458891390E-011
   123.00000000000000        4.7866703617981539E-011
   124.00000000000000        4.8308610373010135E-011
   125.00000000000000        4.8746244831121427E-011
   126.00000000000000        4.9179631284318564E-011
   127.00000000000000        4.9608795123012284E-011
   128.00000000000000        5.0033762753980978E-011
   129.00000000000000        5.0454561522540449E-011
   130.00000000000000        5.0871219638729838E-011
   131.00000000000000        5.1283766107328881E-011
   132.00000000000000        5.1692230661528350E-011
   133.00000000000000        5.2096643700083265E-011
   134.00000000000000        5.2497036227786329E-011
   135.00000000000000        5.2893439799104331E-011
   136.00000000000000        5.3285886464829009E-011
   137.00000000000000        5.3674408721599924E-011
   138.00000000000000        5.4059039464160283E-011
   139.00000000000000        5.4439811940218380E-011
   140.00000000000000        5.4816759707786624E-011
   141.00000000000000        5.5189916594881202E-011
   142.00000000000000        5.5559316661467164E-011
   143.00000000000000        5.5924994163540380E-011
   144.00000000000000        5.6286983519243117E-011
   145.00000000000000        5.6645319276913087E-011
   146.00000000000000        5.7000036084972185E-011
   147.00000000000000        5.7351168663564659E-011
   148.00000000000000        5.7698751777858173E-011
   149.00000000000000        5.8042820212925576E-011
   150.00000000000000        5.8383408750130327E-011
   151.00000000000000        5.8720552144939195E-011
   152.00000000000000        5.9054285106092949E-011
   153.00000000000000        5.9384642276065026E-011
   154.00000000000000        5.9711658212745936E-011
   155.00000000000000        6.0035367372290562E-011
   156.00000000000000        6.0355804093068656E-011
   157.00000000000000        6.0673002580665949E-011
   158.00000000000000        6.0986996893878110E-011
   159.00000000000000        6.1297820931651617E-011
   160.00000000000000        6.1605508420919113E-011
   161.00000000000000        6.1910092905285679E-011
   162.00000000000000        6.2211607734521729E-011
   163.00000000000000        6.2510086054820811E-011
   164.00000000000000        6.2805560799781673E-011
   165.00000000000000        6.3098064682078801E-011
   166.00000000000000        6.3387630185783437E-011
   167.00000000000000        6.3674289559301621E-011
   168.00000000000000        6.3958074808897831E-011
   169.00000000000000        6.4239017692770753E-011
   170.00000000000000        6.4517149715653727E-011
   171.00000000000000        6.4792502123911229E-011
   172.00000000000000        6.5065105901104141E-011
   173.00000000000000        6.5334991763999020E-011
   174.00000000000000        6.5602190158996582E-011
   175.00000000000000        6.5866731258957752E-011
   176.00000000000000        6.6128644960403170E-011
   177.00000000000000        6.6387960881067256E-011
   178.00000000000000        6.6644708357786446E-011
   179.00000000000000        6.6898916444702408E-011
   180.00000000000000        6.7150613911762926E-011
   181.00000000000000        6.7399829243502979E-011
   182.00000000000000        6.7646590638090216E-011
   183.00000000000000        6.7890926006618895E-011
   184.00000000000000        6.8132862972638707E-011
   185.00000000000000        6.8372428871903242E-011
   186.00000000000000        6.8609650752326196E-011
   187.00000000000000        6.8844555374131818E-011
   188.00000000000000        6.9077169210188244E-011
   189.00000000000000        6.9307518446512114E-011
   190.00000000000000        6.9535628982934001E-011
   191.00000000000000        6.9761526433913929E-011
   192.00000000000000        6.9985236129498367E-011
   193.00000000000000        7.0206783116408191E-011
   194.00000000000000        7.0426192159249285E-011
   195.00000000000000        7.0643487741838260E-011
   196.00000000000000        7.0858694068634830E-011
   197.00000000000000        7.1071835066272650E-011
   198.00000000000000        7.1282934385183217E-011
   199.00000000000000        7.1492015401304991E-011
   200.00000000000000        7.1699101217870675E-011
   201.00000000000000        7.1904214667269173E-011
   202.00000000000000        7.2107378312973215E-011
   203.00000000000000        7.2308614451530052E-011
   204.00000000000000        7.2507945114608278E-011
   205.00000000000000        7.2705392071096965E-011
   206.00000000000000        7.2900976829251753E-011
   207.00000000000000        7.3094720638884165E-011
   208.00000000000000        7.3286644493589504E-011
   209.00000000000000        7.3476769133010052E-011
   210.00000000000000        7.3665115045129107E-011
   211.00000000000000        7.3851702468593238E-011
   212.00000000000000        7.4036551395058413E-011
   213.00000000000000        7.4219681571558222E-011
   214.00000000000000        7.4401112502889900E-011
   215.00000000000000        7.4580863454016371E-011
   216.00000000000000        7.4758953452481423E-011
   217.00000000000000        7.4935401290834832E-011
   218.00000000000000        7.5110225529066833E-011
   219.00000000000000        7.5283444497047862E-011
   220.00000000000000        7.5455076296972178E-011
   221.00000000000000        7.5625138805804417E-011
   222.00000000000000        7.5793649677725927E-011
   223.00000000000000        7.5960626346579282E-011
   224.00000000000000        7.6126086028310698E-011
   225.00000000000000        7.6290045723407414E-011
   226.00000000000000        7.6452522219328219E-011
   227.00000000000000        7.6613532092929028E-011
   228.00000000000000        7.6773091712877426E-011
   229.00000000000000        7.6931217242059308E-011
   230.00000000000000        7.7087924639974033E-011
   231.00000000000000        7.7243229665117971E-011
   232.00000000000000        7.7397147877355501E-011
   233.00000000000000        7.7549694640276514E-011
   234.00000000000000        7.7700885123539568E-011
   235.00000000000000        7.7850734305199666E-011
   236.00000000000000        7.7999256974020977E-011
   237.00000000000000        7.8146467731772844E-011
   238.00000000000000        7.8292380995508028E-011
   239.00000000000000        7.8437010999824860E-011
   240.00000000000000        7.8580371799110564E-011
   241.00000000000000        7.8722477269766296E-011
   242.00000000000000        7.8863341112413079E-011
   243.00000000000000        7.9002976854079037E-011
   244.00000000000000        7.9141397850366985E-011
   245.00000000000000        7.9278617287601438E-011
   246.00000000000000        7.9414648184956818E-011
   247.00000000000000        7.9549503396563934E-011
   248.00000000000000        7.9683195613596936E-011
   249.00000000000000        7.9815737366339065E-011
   250.00000000000000        7.9947141026227664E-011
   251.00000000000000        8.0077418807878177E-011
   252.00000000000000        8.0206582771086811E-011
   253.00000000000000        8.0334644822812531E-011
   254.00000000000000        8.0461616719137178E-011
   255.00000000000000        8.0587510067204716E-011
   256.00000000000000        8.0712336327139233E-011
   257.00000000000000        8.0836106813940892E-011
   258.00000000000000        8.0958832699361558E-011
   259.00000000000000        8.1080525013758604E-011
   260.00000000000000        8.1201194647926973E-011
   261.00000000000000        8.1320852354911184E-011
   262.00000000000000        8.1439508751795332E-011
   263.00000000000000        8.1557174321471904E-011
   264.00000000000000        8.1673859414390421E-011
   265.00000000000000        8.1789574250284493E-011
   266.00000000000000        8.1904328919878169E-011
   267.00000000000000        8.2018133386571789E-011
   268.00000000000000        8.2130997488107291E-011
   269.00000000000000        8.2242930938212901E-011
   270.00000000000000        8.2353943328227503E-011
   271.00000000000000        8.2464044128705258E-011
   272.00000000000000        8.2573242690999945E-011
   273.00000000000000        8.2681548248828938E-011
   274.00000000000000        8.2788969919818520E-011
   275.00000000000000        8.2895516707029193E-011
   276.00000000000000        8.3001197500460605E-011
   277.00000000000000        8.3106021078539683E-011
   278.00000000000000        8.3209996109586982E-011
   279.00000000000000        8.3313131153266278E-011
   280.00000000000000        8.3415434662014379E-011
   281.00000000000000        8.3516914982452871E-011
   282.00000000000000        8.3617580356781432E-011
   283.00000000000000        8.3717438924153016E-011
   284.00000000000000        8.3816498722031270E-011
   285.00000000000000        8.3914767687529936E-011
   286.00000000000000        8.4012253658735095E-011
   287.00000000000000        8.4108964376009453E-011
   288.00000000000000        8.4204907483280117E-011
   289.00000000000000        8.4300090529309031E-011
   290.00000000000000        8.4394520968946630E-011
   291.00000000000000        8.4488206164368693E-011
   292.00000000000000        8.4581153386297760E-011
   293.00000000000000        8.4673369815206931E-011
   294.00000000000000        8.4764862542508733E-011
   295.00000000000000        8.4855638571727536E-011
   296.00000000000000        8.4945704819656865E-011
   297.00000000000000        8.5035068117500858E-011
   298.00000000000000        8.5123735212000475E-011
   299.00000000000000        8.5211712766544812E-011
   300.00000000000000        8.5299007362267776E-011
   301.00000000000000        8.5385625499129199E-011
   302.00000000000000        8.5471573596982840E-011
   303.00000000000000        8.5556857996628252E-011
   304.00000000000000        8.5641484960850536E-011
   305.00000000000000        8.5725460675444282E-011
   306.00000000000000        8.5808791250224984E-011
   307.00000000000000        8.5891482720026372E-011
   308.00000000000000        8.5973541045684497E-011
   309.00000000000000        8.6054972115008353E-011
   310.00000000000000        8.6135781743737347E-011
   311.00000000000000        8.6215975676486539E-011
   312.00000000000000        8.6295559587678406E-011
   313.00000000000000        8.6374539082462331E-011
   314.00000000000000        8.6452919697621699E-011
   315.00000000000000        8.6530706902469136E-011
   316.00000000000000        8.6607906099728738E-011
   317.00000000000000        8.6684522626407688E-011
   318.00000000000000        8.6760561754655006E-011
   319.00000000000000        8.6836028692609315E-011
   320.00000000000000        8.6910928585235033E-011
   321.00000000000000        8.6985266515147596E-011
   322.00000000000000        8.7059047503426987E-011
   323.00000000000000        8.7132276510420750E-011
   324.00000000000000        8.7204958436536128E-011
   325.00000000000000        8.7277098123021842E-011
   326.00000000000000        8.7348700352738260E-011
   327.00000000000000        8.7419769850918857E-011
   328.00000000000000        8.7490311285919688E-011
   329.00000000000000        8.7560329269960702E-011
   330.00000000000000        8.7629828359854976E-011
   331.00000000000000        8.7698813057730419E-011
   332.00000000000000        8.7767287811739350E-011
   333.00000000000000        8.7835257016761186E-011
   334.00000000000000        8.7902725015093259E-011
   335.00000000000000        8.7969696097134255E-011
   336.00000000000000        8.8036174502057404E-011
   337.00000000000000        8.8102164418474814E-011
   338.00000000000000        8.8167669985093847E-011
   339.00000000000000        8.8232695291363010E-011
   340.00000000000000        8.8297244378110895E-011
   341.00000000000000        8.8361321238175671E-011
   342.00000000000000        8.8424929817026362E-011
   343.00000000000000        8.8488074013375881E-011
   344.00000000000000        8.8550757679785543E-011
   345.00000000000000        8.8612984623262828E-011
   346.00000000000000        8.8674758605848958E-011
   347.00000000000000        8.8736083345200864E-011
   348.00000000000000        8.8796962515164063E-011
   349.00000000000000        8.8857399746338372E-011
   350.00000000000000        8.8917398626635919E-011
   351.00000000000000        8.8976962701832173E-011
   352.00000000000000        8.9036095476109313E-011
   353.00000000000000        8.9094800412592434E-011
   354.00000000000000        8.9153080933878412E-011
   355.00000000000000        8.9210940422558438E-011
   356.00000000000000        8.9268382221733003E-011
   357.00000000000000        8.9325409635520431E-011
   358.00000000000000        8.9382025929558487E-011
   359.00000000000000        8.9438234331499654E-011
   360.00000000000000        8.9494038031499048E-011
   361.00000000000000        8.9549440182697317E-011
   362.00000000000000        8.9604443901695955E-011
   363.00000000000000        8.9659052269026677E-011
   364.00000000000000        8.9713268329614988E-011
   365.00000000000000        8.9767095093237163E-011
   366.00000000000000        8.9820535534971796E-011
   367.00000000000000        8.9873592595644463E-011
   368.00000000000000        8.9926269182267534E-011
   369.00000000000000        8.9978568168473836E-011
   370.00000000000000        9.0030492394944619E-011
   371.00000000000000        9.0082044669831529E-011
   372.00000000000000        9.0133227769174118E-011
   373.00000000000000        9.0184044437310590E-011
   374.00000000000000        9.0234497387283920E-011
   375.00000000000000        9.0284589301242678E-011
   376.00000000000000        9.0334322830836609E-011
   377.00000000000000        9.0383700597606488E-011
   378.00000000000000        9.0432725193369554E-011
   379.00000000000000        9.0481399180599707E-011
   380.00000000000000        9.0529725092802400E-011
   381.00000000000000        9.0577705434885411E-011
   382.00000000000000        9.0625342683524143E-011
   383.00000000000000        9.0672639287522100E-011
   384.00000000000000        9.0719597668167229E-011
   385.00000000000000        9.0766220219583084E-011
   386.00000000000000        9.0812509309075844E-011
   387.00000000000000        9.0858467277476790E-011
   388.00000000000000        9.0904096439479835E-011
   389.00000000000000        9.0949399083975261E-011
   390.00000000000000        9.0994377474378569E-011
   391.00000000000000        9.1039033848955852E-011
   392.00000000000000        9.1083370421144485E-011
   393.00000000000000        9.1127389379868994E-011
   394.00000000000000        9.1171092889854243E-011
   395.00000000000000        9.1214483091933238E-011
   396.00000000000000        9.1257562103352397E-011
   397.00000000000000        9.1300332018070880E-011
   398.00000000000000        9.1342794907058189E-011
   399.00000000000000        9.1384952818586078E-011
   400.00000000000000        9.1426807778518262E-011
   401.00000000000000        9.1468361790595047E-011
   402.00000000000000        9.1509616836715382E-011
   403.00000000000000        9.1550574877214511E-011
   404.00000000000000        9.1591237851138271E-011
   405.00000000000000        9.1631607676513944E-011
   406.00000000000000        9.1671686250617898E-011
   407.00000000000000        9.1711475450238625E-011
   408.00000000000000        9.1750977131938301E-011
   409.00000000000000        9.1790193132308963E-011
   410.00000000000000        9.1829125268226730E-011
   411.00000000000000        9.1867775337102495E-011
   412.00000000000000        9.1906145117128684E-011
   413.00000000000000        9.1944236367523943E-011
   414.00000000000000        9.1982050828773836E-011
   415.00000000000000        9.2019590222868790E-011
   416.00000000000000        9.2056856253538946E-011
   417.00000000000000        9.2093850606485931E-011
   418.00000000000000        9.2130574949611787E-011
   419.00000000000000        9.2167030933244614E-011
   420.00000000000000        9.2203220190361853E-011
   421.00000000000000        9.2239144336810335E-011
   422.00000000000000        9.2274804971523490E-011
   423.00000000000000        9.2310203676735843E-011
   424.00000000000000        9.2345342018195048E-011
   425.00000000000000        9.2380221545370401E-011
   426.00000000000000        9.2414843791659750E-011
   427.00000000000000        9.2449210274592903E-011
   428.00000000000000        9.2483322496032818E-011
   429.00000000000000        9.2517181942374006E-011
   430.00000000000000        9.2550790084738615E-011
   431.00000000000000        9.2584148379169791E-011
   432.00000000000000        9.2617258266822842E-011
   433.00000000000000        9.2650121174153427E-011
   434.00000000000000        9.2682738513104245E-011
   435.00000000000000        9.2715111681287917E-011
   436.00000000000000        9.2747242062169215E-011
   437.00000000000000        9.2779131025243482E-011
   438.00000000000000        9.2810779926213601E-011
   439.00000000000000        9.2842190107164670E-011
   440.00000000000000        9.2873362896735736E-011
   441.00000000000000        9.2904299610290525E-011
   442.00000000000000        9.2935001550084743E-011
   443.00000000000000        9.2965470005431874E-011
   444.00000000000000        9.2995706252866960E-011
   445.00000000000000        9.3025711556307965E-011
   446.00000000000000        9.3055487167215232E-011
   447.00000000000000        9.3085034324748719E-011
   448.00000000000000        9.3114354255923395E-011
   449.00000000000000        9.3143448175762892E-011
   450.00000000000000        9.3172317287450471E-011
   451.00000000000000        9.3200962782478775E-011
   452.00000000000000        9.3229385840797024E-011
   453.00000000000000        9.3257587630957389E-011
   454.00000000000000        9.3285569310257460E-011
   455.00000000000000        9.3313332024883916E-011
   456.00000000000000        9.3340876910051107E-011
   457.00000000000000        9.3368205090139992E-011
   458.00000000000000        9.3395317678834791E-011
   459.00000000000000        9.3422215779257637E-011
   460.00000000000000        9.3448900484101659E-011
   461.00000000000000        9.3475372875762249E-011
   462.00000000000000        9.3501634026466471E-011
   463.00000000000000        9.3527684998401836E-011
   464.00000000000000        9.3553526843842120E-011
   465.00000000000000        9.3579160605271805E-011
   466.00000000000000        9.3604587315509766E-011
   467.00000000000000        9.3629807997830728E-011
   468.00000000000000        9.3654823666084829E-011
   469.00000000000000        9.3679635324816633E-011
   470.00000000000000        9.3704243969381642E-011
   471.00000000000000        9.3728650586061954E-011
   472.00000000000000        9.3752856152179862E-011
   473.00000000000000        9.3776861636210758E-011
   474.00000000000000        9.3800667997893856E-011
   475.00000000000000        9.3824276188341922E-011
   476.00000000000000        9.3847687150149289E-011
   477.00000000000000        9.3870901817498843E-011
   478.00000000000000        9.3893921116267311E-011
   479.00000000000000        9.3916745964129370E-011
   480.00000000000000        9.3939377270660201E-011
   481.00000000000000        9.3961815937437286E-011
   482.00000000000000        9.3984062858139877E-011
   483.00000000000000        9.4006118918648437E-011
   484.00000000000000        9.4027984997141617E-011
   485.00000000000000        9.4049661964192876E-011
   486.00000000000000        9.4071150682865380E-011
   487.00000000000000        9.4092452008805533E-011
   488.00000000000000        9.4113566790336142E-011
   489.00000000000000        9.4134495868547249E-011
   490.00000000000000        9.4155240077386708E-011
   491.00000000000000        9.4175800243748811E-011
   492.00000000000000        9.4196177187562537E-011
   493.00000000000000        9.4216371721878328E-011
   494.00000000000000        9.4236384652953417E-011
   495.00000000000000        9.4256216780336411E-011
   496.00000000000000        9.4275868896951141E-011
   497.00000000000000        9.4295341789178170E-011
   498.00000000000000        9.4314636236936965E-011
   499.00000000000000        9.4333753013765682E-011
   500.00000000000000        9.4352692886900292E-011
