# Supplementary material for: Dynamics of HeHHe+ Rotational State Changes Induced by Collision with He: A Possible New Path in Early Universe Chemistry
Source: J Phys Chem A. 2021 Apr 26;125(17):3748–59. doi: 10.1021/acs.jpca.1c01820 (PMC8154607; doi:10.1021/acs.jpca.1c01820)
Supplement: Supplementary file 1 — jp1c01820_si_001.zip [file jp1c01820_si_001.zip › Supporting Information/S2-rot.inelastic rate coefficients/14to02.rate]

   5.0000000000000000        6.5733072519764836E-011
   6.0000000000000000        5.9634704966927756E-011
   7.0000000000000000        5.5156508716476712E-011
   8.0000000000000000        5.1898680398259965E-011
   9.0000000000000000        4.9484402392452638E-011
   10.000000000000000        4.7636256223868542E-011
   11.000000000000000        4.6167466496290523E-011
   12.000000000000000        4.4956906055949731E-011
   13.000000000000000        4.3927001820608428E-011
   14.000000000000000        4.3027948836919440E-011
   15.000000000000000        4.2227342085343723E-011
   16.000000000000000        4.1503632767013248E-011
   17.000000000000000        4.0842076480727905E-011
   18.000000000000000        4.0232242941370422E-011
   19.000000000000000        3.9666485252111995E-011
   20.000000000000000        3.9138993639314654E-011
   21.000000000000000        3.8645204451246238E-011
   22.000000000000000        3.8181425678176426E-011
   23.000000000000000        3.7744595271697192E-011
   24.000000000000000        3.7332121688058429E-011
   25.000000000000000        3.6941775975870716E-011
   26.000000000000000        3.6571616672636577E-011
   27.000000000000000        3.6219935966433903E-011
   28.000000000000000        3.5885219931619161E-011
   29.000000000000000        3.5566118299748070E-011
   30.000000000000000        3.5261420856906939E-011
   31.000000000000000        3.4970038570442645E-011
   32.000000000000000        3.4690988183446934E-011
   33.000000000000000        3.4423379419649419E-011
   34.000000000000000        3.4166404202504143E-011
   35.000000000000000        3.3919327463753560E-011
   36.000000000000000        3.3681479231470159E-011
   37.000000000000000        3.3452247765849845E-011
   38.000000000000000        3.3231073565576721E-011
   39.000000000000000        3.3017444106423129E-011
   40.000000000000000        3.2810889202030092E-011
   41.000000000000000        3.2610976897847918E-011
   42.000000000000000        3.2417309825191883E-011
   43.000000000000000        3.2229521954733236E-011
   44.000000000000000        3.2047275698488110E-011
   45.000000000000000        3.1870259317162712E-011
   46.000000000000000        3.1698184596041343E-011
   47.000000000000000        3.1530784757799075E-011
   48.000000000000000        3.1367812584935543E-011
   49.000000000000000        3.1209038728138855E-011
   50.000000000000000        3.1054250179939380E-011
   51.000000000000000        3.0903248895604875E-011
   52.000000000000000        3.0755850545446037E-011
   53.000000000000000        3.0611883384605593E-011
   54.000000000000000        3.0471187228048615E-011
   55.000000000000000        3.0333612519896384E-011
   56.000000000000000        3.0199019487486828E-011
   57.000000000000000        3.0067277371624220E-011
   58.000000000000000        2.9938263725428842E-011
   59.000000000000000        2.9811863775026443E-011
   60.000000000000000        2.9687969836047310E-011
   61.000000000000000        2.9566480780549454E-011
   62.000000000000000        2.9447301549546027E-011
   63.000000000000000        2.9330342706823165E-011
   64.000000000000000        2.9215520030175861E-011
   65.000000000000000        2.9102754136589031E-011
   66.000000000000000        2.8991970138238658E-011
   67.000000000000000        2.8883097326503965E-011
   68.000000000000000        2.8776068881458400E-011
   69.000000000000000        2.8670821604557690E-011
   70.000000000000000        2.8567295672464955E-011
   71.000000000000000        2.8465434410152744E-011
   72.000000000000000        2.8365184081599380E-011
   73.000000000000000        2.8266493696558475E-011
   74.000000000000000        2.8169314832022191E-011
   75.000000000000000        2.8073601467129824E-011
   76.000000000000000        2.7979309830387703E-011
   77.000000000000000        2.7886398258172270E-011
   78.000000000000000        2.7794827063581027E-011
   79.000000000000000        2.7704558414782018E-011
   80.000000000000000        2.7615556222088392E-011
   81.000000000000000        2.7527786033054233E-011
   82.000000000000000        2.7441214934949742E-011
   83.000000000000000        2.7355811464031165E-011
   84.000000000000000        2.7271545521071337E-011
   85.000000000000000        2.7188388292663563E-011
   86.000000000000000        2.7106312177853122E-011
   87.000000000000000        2.7025290719689075E-011
   88.000000000000000        2.6945298541323680E-011
   89.000000000000000        2.6866311286317447E-011
   90.000000000000000        2.6788305562837676E-011
   91.000000000000000        2.6711258891462508E-011
   92.000000000000000        2.6635149656327829E-011
   93.000000000000000        2.6559957059374550E-011
   94.000000000000000        2.6485661077474091E-011
   95.000000000000000        2.6412242422227527E-011
   96.000000000000000        2.6339682502249647E-011
   97.000000000000000        2.6267963387765108E-011
   98.000000000000000        2.6197067777356035E-011
   99.000000000000000        2.6126978966714044E-011
   100.00000000000000        2.6057680819260239E-011
   101.00000000000000        2.5989157738507064E-011
   102.00000000000000        2.5921394642046227E-011
   103.00000000000000        2.5854376937054363E-011
   104.00000000000000        2.5788090497217027E-011
   105.00000000000000        2.5722521640978613E-011
   106.00000000000000        2.5657657111032489E-011
   107.00000000000000        2.5593484054971526E-011
   108.00000000000000        2.5529990007025751E-011
   109.00000000000000        2.5467162870817818E-011
   110.00000000000000        2.5404990903073060E-011
   111.00000000000000        2.5343462698224404E-011
   112.00000000000000        2.5282567173856841E-011
   113.00000000000000        2.5222293556940125E-011
   114.00000000000000        2.5162631370801565E-011
   115.00000000000000        2.5103570422793833E-011
   116.00000000000000        2.5045100792616540E-011
   117.00000000000000        2.4987212821251959E-011
   118.00000000000000        2.4929897100478518E-011
   119.00000000000000        2.4873144462928065E-011
   120.00000000000000        2.4816945972654950E-011
   121.00000000000000        2.4761292916186742E-011
   122.00000000000000        2.4706176794028953E-011
   123.00000000000000        2.4651589312597256E-011
   124.00000000000000        2.4597522376552786E-011
   125.00000000000000        2.4543968081517363E-011
   126.00000000000000        2.4490918707146952E-011
   127.00000000000000        2.4438366710543343E-011
   128.00000000000000        2.4386304719984585E-011
   129.00000000000000        2.4334725528956510E-011
   130.00000000000000        2.4283622090468669E-011
   131.00000000000000        2.4232987511638392E-011
   132.00000000000000        2.4182815048528713E-011
   133.00000000000000        2.4133098101225717E-011
   134.00000000000000        2.4083830209142333E-011
   135.00000000000000        2.4035005046536309E-011
   136.00000000000000        2.3986616418230461E-011
   137.00000000000000        2.3938658255524652E-011
   138.00000000000000        2.3891124612288580E-011
   139.00000000000000        2.3844009661226400E-011
   140.00000000000000        2.3797307690303289E-011
   141.00000000000000        2.3751013099325895E-011
   142.00000000000000        2.3705120396668170E-011
   143.00000000000000        2.3659624196135220E-011
   144.00000000000000        2.3614519213957659E-011
   145.00000000000000        2.3569800265909897E-011
   146.00000000000000        2.3525462264545836E-011
   147.00000000000000        2.3481500216545854E-011
   148.00000000000000        2.3437909220169562E-011
   149.00000000000000        2.3394684462808689E-011
   150.00000000000000        2.3351821218635248E-011
   151.00000000000000        2.3309314846340031E-011
   152.00000000000000        2.3267160786956910E-011
   153.00000000000000        2.3225354561768821E-011
   154.00000000000000        2.3183891770291151E-011
   155.00000000000000        2.3142768088328952E-011
   156.00000000000000        2.3101979266104247E-011
   157.00000000000000        2.3061521126450113E-011
   158.00000000000000        2.3021389563068065E-011
   159.00000000000000        2.2981580538846320E-011
   160.00000000000000        2.2942090084235312E-011
   161.00000000000000        2.2902914295678274E-011
   162.00000000000000        2.2864049334094285E-011
   163.00000000000000        2.2825491423410994E-011
   164.00000000000000        2.2787236849145266E-011
   165.00000000000000        2.2749281957029103E-011
   166.00000000000000        2.2711623151679128E-011
   167.00000000000000        2.2674256895307594E-011
   168.00000000000000        2.2637179706473030E-011
   169.00000000000000        2.2600388158868770E-011
   170.00000000000000        2.2563878880147960E-011
   171.00000000000000        2.2527648550783195E-011
   172.00000000000000        2.2491693902959526E-011
   173.00000000000000        2.2456011719499310E-011
   174.00000000000000        2.2420598832817678E-011
   175.00000000000000        2.2385452123907402E-011
   176.00000000000000        2.2350568521351739E-011
   177.00000000000000        2.2315945000364646E-011
   178.00000000000000        2.2281578581856501E-011
   179.00000000000000        2.2247466331525283E-011
   180.00000000000000        2.2213605358971338E-011
   181.00000000000000        2.2179992816835575E-011
   182.00000000000000        2.2146625899959684E-011
   183.00000000000000        2.2113501844567868E-011
   184.00000000000000        2.2080617927469196E-011
   185.00000000000000        2.2047971465279898E-011
   186.00000000000000        2.2015559813664773E-011
   187.00000000000000        2.1983380366597230E-011
   188.00000000000000        2.1951430555637135E-011
   189.00000000000000        2.1919707849226028E-011
   190.00000000000000        2.1888209751999018E-011
   191.00000000000000        2.1856933804112829E-011
   192.00000000000000        2.1825877580589453E-011
   193.00000000000000        2.1795038690675067E-011
   194.00000000000000        2.1764414777213514E-011
   195.00000000000000        2.1734003516033975E-011
   196.00000000000000        2.1703802615352502E-011
   197.00000000000000        2.1673809815186778E-011
   198.00000000000000        2.1644022886784066E-011
   199.00000000000000        2.1614439632061476E-011
   200.00000000000000        2.1585057883058585E-011
   201.00000000000000        2.1555875501401918E-011
   202.00000000000000        2.1526890377781047E-011
   203.00000000000000        2.1498100431435641E-011
   204.00000000000000        2.1469503609653749E-011
   205.00000000000000        2.1441097887280495E-011
   206.00000000000000        2.1412881266237130E-011
   207.00000000000000        2.1384851775050211E-011
   208.00000000000000        2.1357007468390513E-011
   209.00000000000000        2.1329346426621512E-011
   210.00000000000000        2.1301866755357174E-011
   211.00000000000000        2.1274566585028830E-011
   212.00000000000000        2.1247444070460827E-011
   213.00000000000000        2.1220497390454883E-011
   214.00000000000000        2.1193724747382862E-011
   215.00000000000000        2.1167124366787675E-011
   216.00000000000000        2.1140694496992337E-011
   217.00000000000000        2.1114433408716712E-011
   218.00000000000000        2.1088339394702053E-011
   219.00000000000000        2.1062410769342856E-011
   220.00000000000000        2.1036645868326209E-011
   221.00000000000000        2.1011043048278114E-011
   222.00000000000000        2.0985600686416819E-011
   223.00000000000000        2.0960317180213019E-011
   224.00000000000000        2.0935190947056777E-011
   225.00000000000000        2.0910220423930752E-011
   226.00000000000000        2.0885404067090023E-011
   227.00000000000000        2.0860740351748116E-011
   228.00000000000000        2.0836227771769004E-011
   229.00000000000000        2.0811864839365242E-011
   230.00000000000000        2.0787650084801882E-011
   231.00000000000000        2.0763582056106114E-011
   232.00000000000000        2.0739659318782446E-011
   233.00000000000000        2.0715880455533547E-011
   234.00000000000000        2.0692244065986267E-011
   235.00000000000000        2.0668748766423023E-011
   236.00000000000000        2.0645393189518308E-011
   237.00000000000000        2.0622175984080232E-011
   238.00000000000000        2.0599095814797066E-011
   239.00000000000000        2.0576151361988482E-011
   240.00000000000000        2.0553341321361722E-011
   241.00000000000000        2.0530664403772262E-011
   242.00000000000000        2.0508119334989060E-011
   243.00000000000000        2.0485704855464319E-011
   244.00000000000000        2.0463419720107536E-011
   245.00000000000000        2.0441262698063865E-011
   246.00000000000000        2.0419232572496709E-011
   247.00000000000000        2.0397328140374299E-011
   248.00000000000000        2.0375548212260497E-011
   249.00000000000000        2.0353891612109278E-011
   250.00000000000000        2.0332357177063357E-011
   251.00000000000000        2.0310943757256373E-011
   252.00000000000000        2.0289650215618909E-011
   253.00000000000000        2.0268475427688136E-011
   254.00000000000000        2.0247418281421004E-011
   255.00000000000000        2.0226477677010861E-011
   256.00000000000000        2.0205652526707608E-011
   257.00000000000000        2.0184941754641232E-011
   258.00000000000000        2.0164344296648379E-011
   259.00000000000000        2.0143859100102466E-011
   260.00000000000000        2.0123485123746804E-011
   261.00000000000000        2.0103221337530708E-011
   262.00000000000000        2.0083066722448912E-011
   263.00000000000000        2.0063020270383663E-011
   264.00000000000000        2.0043080983949938E-011
   265.00000000000000        2.0023247876343452E-011
   266.00000000000000        2.0003519971191388E-011
   267.00000000000000        1.9983896302405970E-011
   268.00000000000000        1.9964375914040707E-011
   269.00000000000000        1.9944957860149269E-011
   270.00000000000000        1.9925641204646859E-011
   271.00000000000000        1.9906425021174231E-011
   272.00000000000000        1.9887308392964104E-011
   273.00000000000000        1.9868290412710183E-011
   274.00000000000000        1.9849370182438154E-011
   275.00000000000000        1.9830546813379498E-011
   276.00000000000000        1.9811819425847304E-011
   277.00000000000000        1.9793187149114367E-011
   278.00000000000000        1.9774649121293476E-011
   279.00000000000000        1.9756204489219973E-011
   280.00000000000000        1.9737852408336241E-011
   281.00000000000000        1.9719592042578319E-011
   282.00000000000000        1.9701422564264693E-011
   283.00000000000000        1.9683343153986768E-011
   284.00000000000000        1.9665353000501592E-011
   285.00000000000000        1.9647451300626273E-011
   286.00000000000000        1.9629637259134362E-011
   287.00000000000000        1.9611910088653985E-011
   288.00000000000000        1.9594269009567907E-011
   289.00000000000000        1.9576713249915178E-011
   290.00000000000000        1.9559242045294575E-011
   291.00000000000000        1.9541854638769841E-011
   292.00000000000000        1.9524550280776313E-011
   293.00000000000000        1.9507328229029420E-011
   294.00000000000000        1.9490187748434647E-011
   295.00000000000000        1.9473128110998989E-011
   296.00000000000000        1.9456148595744142E-011
   297.00000000000000        1.9439248488620927E-011
   298.00000000000000        1.9422427082425367E-011
   299.00000000000000        1.9405683676715971E-011
   300.00000000000000        1.9389017577732804E-011
   301.00000000000000        1.9372428098317478E-011
   302.00000000000000        1.9355914557834780E-011
   303.00000000000000        1.9339476282095510E-011
   304.00000000000000        1.9323112603280725E-011
   305.00000000000000        1.9306822859866984E-011
   306.00000000000000        1.9290606396553106E-011
   307.00000000000000        1.9274462564188129E-011
   308.00000000000000        1.9258390719700106E-011
   309.00000000000000        1.9242390226026598E-011
   310.00000000000000        1.9226460452045858E-011
   311.00000000000000        1.9210600772509365E-011
   312.00000000000000        1.9194810567975381E-011
   313.00000000000000        1.9179089224743637E-011
   314.00000000000000        1.9163436134790953E-011
   315.00000000000000        1.9147850695708025E-011
   316.00000000000000        1.9132332310637134E-011
   317.00000000000000        1.9116880388210809E-011
   318.00000000000000        1.9101494342491642E-011
   319.00000000000000        1.9086173592912765E-011
   320.00000000000000        1.9070917564219558E-011
   321.00000000000000        1.9055725686412047E-011
   322.00000000000000        1.9040597394688229E-011
   323.00000000000000        1.9025532129388451E-011
   324.00000000000000        1.9010529335940335E-011
   325.00000000000000        1.8995588464804863E-011
   326.00000000000000        1.8980708971423011E-011
   327.00000000000000        1.8965890316163425E-011
   328.00000000000000        1.8951131964270684E-011
   329.00000000000000        1.8936433385814503E-011
   330.00000000000000        1.8921794055639521E-011
   331.00000000000000        1.8907213453315984E-011
   332.00000000000000        1.8892691063091109E-011
   333.00000000000000        1.8878226373841186E-011
   334.00000000000000        1.8863818879024239E-011
   335.00000000000000        1.8849468076633535E-011
   336.00000000000000        1.8835173469151794E-011
   337.00000000000000        1.8820934563505805E-011
   338.00000000000000        1.8806750871021966E-011
   339.00000000000000        1.8792621907382337E-011
   340.00000000000000        1.8778547192581318E-011
   341.00000000000000        1.8764526250882895E-011
   342.00000000000000        1.8750558610778554E-011
   343.00000000000000        1.8736643804945793E-011
   344.00000000000000        1.8722781370207110E-011
   345.00000000000000        1.8708970847489592E-011
   346.00000000000000        1.8695211781785140E-011
   347.00000000000000        1.8681503722111151E-011
   348.00000000000000        1.8667846221471666E-011
   349.00000000000000        1.8654238836819182E-011
   350.00000000000000        1.8640681129016923E-011
   351.00000000000000        1.8627172662801563E-011
   352.00000000000000        1.8613713006746426E-011
   353.00000000000000        1.8600301733225330E-011
   354.00000000000000        1.8586938418376629E-011
   355.00000000000000        1.8573622642068022E-011
   356.00000000000000        1.8560353987861560E-011
   357.00000000000000        1.8547132042979295E-011
   358.00000000000000        1.8533956398269133E-011
   359.00000000000000        1.8520826648171441E-011
   360.00000000000000        1.8507742390685725E-011
   361.00000000000000        1.8494703227338025E-011
   362.00000000000000        1.8481708763148439E-011
   363.00000000000000        1.8468758606599327E-011
   364.00000000000000        1.8455852369603668E-011
   365.00000000000000        1.8442989667473892E-011
   366.00000000000000        1.8430170118891153E-011
   367.00000000000000        1.8417393345874872E-011
   368.00000000000000        1.8404658973752629E-011
   369.00000000000000        1.8391966631130563E-011
   370.00000000000000        1.8379315949863977E-011
   371.00000000000000        1.8366706565028270E-011
   372.00000000000000        1.8354138114890357E-011
   373.00000000000000        1.8341610240880268E-011
   374.00000000000000        1.8329122587563188E-011
   375.00000000000000        1.8316674802611685E-011
   376.00000000000000        1.8304266536778403E-011
   377.00000000000000        1.8291897443868954E-011
   378.00000000000000        1.8279567180715166E-011
   379.00000000000000        1.8267275407148585E-011
   380.00000000000000        1.8255021785974350E-011
   381.00000000000000        1.8242805982945246E-011
   382.00000000000000        1.8230627666736122E-011
   383.00000000000000        1.8218486508918576E-011
   384.00000000000000        1.8206382183935907E-011
   385.00000000000000        1.8194314369078273E-011
   386.00000000000000        1.8182282744458245E-011
   387.00000000000000        1.8170286992986511E-011
   388.00000000000000        1.8158326800347844E-011
   389.00000000000000        1.8146401854977436E-011
   390.00000000000000        1.8134511848037276E-011
   391.00000000000000        1.8122656473392976E-011
   392.00000000000000        1.8110835427590765E-011
   393.00000000000000        1.8099048409834603E-011
   394.00000000000000        1.8087295121963724E-011
   395.00000000000000        1.8075575268430253E-011
   396.00000000000000        1.8063888556277171E-011
   397.00000000000000        1.8052234695116351E-011
   398.00000000000000        1.8040613397106986E-011
   399.00000000000000        1.8029024376934050E-011
   400.00000000000000        1.8017467351787185E-011
   401.00000000000000        1.8005942041339544E-011
   402.00000000000000        1.7994448167727067E-011
   403.00000000000000        1.7982985455527817E-011
   404.00000000000000        1.7971553631741591E-011
   405.00000000000000        1.7960152425769642E-011
   406.00000000000000        1.7948781569394716E-011
   407.00000000000000        1.7937440796761178E-011
   408.00000000000000        1.7926129844355355E-011
   409.00000000000000        1.7914848450986072E-011
   410.00000000000000        1.7903596357765392E-011
   411.00000000000000        1.7892373308089473E-011
   412.00000000000000        1.7881179047619663E-011
   413.00000000000000        1.7870013324263737E-011
   414.00000000000000        1.7858875888157330E-011
   415.00000000000000        1.7847766491645500E-011
   416.00000000000000        1.7836684889264549E-011
   417.00000000000000        1.7825630837723794E-011
   418.00000000000000        1.7814604095887881E-011
   419.00000000000000        1.7803604424758811E-011
   420.00000000000000        1.7792631587458486E-011
   421.00000000000000        1.7781685349211174E-011
   422.00000000000000        1.7770765477326339E-011
   423.00000000000000        1.7759871741181402E-011
   424.00000000000000        1.7749003912204805E-011
   425.00000000000000        1.7738161763859187E-011
   426.00000000000000        1.7727345071624670E-011
   427.00000000000000        1.7716553612982376E-011
   428.00000000000000        1.7705787167397960E-011
   429.00000000000000        1.7695045516305375E-011
   430.00000000000000        1.7684328443090822E-011
   431.00000000000000        1.7673635733076656E-011
   432.00000000000000        1.7662967173505654E-011
   433.00000000000000        1.7652322553525250E-011
   434.00000000000000        1.7641701664171958E-011
   435.00000000000000        1.7631104298355987E-011
   436.00000000000000        1.7620530250845844E-011
   437.00000000000000        1.7609979318253229E-011
   438.00000000000000        1.7599451299017932E-011
   439.00000000000000        1.7588945993392911E-011
   440.00000000000000        1.7578463203429533E-011
   441.00000000000000        1.7568002732962777E-011
   442.00000000000000        1.7557564387596829E-011
   443.00000000000000        1.7547147974690485E-011
   444.00000000000000        1.7536753303342945E-011
   445.00000000000000        1.7526380184379525E-011
   446.00000000000000        1.7516028430337627E-011
   447.00000000000000        1.7505697855452725E-011
   448.00000000000000        1.7495388275644528E-011
   449.00000000000000        1.7485099508503227E-011
   450.00000000000000        1.7474831373275836E-011
   451.00000000000000        1.7464583690852659E-011
   452.00000000000000        1.7454356283753943E-011
   453.00000000000000        1.7444148976116485E-011
   454.00000000000000        1.7433961593680480E-011
   455.00000000000000        1.7423793963776377E-011
   456.00000000000000        1.7413645915311920E-011
   457.00000000000000        1.7403517278759259E-011
   458.00000000000000        1.7393407886142134E-011
   459.00000000000000        1.7383317571023241E-011
   460.00000000000000        1.7373246168491570E-011
   461.00000000000000        1.7363193515149968E-011
   462.00000000000000        1.7353159449102790E-011
   463.00000000000000        1.7343143809943516E-011
   464.00000000000000        1.7333146438742626E-011
   465.00000000000000        1.7323167178035489E-011
   466.00000000000000        1.7313205871810326E-011
   467.00000000000000        1.7303262365496355E-011
   468.00000000000000        1.7293336505951952E-011
   469.00000000000000        1.7283428141452918E-011
   470.00000000000000        1.7273537121680845E-011
   471.00000000000000        1.7263663297711613E-011
   472.00000000000000        1.7253806522003892E-011
   473.00000000000000        1.7243966648387803E-011
   474.00000000000000        1.7234143532053658E-011
   475.00000000000000        1.7224337029540722E-011
   476.00000000000000        1.7214546998726173E-011
   477.00000000000000        1.7204773298814090E-011
   478.00000000000000        1.7195015790324408E-011
   479.00000000000000        1.7185274335082248E-011
   480.00000000000000        1.7175548796207042E-011
   481.00000000000000        1.7165839038101854E-011
   482.00000000000000        1.7156144926442847E-011
   483.00000000000000        1.7146466328168730E-011
   484.00000000000000        1.7136803111470311E-011
   485.00000000000000        1.7127155145780178E-011
   486.00000000000000        1.7117522301762392E-011
   487.00000000000000        1.7107904451302347E-011
   488.00000000000000        1.7098301467496555E-011
   489.00000000000000        1.7088713224642709E-011
   490.00000000000000        1.7079139598229667E-011
   491.00000000000000        1.7069580464927586E-011
   492.00000000000000        1.7060035702578078E-011
   493.00000000000000        1.7050505190184522E-011
   494.00000000000000        1.7040988807902375E-011
   495.00000000000000        1.7031486437029584E-011
   496.00000000000000        1.7021997959997086E-011
   497.00000000000000        1.7012523260359331E-011
   498.00000000000000        1.7003062222784987E-011
   499.00000000000000        1.6993614733047569E-011
   500.00000000000000        1.6984180678016230E-011
