# Supplementary material for: Dynamics of HeHHe+ Rotational State Changes Induced by Collision with He: A Possible New Path in Early Universe Chemistry
Source: J Phys Chem A. 2021 Apr 26;125(17):3748–59. doi: 10.1021/acs.jpca.1c01820 (PMC8154607; doi:10.1021/acs.jpca.1c01820)
Supplement: Supplementary file 1 — jp1c01820_si_001.zip [file jp1c01820_si_001.zip › Supporting Information/S2-rot.inelastic rate coefficients/08to00.rate]

   5.0000000000000000        1.4141518547552043E-011
   6.0000000000000000        1.4302543652039787E-011
   7.0000000000000000        1.4383191295587948E-011
   8.0000000000000000        1.4415924548483856E-011
   9.0000000000000000        1.4420765936901117E-011
   10.000000000000000        1.4409437588334844E-011
   11.000000000000000        1.4388734150923277E-011
   12.000000000000000        1.4362583642009385E-011
   13.000000000000000        1.4333236028252637E-011
   14.000000000000000        1.4301949852072473E-011
   15.000000000000000        1.4269396266715385E-011
   16.000000000000000        1.4235901470247141E-011
   17.000000000000000        1.4201594252524052E-011
   18.000000000000000        1.4166496338380969E-011
   19.000000000000000        1.4130577485503239E-011
   20.000000000000000        1.4093788529843104E-011
   21.000000000000000        1.4056080519079464E-011
   22.000000000000000        1.4017415065389764E-011
   23.000000000000000        1.3977769202560009E-011
   24.000000000000000        1.3937136870754757E-011
   25.000000000000000        1.3895528406249474E-011
   26.000000000000000        1.3852968926943378E-011
   27.000000000000000        1.3809496183929366E-011
   28.000000000000000        1.3765158237042556E-011
   29.000000000000000        1.3720011171555374E-011
   30.000000000000000        1.3674116980333398E-011
   31.000000000000000        1.3627541675166839E-011
   32.000000000000000        1.3580353652169944E-011
   33.000000000000000        1.3532622311996102E-011
   34.000000000000000        1.3484416921312275E-011
   35.000000000000000        1.3435805694198383E-011
   36.000000000000000        1.3386855068614119E-011
   37.000000000000000        1.3337629152260023E-011
   38.000000000000000        1.3288189312995108E-011
   39.000000000000000        1.3238593890755021E-011
   40.000000000000000        1.3188898010172955E-011
   41.000000000000000        1.3139153475536463E-011
   42.000000000000000        1.3089408732128577E-011
   43.000000000000000        1.3039708880284684E-011
   44.000000000000000        1.2990095730590086E-011
   45.000000000000000        1.2940607890514631E-011
   46.000000000000000        1.2891280874428899E-011
   47.000000000000000        1.2842147230374099E-011
   48.000000000000000        1.2793236678184133E-011
   49.000000000000000        1.2744576254599024E-011
   50.000000000000000        1.2696190461886560E-011
   51.000000000000000        1.2648101417222869E-011
   52.000000000000000        1.2600329000691978E-011
   53.000000000000000        1.2552891000268185E-011
   54.000000000000000        1.2505803252556437E-011
   55.000000000000000        1.2459079778402742E-011
   56.000000000000000        1.2412732912757613E-011
   57.000000000000000        1.2366773428393792E-011
   58.000000000000000        1.2321210653252607E-011
   59.000000000000000        1.2276052581329955E-011
   60.000000000000000        1.2231305977119070E-011
   61.000000000000000        1.2186976473708802E-011
   62.000000000000000        1.2143068664696838E-011
   63.000000000000000        1.2099586190122707E-011
   64.000000000000000        1.2056531816656719E-011
   65.000000000000000        1.2013907512302254E-011
   66.000000000000000        1.1971714515881302E-011
   67.000000000000000        1.1929953401579505E-011
   68.000000000000000        1.1888624138828119E-011
   69.000000000000000        1.1847726147796899E-011
   70.000000000000000        1.1807258350766386E-011
   71.000000000000000        1.1767219219639921E-011
   72.000000000000000        1.1727606819845883E-011
   73.000000000000000        1.1688418850869975E-011
   74.000000000000000        1.1649652683646124E-011
   75.000000000000000        1.1611305395022428E-011
   76.000000000000000        1.1573373799506966E-011
   77.000000000000000        1.1535854478486545E-011
   78.000000000000000        1.1498743807099503E-011
   79.000000000000000        1.1462037978932494E-011
   80.000000000000000        1.1425733028700928E-011
   81.000000000000000        1.1389824853060941E-011
   82.000000000000000        1.1354309229692365E-011
   83.000000000000000        1.1319181834781648E-011
   84.000000000000000        1.1284438259024954E-011
   85.000000000000000        1.1250074022263622E-011
   86.000000000000000        1.1216084586855865E-011
   87.000000000000000        1.1182465369880965E-011
   88.000000000000000        1.1149211754266141E-011
   89.000000000000000        1.1116319098918467E-011
   90.000000000000000        1.1083782747939343E-011
   91.000000000000000        1.1051598038992522E-011
   92.000000000000000        1.1019760310891991E-011
   93.000000000000000        1.0988264910470519E-011
   94.000000000000000        1.0957107198785935E-011
   95.000000000000000        1.0926282556716893E-011
   96.000000000000000        1.0895786389997175E-011
   97.000000000000000        1.0865614133732783E-011
   98.000000000000000        1.0835761256443633E-011
   99.000000000000000        1.0806223263667866E-011
   100.00000000000000        1.0776995701164292E-011
   101.00000000000000        1.0748074157745621E-011
   102.00000000000000        1.0719454267772770E-011
   103.00000000000000        1.0691131713338035E-011
   104.00000000000000        1.0663102226163037E-011
   105.00000000000000        1.0635361589235163E-011
   106.00000000000000        1.0607905638204691E-011
   107.00000000000000        1.0580730262562611E-011
   108.00000000000000        1.0553831406618279E-011
   109.00000000000000        1.0527205070293759E-011
   110.00000000000000        1.0500847309751398E-011
   111.00000000000000        1.0474754237868905E-011
   112.00000000000000        1.0448922024575714E-011
   113.00000000000000        1.0423346897063418E-011
   114.00000000000000        1.0398025139881389E-011
   115.00000000000000        1.0372953094928732E-011
   116.00000000000000        1.0348127161352165E-011
   117.00000000000000        1.0323543795358930E-011
   118.00000000000000        1.0299199509953208E-011
   119.00000000000000        1.0275090874603630E-011
   120.00000000000000        1.0251214514849015E-011
   121.00000000000000        1.0227567111848969E-011
   122.00000000000000        1.0204145401885185E-011
   123.00000000000000        1.0180946175819065E-011
   124.00000000000000        1.0157966278510810E-011
   125.00000000000000        1.0135202608204536E-011
   126.00000000000000        1.0112652115883749E-011
   127.00000000000000        1.0090311804601166E-011
   128.00000000000000        1.0068178728786351E-011
   129.00000000000000        1.0046249993534707E-011
   130.00000000000000        1.0024522753880611E-011
   131.00000000000000        1.0002994214057607E-011
   132.00000000000000        9.9816616267481439E-012
   133.00000000000000        9.9605222923252016E-012
   134.00000000000000        9.9395735580878984E-012
   135.00000000000000        9.9188128174929452E-012
   136.00000000000000        9.8982375093838178E-012
   137.00000000000000        9.8778451172190722E-012
   138.00000000000000        9.8576331683014446E-012
   139.00000000000000        9.8375992330087897E-012
   140.00000000000000        9.8177409240283361E-012
   141.00000000000000        9.7980558955948884E-012
   142.00000000000000        9.7785418427345050E-012
   143.00000000000000        9.7591965005138620E-012
   144.00000000000000        9.7400176432966533E-012
   145.00000000000000        9.7210030840072614E-012
   146.00000000000000        9.7021506734024697E-012
   147.00000000000000        9.6834582993518897E-012
   148.00000000000000        9.6649238861272128E-012
   149.00000000000000        9.6465453937010694E-012
   150.00000000000000        9.6283208170555013E-012
   151.00000000000000        9.6102481855006571E-012
   152.00000000000000        9.5923255620036420E-012
   153.00000000000000        9.5745510425280622E-012
   154.00000000000000        9.5569227553841328E-012
   155.00000000000000        9.5394388605895671E-012
   156.00000000000000        9.5220975492415632E-012
   157.00000000000000        9.5048970428995777E-012
   158.00000000000000        9.4878355929792791E-012
   159.00000000000000        9.4709114801574171E-012
   160.00000000000000        9.4541230137878170E-012
   161.00000000000000        9.4374685313283276E-012
   162.00000000000000        9.4209463977788295E-012
   163.00000000000000        9.4045550051299969E-012
   164.00000000000000        9.3882927718230272E-012
   165.00000000000000        9.3721581422200958E-012
   166.00000000000000        9.3561495860853431E-012
   167.00000000000000        9.3402655980765353E-012
   168.00000000000000        9.3245046972470952E-012
   169.00000000000000        9.3088654265583322E-012
   170.00000000000000        9.2933463524019569E-012
   171.00000000000000        9.2779460641324803E-012
   172.00000000000000        9.2626631736095860E-012
   173.00000000000000        9.2474963147501468E-012
   174.00000000000000        9.2324441430897709E-012
   175.00000000000000        9.2175053353538134E-012
   176.00000000000000        9.2026785890375560E-012
   177.00000000000000        9.1879626219955510E-012
   178.00000000000000        9.1733561720397761E-012
   179.00000000000000        9.1588579965465570E-012
   180.00000000000000        9.1444668720721017E-012
   181.00000000000000        9.1301815939764561E-012
   182.00000000000000        9.1160009760555706E-012
   183.00000000000000        9.1019238501816585E-012
   184.00000000000000        9.0879490659512876E-012
   185.00000000000000        9.0740754903412958E-012
   186.00000000000000        9.0603020073723058E-012
   187.00000000000000        9.0466275177796143E-012
   188.00000000000000        9.0330509386914138E-012
   189.00000000000000        9.0195712033140486E-012
   190.00000000000000        9.0061872606242860E-012
   191.00000000000000        8.9928980750683340E-012
   192.00000000000000        8.9797026262675667E-012
   193.00000000000000        8.9665999087306710E-012
   194.00000000000000        8.9535889315722345E-012
   195.00000000000000        8.9406687182373746E-012
   196.00000000000000        8.9278383062327117E-012
   197.00000000000000        8.9150967468629159E-012
   198.00000000000000        8.9024431049733745E-012
   199.00000000000000        8.8898764586982331E-012
   200.00000000000000        8.8773958992141511E-012
   201.00000000000000        8.8650005304993530E-012
   202.00000000000000        8.8526894690979383E-012
   203.00000000000000        8.8404618438894120E-012
   204.00000000000000        8.8283167958630931E-012
   205.00000000000000        8.8162534778976215E-012
   206.00000000000000        8.8042710545449776E-012
   207.00000000000000        8.7923687018194711E-012
   208.00000000000000        8.7805456069910358E-012
   209.00000000000000        8.7688009683831199E-012
   210.00000000000000        8.7571339951748735E-012
   211.00000000000000        8.7455439072075706E-012
   212.00000000000000        8.7340299347951279E-012
   213.00000000000000        8.7225913185388250E-012
   214.00000000000000        8.7112273091457070E-012
   215.00000000000000        8.6999371672510994E-012
   216.00000000000000        8.6887201632446502E-012
   217.00000000000000        8.6775755771002452E-012
   218.00000000000000        8.6665026982093541E-012
   219.00000000000000        8.6555008252179060E-012
   220.00000000000000        8.6445692658666067E-012
   221.00000000000000        8.6337073368345882E-012
   222.00000000000000        8.6229143635862466E-012
   223.00000000000000        8.6121896802213479E-012
   224.00000000000000        8.6015326293281094E-012
   225.00000000000000        8.5909425618394563E-012
   226.00000000000000        8.5804188368920990E-012
   227.00000000000000        8.5699608216885682E-012
   228.00000000000000        8.5595678913620518E-012
   229.00000000000000        8.5492394288439617E-012
   230.00000000000000        8.5389748247342285E-012
   231.00000000000000        8.5287734771741673E-012
   232.00000000000000        8.5186347917219532E-012
   233.00000000000000        8.5085581812306188E-012
   234.00000000000000        8.4985430657283535E-012
   235.00000000000000        8.4885888723014121E-012
   236.00000000000000        8.4786950349792117E-012
   237.00000000000000        8.4688609946216726E-012
   238.00000000000000        8.4590861988089551E-012
   239.00000000000000        8.4493701017332508E-012
   240.00000000000000        8.4397121640926315E-012
   241.00000000000000        8.4301118529872515E-012
   242.00000000000000        8.4205686418172309E-012
   243.00000000000000        8.4110820101827703E-012
   244.00000000000000        8.4016514437861949E-012
   245.00000000000000        8.3922764343357020E-012
   246.00000000000000        8.3829564794512568E-012
   247.00000000000000        8.3736910825719789E-012
   248.00000000000000        8.3644797528656640E-012
   249.00000000000000        8.3553220051396721E-012
   250.00000000000000        8.3462173597537951E-012
   251.00000000000000        8.3371653425346649E-012
   252.00000000000000        8.3281654846917685E-012
   253.00000000000000        8.3192173227350888E-012
   254.00000000000000        8.3103203983943494E-012
   255.00000000000000        8.3014742585396343E-012
   256.00000000000000        8.2926784551036427E-012
   257.00000000000000        8.2839325450053474E-012
   258.00000000000000        8.2752360900750079E-012
   259.00000000000000        8.2665886569807156E-012
   260.00000000000000        8.2579898171561592E-012
   261.00000000000000        8.2494391467298270E-012
   262.00000000000000        8.2409362264555039E-012
   263.00000000000000        8.2324806416439370E-012
   264.00000000000000        8.2240719820959423E-012
   265.00000000000000        8.2157098420365564E-012
   266.00000000000000        8.2073938200505087E-012
   267.00000000000000        8.1991235190188237E-012
   268.00000000000000        8.1908985460565438E-012
   269.00000000000000        8.1827185124516580E-012
   270.00000000000000        8.1745830336050398E-012
   271.00000000000000        8.1664917289715599E-012
   272.00000000000000        8.1584442220021667E-012
   273.00000000000000        8.1504401400870718E-012
   274.00000000000000        8.1424791144999593E-012
   275.00000000000000        8.1345607803430751E-012
   276.00000000000000        8.1266847764934732E-012
   277.00000000000000        8.1188507455500194E-012
   278.00000000000000        8.1110583337815136E-012
   279.00000000000000        8.1033071910755978E-012
   280.00000000000000        8.0955969708886492E-012
   281.00000000000000        8.0879273301964580E-012
   282.00000000000000        8.0802979294458723E-012
   283.00000000000000        8.0727084325072276E-012
   284.00000000000000        8.0651585066276274E-012
   285.00000000000000        8.0576478223850131E-012
   286.00000000000000        8.0501760536430558E-012
   287.00000000000000        8.0427428775068433E-012
   288.00000000000000        8.0353479742792455E-012
   289.00000000000000        8.0279910274181702E-012
   290.00000000000000        8.0206717234944224E-012
   291.00000000000000        8.0133897521503726E-012
   292.00000000000000        8.0061448060592862E-012
   293.00000000000000        7.9989365808853746E-012
   294.00000000000000        7.9917647752445124E-012
   295.00000000000000        7.9846290906655636E-012
   296.00000000000000        7.9775292315525474E-012
   297.00000000000000        7.9704649051472246E-012
   298.00000000000000        7.9634358214923966E-012
   299.00000000000000        7.9564416933959162E-012
   300.00000000000000        7.9494822363951333E-012
   301.00000000000000        7.9425571687220861E-012
   302.00000000000000        7.9356662112691901E-012
   303.00000000000000        7.9288090875554792E-012
   304.00000000000000        7.9219855236935346E-012
   305.00000000000000        7.9151952483567885E-012
   306.00000000000000        7.9084379927475048E-012
   307.00000000000000        7.9017134905652137E-012
   308.00000000000000        7.8950214779757266E-012
   309.00000000000000        7.8883616935805977E-012
   310.00000000000000        7.8817338783870909E-012
   311.00000000000000        7.8751377757787096E-012
   312.00000000000000        7.8685731314861385E-012
   313.00000000000000        7.8620396935586433E-012
   314.00000000000000        7.8555372123360319E-012
   315.00000000000000        7.8490654404209197E-012
   316.00000000000000        7.8426241326516395E-012
   317.00000000000000        7.8362130460753482E-012
   318.00000000000000        7.8298319399217981E-012
   319.00000000000000        7.8234805755773709E-012
   320.00000000000000        7.8171587165595822E-012
   321.00000000000000        7.8108661284920108E-012
   322.00000000000000        7.8046025790795740E-012
   323.00000000000000        7.7983678380842658E-012
   324.00000000000000        7.7921616773011934E-012
   325.00000000000000        7.7859838705350686E-012
   326.00000000000000        7.7798341935770338E-012
   327.00000000000000        7.7737124241818176E-012
   328.00000000000000        7.7676183420453541E-012
   329.00000000000000        7.7615517287826186E-012
   330.00000000000000        7.7555123679059045E-012
   331.00000000000000        7.7495000448033780E-012
   332.00000000000000        7.7435145467180303E-012
   333.00000000000000        7.7375556627268877E-012
   334.00000000000000        7.7316231837205479E-012
   335.00000000000000        7.7257169023831136E-012
   336.00000000000000        7.7198366131723064E-012
   337.00000000000000        7.7139821122999784E-012
   338.00000000000000        7.7081531977128830E-012
   339.00000000000000        7.7023496690737534E-012
   340.00000000000000        7.6965713277426293E-012
   341.00000000000000        7.6908179767585417E-012
   342.00000000000000        7.6850894208213465E-012
   343.00000000000000        7.6793854662740130E-012
   344.00000000000000        7.6737059210849563E-012
   345.00000000000000        7.6680505948308387E-012
   346.00000000000000        7.6624192986794869E-012
   347.00000000000000        7.6568118453731190E-012
   348.00000000000000        7.6512280492118136E-012
   349.00000000000000        7.6456677260372198E-012
   350.00000000000000        7.6401306932164954E-012
   351.00000000000000        7.6346167696264851E-012
   352.00000000000000        7.6291257756381495E-012
   353.00000000000000        7.6236575331011703E-012
   354.00000000000000        7.6182118653288478E-012
   355.00000000000000        7.6127885970831551E-012
   356.00000000000000        7.6073875545600053E-012
   357.00000000000000        7.6020085653747925E-012
   358.00000000000000        7.5966514585480901E-012
   359.00000000000000        7.5913160644915292E-012
   360.00000000000000        7.5860022149939708E-012
   361.00000000000000        7.5807097432077217E-012
   362.00000000000000        7.5754384836351200E-012
   363.00000000000000        7.5701882721151631E-012
   364.00000000000000        7.5649589458104165E-012
   365.00000000000000        7.5597503431940280E-012
   366.00000000000000        7.5545623040369946E-012
   367.00000000000000        7.5493946693955552E-012
   368.00000000000000        7.5442472815987856E-012
   369.00000000000000        7.5391199842363253E-012
   370.00000000000000        7.5340126221463279E-012
   371.00000000000000        7.5289250414035145E-012
   372.00000000000000        7.5238570893074310E-012
   373.00000000000000        7.5188086143708503E-012
   374.00000000000000        7.5137794663083173E-012
   375.00000000000000        7.5087694960248970E-012
   376.00000000000000        7.5037785556049533E-012
   377.00000000000000        7.4988064983012611E-012
   378.00000000000000        7.4938531785240788E-012
   379.00000000000000        7.4889184518304528E-012
   380.00000000000000        7.4840021749137055E-012
   381.00000000000000        7.4791042055929586E-012
   382.00000000000000        7.4742244028028354E-012
   383.00000000000000        7.4693626265833456E-012
   384.00000000000000        7.4645187380698118E-012
   385.00000000000000        7.4596925994829794E-012
   386.00000000000000        7.4548840741192709E-012
   387.00000000000000        7.4500930263411057E-012
   388.00000000000000        7.4453193215673839E-012
   389.00000000000000        7.4405628262640531E-012
   390.00000000000000        7.4358234079348642E-012
   391.00000000000000        7.4311009351121556E-012
   392.00000000000000        7.4263952773478064E-012
   393.00000000000000        7.4217063052042922E-012
   394.00000000000000        7.4170338902458480E-012
   395.00000000000000        7.4123779050297036E-012
   396.00000000000000        7.4077382230975224E-012
   397.00000000000000        7.4031147189668070E-012
   398.00000000000000        7.3985072681225524E-012
   399.00000000000000        7.3939157470088745E-012
   400.00000000000000        7.3893400330208143E-012
   401.00000000000000        7.3847800044962416E-012
   402.00000000000000        7.3802355407077906E-012
   403.00000000000000        7.3757065218549659E-012
   404.00000000000000        7.3711928290562746E-012
   405.00000000000000        7.3666943443415233E-012
   406.00000000000000        7.3622109506441355E-012
   407.00000000000000        7.3577425317935850E-012
   408.00000000000000        7.3532889725079442E-012
   409.00000000000000        7.3488501583864589E-012
   410.00000000000000        7.3444259759022623E-012
   411.00000000000000        7.3400163123951548E-012
   412.00000000000000        7.3356210560644323E-012
   413.00000000000000        7.3312400959618293E-012
   414.00000000000000        7.3268733219845867E-012
   415.00000000000000        7.3225206248684643E-012
   416.00000000000000        7.3181818961809662E-012
   417.00000000000000        7.3138570283145721E-012
   418.00000000000000        7.3095459144800484E-012
   419.00000000000000        7.3052484486998309E-012
   420.00000000000000        7.3009645258015350E-012
   421.00000000000000        7.2966940414114415E-012
   422.00000000000000        7.2924368919480989E-012
   423.00000000000000        7.2881929746160391E-012
   424.00000000000000        7.2839621873994778E-012
   425.00000000000000        7.2797444290561447E-012
   426.00000000000000        7.2755395991111315E-012
   427.00000000000000        7.2713475978508381E-012
   428.00000000000000        7.2671683263169748E-012
   429.00000000000000        7.2630016863006251E-012
   430.00000000000000        7.2588475803363511E-012
   431.00000000000000        7.2547059116964033E-012
   432.00000000000000        7.2505765843849231E-012
   433.00000000000000        7.2464595031322801E-012
   434.00000000000000        7.2423545733894248E-012
   435.00000000000000        7.2382617013222770E-012
   436.00000000000000        7.2341807938062196E-012
   437.00000000000000        7.2301117584206336E-012
   438.00000000000000        7.2260545034434463E-012
   439.00000000000000        7.2220089378457934E-012
   440.00000000000000        7.2179749712867016E-012
   441.00000000000000        7.2139525141078026E-012
   442.00000000000000        7.2099414773281632E-012
   443.00000000000000        7.2059417726390796E-012
   444.00000000000000        7.2019533123990269E-012
   445.00000000000000        7.1979760096285266E-012
   446.00000000000000        7.1940097780051878E-012
   447.00000000000000        7.1900545318587214E-012
   448.00000000000000        7.1861101861660296E-012
   449.00000000000000        7.1821766565463155E-012
   450.00000000000000        7.1782538592562931E-012
   451.00000000000000        7.1743417111853520E-012
   452.00000000000000        7.1704401298508763E-012
   453.00000000000000        7.1665490333935263E-012
   454.00000000000000        7.1626683405725596E-012
   455.00000000000000        7.1587979707612868E-012
   456.00000000000000        7.1549378439424487E-012
   457.00000000000000        7.1510878807037201E-012
   458.00000000000000        7.1472480022332119E-012
   459.00000000000000        7.1434181303150502E-012
   460.00000000000000        7.1395981873249424E-012
   461.00000000000000        7.1357880962258398E-012
   462.00000000000000        7.1319877805635862E-012
   463.00000000000000        7.1281971644626539E-012
   464.00000000000000        7.1244161726218738E-012
   465.00000000000000        7.1206447303102307E-012
   466.00000000000000        7.1168827633626987E-012
   467.00000000000000        7.1131301981760830E-012
   468.00000000000000        7.1093869617049103E-012
   469.00000000000000        7.1056529814573748E-012
   470.00000000000000        7.1019281854913045E-012
   471.00000000000000        7.0982125024101577E-012
   472.00000000000000        7.0945058613590387E-012
   473.00000000000000        7.0908081920207948E-012
   474.00000000000000        7.0871194246120905E-012
   475.00000000000000        7.0834394898795475E-012
   476.00000000000000        7.0797683190959290E-012
   477.00000000000000        7.0761058440563024E-012
   478.00000000000000        7.0724519970742918E-012
   479.00000000000000        7.0688067109783344E-012
   480.00000000000000        7.0651699191079519E-012
   481.00000000000000        7.0615415553101012E-012
   482.00000000000000        7.0579215539354999E-012
   483.00000000000000        7.0543098498350065E-012
   484.00000000000000        7.0507063783560469E-012
   485.00000000000000        7.0471110753390330E-012
   486.00000000000000        7.0435238771138537E-012
   487.00000000000000        7.0399447204963298E-012
   488.00000000000000        7.0363735427847695E-012
   489.00000000000000        7.0328102817565106E-012
   490.00000000000000        7.0292548756644968E-012
   491.00000000000000        7.0257072632338695E-012
   492.00000000000000        7.0221673836586175E-012
   493.00000000000000        7.0186351765982205E-012
   494.00000000000000        7.0151105821743438E-012
   495.00000000000000        7.0115935409675327E-012
   496.00000000000000        7.0080839940139484E-012
   497.00000000000000        7.0045818828021561E-012
   498.00000000000000        7.0010871492698499E-012
   499.00000000000000        6.9975997358007281E-012
   500.00000000000000        6.9941195852212800E-012
