# Supplementary material for: Dynamics of HeHHe+ Rotational State Changes Induced by Collision with He: A Possible New Path in Early Universe Chemistry
Source: J Phys Chem A. 2021 Apr 26;125(17):3748–59. doi: 10.1021/acs.jpca.1c01820 (PMC8154607; doi:10.1021/acs.jpca.1c01820)
Supplement: Supplementary file 1 — jp1c01820_si_001.zip [file jp1c01820_si_001.zip › Supporting Information/S2-rot.inelastic rate coefficients/12to06.rate]

   5.0000000000000000        1.9000572791531730E-010
   6.0000000000000000        1.5465896143700756E-010
   7.0000000000000000        1.3021462817345757E-010
   8.0000000000000000        1.1315873093276740E-010
   9.0000000000000000        1.0123669261936237E-010
   10.000000000000000        9.2934268558537272E-011
   11.000000000000000        8.7203584190918476E-011
   12.000000000000000        8.3306403948010393E-011
   13.000000000000000        8.0717240578619278E-011
   14.000000000000000        7.9059841063241591E-011
   15.000000000000000        7.8063903004845764E-011
   16.000000000000000        7.7534871801545604E-011
   17.000000000000000        7.7332575018780437E-011
   18.000000000000000        7.7355990341495703E-011
   19.000000000000000        7.7532337069265676E-011
   20.000000000000000        7.7809241390462720E-011
   21.000000000000000        7.8149097223593019E-011
   22.000000000000000        7.8524999688090607E-011
   23.000000000000000        7.8917807198844737E-011
   24.000000000000000        7.9314014904633061E-011
   25.000000000000000        7.9704212388155997E-011
   26.000000000000000        8.0081962888836760E-011
   27.000000000000000        8.0442987260954630E-011
   28.000000000000000        8.0784568722649932E-011
   29.000000000000000        8.1105117946512321E-011
   30.000000000000000        8.1403854870299767E-011
   31.000000000000000        8.1680575677093549E-011
   32.000000000000000        8.1935482068544612E-011
   33.000000000000000        8.2169056201661111E-011
   34.000000000000000        8.2381969168750503E-011
   35.000000000000000        8.2575014163220563E-011
   36.000000000000000        8.2749057841573313E-011
   37.000000000000000        8.2905005114525993E-011
   38.000000000000000        8.3043773856970907E-011
   39.000000000000000        8.3166276945964851E-011
   40.000000000000000        8.3273409710500064E-011
   41.000000000000000        8.3366041373022048E-011
   42.000000000000000        8.3445009428648329E-011
   43.000000000000000        8.3511116178653075E-011
   44.000000000000000        8.3565126835356976E-011
   45.000000000000000        8.3607768764559434E-011
   46.000000000000000        8.3639731542557756E-011
   47.000000000000000        8.3661667587516040E-011
   48.000000000000000        8.3674193186732796E-011
   49.000000000000000        8.3677889787573853E-011
   50.000000000000000        8.3673305454447027E-011
   51.000000000000000        8.3660956420126721E-011
   52.000000000000000        8.3641328679170729E-011
   53.000000000000000        8.3614879585739544E-011
   54.000000000000000        8.3582039429026277E-011
   55.000000000000000        8.3543212967658404E-011
   56.000000000000000        8.3498780910503979E-011
   57.000000000000000        8.3449101335828541E-011
   58.000000000000000        8.3394511044082764E-011
   59.000000000000000        8.3335326842039655E-011
   60.000000000000000        8.3271846757782776E-011
   61.000000000000000        8.3204351187309420E-011
   62.000000000000000        8.3133103974406822E-011
   63.000000000000000        8.3058353426068140E-011
   64.000000000000000        8.2980333266105385E-011
   65.000000000000000        8.2899263529858956E-011
   66.000000000000000        8.2815351403021590E-011
   67.000000000000000        8.2728792007631137E-011
   68.000000000000000        8.2639769138264882E-011
   69.000000000000000        8.2548455951397855E-011
   70.000000000000000        8.2455015610790452E-011
   71.000000000000000        8.2359601891656688E-011
   72.000000000000000        8.2262359746230825E-011
   73.000000000000000        8.2163425833221303E-011
   74.000000000000000        8.2062929013495080E-011
   75.000000000000000        8.1960990814208453E-011
   76.000000000000000        8.1857725863456606E-011
   77.000000000000000        8.1753242297391553E-011
   78.000000000000000        8.1647642141630478E-011
   79.000000000000000        8.1541021668656345E-011
   80.000000000000000        8.1433471732803858E-011
   81.000000000000000        8.1325078084313545E-011
   82.000000000000000        8.1215921663839489E-011
   83.000000000000000        8.1106078878700758E-011
   84.000000000000000        8.0995621862079043E-011
   85.000000000000000        8.0884618716283971E-011
   86.000000000000000        8.0773133741128718E-011
   87.000000000000000        8.0661227648389917E-011
   88.000000000000000        8.0548957763255728E-011
   89.000000000000000        8.0436378213608600E-011
   90.000000000000000        8.0323540107926315E-011
   91.000000000000000        8.0210491702536585E-011
   92.000000000000000        8.0097278558906248E-011
   93.000000000000000        7.9983943691602866E-011
   94.000000000000000        7.9870527707521691E-011
   95.000000000000000        7.9757068936932208E-011
   96.000000000000000        7.9643603556860071E-011
   97.000000000000000        7.9530165707286464E-011
   98.000000000000000        7.9416787600615412E-011
   99.000000000000000        7.9303499624827546E-011
   100.00000000000000        7.9190330440713232E-011
   101.00000000000000        7.9077307073551416E-011
   102.00000000000000        7.8964454999575938E-011
   103.00000000000000        7.8851798227549162E-011
   104.00000000000000        7.8739359375741884E-011
   105.00000000000000        7.8627159744599229E-011
   106.00000000000000        7.8515219385353440E-011
   107.00000000000000        7.8403557164828895E-011
   108.00000000000000        7.8292190826667107E-011
   109.00000000000000        7.8181137049187441E-011
   110.00000000000000        7.8070411500082502E-011
   111.00000000000000        7.7960028888137114E-011
   112.00000000000000        7.7850003012145961E-011
   113.00000000000000        7.7740346807196317E-011
   114.00000000000000        7.7631072388467286E-011
   115.00000000000000        7.7522191092694518E-011
   116.00000000000000        7.7413713517431535E-011
   117.00000000000000        7.7305649558239061E-011
   118.00000000000000        7.7198008443918809E-011
   119.00000000000000        7.7090798769905642E-011
   120.00000000000000        7.6984028529921861E-011
   121.00000000000000        7.6877705145993007E-011
   122.00000000000000        7.6771835496918145E-011
   123.00000000000000        7.6666425945280074E-011
   124.00000000000000        7.6561482363079486E-011
   125.00000000000000        7.6457010156067494E-011
   126.00000000000000        7.6353014286850140E-011
   127.00000000000000        7.6249499296831640E-011
   128.00000000000000        7.6146469327061748E-011
   129.00000000000000        7.6043928138044239E-011
   130.00000000000000        7.5941879128566812E-011
   131.00000000000000        7.5840325353600590E-011
   132.00000000000000        7.5739269541324415E-011
   133.00000000000000        7.5638714109316174E-011
   134.00000000000000        7.5538661179957654E-011
   135.00000000000000        7.5439112595095360E-011
   136.00000000000000        7.5340069929993828E-011
   137.00000000000000        7.5241534506620993E-011
   138.00000000000000        7.5143507406298386E-011
   139.00000000000000        7.5045989481750396E-011
   140.00000000000000        7.4948981368583044E-011
   141.00000000000000        7.4852483496220684E-011
   142.00000000000000        7.4756496098329288E-011
   143.00000000000000        7.4661019222752117E-011
   144.00000000000000        7.4566052740981145E-011
   145.00000000000000        7.4471596357188511E-011
   146.00000000000000        7.4377649616840318E-011
   147.00000000000000        7.4284211914911332E-011
   148.00000000000000        7.4191282503722369E-011
   149.00000000000000        7.4098860500417603E-011
   150.00000000000000        7.4006944894099309E-011
   151.00000000000000        7.3915534552637372E-011
   152.00000000000000        7.3824628229167590E-011
   153.00000000000000        7.3734224568295798E-011
   154.00000000000000        7.3644322112019220E-011
   155.00000000000000        7.3554919305380409E-011
   156.00000000000000        7.3466014501866057E-011
   157.00000000000000        7.3377605968560853E-011
   158.00000000000000        7.3289691891070036E-011
   159.00000000000000        7.3202270378219645E-011
   160.00000000000000        7.3115339466545549E-011
   161.00000000000000        7.3028897124581034E-011
   162.00000000000000        7.2942941256950442E-011
   163.00000000000000        7.2857469708280534E-011
   164.00000000000000        7.2772480266934410E-011
   165.00000000000000        7.2687970668579174E-011
   166.00000000000000        7.2603938599592309E-011
   167.00000000000000        7.2520381700314700E-011
   168.00000000000000        7.2437297568157865E-011
   169.00000000000000        7.2354683760570649E-011
   170.00000000000000        7.2272537797872153E-011
   171.00000000000000        7.2190857165956789E-011
   172.00000000000000        7.2109639318876073E-011
   173.00000000000000        7.2028881681304496E-011
   174.00000000000000        7.1948581650892225E-011
   175.00000000000000        7.1868736600510895E-011
   176.00000000000000        7.1789343880396884E-011
   177.00000000000000        7.1710400820195436E-011
   178.00000000000000        7.1631904730912483E-011
   179.00000000000000        7.1553852906773975E-011
   180.00000000000000        7.1476242627000691E-011
   181.00000000000000        7.1399071157499978E-011
   182.00000000000000        7.1322335752478335E-011
   183.00000000000000        7.1246033655977403E-011
   184.00000000000000        7.1170162103339417E-011
   185.00000000000000        7.1094718322600174E-011
   186.00000000000000        7.1019699535818667E-011
   187.00000000000000        7.0945102960339955E-011
   188.00000000000000        7.0870925809998773E-011
   189.00000000000000        7.0797165296263876E-011
   190.00000000000000        7.0723818629326335E-011
   191.00000000000000        7.0650883019134027E-011
   192.00000000000000        7.0578355676374850E-011
   193.00000000000000        7.0506233813409995E-011
   194.00000000000000        7.0434514645160673E-011
   195.00000000000000        7.0363195389949128E-011
   196.00000000000000        7.0292273270296087E-011
   197.00000000000000        7.0221745513676857E-011
   198.00000000000000        7.0151609353237880E-011
   199.00000000000000        7.0081862028474446E-011
   200.00000000000000        7.0012500785872565E-011
   201.00000000000000        6.9943522879514918E-011
   202.00000000000000        6.9874925571654408E-011
   203.00000000000000        6.9806706133255114E-011
   204.00000000000000        6.9738861844501792E-011
   205.00000000000000        6.9671389995281469E-011
   206.00000000000000        6.9604287885635396E-011
   207.00000000000000        6.9537552826184993E-011
   208.00000000000000        6.9471182138531405E-011
   209.00000000000000        6.9405173155630990E-011
   210.00000000000000        6.9339523222146506E-011
   211.00000000000000        6.9274229694776192E-011
   212.00000000000000        6.9209289942560827E-011
   213.00000000000000        6.9144701347171089E-011
   214.00000000000000        6.9080461303173233E-011
   215.00000000000000        6.9016567218278385E-011
   216.00000000000000        6.8953016513571744E-011
   217.00000000000000        6.8889806623725562E-011
   218.00000000000000        6.8826934997195345E-011
   219.00000000000000        6.8764399096400679E-011
   220.00000000000000        6.8702196397890244E-011
   221.00000000000000        6.8640324392493648E-011
   222.00000000000000        6.8578780585458731E-011
   223.00000000000000        6.8517562496575962E-011
   224.00000000000000        6.8456667660290950E-011
   225.00000000000000        6.8396093625804388E-011
   226.00000000000000        6.8335837957160970E-011
   227.00000000000000        6.8275898233328270E-011
   228.00000000000000        6.8216272048263848E-011
   229.00000000000000        6.8156957010974381E-011
   230.00000000000000        6.8097950745564209E-011
   231.00000000000000        6.8039250891275606E-011
   232.00000000000000        6.7980855102520846E-011
   233.00000000000000        6.7922761048905717E-011
   234.00000000000000        6.7864966415246564E-011
   235.00000000000000        6.7807468901578589E-011
   236.00000000000000        6.7750266223159213E-011
   237.00000000000000        6.7693356110463198E-011
   238.00000000000000        6.7636736309173076E-011
   239.00000000000000        6.7580404580163338E-011
   240.00000000000000        6.7524358699478672E-011
   241.00000000000000        6.7468596458307708E-011
   242.00000000000000        6.7413115662951888E-011
   243.00000000000000        6.7357914134789092E-011
   244.00000000000000        6.7302989710233756E-011
   245.00000000000000        6.7248340240692470E-011
   246.00000000000000        6.7193963592515453E-011
   247.00000000000000        6.7139857646945403E-011
   248.00000000000000        6.7086020300061849E-011
   249.00000000000000        6.7032449462723037E-011
   250.00000000000000        6.6979143060504682E-011
   251.00000000000000        6.6926099033635812E-011
   252.00000000000000        6.6873315336932446E-011
   253.00000000000000        6.6820789939728026E-011
   254.00000000000000        6.6768520825802650E-011
   255.00000000000000        6.6716505993309404E-011
   256.00000000000000        6.6664743454699293E-011
   257.00000000000000        6.6613231236644263E-011
   258.00000000000000        6.6561967379958078E-011
   259.00000000000000        6.6510949939516687E-011
   260.00000000000000        6.6460176984176450E-011
   261.00000000000000        6.6409646596691242E-011
   262.00000000000000        6.6359356873628724E-011
   263.00000000000000        6.6309305925285107E-011
   264.00000000000000        6.6259491875599729E-011
   265.00000000000000        6.6209912862067870E-011
   266.00000000000000        6.6160567035653855E-011
   267.00000000000000        6.6111452560702404E-011
   268.00000000000000        6.6062567614850643E-011
   269.00000000000000        6.6013910388938704E-011
   270.00000000000000        6.5965479086920359E-011
   271.00000000000000        6.5917271925773457E-011
   272.00000000000000        6.5869287135409579E-011
   273.00000000000000        6.5821522958584054E-011
   274.00000000000000        6.5773977650805942E-011
   275.00000000000000        6.5726649480247208E-011
   276.00000000000000        6.5679536727652629E-011
   277.00000000000000        6.5632637686249691E-011
   278.00000000000000        6.5585950661657977E-011
   279.00000000000000        6.5539473971799481E-011
   280.00000000000000        6.5493205946808655E-011
   281.00000000000000        6.5447144928942837E-011
   282.00000000000000        6.5401289272492800E-011
   283.00000000000000        6.5355637343693922E-011
   284.00000000000000        6.5310187520637252E-011
   285.00000000000000        6.5264938193181515E-011
   286.00000000000000        6.5219887762864930E-011
   287.00000000000000        6.5175034642817942E-011
   288.00000000000000        6.5130377257676251E-011
   289.00000000000000        6.5085914043494021E-011
   290.00000000000000        6.5041643447658245E-011
   291.00000000000000        6.4997563928802844E-011
   292.00000000000000        6.4953673956724166E-011
   293.00000000000000        6.4909972012296281E-011
   294.00000000000000        6.4866456587387442E-011
   295.00000000000000        6.4823126184776455E-011
   296.00000000000000        6.4779979318070839E-011
   297.00000000000000        6.4737014511624052E-011
   298.00000000000000        6.4694230300454679E-011
   299.00000000000000        6.4651625230165479E-011
   300.00000000000000        6.4609197856863619E-011
   301.00000000000000        6.4566946747080821E-011
   302.00000000000000        6.4524870477694963E-011
   303.00000000000000        6.4482967635852283E-011
   304.00000000000000        6.4441236818889318E-011
   305.00000000000000        6.4399676634256696E-011
   306.00000000000000        6.4358285699443023E-011
   307.00000000000000        6.4317062641899523E-011
   308.00000000000000        6.4276006098965341E-011
   309.00000000000000        6.4235114717793692E-011
   310.00000000000000        6.4194387155278467E-011
   311.00000000000000        6.4153822077981744E-011
   312.00000000000000        6.4113418162061711E-011
   313.00000000000000        6.4073174093201866E-011
   314.00000000000000        6.4033088566540031E-011
   315.00000000000000        6.3993160286598830E-011
   316.00000000000000        6.3953387967216222E-011
   317.00000000000000        6.3913770331477373E-011
   318.00000000000000        6.3874306111646583E-011
   319.00000000000000        6.3834994049100215E-011
   320.00000000000000        6.3795832894260320E-011
   321.00000000000000        6.3756821406528615E-011
   322.00000000000000        6.3717958354221445E-011
   323.00000000000000        6.3679242514505315E-011
   324.00000000000000        6.3640672673333148E-011
   325.00000000000000        6.3602247625380509E-011
   326.00000000000000        6.3563966173983793E-011
   327.00000000000000        6.3525827131077716E-011
   328.00000000000000        6.3487829317134080E-011
   329.00000000000000        6.3449971561101387E-011
   330.00000000000000        6.3412252700344264E-011
   331.00000000000000        6.3374671580584293E-011
   332.00000000000000        6.3337227055841005E-011
   333.00000000000000        6.3299917988373493E-011
   334.00000000000000        6.3262743248623024E-011
   335.00000000000000        6.3225701715155223E-011
   336.00000000000000        6.3188792274604270E-011
   337.00000000000000        6.3152013821616429E-011
   338.00000000000000        6.3115365258794561E-011
   339.00000000000000        6.3078845496643662E-011
   340.00000000000000        6.3042453453515908E-011
   341.00000000000000        6.3006188055557257E-011
   342.00000000000000        6.2970048236654000E-011
   343.00000000000000        6.2934032938379921E-011
   344.00000000000000        6.2898141109944275E-011
   345.00000000000000        6.2862371708139715E-011
   346.00000000000000        6.2826723697291213E-011
   347.00000000000000        6.2791196049205397E-011
   348.00000000000000        6.2755787743119988E-011
   349.00000000000000        6.2720497765654337E-011
   350.00000000000000        6.2685325110759757E-011
   351.00000000000000        6.2650268779671014E-011
   352.00000000000000        6.2615327780857577E-011
   353.00000000000000        6.2580501129975953E-011
   354.00000000000000        6.2545787849822017E-011
   355.00000000000000        6.2511186970283943E-011
   356.00000000000000        6.2476697528295765E-011
   357.00000000000000        6.2442318567790770E-011
   358.00000000000000        6.2408049139656146E-011
   359.00000000000000        6.2373888301687176E-011
   360.00000000000000        6.2339835118542714E-011
   361.00000000000000        6.2305888661700049E-011
   362.00000000000000        6.2272048009411275E-011
   363.00000000000000        6.2238312246659033E-011
   364.00000000000000        6.2204680465113451E-011
   365.00000000000000        6.2171151763088709E-011
   366.00000000000000        6.2137725245500760E-011
   367.00000000000000        6.2104400023824654E-011
   368.00000000000000        6.2071175216052763E-011
   369.00000000000000        6.2038049946653156E-011
   370.00000000000000        6.2005023346528322E-011
   371.00000000000000        6.1972094552974118E-011
   372.00000000000000        6.1939262709639277E-011
   373.00000000000000        6.1906526966485253E-011
   374.00000000000000        6.1873886479745907E-011
   375.00000000000000        6.1841340411888332E-011
   376.00000000000000        6.1808887931573185E-011
   377.00000000000000        6.1776528213615934E-011
   378.00000000000000        6.1744260438947866E-011
   379.00000000000000        6.1712083794577993E-011
   380.00000000000000        6.1679997473554715E-011
   381.00000000000000        6.1648000674928079E-011
   382.00000000000000        6.1616092603712234E-011
   383.00000000000000        6.1584272470848052E-011
   384.00000000000000        6.1552539493166460E-011
   385.00000000000000        6.1520892893351348E-011
   386.00000000000000        6.1489331899903289E-011
   387.00000000000000        6.1457855747103529E-011
   388.00000000000000        6.1426463674977617E-011
   389.00000000000000        6.1395154929260125E-011
   390.00000000000000        6.1363928761359151E-011
   391.00000000000000        6.1332784428320921E-011
   392.00000000000000        6.1301721192795201E-011
   393.00000000000000        6.1270738323000263E-011
   394.00000000000000        6.1239835092688588E-011
   395.00000000000000        6.1209010781112764E-011
   396.00000000000000        6.1178264672991208E-011
   397.00000000000000        6.1147596058474624E-011
   398.00000000000000        6.1117004233112338E-011
   399.00000000000000        6.1086488497819014E-011
   400.00000000000000        6.1056048158841425E-011
   401.00000000000000        6.1025682527725808E-011
   402.00000000000000        6.0995390921284799E-011
   403.00000000000000        6.0965172661565356E-011
   404.00000000000000        6.0935027075816044E-011
   405.00000000000000        6.0904953496455425E-011
   406.00000000000000        6.0874951261039707E-011
   407.00000000000000        6.0845019712231422E-011
   408.00000000000000        6.0815158197767652E-011
   409.00000000000000        6.0785366070428850E-011
   410.00000000000000        6.0755642688007833E-011
   411.00000000000000        6.0725987413278650E-011
   412.00000000000000        6.0696399613965856E-011
   413.00000000000000        6.0666878662714181E-011
   414.00000000000000        6.0637423937057717E-011
   415.00000000000000        6.0608034819390174E-011
   416.00000000000000        6.0578710696934399E-011
   417.00000000000000        6.0549450961712743E-011
   418.00000000000000        6.0520255010517576E-011
   419.00000000000000        6.0491122244881202E-011
   420.00000000000000        6.0462052071046969E-011
   421.00000000000000        6.0433043899939778E-011
   422.00000000000000        6.0404097147137310E-011
   423.00000000000000        6.0375211232840961E-011
   424.00000000000000        6.0346385581847041E-011
   425.00000000000000        6.0317619623518413E-011
   426.00000000000000        6.0288912791756084E-011
   427.00000000000000        6.0260264524970684E-011
   428.00000000000000        6.0231674266054778E-011
   429.00000000000000        6.0203141462354406E-011
   430.00000000000000        6.0174665565641815E-011
   431.00000000000000        6.0146246032087368E-011
   432.00000000000000        6.0117882322232279E-011
   433.00000000000000        6.0089573900961118E-011
   434.00000000000000        6.0061320237474852E-011
   435.00000000000000        6.0033120805263212E-011
   436.00000000000000        6.0004975082078362E-011
   437.00000000000000        5.9976882549907854E-011
   438.00000000000000        5.9948842694947766E-011
   439.00000000000000        5.9920855007576490E-011
   440.00000000000000        5.9892918982328279E-011
   441.00000000000000        5.9865034117866748E-011
   442.00000000000000        5.9837199916959128E-011
   443.00000000000000        5.9809415886449890E-011
   444.00000000000000        5.9781681537235345E-011
   445.00000000000000        5.9753996384237460E-011
   446.00000000000000        5.9726359946378510E-011
   447.00000000000000        5.9698771746555621E-011
   448.00000000000000        5.9671231311615318E-011
   449.00000000000000        5.9643738172328450E-011
   450.00000000000000        5.9616291863364899E-011
   451.00000000000000        5.9588891923268883E-011
   452.00000000000000        5.9561537894433965E-011
   453.00000000000000        5.9534229323078270E-011
   454.00000000000000        5.9506965759220018E-011
   455.00000000000000        5.9479746756653093E-011
   456.00000000000000        5.9452571872922592E-011
   457.00000000000000        5.9425440669300604E-011
   458.00000000000000        5.9398352710762129E-011
   459.00000000000000        5.9371307565961107E-011
   460.00000000000000        5.9344304807206568E-011
   461.00000000000000        5.9317344010438800E-011
   462.00000000000000        5.9290424755205749E-011
   463.00000000000000        5.9263546624639561E-011
   464.00000000000000        5.9236709205433149E-011
   465.00000000000000        5.9209912087816734E-011
   466.00000000000000        5.9183154865535085E-011
   467.00000000000000        5.9156437135823985E-011
   468.00000000000000        5.9129758499387544E-011
   469.00000000000000        5.9103118560375404E-011
   470.00000000000000        5.9076516926359862E-011
   471.00000000000000        5.9049953208313415E-011
   472.00000000000000        5.9023427020586006E-011
   473.00000000000000        5.8996937980883216E-011
   474.00000000000000        5.8970485710243104E-011
   475.00000000000000        5.8944069833014881E-011
   476.00000000000000        5.8917689976836422E-011
   477.00000000000000        5.8891345772612358E-011
   478.00000000000000        5.8865036854492297E-011
   479.00000000000000        5.8838762859849112E-011
   480.00000000000000        5.8812523429257240E-011
   481.00000000000000        5.8786318206471291E-011
   482.00000000000000        5.8760146838404542E-011
   483.00000000000000        5.8734008975107623E-011
   484.00000000000000        5.8707904269747451E-011
   485.00000000000000        5.8681832378585931E-011
   486.00000000000000        5.8655792960959158E-011
   487.00000000000000        5.8629785679256505E-011
   488.00000000000000        5.8603810198899752E-011
   489.00000000000000        5.8577866188322480E-011
   490.00000000000000        5.8551953318949603E-011
   491.00000000000000        5.8526071265176750E-011
   492.00000000000000        5.8500219704349896E-011
   493.00000000000000        5.8474398316745265E-011
   494.00000000000000        5.8448606785549090E-011
   495.00000000000000        5.8422844796837512E-011
   496.00000000000000        5.8397112039556695E-011
   497.00000000000000        5.8371408205502967E-011
   498.00000000000000        5.8345732989303104E-011
   499.00000000000000        5.8320086088394546E-011
   500.00000000000000        5.8294467203006046E-011
