# Supplementary material for: Dynamics of HeHHe+ Rotational State Changes Induced by Collision with He: A Possible New Path in Early Universe Chemistry
Source: J Phys Chem A. 2021 Apr 26;125(17):3748–59. doi: 10.1021/acs.jpca.1c01820 (PMC8154607; doi:10.1021/acs.jpca.1c01820)
Supplement: Supplementary file 1 — jp1c01820_si_001.zip [file jp1c01820_si_001.zip › Supporting Information/S2-rot.inelastic rate coefficients/12to10.rate]

   5.0000000000000000        2.5932704380442193E-010
   6.0000000000000000        2.1115861719300917E-010
   7.0000000000000000        1.7793347965821199E-010
   8.0000000000000000        1.5486815483561283E-010
   9.0000000000000000        1.3888810869981679E-010
   10.000000000000000        1.2792144931979129E-010
   11.000000000000000        1.2052814537629183E-010
   12.000000000000000        1.1568895306017916E-010
   13.000000000000000        1.1267516315759515E-010
   14.000000000000000        1.1096301799147879E-010
   15.000000000000000        1.1017506976300236E-010
   16.000000000000000        1.1003897709923491E-010
   17.000000000000000        1.1035815208256763E-010
   18.000000000000000        1.1099070144063463E-010
   19.000000000000000        1.1183426645754888E-010
   20.000000000000000        1.1281509103882487E-010
   21.000000000000000        1.1388013094704523E-010
   22.000000000000000        1.1499135341252099E-010
   23.000000000000000        1.1612161521137243E-010
   24.000000000000000        1.1725167872559136E-010
   25.000000000000000        1.1836804891610763E-010
   26.000000000000000        1.1946140301861987E-010
   27.000000000000000        1.2052544872530516E-010
   28.000000000000000        1.2155609259007734E-010
   29.000000000000000        1.2255083342476540E-010
   30.000000000000000        1.2350831918048051E-010
   31.000000000000000        1.2442802285969216E-010
   32.000000000000000        1.2531000526928878E-010
   33.000000000000000        1.2615474125839175E-010
   34.000000000000000        1.2696299245736022E-010
   35.000000000000000        1.2773571414063118E-010
   36.000000000000000        1.2847398717247954E-010
   37.000000000000000        1.2917896841694616E-010
   38.000000000000000        1.2985185475571773E-010
   39.000000000000000        1.3049385714336581E-010
   40.000000000000000        1.3110618206935434E-010
   41.000000000000000        1.3169001848514408E-010
   42.000000000000000        1.3224652876081591E-010
   43.000000000000000        1.3277684260825052E-010
   44.000000000000000        1.3328205318282929E-010
   45.000000000000000        1.3376321477890143E-010
   46.000000000000000        1.3422134168483570E-010
   47.000000000000000        1.3465740787522330E-010
   48.000000000000000        1.3507234730084662E-010
   49.000000000000000        1.3546705459884104E-010
   50.000000000000000        1.3584238609154476E-010
   51.000000000000000        1.3619916097688245E-010
   52.000000000000000        1.3653816263876550E-010
   53.000000000000000        1.3686014002514467E-010
   54.000000000000000        1.3716580905561937E-010
   55.000000000000000        1.3745585403119260E-010
   56.000000000000000        1.3773092902668282E-010
   57.000000000000000        1.3799165925222861E-010
   58.000000000000000        1.3823864237470280E-010
   59.000000000000000        1.3847244979309346E-010
   60.000000000000000        1.3869362786429411E-010
   61.000000000000000        1.3890269907749175E-010
   62.000000000000000        1.3910016317659553E-010
   63.000000000000000        1.3928649823105610E-010
   64.000000000000000        1.3946216165605411E-010
   65.000000000000000        1.3962759118347117E-010
   66.000000000000000        1.3978320578533891E-010
   67.000000000000000        1.3992940655164317E-010
   68.000000000000000        1.4006657752444414E-010
   69.000000000000000        1.4019508649032383E-010
   70.000000000000000        1.4031528573315758E-010
   71.000000000000000        1.4042751274918054E-010
   72.000000000000000        1.4053209092625799E-010
   73.000000000000000        1.4062933018921131E-010
   74.000000000000000        1.4071952761296738E-010
   75.000000000000000        1.4080296800522646E-010
   76.000000000000000        1.4087992446025613E-010
   77.000000000000000        1.4095065888534265E-010
   78.000000000000000        1.4101542250134804E-010
   79.000000000000000        1.4107445631874208E-010
   80.000000000000000        1.4112799159040837E-010
   81.000000000000000        1.4117625024244528E-010
   82.000000000000000        1.4121944528412138E-010
   83.000000000000000        1.4125778119807294E-010
   84.000000000000000        1.4129145431177738E-010
   85.000000000000000        1.4132065315127284E-010
   86.000000000000000        1.4134555877804083E-010
   87.000000000000000        1.4136634510992347E-010
   88.000000000000000        1.4138317922688798E-010
   89.000000000000000        1.4139622166241684E-010
   90.000000000000000        1.4140562668125194E-010
   91.000000000000000        1.4141154254418447E-010
   92.000000000000000        1.4141411176054411E-010
   93.000000000000000        1.4141347132900473E-010
   94.000000000000000        1.4140975296729293E-010
   95.000000000000000        1.4140308333135198E-010
   96.000000000000000        1.4139358422448476E-010
   97.000000000000000        1.4138137279697275E-010
   98.000000000000000        1.4136656173664212E-010
   99.000000000000000        1.4134925945082054E-010
   100.00000000000000        1.4132957024010826E-010
   101.00000000000000        1.4130759446436441E-010
   102.00000000000000        1.4128342870128508E-010
   103.00000000000000        1.4125716589793810E-010
   104.00000000000000        1.4122889551559119E-010
   105.00000000000000        1.4119870366816054E-010
   106.00000000000000        1.4116667325458575E-010
   107.00000000000000        1.4113288408542366E-010
   108.00000000000000        1.4109741300393697E-010
   109.00000000000000        1.4106033400194201E-010
   110.00000000000000        1.4102171833066330E-010
   111.00000000000000        1.4098163460683315E-010
   112.00000000000000        1.4094014891426077E-010
   113.00000000000000        1.4089732490108442E-010
   114.00000000000000        1.4085322387290947E-010
   115.00000000000000        1.4080790488202461E-010
   116.00000000000000        1.4076142481288027E-010
   117.00000000000000        1.4071383846400211E-010
   118.00000000000000        1.4066519862650442E-010
   119.00000000000000        1.4061555615936185E-010
   120.00000000000000        1.4056496006158644E-010
   121.00000000000000        1.4051345754145285E-010
   122.00000000000000        1.4046109408290741E-010
   123.00000000000000        1.4040791350928620E-010
   124.00000000000000        1.4035395804446428E-010
   125.00000000000000        1.4029926837155582E-010
   126.00000000000000        1.4024388368926838E-010
   127.00000000000000        1.4018784176602084E-010
   128.00000000000000        1.4013117899192186E-010
   129.00000000000000        1.4007393042870457E-010
   130.00000000000000        1.4001612985770653E-010
   131.00000000000000        1.3995780982597988E-010
   132.00000000000000        1.3989900169061525E-010
   133.00000000000000        1.3983973566135454E-010
   134.00000000000000        1.3978004084156661E-010
   135.00000000000000        1.3971994526765739E-010
   136.00000000000000        1.3965947594697849E-010
   137.00000000000000        1.3959865889430141E-010
   138.00000000000000        1.3953751916691423E-010
   139.00000000000000        1.3947608089840131E-010
   140.00000000000000        1.3941436733115830E-010
   141.00000000000000        1.3935240084769767E-010
   142.00000000000000        1.3929020300079222E-010
   143.00000000000000        1.3922779454250578E-010
   144.00000000000000        1.3916519545215452E-010
   145.00000000000000        1.3910242496324486E-010
   146.00000000000000        1.3903950158942686E-010
   147.00000000000000        1.3897644314950415E-010
   148.00000000000000        1.3891326679153595E-010
   149.00000000000000        1.3884998901606964E-010
   150.00000000000000        1.3878662569853710E-010
   151.00000000000000        1.3872319211084563E-010
   152.00000000000000        1.3865970294219929E-010
   153.00000000000000        1.3859617231917561E-010
   154.00000000000000        1.3853261382508900E-010
   155.00000000000000        1.3846904051866890E-010
   156.00000000000000        1.3840546495207711E-010
   157.00000000000000        1.3834189918828872E-010
   158.00000000000000        1.3827835481786432E-010
   159.00000000000000        1.3821484297513233E-010
   160.00000000000000        1.3815137435380530E-010
   161.00000000000000        1.3808795922205281E-010
   162.00000000000000        1.3802460743704618E-010
   163.00000000000000        1.3796132845900177E-010
   164.00000000000000        1.3789813136473368E-010
   165.00000000000000        1.3783502486073983E-010
   166.00000000000000        1.3777201729583523E-010
   167.00000000000000        1.3770911667334889E-010
   168.00000000000000        1.3764633066290179E-010
   169.00000000000000        1.3758366661178013E-010
   170.00000000000000        1.3752113155591761E-010
   171.00000000000000        1.3745873223050212E-010
   172.00000000000000        1.3739647508021871E-010
   173.00000000000000        1.3733436626914449E-010
   174.00000000000000        1.3727241169030265E-010
   175.00000000000000        1.3721061697489395E-010
   176.00000000000000        1.3714898750121288E-010
   177.00000000000000        1.3708752840325973E-010
   178.00000000000000        1.3702624457906145E-010
   179.00000000000000        1.3696514069870851E-010
   180.00000000000000        1.3690422121212213E-010
   181.00000000000000        1.3684349035655427E-010
   182.00000000000000        1.3678295216383722E-010
   183.00000000000000        1.3672261046738707E-010
   184.00000000000000        1.3666246890896851E-010
   185.00000000000000        1.3660253094523451E-010
   186.00000000000000        1.3654279985404182E-010
   187.00000000000000        1.3648327874055673E-010
   188.00000000000000        1.3642397054315177E-010
   189.00000000000000        1.3636487803910640E-010
   190.00000000000000        1.3630600385011370E-010
   191.00000000000000        1.3624735044760307E-010
   192.00000000000000        1.3618892015788295E-010
   193.00000000000000        1.3613071516711145E-010
   194.00000000000000        1.3607273752609884E-010
   195.00000000000000        1.3601498915494898E-010
   196.00000000000000        1.3595747184754622E-010
   197.00000000000000        1.3590018727588909E-010
   198.00000000000000        1.3584313699428022E-010
   199.00000000000000        1.3578632244337603E-010
   200.00000000000000        1.3572974495409937E-010
   201.00000000000000        1.3567340575142108E-010
   202.00000000000000        1.3561730595801637E-010
   203.00000000000000        1.3556144659779636E-010
   204.00000000000000        1.3550582859932299E-010
   205.00000000000000        1.3545045279910953E-010
   206.00000000000000        1.3539531994480969E-010
   207.00000000000000        1.3534043069830016E-010
   208.00000000000000        1.3528578563866183E-010
   209.00000000000000        1.3523138526505863E-010
   210.00000000000000        1.3517722999952216E-010
   211.00000000000000        1.3512332018964245E-010
   212.00000000000000        1.3506965611116900E-010
   213.00000000000000        1.3501623797052583E-010
   214.00000000000000        1.3496306590724053E-010
   215.00000000000000        1.3491013999629553E-010
   216.00000000000000        1.3485746025039772E-010
   217.00000000000000        1.3480502662217479E-010
   218.00000000000000        1.3475283900629716E-010
   219.00000000000000        1.3470089724153098E-010
   220.00000000000000        1.3464920111272018E-010
   221.00000000000000        1.3459775035270595E-010
   222.00000000000000        1.3454654464417942E-010
   223.00000000000000        1.3449558362147523E-010
   224.00000000000000        1.3444486687230485E-010
   225.00000000000000        1.3439439393943206E-010
   226.00000000000000        1.3434416432229296E-010
   227.00000000000000        1.3429417747856471E-010
   228.00000000000000        1.3424443282567811E-010
   229.00000000000000        1.3419492974228487E-010
   230.00000000000000        1.3414566756967405E-010
   231.00000000000000        1.3409664561314104E-010
   232.00000000000000        1.3404786314331522E-010
   233.00000000000000        1.3399931939743961E-010
   234.00000000000000        1.3395101358061177E-010
   235.00000000000000        1.3390294486698226E-010
   236.00000000000000        1.3385511240091528E-010
   237.00000000000000        1.3380751529810997E-010
   238.00000000000000        1.3376015264668685E-010
   239.00000000000000        1.3371302350823682E-010
   240.00000000000000        1.3366612691883793E-010
   241.00000000000000        1.3361946189003855E-010
   242.00000000000000        1.3357302740980829E-010
   243.00000000000000        1.3352682244345795E-010
   244.00000000000000        1.3348084593453163E-010
   245.00000000000000        1.3343509680566745E-010
   246.00000000000000        1.3338957395943291E-010
   247.00000000000000        1.3334427627913188E-010
   248.00000000000000        1.3329920262958651E-010
   249.00000000000000        1.3325435185789421E-010
   250.00000000000000        1.3320972279415990E-010
   251.00000000000000        1.3316531425220619E-010
   252.00000000000000        1.3312112503025912E-010
   253.00000000000000        1.3307715391161445E-010
   254.00000000000000        1.3303339966528077E-010
   255.00000000000000        1.3298986104660404E-010
   256.00000000000000        1.3294653679787180E-010
   257.00000000000000        1.3290342564889805E-010
   258.00000000000000        1.3286052631759085E-010
   259.00000000000000        1.3281783751050144E-010
   260.00000000000000        1.3277535792335665E-010
   261.00000000000000        1.3273308624157456E-010
   262.00000000000000        1.3269102114076502E-010
   263.00000000000000        1.3264916128721332E-010
   264.00000000000000        1.3260750533835075E-010
   265.00000000000000        1.3256605194320897E-010
   266.00000000000000        1.3252479974286241E-010
   267.00000000000000        1.3248374737085553E-010
   268.00000000000000        1.3244289345361809E-010
   269.00000000000000        1.3240223661086818E-010
   270.00000000000000        1.3236177545600135E-010
   271.00000000000000        1.3232150859647080E-010
   272.00000000000000        1.3228143463415346E-010
   273.00000000000000        1.3224155216570753E-010
   274.00000000000000        1.3220185978291744E-010
   275.00000000000000        1.3216235607303002E-010
   276.00000000000000        1.3212303961908010E-010
   277.00000000000000        1.3208390900020659E-010
   278.00000000000000        1.3204496279195931E-010
   279.00000000000000        1.3200619956659752E-010
   280.00000000000000        1.3196761789337861E-010
   281.00000000000000        1.3192921633883959E-010
   282.00000000000000        1.3189099346706931E-010
   283.00000000000000        1.3185294783997419E-010
   284.00000000000000        1.3181507801753528E-010
   285.00000000000000        1.3177738255805850E-010
   286.00000000000000        1.3173986001841718E-010
   287.00000000000000        1.3170250895428914E-010
   288.00000000000000        1.3166532792038520E-010
   289.00000000000000        1.3162831547067283E-010
   290.00000000000000        1.3159147015859230E-010
   291.00000000000000        1.3155479053726817E-010
   292.00000000000000        1.3151827515971345E-010
   293.00000000000000        1.3148192257902917E-010
   294.00000000000000        1.3144573134859823E-010
   295.00000000000000        1.3140970002227277E-010
   296.00000000000000        1.3137382715455862E-010
   297.00000000000000        1.3133811130079289E-010
   298.00000000000000        1.3130255101731693E-010
   299.00000000000000        1.3126714486164551E-010
   300.00000000000000        1.3123189139263036E-010
   301.00000000000000        1.3119678917062019E-010
   302.00000000000000        1.3116183675761557E-010
   303.00000000000000        1.3112703271742004E-010
   304.00000000000000        1.3109237561578785E-010
   305.00000000000000        1.3105786402056567E-010
   306.00000000000000        1.3102349650183306E-010
   307.00000000000000        1.3098927163203796E-010
   308.00000000000000        1.3095518798612745E-010
   309.00000000000000        1.3092124414167804E-010
   310.00000000000000        1.3088743867901869E-010
   311.00000000000000        1.3085377018135403E-010
   312.00000000000000        1.3082023723488188E-010
   313.00000000000000        1.3078683842890966E-010
   314.00000000000000        1.3075357235596522E-010
   315.00000000000000        1.3072043761190727E-010
   316.00000000000000        1.3068743279603156E-010
   317.00000000000000        1.3065455651117399E-010
   318.00000000000000        1.3062180736381223E-010
   319.00000000000000        1.3058918396416326E-010
   320.00000000000000        1.3055668492627947E-010
   321.00000000000000        1.3052430886814129E-010
   322.00000000000000        1.3049205441174788E-010
   323.00000000000000        1.3045992018320566E-010
   324.00000000000000        1.3042790481281361E-010
   325.00000000000000        1.3039600693514716E-010
   326.00000000000000        1.3036422518913943E-010
   327.00000000000000        1.3033255821816004E-010
   328.00000000000000        1.3030100467009259E-010
   329.00000000000000        1.3026956319740926E-010
   330.00000000000000        1.3023823245724354E-010
   331.00000000000000        1.3020701111146160E-010
   332.00000000000000        1.3017589782673090E-010
   333.00000000000000        1.3014489127458691E-010
   334.00000000000000        1.3011399013149917E-010
   335.00000000000000        1.3008319307893395E-010
   336.00000000000000        1.3005249880341614E-010
   337.00000000000000        1.3002190599658921E-010
   338.00000000000000        1.2999141335527329E-010
   339.00000000000000        1.2996101958152150E-010
   340.00000000000000        1.2993072338267546E-010
   341.00000000000000        1.2990052347141779E-010
   342.00000000000000        1.2987041856582469E-010
   343.00000000000000        1.2984040738941561E-010
   344.00000000000000        1.2981048867120207E-010
   345.00000000000000        1.2978066114573519E-010
   346.00000000000000        1.2975092355315141E-010
   347.00000000000000        1.2972127463921673E-010
   348.00000000000000        1.2969171315537021E-010
   349.00000000000000        1.2966223785876507E-010
   350.00000000000000        1.2963284751230968E-010
   351.00000000000000        1.2960354088470637E-010
   352.00000000000000        1.2957431675048888E-010
   353.00000000000000        1.2954517389005979E-010
   354.00000000000000        1.2951611108972487E-010
   355.00000000000000        1.2948712714172795E-010
   356.00000000000000        1.2945822084428334E-010
   357.00000000000000        1.2942939100160794E-010
   358.00000000000000        1.2940063642395167E-010
   359.00000000000000        1.2937195592762685E-010
   360.00000000000000        1.2934334833503739E-010
   361.00000000000000        1.2931481247470492E-010
   362.00000000000000        1.2928634718129580E-010
   363.00000000000000        1.2925795129564646E-010
   364.00000000000000        1.2922962366478678E-010
   365.00000000000000        1.2920136314196435E-010
   366.00000000000000        1.2917316858666557E-010
   367.00000000000000        1.2914503886463799E-010
   368.00000000000000        1.2911697284790958E-010
   369.00000000000000        1.2908896941480831E-010
   370.00000000000000        1.2906102744998103E-010
   371.00000000000000        1.2903314584441026E-010
   372.00000000000000        1.2900532349543124E-010
   373.00000000000000        1.2897755930674721E-010
   374.00000000000000        1.2894985218844482E-010
   375.00000000000000        1.2892220105700748E-010
   376.00000000000000        1.2889460483532891E-010
   377.00000000000000        1.2886706245272529E-010
   378.00000000000000        1.2883957284494665E-010
   379.00000000000000        1.2881213495418776E-010
   380.00000000000000        1.2878474772909832E-010
   381.00000000000000        1.2875741012479110E-010
   382.00000000000000        1.2873012110285160E-010
   383.00000000000000        1.2870287963134474E-010
   384.00000000000000        1.2867568468482211E-010
   385.00000000000000        1.2864853524432819E-010
   386.00000000000000        1.2862143029740568E-010
   387.00000000000000        1.2859436883810036E-010
   388.00000000000000        1.2856734986696499E-010
   389.00000000000000        1.2854037239106285E-010
   390.00000000000000        1.2851343542397055E-010
   391.00000000000000        1.2848653798577990E-010
   392.00000000000000        1.2845967910309921E-010
   393.00000000000000        1.2843285780905445E-010
   394.00000000000000        1.2840607314328937E-010
   395.00000000000000        1.2837932415196442E-010
   396.00000000000000        1.2835260988775660E-010
   397.00000000000000        1.2832592940985704E-010
   398.00000000000000        1.2829928178396919E-010
   399.00000000000000        1.2827266608230593E-010
   400.00000000000000        1.2824608138358588E-010
   401.00000000000000        1.2821952677303006E-010
   402.00000000000000        1.2819300134235666E-010
   403.00000000000000        1.2816650418977664E-010
   404.00000000000000        1.2814003441998784E-010
   405.00000000000000        1.2811359114416887E-010
   406.00000000000000        1.2808717347997267E-010
   407.00000000000000        1.2806078055151932E-010
   408.00000000000000        1.2803441148938842E-010
   409.00000000000000        1.2800806543061132E-010
   410.00000000000000        1.2798174151866204E-010
   411.00000000000000        1.2795543890344861E-010
   412.00000000000000        1.2792915674130336E-010
   413.00000000000000        1.2790289419497334E-010
   414.00000000000000        1.2787665043360944E-010
   415.00000000000000        1.2785042463275591E-010
   416.00000000000000        1.2782421597433906E-010
   417.00000000000000        1.2779802364665554E-010
   418.00000000000000        1.2777184684436010E-010
   419.00000000000000        1.2774568476845349E-010
   420.00000000000000        1.2771953662626903E-010
   421.00000000000000        1.2769340163145975E-010
   422.00000000000000        1.2766727900398468E-010
   423.00000000000000        1.2764116797009438E-010
   424.00000000000000        1.2761506776231735E-010
   425.00000000000000        1.2758897761944417E-010
   426.00000000000000        1.2756289678651330E-010
   427.00000000000000        1.2753682451479504E-010
   428.00000000000000        1.2751076006177600E-010
   429.00000000000000        1.2748470269114279E-010
   430.00000000000000        1.2745865167276550E-010
   431.00000000000000        1.2743260628268100E-010
   432.00000000000000        1.2740656580307580E-010
   433.00000000000000        1.2738052952226852E-010
   434.00000000000000        1.2735449673469219E-010
   435.00000000000000        1.2732846674087620E-010
   436.00000000000000        1.2730243884742794E-010
   437.00000000000000        1.2727641236701453E-010
   438.00000000000000        1.2725038661834328E-010
   439.00000000000000        1.2722436092614327E-010
   440.00000000000000        1.2719833462114509E-010
   441.00000000000000        1.2717230704006220E-010
   442.00000000000000        1.2714627752556992E-010
   443.00000000000000        1.2712024542628590E-010
   444.00000000000000        1.2709421009674974E-010
   445.00000000000000        1.2706817089740186E-010
   446.00000000000000        1.2704212719456309E-010
   447.00000000000000        1.2701607836041303E-010
   448.00000000000000        1.2699002377296938E-010
   449.00000000000000        1.2696396281606575E-010
   450.00000000000000        1.2693789487933041E-010
   451.00000000000000        1.2691181935816388E-010
   452.00000000000000        1.2688573565371700E-010
   453.00000000000000        1.2685964317286888E-010
   454.00000000000000        1.2683354132820333E-010
   455.00000000000000        1.2680742953798791E-010
   456.00000000000000        1.2678130722614894E-010
   457.00000000000000        1.2675517382224988E-010
   458.00000000000000        1.2672902876146772E-010
   459.00000000000000        1.2670287148456930E-010
   460.00000000000000        1.2667670143788822E-010
   461.00000000000000        1.2665051807330048E-010
   462.00000000000000        1.2662432084820132E-010
   463.00000000000000        1.2659810922548087E-010
   464.00000000000000        1.2657188267349958E-010
   465.00000000000000        1.2654564066606481E-010
   466.00000000000000        1.2651938268240600E-010
   467.00000000000000        1.2649310820714979E-010
   468.00000000000000        1.2646681673029571E-010
   469.00000000000000        1.2644050774719144E-010
   470.00000000000000        1.2641418075850778E-010
   471.00000000000000        1.2638783527021376E-010
   472.00000000000000        1.2636147079355138E-010
   473.00000000000000        1.2633508684501059E-010
   474.00000000000000        1.2630868294630365E-010
   475.00000000000000        1.2628225862433998E-010
   476.00000000000000        1.2625581341120091E-010
   477.00000000000000        1.2622934684411345E-010
   478.00000000000000        1.2620285846542542E-010
   479.00000000000000        1.2617634782257900E-010
   480.00000000000000        1.2614981446808515E-010
   481.00000000000000        1.2612325795949812E-010
   482.00000000000000        1.2609667785938895E-010
   483.00000000000000        1.2607007373531990E-010
   484.00000000000000        1.2604344515981797E-010
   485.00000000000000        1.2601679171034919E-010
   486.00000000000000        1.2599011296929191E-010
   487.00000000000000        1.2596340852391128E-010
   488.00000000000000        1.2593667796633229E-010
   489.00000000000000        1.2590992089351402E-010
   490.00000000000000        1.2588313690722294E-010
   491.00000000000000        1.2585632561400617E-010
   492.00000000000000        1.2582948662516612E-010
   493.00000000000000        1.2580261955673284E-010
   494.00000000000000        1.2577572402943857E-010
   495.00000000000000        1.2574879966869034E-010
   496.00000000000000        1.2572184610454389E-010
   497.00000000000000        1.2569486297167734E-010
   498.00000000000000        1.2566784990936391E-010
   499.00000000000000        1.2564080656144621E-010
   500.00000000000000        1.2561373257630894E-010
