# Supplementary material for: Dynamics of HeHHe+ Rotational State Changes Induced by Collision with He: A Possible New Path in Early Universe Chemistry
Source: J Phys Chem A. 2021 Apr 26;125(17):3748–59. doi: 10.1021/acs.jpca.1c01820 (PMC8154607; doi:10.1021/acs.jpca.1c01820)
Supplement: Supplementary file 1 — jp1c01820_si_001.zip [file jp1c01820_si_001.zip › Supporting Information/S2-rot.inelastic rate coefficients/06to02.rate]

   5.0000000000000000        1.2021041827794100E-010
   6.0000000000000000        1.1868401973792808E-010
   7.0000000000000000        1.1744815305720916E-010
   8.0000000000000000        1.1642874812276023E-010
   9.0000000000000000        1.1557809490775714E-010
   10.000000000000000        1.1486209917405822E-010
   11.000000000000000        1.1425450537051922E-010
   12.000000000000000        1.1373408994127705E-010
   13.000000000000000        1.1328325811343445E-010
   14.000000000000000        1.1288728917544501E-010
   15.000000000000000        1.1253386973749159E-010
   16.000000000000000        1.1221275318298997E-010
   17.000000000000000        1.1191547806712878E-010
   18.000000000000000        1.1163512013144188E-010
   19.000000000000000        1.1136606966646923E-010
   20.000000000000000        1.1110383202631940E-010
   21.000000000000000        1.1084485067306235E-010
   22.000000000000000        1.1058635208563565E-010
   23.000000000000000        1.1032621140501741E-010
   24.000000000000000        1.1006283725233776E-010
   25.000000000000000        1.0979507387896662E-010
   26.000000000000000        1.0952211869302264E-010
   27.000000000000000        1.0924345322033854E-010
   28.000000000000000        1.0895878565844185E-010
   29.000000000000000        1.0866800333406325E-010
   30.000000000000000        1.0837113355132689E-010
   31.000000000000000        1.0806831150062206E-010
   32.000000000000000        1.0775975407536159E-010
   33.000000000000000        1.0744573860844429E-010
   34.000000000000000        1.0712658568876147E-010
   35.000000000000000        1.0680264534929173E-010
   36.000000000000000        1.0647428603239628E-010
   37.000000000000000        1.0614188583594240E-010
   38.000000000000000        1.0580582562728047E-010
   39.000000000000000        1.0546648368256630E-010
   40.000000000000000        1.0512423156811223E-010
   41.000000000000000        1.0477943102992686E-010
   42.000000000000000        1.0443243169882449E-010
   43.000000000000000        1.0408356945272174E-010
   44.000000000000000        1.0373316530610365E-010
   45.000000000000000        1.0338152472009593E-010
   46.000000000000000        1.0302893724596232E-010
   47.000000000000000        1.0267567643080750E-010
   48.000000000000000        1.0232199992743773E-010
   49.000000000000000        1.0196814976115730E-010
   50.000000000000000        1.0161435271518638E-010
   51.000000000000000        1.0126082080370802E-010
   52.000000000000000        1.0090775180755480E-010
   53.000000000000000        1.0055532985248103E-010
   54.000000000000000        1.0020372601399747E-010
   55.000000000000000        9.9853098936053622E-011
   56.000000000000000        9.9503595453557276E-011
   57.000000000000000        9.9155351210916886E-011
   58.000000000000000        9.8808491270594799E-011
   59.000000000000000        9.8463130707115178E-011
   60.000000000000000        9.8119375183150868E-011
   61.000000000000000        9.7777321505267866E-011
   62.000000000000000        9.7437058157677449E-011
   63.000000000000000        9.7098665812952865E-011
   64.000000000000000        9.6762217819161811E-011
   65.000000000000000        9.6427780663247627E-011
   66.000000000000000        9.6095414410795249E-011
   67.000000000000000        9.5765173122548043E-011
   68.000000000000000        9.5437105248221533E-011
   69.000000000000000        9.5111253998286245E-011
   70.000000000000000        9.4787657694492546E-011
   71.000000000000000        9.4466350099967721E-011
   72.000000000000000        9.4147360729764955E-011
   73.000000000000000        9.3830715142756814E-011
   74.000000000000000        9.3516435215782840E-011
   75.000000000000000        9.3204539400947447E-011
   76.000000000000000        9.2895042966957558E-011
   77.000000000000000        9.2587958225363404E-011
   78.000000000000000        9.2283294742547995E-011
   79.000000000000000        9.1981059538271317E-011
   80.000000000000000        9.1681257271552108E-011
   81.000000000000000        9.1383890414634798E-011
   82.000000000000000        9.1088959415749279E-011
   83.000000000000000        9.0796462851344961E-011
   84.000000000000000        9.0506397568440844E-011
   85.000000000000000        9.0218758817698725E-011
   86.000000000000000        8.9933540377798597E-011
   87.000000000000000        8.9650734671655825E-011
   88.000000000000000        8.9370332874995809E-011
   89.000000000000000        8.9092325017766448E-011
   90.000000000000000        8.8816700078843125E-011
   91.000000000000000        8.8543446074452340E-011
   92.000000000000000        8.8272550140714351E-011
   93.000000000000000        8.8003998610682257E-011
   94.000000000000000        8.7737777086226847E-011
   95.000000000000000        8.7473870505102119E-011
   96.000000000000000        8.7212263203497232E-011
   97.000000000000000        8.6952938974367836E-011
   98.000000000000000        8.6695881121817392E-011
   99.000000000000000        8.6441072511782952E-011
   100.00000000000000        8.6188495619263847E-011
   101.00000000000000        8.5938132572316350E-011
   102.00000000000000        8.5689965193022043E-011
   103.00000000000000        8.5443975035626971E-011
   104.00000000000000        8.5200143422031218E-011
   105.00000000000000        8.4958451474803430E-011
   106.00000000000000        8.4718880147876428E-011
   107.00000000000000        8.4481410255076795E-011
   108.00000000000000        8.4246022496625356E-011
   109.00000000000000        8.4012697483741984E-011
   110.00000000000000        8.3781415761475333E-011
   111.00000000000000        8.3552157829873082E-011
   112.00000000000000        8.3324904163599526E-011
   113.00000000000000        8.3099635230100894E-011
   114.00000000000000        8.2876331506412260E-011
   115.00000000000000        8.2654973494693790E-011
   116.00000000000000        8.2435541736579332E-011
   117.00000000000000        8.2218016826412685E-011
   118.00000000000000        8.2002379423445799E-011
   119.00000000000000        8.1788610263064200E-011
   120.00000000000000        8.1576690167104190E-011
   121.00000000000000        8.1366600053321214E-011
   122.00000000000000        8.1158320944063489E-011
   123.00000000000000        8.0951833974203288E-011
   124.00000000000000        8.0747120398376048E-011
   125.00000000000000        8.0544161597570104E-011
   126.00000000000000        8.0342939085111974E-011
   127.00000000000000        8.0143434512085441E-011
   128.00000000000000        7.9945629672224050E-011
   129.00000000000000        7.9749506506309816E-011
   130.00000000000000        7.9555047106112226E-011
   131.00000000000000        7.9362233717898009E-011
   132.00000000000000        7.9171048745541473E-011
   133.00000000000000        7.8981474753260799E-011
   134.00000000000000        7.8793494468006855E-011
   135.00000000000000        7.8607090781528645E-011
   136.00000000000000        7.8422246752135882E-011
   137.00000000000000        7.8238945606181913E-011
   138.00000000000000        7.8057170739285339E-011
   139.00000000000000        7.7876905717307437E-011
   140.00000000000000        7.7698134277106251E-011
   141.00000000000000        7.7520840327079016E-011
   142.00000000000000        7.7345007947511691E-011
   143.00000000000000        7.7170621390747319E-011
   144.00000000000000        7.6997665081188354E-011
   145.00000000000000        7.6826123615143356E-011
   146.00000000000000        7.6655981760531927E-011
   147.00000000000000        7.6487224456457222E-011
   148.00000000000000        7.6319836812656714E-011
   149.00000000000000        7.6153804108841047E-011
   150.00000000000000        7.5989111793929462E-011
   151.00000000000000        7.5825745485191336E-011
   152.00000000000000        7.5663690967298686E-011
   153.00000000000000        7.5502934191302563E-011
   154.00000000000000        7.5343461273533800E-011
   155.00000000000000        7.5185258494438232E-011
   156.00000000000000        7.5028312297353471E-011
   157.00000000000000        7.4872609287228977E-011
   158.00000000000000        7.4718136229297928E-011
   159.00000000000000        7.4564880047704900E-011
   160.00000000000000        7.4412827824092788E-011
   161.00000000000000        7.4261966796156061E-011
   162.00000000000000        7.4112284356160543E-011
   163.00000000000000        7.3963768049436979E-011
   164.00000000000000        7.3816405572849673E-011
   165.00000000000000        7.3670184773244332E-011
   166.00000000000000        7.3525093645878424E-011
   167.00000000000000        7.3381120332835154E-011
   168.00000000000000        7.3238253121427002E-011
   169.00000000000000        7.3096480442586433E-011
   170.00000000000000        7.2955790869252129E-011
   171.00000000000000        7.2816173114746476E-011
   172.00000000000000        7.2677616031151423E-011
   173.00000000000000        7.2540108607681180E-011
   174.00000000000000        7.2403639969055830E-011
   175.00000000000000        7.2268199373874845E-011
   176.00000000000000        7.2133776212994816E-011
   177.00000000000000        7.2000360007910210E-011
   178.00000000000000        7.1867940409140081E-011
   179.00000000000000        7.1736507194620550E-011
   180.00000000000000        7.1606050268105631E-011
   181.00000000000000        7.1476559657575673E-011
   182.00000000000000        7.1348025513655658E-011
   183.00000000000000        7.1220438108043083E-011
   184.00000000000000        7.1093787831947104E-011
   185.00000000000000        7.0968065194538963E-011
   186.00000000000000        7.0843260821414614E-011
   187.00000000000000        7.0719365453069340E-011
   188.00000000000000        7.0596369943386627E-011
   189.00000000000000        7.0474265258139730E-011
   190.00000000000000        7.0353042473507166E-011
   191.00000000000000        7.0232692774603270E-011
   192.00000000000000        7.0113207454021939E-011
   193.00000000000000        6.9994577910397277E-011
   194.00000000000000        6.9876795646977468E-011
   195.00000000000000        6.9759852270214760E-011
   196.00000000000000        6.9643739488371413E-011
   197.00000000000000        6.9528449110140075E-011
   198.00000000000000        6.9413973043281148E-011
   199.00000000000000        6.9300303293275668E-011
   200.00000000000000        6.9187431961993093E-011
   201.00000000000000        6.9075351246376915E-011
   202.00000000000000        6.8964053437144746E-011
   203.00000000000000        6.8853530917504789E-011
   204.00000000000000        6.8743776161889193E-011
   205.00000000000000        6.8634781734702247E-011
   206.00000000000000        6.8526540289084968E-011
   207.00000000000000        6.8419044565696128E-011
   208.00000000000000        6.8312287391508439E-011
   209.00000000000000        6.8206261678620535E-011
   210.00000000000000        6.8100960423085656E-011
   211.00000000000000        6.7996376703754667E-011
   212.00000000000000        6.7892503681135324E-011
   213.00000000000000        6.7789334596266963E-011
   214.00000000000000        6.7686862769610560E-011
   215.00000000000000        6.7585081599953187E-011
   216.00000000000000        6.7483984563329315E-011
   217.00000000000000        6.7383565211954434E-011
   218.00000000000000        6.7283817173176425E-011
   219.00000000000000        6.7184734148439319E-011
   220.00000000000000        6.7086309912262723E-011
   221.00000000000000        6.6988538311235251E-011
   222.00000000000000        6.6891413263022454E-011
   223.00000000000000        6.6794928755388416E-011
   224.00000000000000        6.6699078845231862E-011
   225.00000000000000        6.6603857657635514E-011
   226.00000000000000        6.6509259384929380E-011
   227.00000000000000        6.6415278285767395E-011
   228.00000000000000        6.6321908684217436E-011
   229.00000000000000        6.6229144968864409E-011
   230.00000000000000        6.6136981591926323E-011
   231.00000000000000        6.6045413068383476E-011
   232.00000000000000        6.5954433975119638E-011
   233.00000000000000        6.5864038950076643E-011
   234.00000000000000        6.5774222691420516E-011
   235.00000000000000        6.5684979956720326E-011
   236.00000000000000        6.5596305562138791E-011
   237.00000000000000        6.5508194381634749E-011
   238.00000000000000        6.5420641346177704E-011
   239.00000000000000        6.5333641442973206E-011
   240.00000000000000        6.5247189714700625E-011
   241.00000000000000        6.5161281258761102E-011
   242.00000000000000        6.5075911226537377E-011
   243.00000000000000        6.4991074822664077E-011
   244.00000000000000        6.4906767304309356E-011
   245.00000000000000        6.4822983980466420E-011
   246.00000000000000        6.4739720211255706E-011
   247.00000000000000        6.4656971407238337E-011
   248.00000000000000        6.4574733028738402E-011
   249.00000000000000        6.4493000585175937E-011
   250.00000000000000        6.4411769634410236E-011
   251.00000000000000        6.4331035782091497E-011
   252.00000000000000        6.4250794681024342E-011
   253.00000000000000        6.4171042030538064E-011
   254.00000000000000        6.4091773575868697E-011
   255.00000000000000        6.4012985107548865E-011
   256.00000000000000        6.3934672460806966E-011
   257.00000000000000        6.3856831514975429E-011
   258.00000000000000        6.3779458192907950E-011
   259.00000000000000        6.3702548460404769E-011
   260.00000000000000        6.3626098325647385E-011
   261.00000000000000        6.3550103838640726E-011
   262.00000000000000        6.3474561090664376E-011
   263.00000000000000        6.3399466213731590E-011
   264.00000000000000        6.3324815380056535E-011
   265.00000000000000        6.3250604801529277E-011
   266.00000000000000        6.3176830729198588E-011
   267.00000000000000        6.3103489452762787E-011
   268.00000000000000        6.3030577300067656E-011
   269.00000000000000        6.2958090636612136E-011
   270.00000000000000        6.2886025865061428E-011
   271.00000000000000        6.2814379424766785E-011
   272.00000000000000        6.2743147791293455E-011
   273.00000000000000        6.2672327475954652E-011
   274.00000000000000        6.2601915025352733E-011
   275.00000000000000        6.2531907020927552E-011
   276.00000000000000        6.2462300078511337E-011
   277.00000000000000        6.2393090847889510E-011
   278.00000000000000        6.2324276012369501E-011
   279.00000000000000        6.2255852288354008E-011
   280.00000000000000        6.2187816424922706E-011
   281.00000000000000        6.2120165203418149E-011
   282.00000000000000        6.2052895437039292E-011
   283.00000000000000        6.1986003970440330E-011
   284.00000000000000        6.1919487679335467E-011
   285.00000000000000        6.1853343470109718E-011
   286.00000000000000        6.1787568279435834E-011
   287.00000000000000        6.1722159073895631E-011
   288.00000000000000        6.1657112849608772E-011
   289.00000000000000        6.1592426631865003E-011
   290.00000000000000        6.1528097474763712E-011
   291.00000000000000        6.1464122460856894E-011
   292.00000000000000        6.1400498700799634E-011
   293.00000000000000        6.1337223333003357E-011
   294.00000000000000        6.1274293523295783E-011
   295.00000000000000        6.1211706464585581E-011
   296.00000000000000        6.1149459376531459E-011
   297.00000000000000        6.1087549505216398E-011
   298.00000000000000        6.1025974122827000E-011
   299.00000000000000        6.0964730527336797E-011
   300.00000000000000        6.0903816042195087E-011
   301.00000000000000        6.0843228016019499E-011
   302.00000000000000        6.0782963822293416E-011
   303.00000000000000        6.0723020859068202E-011
   304.00000000000000        6.0663396548668806E-011
   305.00000000000000        6.0604088337404707E-011
   306.00000000000000        6.0545093695284342E-011
   307.00000000000000        6.0486410115734108E-011
   308.00000000000000        6.0428035115321154E-011
   309.00000000000000        6.0369966233480349E-011
   310.00000000000000        6.0312201032245265E-011
   311.00000000000000        6.0254737095983001E-011
   312.00000000000000        6.0197572031132678E-011
   313.00000000000000        6.0140703465948135E-011
   314.00000000000000        6.0084129050243790E-011
   315.00000000000000        6.0027846455144573E-011
   316.00000000000000        5.9971853372839671E-011
   317.00000000000000        5.9916147516338692E-011
   318.00000000000000        5.9860726619233125E-011
   319.00000000000000        5.9805588435459537E-011
   320.00000000000000        5.9750730739067145E-011
   321.00000000000000        5.9696151323988324E-011
   322.00000000000000        5.9641848003812780E-011
   323.00000000000000        5.9587818611564307E-011
   324.00000000000000        5.9534060999481421E-011
   325.00000000000000        5.9480573038800702E-011
   326.00000000000000        5.9427352619543252E-011
   327.00000000000000        5.9374397650304397E-011
   328.00000000000000        5.9321706058046182E-011
   329.00000000000000        5.9269275787892940E-011
   330.00000000000000        5.9217104802929343E-011
   331.00000000000000        5.9165191084002114E-011
   332.00000000000000        5.9113532629523866E-011
   333.00000000000000        5.9062127455279635E-011
   334.00000000000000        5.9010973594237024E-011
   335.00000000000000        5.8960069096357614E-011
   336.00000000000000        5.8909412028412429E-011
   337.00000000000000        5.8859000473798930E-011
   338.00000000000000        5.8808832532361254E-011
   339.00000000000000        5.8758906320212408E-011
   340.00000000000000        5.8709219969559481E-011
   341.00000000000000        5.8659771628530976E-011
   342.00000000000000        5.8610559461006184E-011
   343.00000000000000        5.8561581646448115E-011
   344.00000000000000        5.8512836379736914E-011
   345.00000000000000        5.8464321871007360E-011
   346.00000000000000        5.8416036345487534E-011
   347.00000000000000        5.8367978043340203E-011
   348.00000000000000        5.8320145219505867E-011
   349.00000000000000        5.8272536143548367E-011
   350.00000000000000        5.8225149099502693E-011
   351.00000000000000        5.8177982385724509E-011
   352.00000000000000        5.8131034314741887E-011
   353.00000000000000        5.8084303213108923E-011
   354.00000000000000        5.8037787421261782E-011
   355.00000000000000        5.7991485293376137E-011
   356.00000000000000        5.7945395197226717E-011
   357.00000000000000        5.7899515514048961E-011
   358.00000000000000        5.7853844638402095E-011
   359.00000000000000        5.7808380978034737E-011
   360.00000000000000        5.7763122953751359E-011
   361.00000000000000        5.7718068999281256E-011
   362.00000000000000        5.7673217561149177E-011
   363.00000000000000        5.7628567098547079E-011
   364.00000000000000        5.7584116083208567E-011
   365.00000000000000        5.7539862999283979E-011
   366.00000000000000        5.7495806343217907E-011
   367.00000000000000        5.7451944623627804E-011
   368.00000000000000        5.7408276361184387E-011
   369.00000000000000        5.7364800088493722E-011
   370.00000000000000        5.7321514349980496E-011
   371.00000000000000        5.7278417701773084E-011
   372.00000000000000        5.7235508711590464E-011
   373.00000000000000        5.7192785958629380E-011
   374.00000000000000        5.7150248033454323E-011
   375.00000000000000        5.7107893537888309E-011
   376.00000000000000        5.7065721084904760E-011
   377.00000000000000        5.7023729298521529E-011
   378.00000000000000        5.6981916813695553E-011
   379.00000000000000        5.6940282276219350E-011
   380.00000000000000        5.6898824342618273E-011
   381.00000000000000        5.6857541680049971E-011
   382.00000000000000        5.6816432966204062E-011
   383.00000000000000        5.6775496889203715E-011
   384.00000000000000        5.6734732147508455E-011
   385.00000000000000        5.6694137449817706E-011
   386.00000000000000        5.6653711514976234E-011
   387.00000000000000        5.6613453071880226E-011
   388.00000000000000        5.6573360859384491E-011
   389.00000000000000        5.6533433626211521E-011
   390.00000000000000        5.6493670130860525E-011
   391.00000000000000        5.6454069141518821E-011
   392.00000000000000        5.6414629435973231E-011
   393.00000000000000        5.6375349801523222E-011
   394.00000000000000        5.6336229034895031E-011
   395.00000000000000        5.6297265942156424E-011
   396.00000000000000        5.6258459338632883E-011
   397.00000000000000        5.6219808048824872E-011
   398.00000000000000        5.6181310906325538E-011
   399.00000000000000        5.6142966753740053E-011
   400.00000000000000        5.6104774442605406E-011
   401.00000000000000        5.6066732833311501E-011
   402.00000000000000        5.6028840795023057E-011
   403.00000000000000        5.5991097205602306E-011
   404.00000000000000        5.5953500951532673E-011
   405.00000000000000        5.5916050927843672E-011
   406.00000000000000        5.5878746038035947E-011
   407.00000000000000        5.5841585194008093E-011
   408.00000000000000        5.5804567315983334E-011
   409.00000000000000        5.5767691332438166E-011
   410.00000000000000        5.5730956180030684E-011
   411.00000000000000        5.5694360803530614E-011
   412.00000000000000        5.5657904155749647E-011
   413.00000000000000        5.5621585197472713E-011
   414.00000000000000        5.5585402897390056E-011
   415.00000000000000        5.5549356232030057E-011
   416.00000000000000        5.5513444185692853E-011
   417.00000000000000        5.5477665750384604E-011
   418.00000000000000        5.5442019925752508E-011
   419.00000000000000        5.5406505719020645E-011
   420.00000000000000        5.5371122144926573E-011
   421.00000000000000        5.5335868225658043E-011
   422.00000000000000        5.5300742990791588E-011
   423.00000000000000        5.5265745477230442E-011
   424.00000000000000        5.5230874729144110E-011
   425.00000000000000        5.5196129797908231E-011
   426.00000000000000        5.5161509742045031E-011
   427.00000000000000        5.5127013627164511E-011
   428.00000000000000        5.5092640525906279E-011
   429.00000000000000        5.5058389517882087E-011
   430.00000000000000        5.5024259689618561E-011
   431.00000000000000        5.4990250134501414E-011
   432.00000000000000        5.4956359952719153E-011
   433.00000000000000        5.4922588251208138E-011
   434.00000000000000        5.4888934143598078E-011
   435.00000000000000        5.4855396750157971E-011
   436.00000000000000        5.4821975197742437E-011
   437.00000000000000        5.4788668619739185E-011
   438.00000000000000        5.4755476156016538E-011
   439.00000000000000        5.4722396952871495E-011
   440.00000000000000        5.4689430162978499E-011
   441.00000000000000        5.4656574945338938E-011
   442.00000000000000        5.4623830465230606E-011
   443.00000000000000        5.4591195894158080E-011
   444.00000000000000        5.4558670409803562E-011
   445.00000000000000        5.4526253195978035E-011
   446.00000000000000        5.4493943442573253E-011
   447.00000000000000        5.4461740345513699E-011
   448.00000000000000        5.4429643106709453E-011
   449.00000000000000        5.4397650934009413E-011
   450.00000000000000        5.4365763041154923E-011
   451.00000000000000        5.4333978647733805E-011
   452.00000000000000        5.4302296979135038E-011
   453.00000000000000        5.4270717266503703E-011
   454.00000000000000        5.4239238746696253E-011
   455.00000000000000        5.4207860662236816E-011
   456.00000000000000        5.4176582261273015E-011
   457.00000000000000        5.4145402797532931E-011
   458.00000000000000        5.4114321530282234E-011
   459.00000000000000        5.4083337724281654E-011
   460.00000000000000        5.4052450649744965E-011
   461.00000000000000        5.4021659582297262E-011
   462.00000000000000        5.3990963802933822E-011
   463.00000000000000        5.3960362597979052E-011
   464.00000000000000        5.3929855259046190E-011
   465.00000000000000        5.3899441082996966E-011
   466.00000000000000        5.3869119371902076E-011
   467.00000000000000        5.3838889433001576E-011
   468.00000000000000        5.3808750578666148E-011
   469.00000000000000        5.3778702126358121E-011
   470.00000000000000        5.3748743398593405E-011
   471.00000000000000        5.3718873722903528E-011
   472.00000000000000        5.3689092431797738E-011
   473.00000000000000        5.3659398862726250E-011
   474.00000000000000        5.3629792358042688E-011
   475.00000000000000        5.3600272264968093E-011
   476.00000000000000        5.3570837935554211E-011
   477.00000000000000        5.3541488726647694E-011
   478.00000000000000        5.3512223999854483E-011
   479.00000000000000        5.3483043121504532E-011
   480.00000000000000        5.3453945462616697E-011
   481.00000000000000        5.3424930398864040E-011
   482.00000000000000        5.3395997310539552E-011
   483.00000000000000        5.3367145582521957E-011
   484.00000000000000        5.3338374604241981E-011
   485.00000000000000        5.3309683769648753E-011
   486.00000000000000        5.3281072477176734E-011
   487.00000000000000        5.3252540129712579E-011
   488.00000000000000        5.3224086134562684E-011
   489.00000000000000        5.3195709903420886E-011
   490.00000000000000        5.3167410852335937E-011
   491.00000000000000        5.3139188401680269E-011
   492.00000000000000        5.3111041976118015E-011
   493.00000000000000        5.3082971004573781E-011
   494.00000000000000        5.3054974920201967E-011
   495.00000000000000        5.3027053160355471E-011
   496.00000000000000        5.2999205166555735E-011
   497.00000000000000        5.2971430384461875E-011
   498.00000000000000        5.2943728263841328E-011
   499.00000000000000        5.2916098258539759E-011
   500.00000000000000        5.2888539826451402E-011
