# Supplementary material for: Dynamics of HeHHe+ Rotational State Changes Induced by Collision with He: A Possible New Path in Early Universe Chemistry
Source: J Phys Chem A. 2021 Apr 26;125(17):3748–59. doi: 10.1021/acs.jpca.1c01820 (PMC8154607; doi:10.1021/acs.jpca.1c01820)
Supplement: Supplementary file 1 — jp1c01820_si_001.zip [file jp1c01820_si_001.zip › Supporting Information/S2-rot.inelastic rate coefficients/06to14.rate]

   5.0000000000000000        5.1910651734281427E-060
   6.0000000000000000        9.0870592069757601E-052
   7.0000000000000000        7.0142574452749502E-046
   8.0000000000000000        1.8333311311172919E-041
   9.0000000000000000        5.0190199704080993E-038
   10.000000000000000        2.8300343636847013E-035
   11.000000000000000        5.0524869076946455E-033
   12.000000000000000        3.8044138954905235E-031
   13.000000000000000        1.4737544619815911E-029
   14.000000000000000        3.3854682344579552E-028
   15.000000000000000        5.1187950807102858E-027
   16.000000000000000        5.5091074991605689E-026
   17.000000000000000        4.4811374530545916E-025
   18.000000000000000        2.8863362133322888E-024
   19.000000000000000        1.5274188427275651E-023
   20.000000000000000        6.8395396516337754E-023
   21.000000000000000        2.6541231129376119E-022
   22.000000000000000        9.1017403065944320E-022
   23.000000000000000        2.8031442567105138E-021
   24.000000000000000        7.8582215151832965E-021
   25.000000000000000        2.0279922326333447E-020
   26.000000000000000        4.8643163535328093E-020
   27.000000000000000        1.0932660828062657E-019
   28.000000000000000        2.3185055040886506E-019
   29.000000000000000        4.6674537474085003E-019
   30.000000000000000        8.9661194271787092E-019
   31.000000000000000        1.6510200953460423E-018
   32.000000000000000        2.9258209634820568E-018
   33.000000000000000        5.0073245062633105E-018
   34.000000000000000        8.3016231920948351E-018
   35.000000000000000        1.3369138142663930E-017
   36.000000000000000        2.0964240347924930E-017
   37.000000000000000        3.2079572616968571E-017
   38.000000000000000        4.7994482855351650E-017
   39.000000000000000        7.0326789036043885E-017
   40.000000000000000        1.0108694085876190E-016
   41.000000000000000        1.4273352918362134E-016
   42.000000000000000        1.9822902509694982E-016
   43.000000000000000        2.7109460603792928E-016
   44.000000000000000        3.6546294430106247E-016
   45.000000000000000        4.8612788894887308E-016
   46.000000000000000        6.3859005986815056E-016
   47.000000000000000        8.2909748574995109E-016
   48.000000000000000        1.0646805492785274E-015
   49.000000000000000        1.3531806460528904E-015
   50.000000000000000        1.7032721124988918E-015
   51.000000000000000        2.1244771267302752E-015
   52.000000000000000        2.6271734302955225E-015
   53.000000000000000        3.2225948542133693E-015
   54.000000000000000        3.9228247567589753E-015
   55.000000000000000        4.7407825910688143E-015
   56.000000000000000        5.6902039165094342E-015
   57.000000000000000        6.7856142483016616E-015
   58.000000000000000        8.0422972050744119E-015
   59.000000000000000        9.4762574642678648E-015
   60.000000000000000        1.1104179071402034E-014
   61.000000000000000        1.2943379672223812E-014
   62.000000000000000        1.5011761247873916E-014
   63.000000000000000        1.7327757933812664E-014
   64.000000000000000        1.9910281494694712E-014
   65.000000000000000        2.2778665011069153E-014
   66.000000000000000        2.5952605311041235E-014
   67.000000000000000        2.9452104652138080E-014
   68.000000000000000        3.3297412126746774E-014
   69.000000000000000        3.7508965229718592E-014
   70.000000000000000        4.2107331990014142E-014
   71.000000000000000        4.7113154030452405E-014
   72.000000000000000        5.2547090881454515E-014
   73.000000000000000        5.8429765836763791E-014
   74.000000000000000        6.4781713602000271E-014
   75.000000000000000        7.1623329950994176E-014
   76.000000000000000        7.8974823570476236E-014
   77.000000000000000        8.6856170241144912E-014
   78.000000000000000        9.5287069472565227E-014
   79.000000000000000        1.0428690368091541E-013
   80.000000000000000        1.1387469997235898E-013
   81.000000000000000        1.2406909457080745E-013
   82.000000000000000        1.3488829990705600E-013
   83.000000000000000        1.4635007436667522E-013
   84.000000000000000        1.5847169467656090E-013
   85.000000000000000        1.7126993089461854E-013
   86.000000000000000        1.8476102395356500E-013
   87.000000000000000        1.9896066569817446E-013
   88.000000000000000        2.1388398134537876E-013
   89.000000000000000        2.2954551428829123E-013
   90.000000000000000        2.4595921315838931E-013
   91.000000000000000        2.6313842105460473E-013
   92.000000000000000        2.8109586684382359E-013
   93.000000000000000        2.9984365843418869E-013
   94.000000000000000        3.1939327792048705E-013
   95.000000000000000        3.3975557849971290E-013
   96.000000000000000        3.6094078305451078E-013
   97.000000000000000        3.8295848430250689E-013
   98.000000000000000        4.0581764641049657E-013
   99.000000000000000        4.2952660797393053E-013
   100.00000000000000        4.5409308626406938E-013
   101.00000000000000        4.7952418264753523E-013
   102.00000000000000        5.0582638908562638E-013
   103.00000000000000        5.3300559562370702E-013
   104.00000000000000        5.6106709878410720E-013
   105.00000000000000        5.9001561077932310E-013
   106.00000000000000        6.1985526946568071E-013
   107.00000000000000        6.5058964896122590E-013
   108.00000000000000        6.8222177085511307E-013
   109.00000000000000        7.1475411593942265E-013
   110.00000000000000        7.4818863639789340E-013
   111.00000000000000        7.8252676838965940E-013
   112.00000000000000        8.1776944496959586E-013
   113.00000000000000        8.5391710929035253E-013
   114.00000000000000        8.9096972803453543E-013
   115.00000000000000        9.2892680502883356E-013
   116.00000000000000        9.6778739499504553E-013
   117.00000000000000        1.0075501173961282E-012
   118.00000000000000        1.0482131703383314E-012
   119.00000000000000        1.0897743444934007E-012
   120.00000000000000        1.1322310370075601E-012
   121.00000000000000        1.1755802653666848E-012
   122.00000000000000        1.2198186811895110E-012
   123.00000000000000        1.2649425839232385E-012
   124.00000000000000        1.3109479344180549E-012
   125.00000000000000        1.3578303683593675E-012
   126.00000000000000        1.4055852095385187E-012
   127.00000000000000        1.4542074829447100E-012
   128.00000000000000        1.5036919276626792E-012
   129.00000000000000        1.5540330095624239E-012
   130.00000000000000        1.6052249337687709E-012
   131.00000000000000        1.6572616569002473E-012
   132.00000000000000        1.7101368990679842E-012
   133.00000000000000        1.7638441556267681E-012
   134.00000000000000        1.8183767086715673E-012
   135.00000000000000        1.8737276382740013E-012
   136.00000000000000        1.9298898334542631E-012
   137.00000000000000        1.9868560028850068E-012
   138.00000000000000        2.0446186853245876E-012
   139.00000000000000        2.1031702597779243E-012
   140.00000000000000        2.1625029553839581E-012
   141.00000000000000        2.2226088610294240E-012
   142.00000000000000        2.2834799346893165E-012
   143.00000000000000        2.3451080124949391E-012
   144.00000000000000        2.4074848175310742E-012
   145.00000000000000        2.4706019683641761E-012
   146.00000000000000        2.5344509873040427E-012
   147.00000000000000        2.5990233084017020E-012
   148.00000000000000        2.6643102851867314E-012
   149.00000000000000        2.7303031981473861E-012
   150.00000000000000        2.7969932619573829E-012
   151.00000000000000        2.8643716324532184E-012
   152.00000000000000        2.9324294133663234E-012
   153.00000000000000        3.0011576628143678E-012
   154.00000000000000        3.0705473995563600E-012
   155.00000000000000        3.1405896090160932E-012
   156.00000000000000        3.2112752490788840E-012
   157.00000000000000        3.2825952556663922E-012
   158.00000000000000        3.3545405480945457E-012
   159.00000000000000        3.4271020342195319E-012
   160.00000000000000        3.5002706153769757E-012
   161.00000000000000        3.5740371911193542E-012
   162.00000000000000        3.6483926637567126E-012
   163.00000000000000        3.7233279427058193E-012
   164.00000000000000        3.7988339486527947E-012
   165.00000000000000        3.8749016175342904E-012
   166.00000000000000        3.9515219043421913E-012
   167.00000000000000        4.0286857867568871E-012
   168.00000000000000        4.1063842686139259E-012
   169.00000000000000        4.1846083832090831E-012
   170.00000000000000        4.2633491964464284E-012
   171.00000000000000        4.3425978098343891E-012
   172.00000000000000        4.4223453633342300E-012
   173.00000000000000        4.5025830380657141E-012
   174.00000000000000        4.5833020588744105E-012
   175.00000000000000        4.6644936967650163E-012
   176.00000000000000        4.7461492712051279E-012
   177.00000000000000        4.8282601523036689E-012
   178.00000000000000        4.9108177628681864E-012
   179.00000000000000        4.9938135803450098E-012
   180.00000000000000        5.0772391386463849E-012
   181.00000000000000        5.1610860298683956E-012
   182.00000000000000        5.2453459059034908E-012
   183.00000000000000        5.3300104799513946E-012
   184.00000000000000        5.4150715279319004E-012
   185.00000000000000        5.5005208898032377E-012
   186.00000000000000        5.5863504707893350E-012
   187.00000000000000        5.6725522425193297E-012
   188.00000000000000        5.7591182440827017E-012
   189.00000000000000        5.8460405830030644E-012
   190.00000000000000        5.9333114361337657E-012
   191.00000000000000        6.0209230504783135E-012
   192.00000000000000        6.1088677439384652E-012
   193.00000000000000        6.1971379059929001E-012
   194.00000000000000        6.2857259983091570E-012
   195.00000000000000        6.3746245552915022E-012
   196.00000000000000        6.4638261845673517E-012
   197.00000000000000        6.5533235674147023E-012
   198.00000000000000        6.6431094591330757E-012
   199.00000000000000        6.7331766893601881E-012
   200.00000000000000        6.8235181623368121E-012
   201.00000000000000        6.9141268571218784E-012
   202.00000000000000        7.0049958277600329E-012
   203.00000000000000        7.0961182034037222E-012
   204.00000000000000        7.1874871883917246E-012
   205.00000000000000        7.2790960622862280E-012
   206.00000000000000        7.3709381798700911E-012
   207.00000000000000        7.4630069711063373E-012
   208.00000000000000        7.5552959410614730E-012
   209.00000000000000        7.6477986697943446E-012
   210.00000000000000        7.7405088122122331E-012
   211.00000000000000        7.8334200978956917E-012
   212.00000000000000        7.9265263308936546E-012
   213.00000000000000        8.0198213894903606E-012
   214.00000000000000        8.1132992259453436E-012
   215.00000000000000        8.2069538662080993E-012
   216.00000000000000        8.3007794096084902E-012
   217.00000000000000        8.3947700285243429E-012
   218.00000000000000        8.4889199680273817E-012
   219.00000000000000        8.5832235455087072E-012
   220.00000000000000        8.6776751502849119E-012
   221.00000000000000        8.7722692431860178E-012
   222.00000000000000        8.8670003561262025E-012
   223.00000000000000        8.9618630916583344E-012
   224.00000000000000        9.0568521225134387E-012
   225.00000000000000        9.1519621911257679E-012
   226.00000000000000        9.2471881091446570E-012
   227.00000000000000        9.3425247569338661E-012
   228.00000000000000        9.4379670830592921E-012
   229.00000000000000        9.5335101037658499E-012
   230.00000000000000        9.6291489024443654E-012
   231.00000000000000        9.7248786290890487E-012
   232.00000000000000        9.8206944997465079E-012
   233.00000000000000        9.9165917959567461E-012
   234.00000000000000        1.0012565864186953E-011
   235.00000000000000        1.0108612115258700E-011
   236.00000000000000        1.0204726023769072E-011
   237.00000000000000        1.0300903127506410E-011
   238.00000000000000        1.0397139026861140E-011
   239.00000000000000        1.0493429384232272E-011
   240.00000000000000        1.0589769923430113E-011
   241.00000000000000        1.0686156429075547E-011
   242.00000000000000        1.0782584745996533E-011
   243.00000000000000        1.0879050778622068E-011
   244.00000000000000        1.0975550490374305E-011
   245.00000000000000        1.1072079903058900E-011
   246.00000000000000        1.1168635096254323E-011
   247.00000000000000        1.1265212206700233E-011
   248.00000000000000        1.1361807427685452E-011
   249.00000000000000        1.1458417008435800E-011
   250.00000000000000        1.1555037253502082E-011
   251.00000000000000        1.1651664522148663E-011
   252.00000000000000        1.1748295227742767E-011
   253.00000000000000        1.1844925837144931E-011
   254.00000000000000        1.1941552870100758E-011
   255.00000000000000        1.2038172898634294E-011
   256.00000000000000        1.2134782546443265E-011
   257.00000000000000        1.2231378488296364E-011
   258.00000000000000        1.2327957449432845E-011
   259.00000000000000        1.2424516204964620E-011
   260.00000000000000        1.2521051579281031E-011
   261.00000000000000        1.2617560445456563E-011
   262.00000000000000        1.2714039724661470E-011
   263.00000000000000        1.2810486385575807E-011
   264.00000000000000        1.2906897443806700E-011
   265.00000000000000        1.3003269961309137E-011
   266.00000000000000        1.3099601045810538E-011
   267.00000000000000        1.3195887850238939E-011
   268.00000000000000        1.3292127572155256E-011
   269.00000000000000        1.3388317453189410E-011
   270.00000000000000        1.3484454778480729E-011
   271.00000000000000        1.3580536876122460E-011
   272.00000000000000        1.3676561116610642E-011
   273.00000000000000        1.3772524912297424E-011
   274.00000000000000        1.3868425716848797E-011
   275.00000000000000        1.3964261024706919E-011
   276.00000000000000        1.4060028370557083E-011
   277.00000000000000        1.4155725328799342E-011
   278.00000000000000        1.4251349513024836E-011
   279.00000000000000        1.4346898575497055E-011
   280.00000000000000        1.4442370206637752E-011
   281.00000000000000        1.4537762134517891E-011
   282.00000000000000        1.4633072124353459E-011
   283.00000000000000        1.4728297978006185E-011
   284.00000000000000        1.4823437533489329E-011
   285.00000000000000        1.4918488664478365E-011
   286.00000000000000        1.5013449279826893E-011
   287.00000000000000        1.5108317323087271E-011
   288.00000000000000        1.5203090772036611E-011
   289.00000000000000        1.5297767638207710E-011
   290.00000000000000        1.5392345966425015E-011
   291.00000000000000        1.5486823834345762E-011
   292.00000000000000        1.5581199352006128E-011
   293.00000000000000        1.5675470661372524E-011
   294.00000000000000        1.5769635935897846E-011
   295.00000000000000        1.5863693380082955E-011
   296.00000000000000        1.5957641229043078E-011
   297.00000000000000        1.6051477748079352E-011
   298.00000000000000        1.6145201232255313E-011
   299.00000000000000        1.6238810005978498E-011
   300.00000000000000        1.6332302422586979E-011
   301.00000000000000        1.6425676863940926E-011
   302.00000000000000        1.6518931740019087E-011
   303.00000000000000        1.6612065488520253E-011
   304.00000000000000        1.6705076574469595E-011
   305.00000000000000        1.6797963489829944E-011
   306.00000000000000        1.6890724753117840E-011
   307.00000000000000        1.6983358909024546E-011
   308.00000000000000        1.7075864528041741E-011
   309.00000000000000        1.7168240206092068E-011
   310.00000000000000        1.7260484564164383E-011
   311.00000000000000        1.7352596247953702E-011
   312.00000000000000        1.7444573927505934E-011
   313.00000000000000        1.7536416296867074E-011
   314.00000000000000        1.7628122073737061E-011
   315.00000000000000        1.7719689999128358E-011
   316.00000000000000        1.7811118837028847E-011
   317.00000000000000        1.7902407374069340E-011
   318.00000000000000        1.7993554419195473E-011
   319.00000000000000        1.8084558803344070E-011
   320.00000000000000        1.8175419379123907E-011
   321.00000000000000        1.8266135020500722E-011
   322.00000000000000        1.8356704622486555E-011
   323.00000000000000        1.8447127100833379E-011
   324.00000000000000        1.8537401391730944E-011
   325.00000000000000        1.8627526451508680E-011
   326.00000000000000        1.8717501256341921E-011
   327.00000000000000        1.8807324801962012E-011
   328.00000000000000        1.8896996103370627E-011
   329.00000000000000        1.8986514194557964E-011
   330.00000000000000        1.9075878128224994E-011
   331.00000000000000        1.9165086975509610E-011
   332.00000000000000        1.9254139825716493E-011
   333.00000000000000        1.9343035786051139E-011
   334.00000000000000        1.9431773981357340E-011
   335.00000000000000        1.9520353553858555E-011
   336.00000000000000        1.9608773662903050E-011
   337.00000000000000        1.9697033484712530E-011
   338.00000000000000        1.9785132212134560E-011
   339.00000000000000        1.9873069054398379E-011
   340.00000000000000        1.9960843236874481E-011
   341.00000000000000        2.0048454000837388E-011
   342.00000000000000        2.0135900603232137E-011
   343.00000000000000        2.0223182316444019E-011
   344.00000000000000        2.0310298428071708E-011
   345.00000000000000        2.0397248240703758E-011
   346.00000000000000        2.0484031071698291E-011
   347.00000000000000        2.0570646252965969E-011
   348.00000000000000        2.0657093130756202E-011
   349.00000000000000        2.0743371065446390E-011
   350.00000000000000        2.0829479431334475E-011
   351.00000000000000        2.0915417616434316E-011
   352.00000000000000        2.1001185022274269E-011
   353.00000000000000        2.1086781063698696E-011
   354.00000000000000        2.1172205168672440E-011
   355.00000000000000        2.1257456778088249E-011
   356.00000000000000        2.1342535345576980E-011
   357.00000000000000        2.1427440337320680E-011
   358.00000000000000        2.1512171231868508E-011
   359.00000000000000        2.1596727519955406E-011
   360.00000000000000        2.1681108704323308E-011
   361.00000000000000        2.1765314299545363E-011
   362.00000000000000        2.1849343831852493E-011
   363.00000000000000        2.1933196838962713E-011
   364.00000000000000        2.2016872869913001E-011
   365.00000000000000        2.2100371484893706E-011
   366.00000000000000        2.2183692255085353E-011
   367.00000000000000        2.2266834762498073E-011
   368.00000000000000        2.2349798599813341E-011
   369.00000000000000        2.2432583370228176E-011
   370.00000000000000        2.2515188687301603E-011
   371.00000000000000        2.2597614174803553E-011
   372.00000000000000        2.2679859466565969E-011
   373.00000000000000        2.2761924206336268E-011
   374.00000000000000        2.2843808047632772E-011
   375.00000000000000        2.2925510653602721E-011
   376.00000000000000        2.3007031696882145E-011
   377.00000000000000        2.3088370859457924E-011
   378.00000000000000        2.3169527832531948E-011
   379.00000000000000        2.3250502316387527E-011
   380.00000000000000        2.3331294020257387E-011
   381.00000000000000        2.3411902662194198E-011
   382.00000000000000        2.3492327968942716E-011
   383.00000000000000        2.3572569675813936E-011
   384.00000000000000        2.3652627526561272E-011
   385.00000000000000        2.3732501273258438E-011
   386.00000000000000        2.3812190676179406E-011
   387.00000000000000        2.3891695503680008E-011
   388.00000000000000        2.3971015532081312E-011
   389.00000000000000        2.4050150545555037E-011
   390.00000000000000        2.4129100336010390E-011
   391.00000000000000        2.4207864702982773E-011
   392.00000000000000        2.4286443453524207E-011
   393.00000000000000        2.4364836402095327E-011
   394.00000000000000        2.4443043370459139E-011
   395.00000000000000        2.4521064187576213E-011
   396.00000000000000        2.4598898689501619E-011
   397.00000000000000        2.4676546719283402E-011
   398.00000000000000        2.4754008126862508E-011
   399.00000000000000        2.4831282768974272E-011
   400.00000000000000        2.4908370509051473E-011
   401.00000000000000        2.4985271217128697E-011
   402.00000000000000        2.5061984769748290E-011
   403.00000000000000        2.5138511049867678E-011
   404.00000000000000        2.5214849946768062E-011
   405.00000000000000        2.5291001355964501E-011
   406.00000000000000        2.5366965179117307E-011
   407.00000000000000        2.5442741323944970E-011
   408.00000000000000        2.5518329704138069E-011
   409.00000000000000        2.5593730239274794E-011
   410.00000000000000        2.5668942854737502E-011
   411.00000000000000        2.5743967481630635E-011
   412.00000000000000        2.5818804056699857E-011
   413.00000000000000        2.5893452522252444E-011
   414.00000000000000        2.5967912826078684E-011
   415.00000000000000        2.6042184921374692E-011
   416.00000000000000        2.6116268766666196E-011
   417.00000000000000        2.6190164325733560E-011
   418.00000000000000        2.6263871567537898E-011
   419.00000000000000        2.6337390466148156E-011
   420.00000000000000        2.6410721000669585E-011
   421.00000000000000        2.6483863155172917E-011
   422.00000000000000        2.6556816918624835E-011
   423.00000000000000        2.6629582284819307E-011
   424.00000000000000        2.6702159252310147E-011
   425.00000000000000        2.6774547824344342E-011
   426.00000000000000        2.6846748008796439E-011
   427.00000000000000        2.6918759818103966E-011
   428.00000000000000        2.6990583269203716E-011
   429.00000000000000        2.7062218383469008E-011
   430.00000000000000        2.7133665186647838E-011
   431.00000000000000        2.7204923708801909E-011
   432.00000000000000        2.7275993984246668E-011
   433.00000000000000        2.7346876051492065E-011
   434.00000000000000        2.7417569953184253E-011
   435.00000000000000        2.7488075736048105E-011
   436.00000000000000        2.7558393450830636E-011
   437.00000000000000        2.7628523152245066E-011
   438.00000000000000        2.7698464898915929E-011
   439.00000000000000        2.7768218753324755E-011
   440.00000000000000        2.7837784781756672E-011
   441.00000000000000        2.7907163054247698E-011
   442.00000000000000        2.7976353644532860E-011
   443.00000000000000        2.8045356629994920E-011
   444.00000000000000        2.8114172091614006E-011
   445.00000000000000        2.8182800113917789E-011
   446.00000000000000        2.8251240784932529E-011
   447.00000000000000        2.8319494196134680E-011
   448.00000000000000        2.8387560442403222E-011
   449.00000000000000        2.8455439621972701E-011
   450.00000000000000        2.8523131836386932E-011
   451.00000000000000        2.8590637190453206E-011
   452.00000000000000        2.8657955792197390E-011
   453.00000000000000        2.8725087752819432E-011
   454.00000000000000        2.8792033186649598E-011
   455.00000000000000        2.8858792211105257E-011
   456.00000000000000        2.8925364946648357E-011
   457.00000000000000        2.8991751516743345E-011
   458.00000000000000        2.9057952047815829E-011
   459.00000000000000        2.9123966669211747E-011
   460.00000000000000        2.9189795513156954E-011
   461.00000000000000        2.9255438714717628E-011
   462.00000000000000        2.9320896411761024E-011
   463.00000000000000        2.9386168744916757E-011
   464.00000000000000        2.9451255857538813E-011
   465.00000000000000        2.9516157895667823E-011
   466.00000000000000        2.9580875007993961E-011
   467.00000000000000        2.9645407345820414E-011
   468.00000000000000        2.9709755063027170E-011
   469.00000000000000        2.9773918316035472E-011
   470.00000000000000        2.9837897263772625E-011
   471.00000000000000        2.9901692067637346E-011
   472.00000000000000        2.9965302891465468E-011
   473.00000000000000        3.0028729901496298E-011
   474.00000000000000        3.0091973266339140E-011
   475.00000000000000        3.0155033156940562E-011
   476.00000000000000        3.0217909746551888E-011
   477.00000000000000        3.0280603210697129E-011
   478.00000000000000        3.0343113727141469E-011
   479.00000000000000        3.0405441475859997E-011
   480.00000000000000        3.0467586639006983E-011
   481.00000000000000        3.0529549400885447E-011
   482.00000000000000        3.0591329947917219E-011
   483.00000000000000        3.0652928468613232E-011
   484.00000000000000        3.0714345153544487E-011
   485.00000000000000        3.0775580195312985E-011
   486.00000000000000        3.0836633788523382E-011
   487.00000000000000        3.0897506129754878E-011
   488.00000000000000        3.0958197417533316E-011
   489.00000000000000        3.1018707852303984E-011
   490.00000000000000        3.1079037636404404E-011
   491.00000000000000        3.1139186974037661E-011
   492.00000000000000        3.1199156071245981E-011
   493.00000000000000        3.1258945135884800E-011
   494.00000000000000        3.1318554377596828E-011
   495.00000000000000        3.1377984007786851E-011
   496.00000000000000        3.1437234239596506E-011
   497.00000000000000        3.1496305287879566E-011
   498.00000000000000        3.1555197369177362E-011
   499.00000000000000        3.1613910701694835E-011
   500.00000000000000        3.1672445505276358E-011
