# Supplementary material for: Dynamics of HeHHe+ Rotational State Changes Induced by Collision with He: A Possible New Path in Early Universe Chemistry
Source: J Phys Chem A. 2021 Apr 26;125(17):3748–59. doi: 10.1021/acs.jpca.1c01820 (PMC8154607; doi:10.1021/acs.jpca.1c01820)
Supplement: Supplementary file 1 — jp1c01820_si_001.zip [file jp1c01820_si_001.zip › Supporting Information/S2-rot.inelastic rate coefficients/02to00.rate]

   5.0000000000000000        1.0862626004388306E-010
   6.0000000000000000        1.0693868920620972E-010
   7.0000000000000000        1.0544496112803948E-010
   8.0000000000000000        1.0405259539969379E-010
   9.0000000000000000        1.0272152735014697E-010
   10.000000000000000        1.0143417531767034E-010
   11.000000000000000        1.0018374533540892E-010
   12.000000000000000        9.8968627624779324E-011
   13.000000000000000        9.7789435167072437E-011
   14.000000000000000        9.6647426209584985E-011
   15.000000000000000        9.5543714035889556E-011
   16.000000000000000        9.4478928198509034E-011
   17.000000000000000        9.3453125080073602E-011
   18.000000000000000        9.2465825619394942E-011
   19.000000000000000        9.1516108455777681E-011
   20.000000000000000        9.0602718453820476E-011
   21.000000000000000        8.9724169992998722E-011
   22.000000000000000        8.8878835844246797E-011
   23.000000000000000        8.8065018848075162E-011
   24.000000000000000        8.7281006920820244E-011
   25.000000000000000        8.6525113421082960E-011
   26.000000000000000        8.5795705405472277E-011
   27.000000000000000        8.5091222274773264E-011
   28.000000000000000        8.4410187040503642E-011
   29.000000000000000        8.3751212084601510E-011
   30.000000000000000        8.3113000923811591E-011
   31.000000000000000        8.2494347163904429E-011
   32.000000000000000        8.1894131551649724E-011
   33.000000000000000        8.1311317806223623E-011
   34.000000000000000        8.0744947732216249E-011
   35.000000000000000        8.0194135976911224E-011
   36.000000000000000        7.9658064687973153E-011
   37.000000000000000        7.9135978247488668E-011
   38.000000000000000        7.8627178198779143E-011
   39.000000000000000        7.8131018438814751E-011
   40.000000000000000        7.7646900717606832E-011
   41.000000000000000        7.7174270463650928E-011
   42.000000000000000        7.6712612939009546E-011
   43.000000000000000        7.6261449717163516E-011
   44.000000000000000        7.5820335469990229E-011
   45.000000000000000        7.5388855046099954E-011
   46.000000000000000        7.4966620820537759E-011
   47.000000000000000        7.4553270294945870E-011
   48.000000000000000        7.4148463927287763E-011
   49.000000000000000        7.3751883170840196E-011
   50.000000000000000        7.3363228703144164E-011
   51.000000000000000        7.2982218826816605E-011
   52.000000000000000        7.2608588025452730E-011
   53.000000000000000        7.2242085659205352E-011
   54.000000000000000        7.1882474785976466E-011
   55.000000000000000        7.1529531095444110E-011
   56.000000000000000        7.1183041944379256E-011
   57.000000000000000        7.0842805482839549E-011
   58.000000000000000        7.0508629861882624E-011
   59.000000000000000        7.0180332514404257E-011
   60.000000000000000        6.9857739501581643E-011
   61.000000000000000        6.9540684918190546E-011
   62.000000000000000        6.9229010350785675E-011
   63.000000000000000        6.8922564383369598E-011
   64.000000000000000        6.8621202145753593E-011
   65.000000000000000        6.8324784900326797E-011
   66.000000000000000        6.8033179663407462E-011
   67.000000000000000        6.7746258857766957E-011
   68.000000000000000        6.7463899993271230E-011
   69.000000000000000        6.7185985372921020E-011
   70.000000000000000        6.6912401821850986E-011
   71.000000000000000        6.6643040437115451E-011
   72.000000000000000        6.6377796356309253E-011
   73.000000000000000        6.6116568543279505E-011
   74.000000000000000        6.5859259589368563E-011
   75.000000000000000        6.5605775528781505E-011
   76.000000000000000        6.5356025666825325E-011
   77.000000000000000        6.5109922419886730E-011
   78.000000000000000        6.4867381166132413E-011
   79.000000000000000        6.4628320106020334E-011
   80.000000000000000        6.4392660131794707E-011
   81.000000000000000        6.4160324705224419E-011
   82.000000000000000        6.3931239742911604E-011
   83.000000000000000        6.3705333508566467E-011
   84.000000000000000        6.3482536511698024E-011
   85.000000000000000        6.3262781412225464E-011
   86.000000000000000        6.3046002930556292E-011
   87.000000000000000        6.2832137762724687E-011
   88.000000000000000        6.2621124500218052E-011
   89.000000000000000        6.2412903554149421E-011
   90.000000000000000        6.2207417083470368E-011
   91.000000000000000        6.2004608926941015E-011
   92.000000000000000        6.1804424538599647E-011
   93.000000000000000        6.1606810926495641E-011
   94.000000000000000        6.1411716594470401E-011
   95.000000000000000        6.1219091486788121E-011
   96.000000000000000        6.1028886935433608E-011
   97.000000000000000        6.0841055609909813E-011
   98.000000000000000        6.0655551469381917E-011
   99.000000000000000        6.0472329717023774E-011
   100.00000000000000        6.0291346756437058E-011
   101.00000000000000        6.0112560150020866E-011
   102.00000000000000        5.9935928579178272E-011
   103.00000000000000        5.9761411806259059E-011
   104.00000000000000        5.9588970638136534E-011
   105.00000000000000        5.9418566891333212E-011
   106.00000000000000        5.9250163358609976E-011
   107.00000000000000        5.9083723776939292E-011
   108.00000000000000        5.8919212796793046E-011
   109.00000000000000        5.8756595952673377E-011
   110.00000000000000        5.8595839634826655E-011
   111.00000000000000        5.8436911062078626E-011
   112.00000000000000        5.8279778255735933E-011
   113.00000000000000        5.8124410014503463E-011
   114.00000000000000        5.7970775890365226E-011
   115.00000000000000        5.7818846165385716E-011
   116.00000000000000        5.7668591829388048E-011
   117.00000000000000        5.7519984558466670E-011
   118.00000000000000        5.7372996694297862E-011
   119.00000000000000        5.7227601224210941E-011
   120.00000000000000        5.7083771761986887E-011
   121.00000000000000        5.6941482529351236E-011
   122.00000000000000        5.6800708338131293E-011
   123.00000000000000        5.6661424573048643E-011
   124.00000000000000        5.6523607175120279E-011
   125.00000000000000        5.6387232625641013E-011
   126.00000000000000        5.6252277930724460E-011
   127.00000000000000        5.6118720606378080E-011
   128.00000000000000        5.5986538664090300E-011
   129.00000000000000        5.5855710596909854E-011
   130.00000000000000        5.5726215365995417E-011
   131.00000000000000        5.5598032387618601E-011
   132.00000000000000        5.5471141520601127E-011
   133.00000000000000        5.5345523054168810E-011
   134.00000000000000        5.5221157696206780E-011
   135.00000000000000        5.5098026561900178E-011
   136.00000000000000        5.4976111162744384E-011
   137.00000000000000        5.4855393395912101E-011
   138.00000000000000        5.4735855533962690E-011
   139.00000000000000        5.4617480214881368E-011
   140.00000000000000        5.4500250432435615E-011
   141.00000000000000        5.4384149526836691E-011
   142.00000000000000        5.4269161175695363E-011
   143.00000000000000        5.4155269385262019E-011
   144.00000000000000        5.4042458481937951E-011
   145.00000000000000        5.3930713104051075E-011
   146.00000000000000        5.3820018193884704E-011
   147.00000000000000        5.3710358989950927E-011
   148.00000000000000        5.3601721019499580E-011
   149.00000000000000        5.3494090091254988E-011
   150.00000000000000        5.3387452288371691E-011
   151.00000000000000        5.3281793961602015E-011
   152.00000000000000        5.3177101722668544E-011
   153.00000000000000        5.3073362437832934E-011
   154.00000000000000        5.2970563221655887E-011
   155.00000000000000        5.2868691430940847E-011
   156.00000000000000        5.2767734658855316E-011
   157.00000000000000        5.2667680729223877E-011
   158.00000000000000        5.2568517690987298E-011
   159.00000000000000        5.2470233812821442E-011
   160.00000000000000        5.2372817577911467E-011
   161.00000000000000        5.2276257678876024E-011
   162.00000000000000        5.2180543012835579E-011
   163.00000000000000        5.2085662676621225E-011
   164.00000000000000        5.1991605962119221E-011
   165.00000000000000        5.1898362351746007E-011
   166.00000000000000        5.1805921514050426E-011
   167.00000000000000        5.1714273299438166E-011
   168.00000000000000        5.1623407736015700E-011
   169.00000000000000        5.1533315025548025E-011
   170.00000000000000        5.1443985539528624E-011
   171.00000000000000        5.1355409815357032E-011
   172.00000000000000        5.1267578552619759E-011
   173.00000000000000        5.1180482609473472E-011
   174.00000000000000        5.1094112999125325E-011
   175.00000000000000        5.1008460886407788E-011
   176.00000000000000        5.0923517584446147E-011
   177.00000000000000        5.0839274551414116E-011
   178.00000000000000        5.0755723387376139E-011
   179.00000000000000        5.0672855831213388E-011
   180.00000000000000        5.0590663757629875E-011
   181.00000000000000        5.0509139174238244E-011
   182.00000000000000        5.0428274218720964E-011
   183.00000000000000        5.0348061156065379E-011
   184.00000000000000        5.0268492375870722E-011
   185.00000000000000        5.0189560389723769E-011
   186.00000000000000        5.0111257828643356E-011
   187.00000000000000        5.0033577440587941E-011
   188.00000000000000        4.9956512088029004E-011
   189.00000000000000        4.9880054745584058E-011
   190.00000000000000        4.9804198497710424E-011
   191.00000000000000        4.9728936536456508E-011
   192.00000000000000        4.9654262159269332E-011
   193.00000000000000        4.9580168766856823E-011
   194.00000000000000        4.9506649861102873E-011
   195.00000000000000        4.9433699043034078E-011
   196.00000000000000        4.9361310010836142E-011
   197.00000000000000        4.9289476557919332E-011
   198.00000000000000        4.9218192571030341E-011
   199.00000000000000        4.9147452028410671E-011
   200.00000000000000        4.9077248997999032E-011
   201.00000000000000        4.9007577635676970E-011
   202.00000000000000        4.8938432183556949E-011
   203.00000000000000        4.8869806968310575E-011
   204.00000000000000        4.8801696399536978E-011
   205.00000000000000        4.8734094968169794E-011
   206.00000000000000        4.8666997244921003E-011
   207.00000000000000        4.8600397878762182E-011
   208.00000000000000        4.8534291595440401E-011
   209.00000000000000        4.8468673196028633E-011
   210.00000000000000        4.8403537555510371E-011
   211.00000000000000        4.8338879621396129E-011
   212.00000000000000        4.8274694412371728E-011
   213.00000000000000        4.8210977016977975E-011
   214.00000000000000        4.8147722592319745E-011
   215.00000000000000        4.8084926362804477E-011
   216.00000000000000        4.8022583618909250E-011
   217.00000000000000        4.7960689715975490E-011
   218.00000000000000        4.7899240073030275E-011
   219.00000000000000        4.7838230171634276E-011
   220.00000000000000        4.7777655554755074E-011
   221.00000000000000        4.7717511825665142E-011
   222.00000000000000        4.7657794646864538E-011
   223.00000000000000        4.7598499739026484E-011
   224.00000000000000        4.7539622879966335E-011
   225.00000000000000        4.7481159903632978E-011
   226.00000000000000        4.7423106699121802E-011
   227.00000000000000        4.7365459209708977E-011
   228.00000000000000        4.7308213431906339E-011
   229.00000000000000        4.7251365414536670E-011
   230.00000000000000        4.7194911257828389E-011
   231.00000000000000        4.7138847112529287E-011
   232.00000000000000        4.7083169179039852E-011
   233.00000000000000        4.7027873706562982E-011
   234.00000000000000        4.6972956992273637E-011
   235.00000000000000        4.6918415380503961E-011
   236.00000000000000        4.6864245261946446E-011
   237.00000000000000        4.6810443072873095E-011
   238.00000000000000        4.6757005294370598E-011
   239.00000000000000        4.6703928451591517E-011
   240.00000000000000        4.6651209113020293E-011
   241.00000000000000        4.6598843889754703E-011
   242.00000000000000        4.6546829434801694E-011
   243.00000000000000        4.6495162442386841E-011
   244.00000000000000        4.6443839647278797E-011
   245.00000000000000        4.6392857824126321E-011
   246.00000000000000        4.6342213786809045E-011
   247.00000000000000        4.6291904387801002E-011
   248.00000000000000        4.6241926517546779E-011
   249.00000000000000        4.6192277103849902E-011
   250.00000000000000        4.6142953111273390E-011
   251.00000000000000        4.6093951540552008E-011
   252.00000000000000        4.6045269428015872E-011
   253.00000000000000        4.5996903845025592E-011
   254.00000000000000        4.5948851897417930E-011
   255.00000000000000        4.5901110724962633E-011
   256.00000000000000        4.5853677500829444E-011
   257.00000000000000        4.5806549431065007E-011
   258.00000000000000        4.5759723754080653E-011
   259.00000000000000        4.5713197740149541E-011
   260.00000000000000        4.5666968690912808E-011
   261.00000000000000        4.5621033938895699E-011
   262.00000000000000        4.5575390847033045E-011
   263.00000000000000        4.5530036808202735E-011
   264.00000000000000        4.5484969244768947E-011
   265.00000000000000        4.5440185608133458E-011
   266.00000000000000        4.5395683378294945E-011
   267.00000000000000        4.5351460063417275E-011
   268.00000000000000        4.5307513199405182E-011
   269.00000000000000        4.5263840349488217E-011
   270.00000000000000        4.5220439103811834E-011
   271.00000000000000        4.5177307079036418E-011
   272.00000000000000        4.5134441917943575E-011
   273.00000000000000        4.5091841289049443E-011
   274.00000000000000        4.5049502886225158E-011
   275.00000000000000        4.5007424428324248E-011
   276.00000000000000        4.4965603658816687E-011
   277.00000000000000        4.4924038345429509E-011
   278.00000000000000        4.4882726279794186E-011
   279.00000000000000        4.4841665277099704E-011
   280.00000000000000        4.4800853175752710E-011
   281.00000000000000        4.4760287837042900E-011
   282.00000000000000        4.4719967144814848E-011
   283.00000000000000        4.4679889005145582E-011
   284.00000000000000        4.4640051346027859E-011
   285.00000000000000        4.4600452117058757E-011
   286.00000000000000        4.4561089289134367E-011
   287.00000000000000        4.4521960854149013E-011
   288.00000000000000        4.4483064824700631E-011
   289.00000000000000        4.4444399233800697E-011
   290.00000000000000        4.4405962134589175E-011
   291.00000000000000        4.4367751600055019E-011
   292.00000000000000        4.4329765722760793E-011
   293.00000000000000        4.4292002614572695E-011
   294.00000000000000        4.4254460406394505E-011
   295.00000000000000        4.4217137247907198E-011
   296.00000000000000        4.4180031307311771E-011
   297.00000000000000        4.4143140771077390E-011
   298.00000000000000        4.4106463843693513E-011
   299.00000000000000        4.4069998747426238E-011
   300.00000000000000        4.4033743722078887E-011
   301.00000000000000        4.3997697024756622E-011
   302.00000000000000        4.3961856929634720E-011
   303.00000000000000        4.3926221727731634E-011
   304.00000000000000        4.3890789726684837E-011
   305.00000000000000        4.3855559250531126E-011
   306.00000000000000        4.3820528639490409E-011
   307.00000000000000        4.3785696249753029E-011
   308.00000000000000        4.3751060453270796E-011
   309.00000000000000        4.3716619637551407E-011
   310.00000000000000        4.3682372205456346E-011
   311.00000000000000        4.3648316575001991E-011
   312.00000000000000        4.3614451179164325E-011
   313.00000000000000        4.3580774465686504E-011
   314.00000000000000        4.3547284896889789E-011
   315.00000000000000        4.3513980949487729E-011
   316.00000000000000        4.3480861114403009E-011
   317.00000000000000        4.3447923896587805E-011
   318.00000000000000        4.3415167814846450E-011
   319.00000000000000        4.3382591401661799E-011
   320.00000000000000        4.3350193203023319E-011
   321.00000000000000        4.3317971778259326E-011
   322.00000000000000        4.3285925699870866E-011
   323.00000000000000        4.3254053553368417E-011
   324.00000000000000        4.3222353937112032E-011
   325.00000000000000        4.3190825462152962E-011
   326.00000000000000        4.3159466752078608E-011
   327.00000000000000        4.3128276442859573E-011
   328.00000000000000        4.3097253182699397E-011
   329.00000000000000        4.3066395631886488E-011
   330.00000000000000        4.3035702462648251E-011
   331.00000000000000        4.3005172359008393E-011
   332.00000000000000        4.2974804016645241E-011
   333.00000000000000        4.2944596142753253E-011
   334.00000000000000        4.2914547455906331E-011
   335.00000000000000        4.2884656685923307E-011
   336.00000000000000        4.2854922573735675E-011
   337.00000000000000        4.2825343871257244E-011
   338.00000000000000        4.2795919341255804E-011
   339.00000000000000        4.2766647757227048E-011
   340.00000000000000        4.2737527903270185E-011
   341.00000000000000        4.2708558573965584E-011
   342.00000000000000        4.2679738574254410E-011
   343.00000000000000        4.2651066719319955E-011
   344.00000000000000        4.2622541834470805E-011
   345.00000000000000        4.2594162755026058E-011
   346.00000000000000        4.2565928326201864E-011
   347.00000000000000        4.2537837403000276E-011
   348.00000000000000        4.2509888850099206E-011
   349.00000000000000        4.2482081541744420E-011
   350.00000000000000        4.2454414361643107E-011
   351.00000000000000        4.2426886202859138E-011
   352.00000000000000        4.2399495967709574E-011
   353.00000000000000        4.2372242567663087E-011
   354.00000000000000        4.2345124923239886E-011
   355.00000000000000        4.2318141963913033E-011
   356.00000000000000        4.2291292628011082E-011
   357.00000000000000        4.2264575862622609E-011
   358.00000000000000        4.2237990623501563E-011
   359.00000000000000        4.2211535874974736E-011
   360.00000000000000        4.2185210589850074E-011
   361.00000000000000        4.2159013749326430E-011
   362.00000000000000        4.2132944342904738E-011
   363.00000000000000        4.2107001368300628E-011
   364.00000000000000        4.2081183831357890E-011
   365.00000000000000        4.2055490745963770E-011
   366.00000000000000        4.2029921133965075E-011
   367.00000000000000        4.2004474025085604E-011
   368.00000000000000        4.1979148456844704E-011
   369.00000000000000        4.1953943474477529E-011
   370.00000000000000        4.1928858130855382E-011
   371.00000000000000        4.1903891486408382E-011
   372.00000000000000        4.1879042609048527E-011
   373.00000000000000        4.1854310574093895E-011
   374.00000000000000        4.1829694464194092E-011
   375.00000000000000        4.1805193369257012E-011
   376.00000000000000        4.1780806386375938E-011
   377.00000000000000        4.1756532619758277E-011
   378.00000000000000        4.1732371180655140E-011
   379.00000000000000        4.1708321187291860E-011
   380.00000000000000        4.1684381764799195E-011
   381.00000000000000        4.1660552045146352E-011
   382.00000000000000        4.1636831167073802E-011
   383.00000000000000        4.1613218276027988E-011
   384.00000000000000        4.1589712524096231E-011
   385.00000000000000        4.1566313069943190E-011
   386.00000000000000        4.1543019078747540E-011
   387.00000000000000        4.1519829722140017E-011
   388.00000000000000        4.1496744178142011E-011
   389.00000000000000        4.1473761631105061E-011
   390.00000000000000        4.1450881271651316E-011
   391.00000000000000        4.1428102296614659E-011
   392.00000000000000        4.1405423908982529E-011
   393.00000000000000        4.1382845317838675E-011
   394.00000000000000        4.1360365738306806E-011
   395.00000000000000        4.1337984391494634E-011
   396.00000000000000        4.1315700504438757E-011
   397.00000000000000        4.1293513310050628E-011
   398.00000000000000        4.1271422047062890E-011
   399.00000000000000        4.1249425959976237E-011
   400.00000000000000        4.1227524299007479E-011
   401.00000000000000        4.1205716320037977E-011
   402.00000000000000        4.1184001284562638E-011
   403.00000000000000        4.1162378459639896E-011
   404.00000000000000        4.1140847117842080E-011
   405.00000000000000        4.1119406537206331E-011
   406.00000000000000        4.1098056001186805E-011
   407.00000000000000        4.1076794798606297E-011
   408.00000000000000        4.1055622223609736E-011
   409.00000000000000        4.1034537575617315E-011
   410.00000000000000        4.1013540159278904E-011
   411.00000000000000        4.0992629284428430E-011
   412.00000000000000        4.0971804266039272E-011
   413.00000000000000        4.0951064424180084E-011
   414.00000000000000        4.0930409083970889E-011
   415.00000000000000        4.0909837575540315E-011
   416.00000000000000        4.0889349233982692E-011
   417.00000000000000        4.0868943399315994E-011
   418.00000000000000        4.0848619416440536E-011
   419.00000000000000        4.0828376635097496E-011
   420.00000000000000        4.0808214409828743E-011
   421.00000000000000        4.0788132099936436E-011
   422.00000000000000        4.0768129069443464E-011
   423.00000000000000        4.0748204687054632E-011
   424.00000000000000        4.0728358326117482E-011
   425.00000000000000        4.0708589364584444E-011
   426.00000000000000        4.0688897184974820E-011
   427.00000000000000        4.0669281174337606E-011
   428.00000000000000        4.0649740724214593E-011
   429.00000000000000        4.0630275230603715E-011
   430.00000000000000        4.0610884093923298E-011
   431.00000000000000        4.0591566718976061E-011
   432.00000000000000        4.0572322514914210E-011
   433.00000000000000        4.0553150895204341E-011
   434.00000000000000        4.0534051277593135E-011
   435.00000000000000        4.0515023084073328E-011
   436.00000000000000        4.0496065740849923E-011
   437.00000000000000        4.0477178678307029E-011
   438.00000000000000        4.0458361330974827E-011
   439.00000000000000        4.0439613137497032E-011
   440.00000000000000        4.0420933540598749E-011
   441.00000000000000        4.0402321987054494E-011
   442.00000000000000        4.0383777927656816E-011
   443.00000000000000        4.0365300817185110E-011
   444.00000000000000        4.0346890114374525E-011
   445.00000000000000        4.0328545281886090E-011
   446.00000000000000        4.0310265786275716E-011
   447.00000000000000        4.0292051097965002E-011
   448.00000000000000        4.0273900691211516E-011
   449.00000000000000        4.0255814044079316E-011
   450.00000000000000        4.0237790638410409E-011
   451.00000000000000        4.0219829959795814E-011
   452.00000000000000        4.0201931497547430E-011
   453.00000000000000        4.0184094744670007E-011
   454.00000000000000        4.0166319197833288E-011
   455.00000000000000        4.0148604357344526E-011
   456.00000000000000        4.0130949727121692E-011
   457.00000000000000        4.0113354814665856E-011
   458.00000000000000        4.0095819131035283E-011
   459.00000000000000        4.0078342190818623E-011
   460.00000000000000        4.0060923512108918E-011
   461.00000000000000        4.0043562616477793E-011
   462.00000000000000        4.0026259028949927E-011
   463.00000000000000        4.0009012277977545E-011
   464.00000000000000        3.9991821895415420E-011
   465.00000000000000        3.9974687416495995E-011
   466.00000000000000        3.9957608379804927E-011
   467.00000000000000        3.9940584327256581E-011
   468.00000000000000        3.9923614804069711E-011
   469.00000000000000        3.9906699358744027E-011
   470.00000000000000        3.9889837543036033E-011
   471.00000000000000        3.9873028911935939E-011
   472.00000000000000        3.9856273023644162E-011
   473.00000000000000        3.9839569439548531E-011
   474.00000000000000        3.9822917724201268E-011
   475.00000000000000        3.9806317445296530E-011
   476.00000000000000        3.9789768173648062E-011
   477.00000000000000        3.9773269483166867E-011
   478.00000000000000        3.9756820950839416E-011
   479.00000000000000        3.9740422156705704E-011
   480.00000000000000        3.9724072683837752E-011
   481.00000000000000        3.9707772118318232E-011
   482.00000000000000        3.9691520049219256E-011
   483.00000000000000        3.9675316068581360E-011
   484.00000000000000        3.9659159771392671E-011
   485.00000000000000        3.9643050755568370E-011
   486.00000000000000        3.9626988621930099E-011
   487.00000000000000        3.9610972974185760E-011
   488.00000000000000        3.9595003418909409E-011
   489.00000000000000        3.9579079565521295E-011
   490.00000000000000        3.9563201026268280E-011
   491.00000000000000        3.9547367416203971E-011
   492.00000000000000        3.9531578353169478E-011
   493.00000000000000        3.9515833457774192E-011
   494.00000000000000        3.9500132353376564E-011
   495.00000000000000        3.9484474666065255E-011
   496.00000000000000        3.9468860024640465E-011
   497.00000000000000        3.9453288060595104E-011
   498.00000000000000        3.9437758408096431E-011
   499.00000000000000        3.9422270703967876E-011
   500.00000000000000        3.9406824587670697E-011
