# Supplementary material for: Dynamics of HeHHe+ Rotational State Changes Induced by Collision with He: A Possible New Path in Early Universe Chemistry
Source: J Phys Chem A. 2021 Apr 26;125(17):3748–59. doi: 10.1021/acs.jpca.1c01820 (PMC8154607; doi:10.1021/acs.jpca.1c01820)
Supplement: Supplementary file 1 — jp1c01820_si_001.zip [file jp1c01820_si_001.zip › Supporting Information/S2-rot.inelastic rate coefficients/04to10.rate]

   5.0000000000000000        6.8281549556417147E-037
   6.0000000000000000        1.8491535503529025E-032
   7.0000000000000000        2.6986273617265355E-029
   8.0000000000000000        6.3503462417472534E-027
   9.0000000000000000        4.4297913597610885E-025
   10.000000000000000        1.3198456264221812E-023
   11.000000000000000        2.1189117911035148E-022
   12.000000000000000        2.1398412479765156E-021
   13.000000000000000        1.5130314502860741E-020
   14.000000000000000        8.0858032663677974E-020
   15.000000000000000        3.4542262287827172E-019
   16.000000000000000        1.2302145722385564E-018
   17.000000000000000        3.7719351864198041E-018
   18.000000000000000        1.0208170299652229E-017
   19.000000000000000        2.4870983033619628E-017
   20.000000000000000        5.5417443685765991E-017
   21.000000000000000        1.1438004687879902E-016
   22.000000000000000        2.2097221045228153E-016
   23.000000000000000        4.0304457459861328E-016
   24.000000000000000        6.9906335754613628E-016
   25.000000000000000        1.1599750380657427E-015
   26.000000000000000        1.8508308479983479E-015
   27.000000000000000        2.8520662398346651E-015
   28.000000000000000        4.2603598642586416E-015
   29.000000000000000        6.1890289479226473E-015
   30.000000000000000        8.7679493922287310E-015
   31.000000000000000        1.2143016622008683E-014
   32.000000000000000        1.6475185540461940E-014
   33.000000000000000        2.1939144222017867E-014
   34.000000000000000        2.8721686279318578E-014
   35.000000000000000        3.7019851761896514E-014
   36.000000000000000        4.7038906857108148E-014
   37.000000000000000        5.8990229557145509E-014
   38.000000000000000        7.3089162808245622E-014
   39.000000000000000        8.9552889359361431E-014
   40.000000000000000        1.0859837433542922E-013
   41.000000000000000        1.3044041308473736E-013
   42.000000000000000        1.5528981355442080E-013
   43.000000000000000        1.8335173466334185E-013
   44.000000000000000        2.1482419508399457E-013
   45.000000000000000        2.4989676063767649E-013
   46.000000000000000        2.8874941320030433E-013
   47.000000000000000        3.3155159960594184E-013
   48.000000000000000        3.7846145547911944E-013
   49.000000000000000        4.2962519615809963E-013
   50.000000000000000        4.8517666480744077E-013
   51.000000000000000        5.4523702637092424E-013
   52.000000000000000        6.0991459509580933E-013
   53.000000000000000        6.7930478288020262E-013
   54.000000000000000        7.5349015557704661E-013
   55.000000000000000        8.3254058455794549E-013
   56.000000000000000        9.1651348123359582E-013
   57.000000000000000        1.0054541027888244E-012
   58.000000000000000        1.0993959180716022E-012
   59.000000000000000        1.1983610233367629E-012
   60.000000000000000        1.3023605983536931E-012
   61.000000000000000        1.4113953942161252E-012
   62.000000000000000        1.5254562450203960E-012
   63.000000000000000        1.6445245963896234E-012
   64.000000000000000        1.7685730446029710E-012
   65.000000000000000        1.8975658808324703E-012
   66.000000000000000        2.0314596356888966E-012
   67.000000000000000        2.1702036199287272E-012
   68.000000000000000        2.3137404577747805E-012
   69.000000000000000        2.4620066098527514E-012
   70.000000000000000        2.6149328832453550E-012
   71.000000000000000        2.7724449266167559E-012
   72.000000000000000        2.9344637087639605E-012
   73.000000000000000        3.1009059793120195E-012
   74.000000000000000        3.2716847105884138E-012
   75.000000000000000        3.4467095199922313E-012
   76.000000000000000        3.6258870724184569E-012
   77.000000000000000        3.8091214625097847E-012
   78.000000000000000        3.9963145766912113E-012
   79.000000000000000        4.1873664350982126E-012
   80.000000000000000        4.3821755136413926E-012
   81.000000000000000        4.5806390465602930E-012
   82.000000000000000        4.7826533099102945E-012
   83.000000000000000        4.9881138865000292E-012
   84.000000000000000        5.1969159128557500E-012
   85.000000000000000        5.4089543088345777E-012
   86.000000000000000        5.6241239905423787E-012
   87.000000000000000        5.8423200672361992E-012
   88.000000000000000        6.0634380229062374E-012
   89.000000000000000        6.2873738832402298E-012
   90.000000000000000        6.5140243686745921E-012
   91.000000000000000        6.7432870342327541E-012
   92.000000000000000        6.9750603968426005E-012
   93.000000000000000        7.2092440508129303E-012
   94.000000000000000        7.4457387721334773E-012
   95.000000000000000        7.6844466122455875E-012
   96.000000000000000        7.9252709819106271E-012
   97.000000000000000        8.1681167257827232E-012
   98.000000000000000        8.4128901882693650E-012
   99.000000000000000        8.6594992712412913E-012
   100.00000000000000        8.9078534841290648E-012
   101.00000000000000        9.1578639869201777E-012
   102.00000000000000        9.4094436265469917E-012
   103.00000000000000        9.6625069671320899E-012
   104.00000000000000        9.9169703145344653E-012
   105.00000000000000        1.0172751735617125E-011
   106.00000000000000        1.0429771072634466E-011
   107.00000000000000        1.0687949953115855E-011
   108.00000000000000        1.0947211795601255E-011
   109.00000000000000        1.1207481811563752E-011
   110.00000000000000        1.1468687003835008E-011
   111.00000000000000        1.1730756161830149E-011
   112.00000000000000        1.1993619853850969E-011
   113.00000000000000        1.2257210416729027E-011
   114.00000000000000        1.2521461943053385E-011
   115.00000000000000        1.2786310266212636E-011
   116.00000000000000        1.3051692943465161E-011
   117.00000000000000        1.3317549237238223E-011
   118.00000000000000        1.3583820094842036E-011
   119.00000000000000        1.3850448126773280E-011
   120.00000000000000        1.4117377583769445E-011
   121.00000000000000        1.4384554332764792E-011
   122.00000000000000        1.4651925831887486E-011
   123.00000000000000        1.4919441104627354E-011
   124.00000000000000        1.5187050713294426E-011
   125.00000000000000        1.5454706731879210E-011
   126.00000000000000        1.5722362718417146E-011
   127.00000000000000        1.5989973686952110E-011
   128.00000000000000        1.6257496079185760E-011
   129.00000000000000        1.6524887735893275E-011
   130.00000000000000        1.6792107868179043E-011
   131.00000000000000        1.7059117028639492E-011
   132.00000000000000        1.7325877082495567E-011
   133.00000000000000        1.7592351178750668E-011
   134.00000000000000        1.7858503721425757E-011
   135.00000000000000        1.8124300340918569E-011
   136.00000000000000        1.8389707865529261E-011
   137.00000000000000        1.8654694293190831E-011
   138.00000000000000        1.8919228763439100E-011
   139.00000000000000        1.9183281529653529E-011
   140.00000000000000        1.9446823931596383E-011
   141.00000000000000        1.9709828368275510E-011
   142.00000000000000        1.9972268271152555E-011
   143.00000000000000        2.0234118077716184E-011
   144.00000000000000        2.0495353205437442E-011
   145.00000000000000        2.0755950026121769E-011
   146.00000000000000        2.1015885840671058E-011
   147.00000000000000        2.1275138854265845E-011
   148.00000000000000        2.1533688151977489E-011
   149.00000000000000        2.1791513674817431E-011
   150.00000000000000        2.2048596196229644E-011
   151.00000000000000        2.2304917299030904E-011
   152.00000000000000        2.2560459352802516E-011
   153.00000000000000        2.2815205491735406E-011
   154.00000000000000        2.3069139592930141E-011
   155.00000000000000        2.3322246255151771E-011
   156.00000000000000        2.3574510778039206E-011
   157.00000000000000        2.3825919141767561E-011
   158.00000000000000        2.4076457987161297E-011
   159.00000000000000        2.4326114596255438E-011
   160.00000000000000        2.4574876873301463E-011
   161.00000000000000        2.4822733326214086E-011
   162.00000000000000        2.5069673048454149E-011
   163.00000000000000        2.5315685701343506E-011
   164.00000000000000        2.5560761496805975E-011
   165.00000000000000        2.5804891180529432E-011
   166.00000000000000        2.6048066015542667E-011
   167.00000000000000        2.6290277766201648E-011
   168.00000000000000        2.6531518682578283E-011
   169.00000000000000        2.6771781485245353E-011
   170.00000000000000        2.7011059350451296E-011
   171.00000000000000        2.7249345895677561E-011
   172.00000000000000        2.7486635165572184E-011
   173.00000000000000        2.7722921618251914E-011
   174.00000000000000        2.7958200111966839E-011
   175.00000000000000        2.8192465892119344E-011
   176.00000000000000        2.8425714578631175E-011
   177.00000000000000        2.8657942153650811E-011
   178.00000000000000        2.8889144949594587E-011
   179.00000000000000        2.9119319637514069E-011
   180.00000000000000        2.9348463215782624E-011
   181.00000000000000        2.9576572999094595E-011
   182.00000000000000        2.9803646607769114E-011
   183.00000000000000        3.0029681957352858E-011
   184.00000000000000        3.0254677248513811E-011
   185.00000000000000        3.0478630957219930E-011
   186.00000000000000        3.0701541825195294E-011
   187.00000000000000        3.0923408850648015E-011
   188.00000000000000        3.1144231279262374E-011
   189.00000000000000        3.1364008595449469E-011
   190.00000000000000        3.1582740513849761E-011
   191.00000000000000        3.1800426971080774E-011
   192.00000000000000        3.2017068117724826E-011
   193.00000000000000        3.2232664310549640E-011
   194.00000000000000        3.2447216104956557E-011
   195.00000000000000        3.2660724247650409E-011
   196.00000000000000        3.2873189669524962E-011
   197.00000000000000        3.3084613478758882E-011
   198.00000000000000        3.3294996954116141E-011
   199.00000000000000        3.3504341538445839E-011
   200.00000000000000        3.3712648832375885E-011
   201.00000000000000        3.3919920588195955E-011
   202.00000000000000        3.4126158703923413E-011
   203.00000000000000        3.4331365217548952E-011
   204.00000000000000        3.4535542301455560E-011
   205.00000000000000        3.4738692257006686E-011
   206.00000000000000        3.4940817509299773E-011
   207.00000000000000        3.5141920602078716E-011
   208.00000000000000        3.5342004192803106E-011
   209.00000000000000        3.5541071047867855E-011
   210.00000000000000        3.5739124037970766E-011
   211.00000000000000        3.5936166133622754E-011
   212.00000000000000        3.6132200400796878E-011
   213.00000000000000        3.6327229996713388E-011
   214.00000000000000        3.6521258165754822E-011
   215.00000000000000        3.6714288235510077E-011
   216.00000000000000        3.6906323612941443E-011
   217.00000000000000        3.7097367780672620E-011
   218.00000000000000        3.7287424293393700E-011
   219.00000000000000        3.7476496774379951E-011
   220.00000000000000        3.7664588912120734E-011
   221.00000000000000        3.7851704457056223E-011
   222.00000000000000        3.8037847218417664E-011
   223.00000000000000        3.8223021061169454E-011
   224.00000000000000        3.8407229903049143E-011
   225.00000000000000        3.8590477711702810E-011
   226.00000000000000        3.8772768501913286E-011
   227.00000000000000        3.8954106332918403E-011
   228.00000000000000        3.9134495305816028E-011
   229.00000000000000        3.9313939561054751E-011
   230.00000000000000        3.9492443276005929E-011
   231.00000000000000        3.9670010662616600E-011
   232.00000000000000        3.9846645965138905E-011
   233.00000000000000        4.0022353457935862E-011
   234.00000000000000        4.0197137443359188E-011
   235.00000000000000        4.0371002249698842E-011
   236.00000000000000        4.0543952229200765E-011
   237.00000000000000        4.0715991756151759E-011
   238.00000000000000        4.0887125225029117E-011
   239.00000000000000        4.1057357048712910E-011
   240.00000000000000        4.1226691656759446E-011
   241.00000000000000        4.1395133493734041E-011
   242.00000000000000        4.1562687017600869E-011
   243.00000000000000        4.1729356698168856E-011
   244.00000000000000        4.1895147015591445E-011
   245.00000000000000        4.2060062458918865E-011
   246.00000000000000        4.2224107524701080E-011
   247.00000000000000        4.2387286715640592E-011
   248.00000000000000        4.2549604539292364E-011
   249.00000000000000        4.2711065506810784E-011
   250.00000000000000        4.2871674131741282E-011
   251.00000000000000        4.3031434928855779E-011
   252.00000000000000        4.3190352413030374E-011
   253.00000000000000        4.3348431098164286E-011
   254.00000000000000        4.3505675496138477E-011
   255.00000000000000        4.3662090115812716E-011
   256.00000000000000        4.3817679462060578E-011
   257.00000000000000        4.3972448034840249E-011
   258.00000000000000        4.4126400328300860E-011
   259.00000000000000        4.4279540829922697E-011
   260.00000000000000        4.4431874019690987E-011
   261.00000000000000        4.4583404369301011E-011
   262.00000000000000        4.4734136341394965E-011
   263.00000000000000        4.4884074388828852E-011
   264.00000000000000        4.5033222953968263E-011
   265.00000000000000        4.5181586468012830E-011
   266.00000000000000        4.5329169350348114E-011
   267.00000000000000        4.5475976007923781E-011
   268.00000000000000        4.5622010834658038E-011
   269.00000000000000        4.5767278210866710E-011
   270.00000000000000        4.5911782502716795E-011
   271.00000000000000        4.6055528061703038E-011
   272.00000000000000        4.6198519224147907E-011
   273.00000000000000        4.6340760310723163E-011
   274.00000000000000        4.6482255625992723E-011
   275.00000000000000        4.6623009457976529E-011
   276.00000000000000        4.6763026077734179E-011
   277.00000000000000        4.6902309738968155E-011
   278.00000000000000        4.7040864677645623E-011
   279.00000000000000        4.7178695111638727E-011
   280.00000000000000        4.7315805240382311E-011
   281.00000000000000        4.7452199244548753E-011
   282.00000000000000        4.7587881285739292E-011
   283.00000000000000        4.7722855506191591E-011
   284.00000000000000        4.7857126028502381E-011
   285.00000000000000        4.7990696955365802E-011
   286.00000000000000        4.8123572369325253E-011
   287.00000000000000        4.8255756332540445E-011
   288.00000000000000        4.8387252886567111E-011
   289.00000000000000        4.8518066052150447E-011
   290.00000000000000        4.8648199829031089E-011
   291.00000000000000        4.8777658195763598E-011
   292.00000000000000        4.8906445109546461E-011
   293.00000000000000        4.9034564506064274E-011
   294.00000000000000        4.9162020299340363E-011
   295.00000000000000        4.9288816381600815E-011
   296.00000000000000        4.9414956623148642E-011
   297.00000000000000        4.9540444872248057E-011
   298.00000000000000        4.9665284955018616E-011
   299.00000000000000        4.9789480675338706E-011
   300.00000000000000        4.9913035814758214E-011
   301.00000000000000        5.0035954132419861E-011
   302.00000000000000        5.0158239364989402E-011
   303.00000000000000        5.0279895226593447E-011
   304.00000000000000        5.0400925408766169E-011
   305.00000000000000        5.0521333580402448E-011
   306.00000000000000        5.0641123387719549E-011
   307.00000000000000        5.0760298454225475E-011
   308.00000000000000        5.0878862380694082E-011
   309.00000000000000        5.0996818745147227E-011
   310.00000000000000        5.1114171102842812E-011
   311.00000000000000        5.1230922986269871E-011
   312.00000000000000        5.1347077905148772E-011
   313.00000000000000        5.1462639346437782E-011
   314.00000000000000        5.1577610774344717E-011
   315.00000000000000        5.1691995630344565E-011
   316.00000000000000        5.1805797333201622E-011
   317.00000000000000        5.1919019278997108E-011
   318.00000000000000        5.2031664841161223E-011
   319.00000000000000        5.2143737370510054E-011
   320.00000000000000        5.2255240195286881E-011
   321.00000000000000        5.2366176621207611E-011
   322.00000000000000        5.2476549931510468E-011
   323.00000000000000        5.2586363387009565E-011
   324.00000000000000        5.2695620226152460E-011
   325.00000000000000        5.2804323665080809E-011
   326.00000000000000        5.2912476897695429E-011
   327.00000000000000        5.3020083095723742E-011
   328.00000000000000        5.3127145408791258E-011
   329.00000000000000        5.3233666964495609E-011
   330.00000000000000        5.3339650868483781E-011
   331.00000000000000        5.3445100204532170E-011
   332.00000000000000        5.3550018034629486E-011
   333.00000000000000        5.3654407399061908E-011
   334.00000000000000        5.3758271316501101E-011
   335.00000000000000        5.3861612784094340E-011
   336.00000000000000        5.3964434777557247E-011
   337.00000000000000        5.4066740251268279E-011
   338.00000000000000        5.4168532138365653E-011
   339.00000000000000        5.4269813350845974E-011
   340.00000000000000        5.4370586779664920E-011
   341.00000000000000        5.4470855294839808E-011
   342.00000000000000        5.4570621745553339E-011
   343.00000000000000        5.4669888960259811E-011
   344.00000000000000        5.4768659746792018E-011
   345.00000000000000        5.4866936892470245E-011
   346.00000000000000        5.4964723164212066E-011
   347.00000000000000        5.5062021308644072E-011
   348.00000000000000        5.5158834052214276E-011
   349.00000000000000        5.5255164101305907E-011
   350.00000000000000        5.5351014142352296E-011
   351.00000000000000        5.5446386841952870E-011
   352.00000000000000        5.5541284846989747E-011
   353.00000000000000        5.5635710784745627E-011
   354.00000000000000        5.5729667263022218E-011
   355.00000000000000        5.5823156870259804E-011
   356.00000000000000        5.5916182175656843E-011
   357.00000000000000        5.6008745729291117E-011
   358.00000000000000        5.6100850062240700E-011
   359.00000000000000        5.6192497686705953E-011
   360.00000000000000        5.6283691096131858E-011
   361.00000000000000        5.6374432765330820E-011
   362.00000000000000        5.6464725150605820E-011
   363.00000000000000        5.6554570689874133E-011
   364.00000000000000        5.6643971802791033E-011
   365.00000000000000        5.6732930890874139E-011
   366.00000000000000        5.6821450337627726E-011
   367.00000000000000        5.6909532508667378E-011
   368.00000000000000        5.6997179751844683E-011
   369.00000000000000        5.7084394397372223E-011
   370.00000000000000        5.7171178757948332E-011
   371.00000000000000        5.7257535128882446E-011
   372.00000000000000        5.7343465788219872E-011
   373.00000000000000        5.7428972996866812E-011
   374.00000000000000        5.7514058998715435E-011
   375.00000000000000        5.7598726020768807E-011
   376.00000000000000        5.7682976273265630E-011
   377.00000000000000        5.7766811949804702E-011
   378.00000000000000        5.7850235227469692E-011
   379.00000000000000        5.7933248266953441E-011
   380.00000000000000        5.8015853212681830E-011
   381.00000000000000        5.8098052192937808E-011
   382.00000000000000        5.8179847319984941E-011
   383.00000000000000        5.8261240690190824E-011
   384.00000000000000        5.8342234384149836E-011
   385.00000000000000        5.8422830466806217E-011
   386.00000000000000        5.8503030987576073E-011
   387.00000000000000        5.8582837980469519E-011
   388.00000000000000        5.8662253464212218E-011
   389.00000000000000        5.8741279442366696E-011
   390.00000000000000        5.8819917903453031E-011
   391.00000000000000        5.8898170821069068E-011
   392.00000000000000        5.8976040154010627E-011
   393.00000000000000        5.9053527846390699E-011
   394.00000000000000        5.9130635827758571E-011
   395.00000000000000        5.9207366013218062E-011
   396.00000000000000        5.9283720303545639E-011
   397.00000000000000        5.9359700585307958E-011
   398.00000000000000        5.9435308730978612E-011
   399.00000000000000        5.9510546599054425E-011
   400.00000000000000        5.9585416034171492E-011
   401.00000000000000        5.9659918867220195E-011
   402.00000000000000        5.9734056915460196E-011
   403.00000000000000        5.9807831982634132E-011
   404.00000000000000        5.9881245859081446E-011
   405.00000000000000        5.9954300321850947E-011
   406.00000000000000        6.0026997134813576E-011
   407.00000000000000        6.0099338048773616E-011
   408.00000000000000        6.0171324801579876E-011
   409.00000000000000        6.0242959118236304E-011
   410.00000000000000        6.0314242711011434E-011
   411.00000000000000        6.0385177279547716E-011
   412.00000000000000        6.0455764510970055E-011
   413.00000000000000        6.0526006079993411E-011
   414.00000000000000        6.0595903649030139E-011
   415.00000000000000        6.0665458868296372E-011
   416.00000000000000        6.0734673375917874E-011
   417.00000000000000        6.0803548798035297E-011
   418.00000000000000        6.0872086748908500E-011
   419.00000000000000        6.0940288831020330E-011
   420.00000000000000        6.1008156635179869E-011
   421.00000000000000        6.1075691740624716E-011
   422.00000000000000        6.1142895715122693E-011
   423.00000000000000        6.1209770115073009E-011
   424.00000000000000        6.1276316485606486E-011
   425.00000000000000        6.1342536360685122E-011
   426.00000000000000        6.1408431263201158E-011
   427.00000000000000        6.1474002705075356E-011
   428.00000000000000        6.1539252187354169E-011
   429.00000000000000        6.1604181200306996E-011
   430.00000000000000        6.1668791223522153E-011
   431.00000000000000        6.1733083726002096E-011
   432.00000000000000        6.1797060166258371E-011
   433.00000000000000        6.1860721992405432E-011
   434.00000000000000        6.1924070642254178E-011
   435.00000000000000        6.1987107543404220E-011
   436.00000000000000        6.2049834113335986E-011
   437.00000000000000        6.2112251759501800E-011
   438.00000000000000        6.2174361879416442E-011
   439.00000000000000        6.2236165860746735E-011
   440.00000000000000        6.2297665081400864E-011
   441.00000000000000        6.2358860909616430E-011
   442.00000000000000        6.2419754704048526E-011
   443.00000000000000        6.2480347813856077E-011
   444.00000000000000        6.2540641578788756E-011
   445.00000000000000        6.2600637329272111E-011
   446.00000000000000        6.2660336386492587E-011
   447.00000000000000        6.2719740062481678E-011
   448.00000000000000        6.2778849660199462E-011
   449.00000000000000        6.2837666473617171E-011
   450.00000000000000        6.2896191787799735E-011
   451.00000000000000        6.2954426878986710E-011
   452.00000000000000        6.3012373014673206E-011
   453.00000000000000        6.3070031453690103E-011
   454.00000000000000        6.3127403446283301E-011
   455.00000000000000        6.3184490234192243E-011
   456.00000000000000        6.3241293050728256E-011
   457.00000000000000        6.3297813120851683E-011
   458.00000000000000        6.3354051661248672E-011
   459.00000000000000        6.3410009880407154E-011
   460.00000000000000        6.3465688978692203E-011
   461.00000000000000        6.3521090148420991E-011
   462.00000000000000        6.3576214573936244E-011
   463.00000000000000        6.3631063431680298E-011
   464.00000000000000        6.3685637890267504E-011
   465.00000000000000        6.3739939110556245E-011
   466.00000000000000        6.3793968245720731E-011
   467.00000000000000        6.3847726441321456E-011
   468.00000000000000        6.3901214835375772E-011
   469.00000000000000        6.3954434558426927E-011
   470.00000000000000        6.4007386733613610E-011
   471.00000000000000        6.4060072476737584E-011
   472.00000000000000        6.4112492896331997E-011
   473.00000000000000        6.4164649093727980E-011
   474.00000000000000        6.4216542163121393E-011
   475.00000000000000        6.4268173191638322E-011
   476.00000000000000        6.4319543259400575E-011
   477.00000000000000        6.4370653439590495E-011
   478.00000000000000        6.4421504798514343E-011
   479.00000000000000        6.4472098395666382E-011
   480.00000000000000        6.4522435283791300E-011
   481.00000000000000        6.4572516508946674E-011
   482.00000000000000        6.4622343110564483E-011
   483.00000000000000        6.4671916121512408E-011
   484.00000000000000        6.4721236568154044E-011
   485.00000000000000        6.4770305470409098E-011
   486.00000000000000        6.4819123841812552E-011
   487.00000000000000        6.4867692689573719E-011
   488.00000000000000        6.4916013014634195E-011
   489.00000000000000        6.4964085811725661E-011
   490.00000000000000        6.5011912069427152E-011
   491.00000000000000        6.5059492770221457E-011
   492.00000000000000        6.5106828890551074E-011
   493.00000000000000        6.5153921400874108E-011
   494.00000000000000        6.5200771265718864E-011
   495.00000000000000        6.5247379443738248E-011
   496.00000000000000        6.5293746887763998E-011
   497.00000000000000        6.5339874544859846E-011
   498.00000000000000        6.5385763356374259E-011
   499.00000000000000        6.5431414257992983E-011
   500.00000000000000        6.5476828179790828E-011
