# Supplementary material for: Dynamics of HeHHe+ Rotational State Changes Induced by Collision with He: A Possible New Path in Early Universe Chemistry
Source: J Phys Chem A. 2021 Apr 26;125(17):3748–59. doi: 10.1021/acs.jpca.1c01820 (PMC8154607; doi:10.1021/acs.jpca.1c01820)
Supplement: Supplementary file 1 — jp1c01820_si_001.zip [file jp1c01820_si_001.zip › Supporting Information/S2-rot.inelastic rate coefficients/04to06.rate]

   5.0000000000000000        1.2232679692841988E-016
   6.0000000000000000        1.4736462170453087E-015
   7.0000000000000000        8.7039983441424062E-015
   8.0000000000000000        3.2927692676390075E-014
   9.0000000000000000        9.2560042352783561E-014
   10.000000000000000        2.1135840343184032E-013
   11.000000000000000        4.1494476262053307E-013
   12.000000000000000        7.2738389545130332E-013
   13.000000000000000        1.1687216039431666E-012
   14.000000000000000        1.7536878890913131E-012
   15.000000000000000        2.4913760887342137E-012
   16.000000000000000        3.3855842707002027E-012
   17.000000000000000        4.4355264810441415E-012
   18.000000000000000        5.6366950435262175E-012
   19.000000000000000        6.9817319016748221E-012
   20.000000000000000        8.4612283414844314E-012
   21.000000000000000        1.0064415127497280E-011
   22.000000000000000        1.1779731988951537E-011
   23.000000000000000        1.3595280795441891E-011
   24.000000000000000        1.5499174522670051E-011
   25.000000000000000        1.7479797144126347E-011
   26.000000000000000        1.9525989898538816E-011
   27.000000000000000        2.1627178268210548E-011
   28.000000000000000        2.3773452250130029E-011
   29.000000000000000        2.5955610567469736E-011
   30.000000000000000        2.8165177600882527E-011
   31.000000000000000        3.0394400136206014E-011
   32.000000000000000        3.2636229572767060E-011
   33.000000000000000        3.4884294018369701E-011
   34.000000000000000        3.7132863696321296E-011
   35.000000000000000        3.9376812280503116E-011
   36.000000000000000        4.1611576128109252E-011
   37.000000000000000        4.3833112868897462E-011
   38.000000000000000        4.6037860409994096E-011
   39.000000000000000        4.8222697105163383E-011
   40.000000000000000        5.0384903599051061E-011
   41.000000000000000        5.2522126675409012E-011
   42.000000000000000        5.4632345301620857E-011
   43.000000000000000        5.6713838960209527E-011
   44.000000000000000        5.8765158283632313E-011
   45.000000000000000        6.0785097955331683E-011
   46.000000000000000        6.2772671802835554E-011
   47.000000000000000        6.4727089983812275E-011
   48.000000000000000        6.6647738150388450E-011
   49.000000000000000        6.8534158468375439E-011
   50.000000000000000        7.0386032364497020E-011
   51.000000000000000        7.2203164874877912E-011
   52.000000000000000        7.3985470470842879E-011
   53.000000000000000        7.5732960242688493E-011
   54.000000000000000        7.7445730327877624E-011
   55.000000000000000        7.9123951476627434E-011
   56.000000000000000        8.0767859654746265E-011
   57.000000000000000        8.2377747590588258E-011
   58.000000000000000        8.3953957179931488E-011
   59.000000000000000        8.5496872669343106E-011
   60.000000000000000        8.7006914545063693E-011
   61.000000000000000        8.8484534060577468E-011
   62.000000000000000        8.9930208341805735E-011
   63.000000000000000        9.1344436014241743E-011
   64.000000000000000        9.2727733301343567E-011
   65.000000000000000        9.4080630548120287E-011
   66.000000000000000        9.5403669128095994E-011
   67.000000000000000        9.6697398695734036E-011
   68.000000000000000        9.7962374749976438E-011
   69.000000000000000        9.9199156477807641E-011
   70.000000000000000        1.0040830484972058E-010
   71.000000000000000        1.0159038094166501E-010
   72.000000000000000        1.0274594446051021E-010
   73.000000000000000        1.0387555245228174E-010
   74.000000000000000        1.0497975817444704E-010
   75.000000000000000        1.0605911011535594E-010
   76.000000000000000        1.0711415114559484E-010
   77.000000000000000        1.0814541778750892E-010
   78.000000000000000        1.0915343959049970E-010
   79.000000000000000        1.1013873860093029E-010
   80.000000000000000        1.1110182891656967E-010
   81.000000000000000        1.1204321631651036E-010
   82.000000000000000        1.1296339795838983E-010
   83.000000000000000        1.1386286213555910E-010
   84.000000000000000        1.1474208808757905E-010
   85.000000000000000        1.1560154585808010E-010
   86.000000000000000        1.1644169619462522E-010
   87.000000000000000        1.1726299048574863E-010
   88.000000000000000        1.1806587073083123E-010
   89.000000000000000        1.1885076953891428E-010
   90.000000000000000        1.1961811015294322E-010
   91.000000000000000        1.2036830649629116E-010
   92.000000000000000        1.2110176323874109E-010
   93.000000000000000        1.2181887587937990E-010
   94.000000000000000        1.2252003084413677E-010
   95.000000000000000        1.2320560559592014E-010
   96.000000000000000        1.2387596875552983E-010
   97.000000000000000        1.2453148023170361E-010
   98.000000000000000        1.2517249135884149E-010
   99.000000000000000        1.2579934504109630E-010
   100.00000000000000        1.2641237590166659E-010
   101.00000000000000        1.2701191043624889E-010
   102.00000000000000        1.2759826716973014E-010
   103.00000000000000        1.2817175681528853E-010
   104.00000000000000        1.2873268243518118E-010
   105.00000000000000        1.2928133960256708E-010
   106.00000000000000        1.2981801656379254E-010
   107.00000000000000        1.3034299440064175E-010
   108.00000000000000        1.3085654719210071E-010
   109.00000000000000        1.3135894217525281E-010
   110.00000000000000        1.3185043990496290E-010
   111.00000000000000        1.3233129441205791E-010
   112.00000000000000        1.3280175335974438E-010
   113.00000000000000        1.3326205819804862E-010
   114.00000000000000        1.3371244431608715E-010
   115.00000000000000        1.3415314119200986E-010
   116.00000000000000        1.3458437254048359E-010
   117.00000000000000        1.3500635645760438E-010
   118.00000000000000        1.3541930556314706E-010
   119.00000000000000        1.3582342714008528E-010
   120.00000000000000        1.3621892327131726E-010
   121.00000000000000        1.3660599097356889E-010
   122.00000000000000        1.3698482232843282E-010
   123.00000000000000        1.3735560461053860E-010
   124.00000000000000        1.3771852041283733E-010
   125.00000000000000        1.3807374776901063E-010
   126.00000000000000        1.3842146027300986E-010
   127.00000000000000        1.3876182719574396E-010
   128.00000000000000        1.3909501359893708E-010
   129.00000000000000        1.3942118044618971E-010
   130.00000000000000        1.3974048471126756E-010
   131.00000000000000        1.4005307948366204E-010
   132.00000000000000        1.4035911407145942E-010
   133.00000000000000        1.4065873410155926E-010
   134.00000000000000        1.4095208161729304E-010
   135.00000000000000        1.4123929517348349E-010
   136.00000000000000        1.4152050992899592E-010
   137.00000000000000        1.4179585773683431E-010
   138.00000000000000        1.4206546723182802E-010
   139.00000000000000        1.4232946391596242E-010
   140.00000000000000        1.4258797024140661E-010
   141.00000000000000        1.4284110569129097E-010
   142.00000000000000        1.4308898685828195E-010
   143.00000000000000        1.4333172752101401E-010
   144.00000000000000        1.4356943871842210E-010
   145.00000000000000        1.4380222882203480E-010
   146.00000000000000        1.4403020360627338E-010
   147.00000000000000        1.4425346631680851E-010
   148.00000000000000        1.4447211773702878E-010
   149.00000000000000        1.4468625625266261E-010
   150.00000000000000        1.4489597791461113E-010
   151.00000000000000        1.4510137650003250E-010
   152.00000000000000        1.4530254357172876E-010
   153.00000000000000        1.4549956853588009E-010
   154.00000000000000        1.4569253869817132E-010
   155.00000000000000        1.4588153931835510E-010
   156.00000000000000        1.4606665366329591E-010
   157.00000000000000        1.4624796305853645E-010
   158.00000000000000        1.4642554693842646E-010
   159.00000000000000        1.4659948289485871E-010
   160.00000000000000        1.4676984672464568E-010
   161.00000000000000        1.4693671247558090E-010
   162.00000000000000        1.4710015249121772E-010
   163.00000000000000        1.4726023745440678E-010
   164.00000000000000        1.4741703642962426E-010
   165.00000000000000        1.4757061690412669E-010
   166.00000000000000        1.4772104482796549E-010
   167.00000000000000        1.4786838465289684E-010
   168.00000000000000        1.4801269937021484E-010
   169.00000000000000        1.4815405054754135E-010
   170.00000000000000        1.4829249836460332E-010
   171.00000000000000        1.4842810164802449E-010
   172.00000000000000        1.4856091790516256E-010
   173.00000000000000        1.4869100335701875E-010
   174.00000000000000        1.4881841297024473E-010
   175.00000000000000        1.4894320048827716E-010
   176.00000000000000        1.4906541846162066E-010
   177.00000000000000        1.4918511827730772E-010
   178.00000000000000        1.4930235018755730E-010
   179.00000000000000        1.4941716333765470E-010
   180.00000000000000        1.4952960579307931E-010
   181.00000000000000        1.4963972456589608E-010
   182.00000000000000        1.4974756564043666E-010
   183.00000000000000        1.4985317399829083E-010
   184.00000000000000        1.4995659364262293E-010
   185.00000000000000        1.5005786762184082E-010
   186.00000000000000        1.5015703805262677E-010
   187.00000000000000        1.5025414614235959E-010
   188.00000000000000        1.5034923221093442E-010
   189.00000000000000        1.5044233571200503E-010
   190.00000000000000        1.5053349525366313E-010
   191.00000000000000        1.5062274861856890E-010
   192.00000000000000        1.5071013278355349E-010
   193.00000000000000        1.5079568393869943E-010
   194.00000000000000        1.5087943750592654E-010
   195.00000000000000        1.5096142815708546E-010
   196.00000000000000        1.5104168983157965E-010
   197.00000000000000        1.5112025575352834E-010
   198.00000000000000        1.5119715844848102E-010
   199.00000000000000        1.5127242975969923E-010
   200.00000000000000        1.5134610086401496E-010
   201.00000000000000        1.5141820228728051E-010
   202.00000000000000        1.5148876391941914E-010
   203.00000000000000        1.5155781502908833E-010
   204.00000000000000        1.5162538427796641E-010
   205.00000000000000        1.5169149973467536E-010
   206.00000000000000        1.5175618888834439E-010
   207.00000000000000        1.5181947866183124E-010
   208.00000000000000        1.5188139542460513E-010
   209.00000000000000        1.5194196500530423E-010
   210.00000000000000        1.5200121270397456E-010
   211.00000000000000        1.5205916330400056E-010
   212.00000000000000        1.5211584108373506E-010
   213.00000000000000        1.5217126982783742E-010
   214.00000000000000        1.5222547283832671E-010
   215.00000000000000        1.5227847294535896E-010
   216.00000000000000        1.5233029251773720E-010
   217.00000000000000        1.5238095347315754E-010
   218.00000000000000        1.5243047728820298E-010
   219.00000000000000        1.5247888500808912E-010
   220.00000000000000        1.5252619725616839E-010
   221.00000000000000        1.5257243424320226E-010
   222.00000000000000        1.5261761577640406E-010
   223.00000000000000        1.5266176126825997E-010
   224.00000000000000        1.5270488974513595E-010
   225.00000000000000        1.5274701985567314E-010
   226.00000000000000        1.5278816987897933E-010
   227.00000000000000        1.5282835773262322E-010
   228.00000000000000        1.5286760098043205E-010
   229.00000000000000        1.5290591684010481E-010
   230.00000000000000        1.5294332219063833E-010
   231.00000000000000        1.5297983357957748E-010
   232.00000000000000        1.5301546723009128E-010
   233.00000000000000        1.5305023904787801E-010
   234.00000000000000        1.5308416462790820E-010
   235.00000000000000        1.5311725926100561E-010
   236.00000000000000        1.5314953794027227E-010
   237.00000000000000        1.5318101536736190E-010
   238.00000000000000        1.5321170595860511E-010
   239.00000000000000        1.5324162385098978E-010
   240.00000000000000        1.5327078290800203E-010
   241.00000000000000        1.5329919672532912E-010
   242.00000000000000        1.5332687863642986E-010
   243.00000000000000        1.5335384171797541E-010
   244.00000000000000        1.5338009879516255E-010
   245.00000000000000        1.5340566244690506E-010
   246.00000000000000        1.5343054501090287E-010
   247.00000000000000        1.5345475858859780E-010
   248.00000000000000        1.5347831505001138E-010
   249.00000000000000        1.5350122603847345E-010
   250.00000000000000        1.5352350297524343E-010
   251.00000000000000        1.5354515706402447E-010
   252.00000000000000        1.5356619929537485E-010
   253.00000000000000        1.5358664045102029E-010
   254.00000000000000        1.5360649110806760E-010
   255.00000000000000        1.5362576164312323E-010
   256.00000000000000        1.5364446223632005E-010
   257.00000000000000        1.5366260287525178E-010
   258.00000000000000        1.5368019335881958E-010
   259.00000000000000        1.5369724330099519E-010
   260.00000000000000        1.5371376213449586E-010
   261.00000000000000        1.5372975911438149E-010
   262.00000000000000        1.5374524332156896E-010
   263.00000000000000        1.5376022366627100E-010
   264.00000000000000        1.5377470889135748E-010
   265.00000000000000        1.5378870757564334E-010
   266.00000000000000        1.5380222813710523E-010
   267.00000000000000        1.5381527883602580E-010
   268.00000000000000        1.5382786777807063E-010
   269.00000000000000        1.5384000291729925E-010
   270.00000000000000        1.5385169205910793E-010
   271.00000000000000        1.5386294286311055E-010
   272.00000000000000        1.5387376284595719E-010
   273.00000000000000        1.5388415938409306E-010
   274.00000000000000        1.5389413971645421E-010
   275.00000000000000        1.5390371094711083E-010
   276.00000000000000        1.5391288004784978E-010
   277.00000000000000        1.5392165386070452E-010
   278.00000000000000        1.5393003910043054E-010
   279.00000000000000        1.5393804235692738E-010
   280.00000000000000        1.5394567009761224E-010
   281.00000000000000        1.5395292866973956E-010
   282.00000000000000        1.5395982430267625E-010
   283.00000000000000        1.5396636311012471E-010
   284.00000000000000        1.5397255109230404E-010
   285.00000000000000        1.5397839413808223E-010
   286.00000000000000        1.5398389802706492E-010
   287.00000000000000        1.5398906843164268E-010
   288.00000000000000        1.5399391091899270E-010
   289.00000000000000        1.5399843095304271E-010
   290.00000000000000        1.5400263389639229E-010
   291.00000000000000        1.5400652501219515E-010
   292.00000000000000        1.5401010946600336E-010
   293.00000000000000        1.5401339232757439E-010
   294.00000000000000        1.5401637857264017E-010
   295.00000000000000        1.5401907308464157E-010
   296.00000000000000        1.5402148065642683E-010
   297.00000000000000        1.5402360599191628E-010
   298.00000000000000        1.5402545370773456E-010
   299.00000000000000        1.5402702833480725E-010
   300.00000000000000        1.5402833431992939E-010
   301.00000000000000        1.5402937602729945E-010
   302.00000000000000        1.5403015774002477E-010
   303.00000000000000        1.5403068366159678E-010
   304.00000000000000        1.5403095791733662E-010
   305.00000000000000        1.5403098455581247E-010
   306.00000000000000        1.5403076755022929E-010
   307.00000000000000        1.5403031079979118E-010
   308.00000000000000        1.5402961813103718E-010
   309.00000000000000        1.5402869329915038E-010
   310.00000000000000        1.5402753998924312E-010
   311.00000000000000        1.5402616181761552E-010
   312.00000000000000        1.5402456233299108E-010
   313.00000000000000        1.5402274501772723E-010
   314.00000000000000        1.5402071328900431E-010
   315.00000000000000        1.5401847049998995E-010
   316.00000000000000        1.5401601994098222E-010
   317.00000000000000        1.5401336484053068E-010
   318.00000000000000        1.5401050836653684E-010
   319.00000000000000        1.5400745362733203E-010
   320.00000000000000        1.5400420367273735E-010
   321.00000000000000        1.5400076149510102E-010
   322.00000000000000        1.5399713003031847E-010
   323.00000000000000        1.5399331215883225E-010
   324.00000000000000        1.5398931070661261E-010
   325.00000000000000        1.5398512844612113E-010
   326.00000000000000        1.5398076809725610E-010
   327.00000000000000        1.5397623232827946E-010
   328.00000000000000        1.5397152375672777E-010
   329.00000000000000        1.5396664495030527E-010
   330.00000000000000        1.5396159842776131E-010
   331.00000000000000        1.5395638665975235E-010
   332.00000000000000        1.5395101206968520E-010
   333.00000000000000        1.5394547703454920E-010
   334.00000000000000        1.5393978388572949E-010
   335.00000000000000        1.5393393490980713E-010
   336.00000000000000        1.5392793234934567E-010
   337.00000000000000        1.5392177840366075E-010
   338.00000000000000        1.5391547522957886E-010
   339.00000000000000        1.5390902494218055E-010
   340.00000000000000        1.5390242961553066E-010
   341.00000000000000        1.5389569128339601E-010
   342.00000000000000        1.5388881193994980E-010
   343.00000000000000        1.5388179354046361E-010
   344.00000000000000        1.5387463800198679E-010
   345.00000000000000        1.5386734720401444E-010
   346.00000000000000        1.5385992298914337E-010
   347.00000000000000        1.5385236716371589E-010
   348.00000000000000        1.5384468149845324E-010
   349.00000000000000        1.5383686772907724E-010
   350.00000000000000        1.5382892755692037E-010
   351.00000000000000        1.5382086264952774E-010
   352.00000000000000        1.5381267464124513E-010
   353.00000000000000        1.5380436513379950E-010
   354.00000000000000        1.5379593569686848E-010
   355.00000000000000        1.5378738786863884E-010
   356.00000000000000        1.5377872315635784E-010
   357.00000000000000        1.5376994303687235E-010
   358.00000000000000        1.5376104895716109E-010
   359.00000000000000        1.5375204233485565E-010
   360.00000000000000        1.5374292455875408E-010
   361.00000000000000        1.5373369698932508E-010
   362.00000000000000        1.5372436095920311E-010
   363.00000000000000        1.5371491777367624E-010
   364.00000000000000        1.5370536871116480E-010
   365.00000000000000        1.5369571502369209E-010
   366.00000000000000        1.5368595793734657E-010
   367.00000000000000        1.5367609865273842E-010
   368.00000000000000        1.5366613834544482E-010
   369.00000000000000        1.5365607816645124E-010
   370.00000000000000        1.5364591924258295E-010
   371.00000000000000        1.5363566267693002E-010
   372.00000000000000        1.5362530954926606E-010
   373.00000000000000        1.5361486091645815E-010
   374.00000000000000        1.5360431781287139E-010
   375.00000000000000        1.5359368125076638E-010
   376.00000000000000        1.5358295222068954E-010
   377.00000000000000        1.5357213169185789E-010
   378.00000000000000        1.5356122061253582E-010
   379.00000000000000        1.5355021991040781E-010
   380.00000000000000        1.5353913049294308E-010
   381.00000000000000        1.5352795324775534E-010
   382.00000000000000        1.5351668904295637E-010
   383.00000000000000        1.5350533872750243E-010
   384.00000000000000        1.5349390313153779E-010
   385.00000000000000        1.5348238306672981E-010
   386.00000000000000        1.5347077932659997E-010
   387.00000000000000        1.5345909268684965E-010
   388.00000000000000        1.5344732390567934E-010
   389.00000000000000        1.5343547372410378E-010
   390.00000000000000        1.5342354286626124E-010
   391.00000000000000        1.5341153203971865E-010
   392.00000000000000        1.5339944193577091E-010
   393.00000000000000        1.5338727322973452E-010
   394.00000000000000        1.5337502658123906E-010
   395.00000000000000        1.5336270263451166E-010
   396.00000000000000        1.5335030201865724E-010
   397.00000000000000        1.5333782534793498E-010
   398.00000000000000        1.5332527322202927E-010
   399.00000000000000        1.5331264622631729E-010
   400.00000000000000        1.5329994493213186E-010
   401.00000000000000        1.5328716989701920E-010
   402.00000000000000        1.5327432166499405E-010
   403.00000000000000        1.5326140076678953E-010
   404.00000000000000        1.5324840772010348E-010
   405.00000000000000        1.5323534302984029E-010
   406.00000000000000        1.5322220718834998E-010
   407.00000000000000        1.5320900067566206E-010
   408.00000000000000        1.5319572395971557E-010
   409.00000000000000        1.5318237749658780E-010
   410.00000000000000        1.5316896173071630E-010
   411.00000000000000        1.5315547709511862E-010
   412.00000000000000        1.5314192401160894E-010
   413.00000000000000        1.5312830289101076E-010
   414.00000000000000        1.5311461413336588E-010
   415.00000000000000        1.5310085812814024E-010
   416.00000000000000        1.5308703525442764E-010
   417.00000000000000        1.5307314588114711E-010
   418.00000000000000        1.5305919036724115E-010
   419.00000000000000        1.5304516906186719E-010
   420.00000000000000        1.5303108230458851E-010
   421.00000000000000        1.5301693042556036E-010
   422.00000000000000        1.5300271374571415E-010
   423.00000000000000        1.5298843257693873E-010
   424.00000000000000        1.5297408722225749E-010
   425.00000000000000        1.5295967797600467E-010
   426.00000000000000        1.5294520512399633E-010
   427.00000000000000        1.5293066894370126E-010
   428.00000000000000        1.5291606970440643E-010
   429.00000000000000        1.5290140766738279E-010
   430.00000000000000        1.5288668308604519E-010
   431.00000000000000        1.5287189620611272E-010
   432.00000000000000        1.5285704726576319E-010
   433.00000000000000        1.5284213649578913E-010
   434.00000000000000        1.5282716411974775E-010
   435.00000000000000        1.5281213035411066E-010
   436.00000000000000        1.5279703540840919E-010
   437.00000000000000        1.5278187948538032E-010
   438.00000000000000        1.5276666278110684E-010
   439.00000000000000        1.5275138548515806E-010
   440.00000000000000        1.5273604778072639E-010
   441.00000000000000        1.5272064984476337E-010
   442.00000000000000        1.5270519184811066E-010
   443.00000000000000        1.5268967395563323E-010
   444.00000000000000        1.5267409632634634E-010
   445.00000000000000        1.5265845911354190E-010
   446.00000000000000        1.5264276246491447E-010
   447.00000000000000        1.5262700652268244E-010
   448.00000000000000        1.5261119142370828E-010
   449.00000000000000        1.5259531729961870E-010
   450.00000000000000        1.5257938427691961E-010
   451.00000000000000        1.5256339247711083E-010
   452.00000000000000        1.5254734201680002E-010
   453.00000000000000        1.5253123300781308E-010
   454.00000000000000        1.5251506555730288E-010
   455.00000000000000        1.5249883976785698E-010
   456.00000000000000        1.5248255573760332E-010
   457.00000000000000        1.5246621356031387E-010
   458.00000000000000        1.5244981332550691E-010
   459.00000000000000        1.5243335511854756E-010
   460.00000000000000        1.5241683902074604E-010
   461.00000000000000        1.5240026510945590E-010
   462.00000000000000        1.5238363345816853E-010
   463.00000000000000        1.5236694413660770E-010
   464.00000000000000        1.5235019721082174E-010
   465.00000000000000        1.5233339274327508E-010
   466.00000000000000        1.5231653079293673E-010
   467.00000000000000        1.5229961141536796E-010
   468.00000000000000        1.5228263466281062E-010
   469.00000000000000        1.5226560058426975E-010
   470.00000000000000        1.5224850922559839E-010
   471.00000000000000        1.5223136062957981E-010
   472.00000000000000        1.5221415483600760E-010
   473.00000000000000        1.5219689188176600E-010
   474.00000000000000        1.5217957180090641E-010
   475.00000000000000        1.5216219462472610E-010
   476.00000000000000        1.5214476038184204E-010
   477.00000000000000        1.5212726909826597E-010
   478.00000000000000        1.5210972079747681E-010
   479.00000000000000        1.5209211550049243E-010
   480.00000000000000        1.5207445322594061E-010
   481.00000000000000        1.5205673399012696E-010
   482.00000000000000        1.5203895780710451E-010
   483.00000000000000        1.5202112468873900E-010
   484.00000000000000        1.5200323464477621E-010
   485.00000000000000        1.5198528768290494E-010
   486.00000000000000        1.5196728380882161E-010
   487.00000000000000        1.5194922302629191E-010
   488.00000000000000        1.5193110533721253E-010
   489.00000000000000        1.5191293074167068E-010
   490.00000000000000        1.5189469923800427E-010
   491.00000000000000        1.5187641082285850E-010
   492.00000000000000        1.5185806549124459E-010
   493.00000000000000        1.5183966323659416E-010
   494.00000000000000        1.5182120405081574E-010
   495.00000000000000        1.5180268792434785E-010
   496.00000000000000        1.5178411484621239E-010
   497.00000000000000        1.5176548480406747E-010
   498.00000000000000        1.5174679778425694E-010
   499.00000000000000        1.5172805377186258E-010
   500.00000000000000        1.5170925275075217E-010
