# Supplementary material for: Dynamics of HeHHe+ Rotational State Changes Induced by Collision with He: A Possible New Path in Early Universe Chemistry
Source: J Phys Chem A. 2021 Apr 26;125(17):3748–59. doi: 10.1021/acs.jpca.1c01820 (PMC8154607; doi:10.1021/acs.jpca.1c01820)
Supplement: Supplementary file 1 — jp1c01820_si_001.zip [file jp1c01820_si_001.zip › Supporting Information/S2-rot.inelastic rate coefficients/00to08.rate]

   5.0000000000000000        1.2357971300863158E-031
   6.0000000000000000        4.4160168032032828E-028
   7.0000000000000000        1.5201176168525623E-025
   8.0000000000000000        1.2124610928426827E-023
   9.0000000000000000        3.6493562691077264E-022
   10.000000000000000        5.5538873384772472E-021
   11.000000000000000        5.1481873357428356E-020
   12.000000000000000        3.2905292497263287E-019
   13.000000000000000        1.5802183833827901E-018
   14.000000000000000        6.0622059218057792E-018
   15.000000000000000        1.9432198199714595E-017
   16.000000000000000        5.3829716544413114E-017
   17.000000000000000        1.3222576559326891E-016
   18.000000000000000        2.9383321278099970E-016
   19.000000000000000        6.0012400343427079E-016
   20.000000000000000        1.1408465380077117E-015
   21.000000000000000        2.0394082098486784E-015
   22.000000000000000        3.4570707555306043E-015
   23.000000000000000        5.5955630042036836E-015
   24.000000000000000        8.6979040794874191E-015
   25.000000000000000        1.3047413588481748E-014
   26.000000000000000        1.8965039148558886E-014
   27.000000000000000        2.6805243415711625E-014
   28.000000000000000        3.6950760249346031E-014
   29.000000000000000        4.9806557123669048E-014
   30.000000000000000        6.5793336278181053E-014
   31.000000000000000        8.5340879434315088E-014
   32.000000000000000        1.0888149878986073E-013
   33.000000000000000        1.3684380771750469E-013
   34.000000000000000        1.6964697376251843E-013
   35.000000000000000        2.0769556813169032E-013
   36.000000000000000        2.5137508241450730E-013
   37.000000000000000        3.0104814613177858E-013
   38.000000000000000        3.5705144834301360E-013
   39.000000000000000        4.1969334282805037E-013
   40.000000000000000        4.8925209876747581E-013
   41.000000000000000        5.6597474663980936E-013
   42.000000000000000        6.5007646139921382E-013
   43.000000000000000        7.4174042105870104E-013
   44.000000000000000        8.4111807779369029E-013
   45.000000000000000        9.4832977989463562E-013
   46.000000000000000        1.0634656857267633E-012
   47.000000000000000        1.1865869147911038E-012
   48.000000000000000        1.3177268856101174E-012
   49.000000000000000        1.4568927951561952E-012
   50.000000000000000        1.6040671996506859E-012
   51.000000000000000        1.7592096615979336E-012
   52.000000000000000        1.9222584327491954E-012
   53.000000000000000        2.0931321472250946E-012
   54.000000000000000        2.2717315032057576E-012
   55.000000000000000        2.4579409153955365E-012
   56.000000000000000        2.6516301238739400E-012
   57.000000000000000        2.8526557479612034E-012
   58.000000000000000        3.0608627763703749E-012
   59.000000000000000        3.2760859872104203E-012
   60.000000000000000        3.4981512933721656E-012
   61.000000000000000        3.7268770104997677E-012
   62.000000000000000        3.9620750461540795E-012
   63.000000000000000        4.2035520099389331E-012
   64.000000000000000        4.4511102453156448E-012
   65.000000000000000        4.7045487846002625E-012
   66.000000000000000        4.9636642292468813E-012
   67.000000000000000        5.2282515579909441E-012
   68.000000000000000        5.4981048657783047E-012
   69.000000000000000        5.7730180366579690E-012
   70.000000000000000        6.0527853539832025E-012
   71.000000000000000        6.3372020513633234E-012
   72.000000000000000        6.6260648078465138E-012
   73.000000000000000        6.9191721908063915E-012
   74.000000000000000        7.2163250499573705E-012
   75.000000000000000        7.5173268658477854E-012
   76.000000000000000        7.8219840560788179E-012
   77.000000000000000        8.1301062423793791E-012
   78.000000000000000        8.4415064815359127E-012
   79.000000000000000        8.7560014630364871E-012
   80.000000000000000        9.0734116761427678E-012
   81.000000000000000        9.3935615489556395E-012
   82.000000000000000        9.7162795618912213E-012
   83.000000000000000        1.0041398337837229E-011
   84.000000000000000        1.0368754711114059E-011
   85.000000000000000        1.0698189777225094E-011
   86.000000000000000        1.1029548925243955E-011
   87.000000000000000        1.1362681854555672E-011
   88.000000000000000        1.1697442577543959E-011
   89.000000000000000        1.2033689409697192E-011
   90.000000000000000        1.2371284948493407E-011
   91.000000000000000        1.2710096042317348E-011
   92.000000000000000        1.3049993750562703E-011
   93.000000000000000        1.3390853295978046E-011
   94.000000000000000        1.3732554010226781E-011
   95.000000000000000        1.4074979273548809E-011
   96.000000000000000        1.4418016449334864E-011
   97.000000000000000        1.4761556814352320E-011
   98.000000000000000        1.5105495485295586E-011
   99.000000000000000        1.5449731342271924E-011
   100.00000000000000        1.5794166949776449E-011
   101.00000000000000        1.6138708475657848E-011
   102.00000000000000        1.6483265608527026E-011
   103.00000000000000        1.6827751474016644E-011
   104.00000000000000        1.7172082550257731E-011
   105.00000000000000        1.7516178582901785E-011
   106.00000000000000        1.7859962499982285E-011
   107.00000000000000        1.8203360326877082E-011
   108.00000000000000        1.8546301101604392E-011
   109.00000000000000        1.8888716790657769E-011
   110.00000000000000        1.9230542205562180E-011
   111.00000000000000        1.9571714920309718E-011
   112.00000000000000        1.9912175189814073E-011
   113.00000000000000        2.0251865869504215E-011
   114.00000000000000        2.0590732336160966E-011
   115.00000000000000        2.0928722410085013E-011
   116.00000000000000        2.1265786278671185E-011
   117.00000000000000        2.1601876421451058E-011
   118.00000000000000        2.1936947536655216E-011
   119.00000000000000        2.2270956469336057E-011
   120.00000000000000        2.2603862141082854E-011
   121.00000000000000        2.2935625481352963E-011
   122.00000000000000        2.3266209360435105E-011
   123.00000000000000        2.3595578524055005E-011
   124.00000000000000        2.3923699529626830E-011
   125.00000000000000        2.4250540684149448E-011
   126.00000000000000        2.4576071983741631E-011
   127.00000000000000        2.4900265054805918E-011
   128.00000000000000        2.5223093096808239E-011
   129.00000000000000        2.5544530826655990E-011
   130.00000000000000        2.5864554424655770E-011
   131.00000000000000        2.6183141482028478E-011
   132.00000000000000        2.6500270949958604E-011
   133.00000000000000        2.6815923090151765E-011
   134.00000000000000        2.7130079426873617E-011
   135.00000000000000        2.7442722700442256E-011
   136.00000000000000        2.7753836822144788E-011
   137.00000000000000        2.8063406830547641E-011
   138.00000000000000        2.8371418849171014E-011
   139.00000000000000        2.8677860045495819E-011
   140.00000000000000        2.8982718591271621E-011
   141.00000000000000        2.9285983624094457E-011
   142.00000000000000        2.9587645210222856E-011
   143.00000000000000        2.9887694308600336E-011
   144.00000000000000        3.0186122736052740E-011
   145.00000000000000        3.0482923133630015E-011
   146.00000000000000        3.0778088934059951E-011
   147.00000000000000        3.1071614330284653E-011
   148.00000000000000        3.1363494245048563E-011
   149.00000000000000        3.1653724301508328E-011
   150.00000000000000        3.1942300794835348E-011
   151.00000000000000        3.2229220664781519E-011
   152.00000000000000        3.2514481469180296E-011
   153.00000000000000        3.2798081358354755E-011
   154.00000000000000        3.3080019050405739E-011
   155.00000000000000        3.3360293807352967E-011
   156.00000000000000        3.3638905412102881E-011
   157.00000000000000        3.3915854146218399E-011
   158.00000000000000        3.4191140768464430E-011
   159.00000000000000        3.4464766494105916E-011
   160.00000000000000        3.4736732974933832E-011
   161.00000000000000        3.5007042279996497E-011
   162.00000000000000        3.5275696877013181E-011
   163.00000000000000        3.5542699614448702E-011
   164.00000000000000        3.5808053704226888E-011
   165.00000000000000        3.6071762705062763E-011
   166.00000000000000        3.6333830506392823E-011
   167.00000000000000        3.6594261312884004E-011
   168.00000000000000        3.6853059629502595E-011
   169.00000000000000        3.7110230247123574E-011
   170.00000000000000        3.7365778228663445E-011
   171.00000000000000        3.7619708895719235E-011
   172.00000000000000        3.7872027815695030E-011
   173.00000000000000        3.8122740789402393E-011
   174.00000000000000        3.8371853839116101E-011
   175.00000000000000        3.8619373197071708E-011
   176.00000000000000        3.8865305294388773E-011
   177.00000000000000        3.9109656750406345E-011
   178.00000000000000        3.9352434362415377E-011
   179.00000000000000        3.9593645095776025E-011
   180.00000000000000        3.9833296074405480E-011
   181.00000000000000        4.0071394571624371E-011
   182.00000000000000        4.0307948001348452E-011
   183.00000000000000        4.0542963909615385E-011
   184.00000000000000        4.0776449966433140E-011
   185.00000000000000        4.1008413957940216E-011
   186.00000000000000        4.1238863778866202E-011
   187.00000000000000        4.1467807425282666E-011
   188.00000000000000        4.1695252987634046E-011
   189.00000000000000        4.1921208644038717E-011
   190.00000000000000        4.2145682653851041E-011
   191.00000000000000        4.2368683351475072E-011
   192.00000000000000        4.2590219140421155E-011
   193.00000000000000        4.2810298487597021E-011
   194.00000000000000        4.3028929917824926E-011
   195.00000000000000        4.3246122008576929E-011
   196.00000000000000        4.3461883384920878E-011
   197.00000000000000        4.3676222714669168E-011
   198.00000000000000        4.3889148703723514E-011
   199.00000000000000        4.4100670091608599E-011
   200.00000000000000        4.4310795647188141E-011
   201.00000000000000        4.4519534164556249E-011
   202.00000000000000        4.4726894459098631E-011
   203.00000000000000        4.4932885363717311E-011
   204.00000000000000        4.5137515725212500E-011
   205.00000000000000        4.5340794400816758E-011
   206.00000000000000        4.5542730254875670E-011
   207.00000000000000        4.5743332155669652E-011
   208.00000000000000        4.5942608972371908E-011
   209.00000000000000        4.6140569572137798E-011
   210.00000000000000        4.6337222817320520E-011
   211.00000000000000        4.6532577562808979E-011
   212.00000000000000        4.6726642653483092E-011
   213.00000000000000        4.6919426921782276E-011
   214.00000000000000        4.7110939185383426E-011
   215.00000000000000        4.7301188244983518E-011
   216.00000000000000        4.7490182882184224E-011
   217.00000000000000        4.7677931857473652E-011
   218.00000000000000        4.7864443908302567E-011
   219.00000000000000        4.8049727747250979E-011
   220.00000000000000        4.8233792060282076E-011
   221.00000000000000        4.8416645505080399E-011
   222.00000000000000        4.8598296709470890E-011
   223.00000000000000        4.8778754269915919E-011
   224.00000000000000        4.8958026750087395E-011
   225.00000000000000        4.9136122679511478E-011
   226.00000000000000        4.9313050552282515E-011
   227.00000000000000        4.9488818825844307E-011
   228.00000000000000        4.9663435919835703E-011
   229.00000000000000        4.9836910214998503E-011
   230.00000000000000        5.0009250052145159E-011
   231.00000000000000        5.0180463731183657E-011
   232.00000000000000        5.0350559510198138E-011
   233.00000000000000        5.0519545604582748E-011
   234.00000000000000        5.0687430186226536E-011
   235.00000000000000        5.0854221382747712E-011
   236.00000000000000        5.1019927276775530E-011
   237.00000000000000        5.1184555905277303E-011
   238.00000000000000        5.1348115258930027E-011
   239.00000000000000        5.1510613281533284E-011
   240.00000000000000        5.1672057869463254E-011
   241.00000000000000        5.1832456871165528E-011
   242.00000000000000        5.1991818086685525E-011
   243.00000000000000        5.2150149267234388E-011
   244.00000000000000        5.2307458114790055E-011
   245.00000000000000        5.2463752281731325E-011
   246.00000000000000        5.2619039370503537E-011
   247.00000000000000        5.2773326933315359E-011
   248.00000000000000        5.2926622471864683E-011
   249.00000000000000        5.3078933437092889E-011
   250.00000000000000        5.3230267228966055E-011
   251.00000000000000        5.3380631196282518E-011
   252.00000000000000        5.3530032636504703E-011
   253.00000000000000        5.3678478795615952E-011
   254.00000000000000        5.3825976867999281E-011
   255.00000000000000        5.3972533996338657E-011
   256.00000000000000        5.4118157271541454E-011
   257.00000000000000        5.4262853732680780E-011
   258.00000000000000        5.4406630366957420E-011
   259.00000000000000        5.4549494109680298E-011
   260.00000000000000        5.4691451844264708E-011
   261.00000000000000        5.4832510402247613E-011
   262.00000000000000        5.4972676563318843E-011
   263.00000000000000        5.5111957055368455E-011
   264.00000000000000        5.5250358554548690E-011
   265.00000000000000        5.5387887685350128E-011
   266.00000000000000        5.5524551020691234E-011
   267.00000000000000        5.5660355082021714E-011
   268.00000000000000        5.5795306339437192E-011
   269.00000000000000        5.5929411211806637E-011
   270.00000000000000        5.6062676066910451E-011
   271.00000000000000        5.6195107221589844E-011
   272.00000000000000        5.6326710941906087E-011
   273.00000000000000        5.6457493443309851E-011
   274.00000000000000        5.6587460890819581E-011
   275.00000000000000        5.6716619399208975E-011
   276.00000000000000        5.6844975033202555E-011
   277.00000000000000        5.6972533807679875E-011
   278.00000000000000        5.7099301687886595E-011
   279.00000000000000        5.7225284589653345E-011
   280.00000000000000        5.7350488379620944E-011
   281.00000000000000        5.7474918875472643E-011
   282.00000000000000        5.7598581846171983E-011
   283.00000000000000        5.7721483012206742E-011
   284.00000000000000        5.7843628045838444E-011
   285.00000000000000        5.7965022571356645E-011
   286.00000000000000        5.8085672165338618E-011
   287.00000000000000        5.8205582356913094E-011
   288.00000000000000        5.8324758628028626E-011
   289.00000000000000        5.8443206413726103E-011
   290.00000000000000        5.8560931102414579E-011
   291.00000000000000        5.8677938036151176E-011
   292.00000000000000        5.8794232510923833E-011
   293.00000000000000        5.8909819776937635E-011
   294.00000000000000        5.9024705038903444E-011
   295.00000000000000        5.9138893456329581E-011
   296.00000000000000        5.9252390143815662E-011
   297.00000000000000        5.9365200171349203E-011
   298.00000000000000        5.9477328564603365E-011
   299.00000000000000        5.9588780305237651E-011
   300.00000000000000        5.9699560331199449E-011
   301.00000000000000        5.9809673537027842E-011
   302.00000000000000        5.9919124774157802E-011
   303.00000000000000        6.0027918851226984E-011
   304.00000000000000        6.0136060534382456E-011
   305.00000000000000        6.0243554547588732E-011
   306.00000000000000        6.0350405572936762E-011
   307.00000000000000        6.0456618250953624E-011
   308.00000000000000        6.0562197180912443E-011
   309.00000000000000        6.0667146921143163E-011
   310.00000000000000        6.0771471989342977E-011
   311.00000000000000        6.0875176862888043E-011
   312.00000000000000        6.0978265979144192E-011
   313.00000000000000        6.1080743735778273E-011
   314.00000000000000        6.1182614491069108E-011
   315.00000000000000        6.1283882564218615E-011
   316.00000000000000        6.1384552235662312E-011
   317.00000000000000        6.1484627747379506E-011
   318.00000000000000        6.1584113303203168E-011
   319.00000000000000        6.1683013069129321E-011
   320.00000000000000        6.1781331173625461E-011
   321.00000000000000        6.1879071707938880E-011
   322.00000000000000        6.1976238726403714E-011
   323.00000000000000        6.2072836246747441E-011
   324.00000000000000        6.2168868250396899E-011
   325.00000000000000        6.2264338682782301E-011
   326.00000000000000        6.2359251453641363E-011
   327.00000000000000        6.2453610437322148E-011
   328.00000000000000        6.2547419473084027E-011
   329.00000000000000        6.2640682365398915E-011
   330.00000000000000        6.2733402884249766E-011
   331.00000000000000        6.2825584765429255E-011
   332.00000000000000        6.2917231710836210E-011
   333.00000000000000        6.3008347388771017E-011
   334.00000000000000        6.3098935434230084E-011
   335.00000000000000        6.3188999449198261E-011
   336.00000000000000        6.3278543002940155E-011
   337.00000000000000        6.3367569632290200E-011
   338.00000000000000        6.3456082841940920E-011
   339.00000000000000        6.3544086104729636E-011
   340.00000000000000        6.3631582861924111E-011
   341.00000000000000        6.3718576523506253E-011
   342.00000000000000        6.3805070468453844E-011
   343.00000000000000        6.3891068045021884E-011
   344.00000000000000        6.3976572571020891E-011
   345.00000000000000        6.4061587334094373E-011
   346.00000000000000        6.4146115591994507E-011
   347.00000000000000        6.4230160572856252E-011
   348.00000000000000        6.4313725475468890E-011
   349.00000000000000        6.4396813469547337E-011
   350.00000000000000        6.4479427696000242E-011
   351.00000000000000        6.4561571267197604E-011
   352.00000000000000        6.4643247267235498E-011
   353.00000000000000        6.4724458752199610E-011
   354.00000000000000        6.4805208750427551E-011
   355.00000000000000        6.4885500262767811E-011
   356.00000000000000        6.4965336262838648E-011
   357.00000000000000        6.5044719697284065E-011
   358.00000000000000        6.5123653486028205E-011
   359.00000000000000        6.5202140522528235E-011
   360.00000000000000        6.5280183674025255E-011
   361.00000000000000        6.5357785781792904E-011
   362.00000000000000        6.5434949661385036E-011
   363.00000000000000        6.5511678102880706E-011
   364.00000000000000        6.5587973871127997E-011
   365.00000000000000        6.5663839705985491E-011
   366.00000000000000        6.5739278322562098E-011
   367.00000000000000        6.5814292411455184E-011
   368.00000000000000        6.5888884638986729E-011
   369.00000000000000        6.5963057647437378E-011
   370.00000000000000        6.6036814055279480E-011
   371.00000000000000        6.6110156457406960E-011
   372.00000000000000        6.6183087425365070E-011
   373.00000000000000        6.6255609507576394E-011
   374.00000000000000        6.6327725229566689E-011
   375.00000000000000        6.6399437094187931E-011
   376.00000000000000        6.6470747581840034E-011
   377.00000000000000        6.6541659150690095E-011
   378.00000000000000        6.6612174236890702E-011
   379.00000000000000        6.6682295254795820E-011
   380.00000000000000        6.6752024597175089E-011
   381.00000000000000        6.6821364635426143E-011
   382.00000000000000        6.6890317719785566E-011
   383.00000000000000        6.6958886179537481E-011
   384.00000000000000        6.7027072323220724E-011
   385.00000000000000        6.7094878438834459E-011
   386.00000000000000        6.7162306794041163E-011
   387.00000000000000        6.7229359636369053E-011
   388.00000000000000        6.7296039193411614E-011
   389.00000000000000        6.7362347673026334E-011
   390.00000000000000        6.7428287263530806E-011
   391.00000000000000        6.7493860133898217E-011
   392.00000000000000        6.7559068433949731E-011
   393.00000000000000        6.7623914294546485E-011
   394.00000000000000        6.7688399827778652E-011
   395.00000000000000        6.7752527127154427E-011
   396.00000000000000        6.7816298267785183E-011
   397.00000000000000        6.7879715306571061E-011
   398.00000000000000        6.7942780282383411E-011
   399.00000000000000        6.8005495216246206E-011
   400.00000000000000        6.8067862111515809E-011
   401.00000000000000        6.8129882954059053E-011
   402.00000000000000        6.8191559712429195E-011
   403.00000000000000        6.8252894338041407E-011
   404.00000000000000        6.8313888765345078E-011
   405.00000000000000        6.8374544911996150E-011
   406.00000000000000        6.8434864679026561E-011
   407.00000000000000        6.8494849951012809E-011
   408.00000000000000        6.8554502596242784E-011
   409.00000000000000        6.8613824466880933E-011
   410.00000000000000        6.8672817399132001E-011
   411.00000000000000        6.8731483213403242E-011
   412.00000000000000        6.8789823714464611E-011
   413.00000000000000        6.8847840691608599E-011
   414.00000000000000        6.8905535918807421E-011
   415.00000000000000        6.8962911154868626E-011
   416.00000000000000        6.9019968143590624E-011
   417.00000000000000        6.9076708613915235E-011
   418.00000000000000        6.9133134280079178E-011
   419.00000000000000        6.9189246841764815E-011
   420.00000000000000        6.9245047984248469E-011
   421.00000000000000        6.9300539378547798E-011
   422.00000000000000        6.9355722681567685E-011
   423.00000000000000        6.9410599536244750E-011
   424.00000000000000        6.9465171571690349E-011
   425.00000000000000        6.9519440403332242E-011
   426.00000000000000        6.9573407633054836E-011
   427.00000000000000        6.9627074849337964E-011
   428.00000000000000        6.9680443627394848E-011
   429.00000000000000        6.9733515529307557E-011
   430.00000000000000        6.9786292104162671E-011
   431.00000000000000        6.9838774888183998E-011
   432.00000000000000        6.9890965404865411E-011
   433.00000000000000        6.9942865165101088E-011
   434.00000000000000        6.9994475667315797E-011
   435.00000000000000        7.0045798397592333E-011
   436.00000000000000        7.0096834829799302E-011
   437.00000000000000        7.0147586425716413E-011
   438.00000000000000        7.0198054635159062E-011
   439.00000000000000        7.0248240896101296E-011
   440.00000000000000        7.0298146634798198E-011
   441.00000000000000        7.0347773265906612E-011
   442.00000000000000        7.0397122192604110E-011
   443.00000000000000        7.0446194806708009E-011
   444.00000000000000        7.0494992488792197E-011
   445.00000000000000        7.0543516608302881E-011
   446.00000000000000        7.0591768523673762E-011
   447.00000000000000        7.0639749582439265E-011
   448.00000000000000        7.0687461121347142E-011
   449.00000000000000        7.0734904466469790E-011
   450.00000000000000        7.0782080933314230E-011
   451.00000000000000        7.0828991826931303E-011
   452.00000000000000        7.0875638442023445E-011
   453.00000000000000        7.0922022063051729E-011
   454.00000000000000        7.0968143964341035E-011
   455.00000000000000        7.1014005410185321E-011
   456.00000000000000        7.1059607654950633E-011
   457.00000000000000        7.1104951943177869E-011
   458.00000000000000        7.1150039509683837E-011
   459.00000000000000        7.1194871579662055E-011
   460.00000000000000        7.1239449368781754E-011
   461.00000000000000        7.1283774083286120E-011
   462.00000000000000        7.1327846920089744E-011
   463.00000000000000        7.1371669066874795E-011
   464.00000000000000        7.1415241702186058E-011
   465.00000000000000        7.1458565995525500E-011
   466.00000000000000        7.1501643107445304E-011
   467.00000000000000        7.1544474189640090E-011
   468.00000000000000        7.1587060385038466E-011
   469.00000000000000        7.1629402827893196E-011
   470.00000000000000        7.1671502643870588E-011
   471.00000000000000        7.1713360950139038E-011
   472.00000000000000        7.1754978855456569E-011
   473.00000000000000        7.1796357460257339E-011
   474.00000000000000        7.1837497856737460E-011
   475.00000000000000        7.1878401128939495E-011
   476.00000000000000        7.1919068352836799E-011
   477.00000000000000        7.1959500596416181E-011
   478.00000000000000        7.1999698919760002E-011
   479.00000000000000        7.2039664375127588E-011
   480.00000000000000        7.2079398007035520E-011
   481.00000000000000        7.2118900852337182E-011
   482.00000000000000        7.2158173940301308E-011
   483.00000000000000        7.2197218292690237E-011
   484.00000000000000        7.2236034923836227E-011
   485.00000000000000        7.2274624840718153E-011
   486.00000000000000        7.2312989043036857E-011
   487.00000000000000        7.2351128523289506E-011
   488.00000000000000        7.2389044266843269E-011
   489.00000000000000        7.2426737252008638E-011
   490.00000000000000        7.2464208450111339E-011
   491.00000000000000        7.2501458825563730E-011
   492.00000000000000        7.2538489335935704E-011
   493.00000000000000        7.2575300932024111E-011
   494.00000000000000        7.2611894557922314E-011
   495.00000000000000        7.2648271151088293E-011
   496.00000000000000        7.2684431642412407E-011
   497.00000000000000        7.2720376956284319E-011
   498.00000000000000        7.2756108010658990E-011
   499.00000000000000        7.2791625717122399E-011
   500.00000000000000        7.2826930980956055E-011
