# Supplementary material for: Dynamics of HeHHe+ Rotational State Changes Induced by Collision with He: A Possible New Path in Early Universe Chemistry
Source: J Phys Chem A. 2021 Apr 26;125(17):3748–59. doi: 10.1021/acs.jpca.1c01820 (PMC8154607; doi:10.1021/acs.jpca.1c01820)
Supplement: Supplementary file 1 — jp1c01820_si_001.zip [file jp1c01820_si_001.zip › Supporting Information/S2-rot.inelastic rate coefficients/10to14.rate]

   5.0000000000000000        5.1898553003128550E-040
   6.0000000000000000        4.0480734904852325E-035
   7.0000000000000000        1.2623981305124185E-031
   8.0000000000000000        5.2882593719859290E-029
   9.0000000000000000        5.8155760722783485E-027
   10.000000000000000        2.5065162871006082E-025
   11.000000000000000        5.4621082348508406E-024
   12.000000000000000        7.1323652219349155E-023
   13.000000000000000        6.2781327179629323E-022
   14.000000000000000        4.0526629338880352E-021
   15.000000000000000        2.0409809238947773E-020
   16.000000000000000        8.4005840470211152E-020
   17.000000000000000        2.9282086428838981E-019
   18.000000000000000        8.8867108108429731E-019
   19.000000000000000        2.4000649098811189E-018
   20.000000000000000        5.8701053217547527E-018
   21.000000000000000        1.3187432707426106E-017
   22.000000000000000        2.7529445234543186E-017
   23.000000000000000        5.3915408408322522E-017
   24.000000000000000        9.9854700158137808E-017
   25.000000000000000        1.7606441338234459E-016
   26.000000000000000        2.9722241854176989E-016
   27.000000000000000        4.8271760783643973E-016
   28.000000000000000        7.5735851545003007E-016
   29.000000000000000        1.1520043906834628E-015
   30.000000000000000        1.7040883016451431E-015
   31.000000000000000        2.4580090355534191E-015
   32.000000000000000        3.4653765286987094E-015
   33.000000000000000        4.7851035238205146E-015
   34.000000000000000        6.4833435158328568E-015
   35.000000000000000        8.6332814034834704E-015
   36.000000000000000        1.1314788389033876E-014
   37.000000000000000        1.4613956483985453E-014
   38.000000000000000        1.8622530523033371E-014
   39.000000000000000        2.3437256975301539E-014
   40.000000000000000        2.9159169232511555E-014
   41.000000000000000        3.5892828630394414E-014
   42.000000000000000        4.3745539407143645E-014
   43.000000000000000        5.2826554295254509E-014
   44.000000000000000        6.3246285636280592E-014
   45.000000000000000        7.5115534934649275E-014
   46.000000000000000        8.8544751735375256E-014
   47.000000000000000        1.0364333070654035E-013
   48.000000000000000        1.2051895389452415E-013
   49.000000000000000        1.3927698334307920E-013
   50.000000000000000        1.6001990765543366E-013
   51.000000000000000        1.8284684464763300E-013
   52.000000000000000        2.0785310099703223E-013
   53.000000000000000        2.3512978873009023E-013
   54.000000000000000        2.6476349751062168E-013
   55.000000000000000        2.9683602097171246E-013
   56.000000000000000        3.3142413476741418E-013
   57.000000000000000        3.6859942358857536E-013
   58.000000000000000        4.0842815407480141E-013
   59.000000000000000        4.5097119034575528E-013
   60.000000000000000        4.9628394875475263E-013
   61.000000000000000        5.4441638842170271E-013
   62.000000000000000        5.9541303411798474E-013
   63.000000000000000        6.4931302814113277E-013
   64.000000000000000        7.0615020792183753E-013
   65.000000000000000        7.6595320624069080E-013
   66.000000000000000        8.2874557108943151E-013
   67.000000000000000        8.9454590238440316E-013
   68.000000000000000        9.6336800292296287E-013
   69.000000000000000        1.0352210411618428E-012
   70.000000000000000        1.1101097235861048E-012
   71.000000000000000        1.1880344746253042E-012
   72.000000000000000        1.2689916222572314E-012
   73.000000000000000        1.3529735876171477E-012
   74.000000000000000        1.4399690771006002E-012
   75.000000000000000        1.5299632756092786E-012
   76.000000000000000        1.6229380397416510E-012
   77.000000000000000        1.7188720898725862E-012
   78.000000000000000        1.8177412001988289E-012
   79.000000000000000        1.9195183859499631E-012
   80.000000000000000        2.0241740870775464E-012
   81.000000000000000        2.1316763478386808E-012
   82.000000000000000        2.2419909917848170E-012
   83.000000000000000        2.3550817917522568E-012
   84.000000000000000        2.4709106345284683E-012
   85.000000000000000        2.5894376799380023E-012
   86.000000000000000        2.7106215141542523E-012
   87.000000000000000        2.8344192970991422E-012
   88.000000000000000        2.9607869038419920E-012
   89.000000000000000        3.0896790599527071E-012
   90.000000000000000        3.2210494708024647E-012
   91.000000000000000        3.3548509448386088E-012
   92.000000000000000        3.4910355108894001E-012
   93.000000000000000        3.6295545295790112E-012
   94.000000000000000        3.7703587989545913E-012
   95.000000000000000        3.9133986544448759E-012
   96.000000000000000        4.0586240632849308E-012
   97.000000000000000        4.2059847135537167E-012
   98.000000000000000        4.3554300979810187E-012
   99.000000000000000        4.5069095926880784E-012
   100.00000000000000        4.6603725310319336E-012
   101.00000000000000        4.8157682727276428E-012
   102.00000000000000        4.9730462684254158E-012
   103.00000000000000        5.1321561199206571E-012
   104.00000000000000        5.2930476361756158E-012
   105.00000000000000        5.4556708853301918E-012
   106.00000000000000        5.6199762428781703E-012
   107.00000000000000        5.7859144361827618E-012
   108.00000000000000        5.9534365855022617E-012
   109.00000000000000        6.1224942416935162E-012
   110.00000000000000        6.2930394207567582E-012
   111.00000000000000        6.4650246353813777E-012
   112.00000000000000        6.6384029236475320E-012
   113.00000000000000        6.8131278750340037E-012
   114.00000000000000        6.9891536538777161E-012
   115.00000000000000        7.1664350204253785E-012
   116.00000000000000        7.3449273496126872E-012
   117.00000000000000        7.5245866477015204E-012
   118.00000000000000        7.7053695669002071E-012
   119.00000000000000        7.8872334180873337E-012
   120.00000000000000        8.0701361817538954E-012
   121.00000000000000        8.2540365172744047E-012
   122.00000000000000        8.4388937706119950E-012
   123.00000000000000        8.6246679805581713E-012
   124.00000000000000        8.8113198836031469E-012
   125.00000000000000        8.9988109175280830E-012
   126.00000000000000        9.1871032238060118E-012
   127.00000000000000        9.3761596488942668E-012
   128.00000000000000        9.5659437444967012E-012
   129.00000000000000        9.7564197668702177E-012
   130.00000000000000        9.9475526752461398E-012
   131.00000000000000        1.0139308129433170E-011
   132.00000000000000        1.0331652486665326E-011
   133.00000000000000        1.0524552797754419E-011
   134.00000000000000        1.0717976802603657E-011
   135.00000000000000        1.0911892925135624E-011
   136.00000000000000        1.1106270267684876E-011
   137.00000000000000        1.1301078604902420E-011
   138.00000000000000        1.1496288377216771E-011
   139.00000000000000        1.1691870683893420E-011
   140.00000000000000        1.1887797275732004E-011
   141.00000000000000        1.2084040547438409E-011
   142.00000000000000        1.2280573529706316E-011
   143.00000000000000        1.2477369881040677E-011
   144.00000000000000        1.2674403879353846E-011
   145.00000000000000        1.2871650413362493E-011
   146.00000000000000        1.3069084973812305E-011
   147.00000000000000        1.3266683644555077E-011
   148.00000000000000        1.3464423093501479E-011
   149.00000000000000        1.3662280563471332E-011
   150.00000000000000        1.3860233862961059E-011
   151.00000000000000        1.4058261356847578E-011
   152.00000000000000        1.4256341957045602E-011
   153.00000000000000        1.4454455113134582E-011
   154.00000000000000        1.4652580802970434E-011
   155.00000000000000        1.4850699523295512E-011
   156.00000000000000        1.5048792280359892E-011
   157.00000000000000        1.5246840580565428E-011
   158.00000000000000        1.5444826421143788E-011
   159.00000000000000        1.5642732280878002E-011
   160.00000000000000        1.5840541110876962E-011
   161.00000000000000        1.6038236325410995E-011
   162.00000000000000        1.6235801792816234E-011
   163.00000000000000        1.6433221826474733E-011
   164.00000000000000        1.6630481175876497E-011
   165.00000000000000        1.6827565017769192E-011
   166.00000000000000        1.7024458947400630E-011
   167.00000000000000        1.7221148969858670E-011
   168.00000000000000        1.7417621491512565E-011
   169.00000000000000        1.7613863311559392E-011
   170.00000000000000        1.7809861613678862E-011
   171.00000000000000        1.8005603957799342E-011
   172.00000000000000        1.8201078271977319E-011
   173.00000000000000        1.8396272844392579E-011
   174.00000000000000        1.8591176315461021E-011
   175.00000000000000        1.8785777670066139E-011
   176.00000000000000        1.8980066229910810E-011
   177.00000000000000        1.9174031645990002E-011
   178.00000000000000        1.9367663891185452E-011
   179.00000000000000        1.9560953252982287E-011
   180.00000000000000        1.9753890326308285E-011
   181.00000000000000        1.9946466006495828E-011
   182.00000000000000        2.0138671482366157E-011
   183.00000000000000        2.0330498229435939E-011
   184.00000000000000        2.0521938003245800E-011
   185.00000000000000        2.0712982832809904E-011
   186.00000000000000        2.0903625014186453E-011
   187.00000000000000        2.1093857104167949E-011
   188.00000000000000        2.1283671914090543E-011
   189.00000000000000        2.1473062503761289E-011
   190.00000000000000        2.1662022175502636E-011
   191.00000000000000        2.1850544468312748E-011
   192.00000000000000        2.2038623152140292E-011
   193.00000000000000        2.2226252222273148E-011
   194.00000000000000        2.2413425893838752E-011
   195.00000000000000        2.2600138596415633E-011
   196.00000000000000        2.2786384968754067E-011
   197.00000000000000        2.2972159853604989E-011
   198.00000000000000        2.3157458292655053E-011
   199.00000000000000        2.3342275521567005E-011
   200.00000000000000        2.3526606965123375E-011
   201.00000000000000        2.3710448232472188E-011
   202.00000000000000        2.3893795112473067E-011
   203.00000000000000        2.4076643569142186E-011
   204.00000000000000        2.4258989737194429E-011
   205.00000000000000        2.4440829917681453E-011
   206.00000000000000        2.4622160573723549E-011
   207.00000000000000        2.4802978326334252E-011
   208.00000000000000        2.4983279950335934E-011
   209.00000000000000        2.5163062370364488E-011
   210.00000000000000        2.5342322656962271E-011
   211.00000000000000        2.5521058022756779E-011
   212.00000000000000        2.5699265818724356E-011
   213.00000000000000        2.5876943530536983E-011
   214.00000000000000        2.6054088774990431E-011
   215.00000000000000        2.6230699296512913E-011
   216.00000000000000        2.6406772963751838E-011
   217.00000000000000        2.6582307766238007E-011
   218.00000000000000        2.6757301811125275E-011
   219.00000000000000        2.6931753320004227E-011
   220.00000000000000        2.7105660625788803E-011
   221.00000000000000        2.7279022169673985E-011
   222.00000000000000        2.7451836498163407E-011
   223.00000000000000        2.7624102260165431E-011
   224.00000000000000        2.7795818204156385E-011
   225.00000000000000        2.7966983175409366E-011
   226.00000000000000        2.8137596113287611E-011
   227.00000000000000        2.8307656048601043E-011
   228.00000000000000        2.8477162101024245E-011
   229.00000000000000        2.8646113476575532E-011
   230.00000000000000        2.8814509465154681E-011
   231.00000000000000        2.8982349438139232E-011
   232.00000000000000        2.9149632846037376E-011
   233.00000000000000        2.9316359216196475E-011
   234.00000000000000        2.9482528150566184E-011
   235.00000000000000        2.9648139323514687E-011
   236.00000000000000        2.9813192479697430E-011
   237.00000000000000        2.9977687431976669E-011
   238.00000000000000        3.0141624059391121E-011
   239.00000000000000        3.0305002305174451E-011
   240.00000000000000        3.0467822174821839E-011
   241.00000000000000        3.0630083734203183E-011
   242.00000000000000        3.0791787107722092E-011
   243.00000000000000        3.0952932476519881E-011
   244.00000000000000        3.1113520076723366E-011
   245.00000000000000        3.1273550197735509E-011
   246.00000000000000        3.1433023180568024E-011
   247.00000000000000        3.1591939416214988E-011
   248.00000000000000        3.1750299344066840E-011
   249.00000000000000        3.1908103450363279E-011
   250.00000000000000        3.2065352266684811E-011
   251.00000000000000        3.2222046368481651E-011
   252.00000000000000        3.2378186373639565E-011
   253.00000000000000        3.2533772941081363E-011
   254.00000000000000        3.2688806769403631E-011
   255.00000000000000        3.2843288595547640E-011
   256.00000000000000        3.2997219193504073E-011
   257.00000000000000        3.3150599373050268E-011
   258.00000000000000        3.3303429978519464E-011
   259.00000000000000        3.3455711887601755E-011
   260.00000000000000        3.3607446010175200E-011
   261.00000000000000        3.3758633287167383E-011
   262.00000000000000        3.3909274689445725E-011
   263.00000000000000        3.4059371216736593E-011
   264.00000000000000        3.4208923896572635E-011
   265.00000000000000        3.4357933783266932E-011
   266.00000000000000        3.4506401956914065E-011
   267.00000000000000        3.4654329522417486E-011
   268.00000000000000        3.4801717608541901E-011
   269.00000000000000        3.4948567366990918E-011
   270.00000000000000        3.5094879971508867E-011
   271.00000000000000        3.5240656617006430E-011
   272.00000000000000        3.5385898518709437E-011
   273.00000000000000        3.5530606911330420E-011
   274.00000000000000        3.5674783048262298E-011
   275.00000000000000        3.5818428200793527E-011
   276.00000000000000        3.5961543657344804E-011
   277.00000000000000        3.6104130722725908E-011
   278.00000000000000        3.6246190717413140E-011
   279.00000000000000        3.6387724976846195E-011
   280.00000000000000        3.6528734850744398E-011
   281.00000000000000        3.6669221702441625E-011
   282.00000000000000        3.6809186908239713E-011
   283.00000000000000        3.6948631856779555E-011
   284.00000000000000        3.7087557948430029E-011
   285.00000000000000        3.7225966594693535E-011
   286.00000000000000        3.7363859217628607E-011
   287.00000000000000        3.7501237249288762E-011
   288.00000000000000        3.7638102131176895E-011
   289.00000000000000        3.7774455313715610E-011
   290.00000000000000        3.7910298255732411E-011
   291.00000000000000        3.8045632423959822E-011
   292.00000000000000        3.8180459292549844E-011
   293.00000000000000        3.8314780342602540E-011
   294.00000000000000        3.8448597061708370E-011
   295.00000000000000        3.8581910943503767E-011
   296.00000000000000        3.8714723487240258E-011
   297.00000000000000        3.8847036197365613E-011
   298.00000000000000        3.8978850583118323E-011
   299.00000000000000        3.9110168158133263E-011
   300.00000000000000        3.9240990440060307E-011
   301.00000000000000        3.9371318950193492E-011
   302.00000000000000        3.9501155213112048E-011
   303.00000000000000        3.9630500756332478E-011
   304.00000000000000        3.9759357109970933E-011
   305.00000000000000        3.9887725806416398E-011
   306.00000000000000        4.0015608380014101E-011
   307.00000000000000        4.0143006366758849E-011
   308.00000000000000        4.0269921303997644E-011
   309.00000000000000        4.0396354730142704E-011
   310.00000000000000        4.0522308184392686E-011
   311.00000000000000        4.0647783206463618E-011
   312.00000000000000        4.0772781336328310E-011
   313.00000000000000        4.0897304113964412E-011
   314.00000000000000        4.1021353079110672E-011
   315.00000000000000        4.1144929771031504E-011
   316.00000000000000        4.1268035728289451E-011
   317.00000000000000        4.1390672488525166E-011
   318.00000000000000        4.1512841588245104E-011
   319.00000000000000        4.1634544562616602E-011
   320.00000000000000        4.1755782945269771E-011
   321.00000000000000        4.1876558268106793E-011
   322.00000000000000        4.1996872061117533E-011
   323.00000000000000        4.2116725852202130E-011
   324.00000000000000        4.2236121166999821E-011
   325.00000000000000        4.2355059528723980E-011
   326.00000000000000        4.2473542458003364E-011
   327.00000000000000        4.2591571472729372E-011
   328.00000000000000        4.2709148087908742E-011
   329.00000000000000        4.2826273815522299E-011
   330.00000000000000        4.2942950164388763E-011
   331.00000000000000        4.3059178640034387E-011
   332.00000000000000        4.3174960744567111E-011
   333.00000000000000        4.3290297976556458E-011
   334.00000000000000        4.3405191830917813E-011
   335.00000000000000        4.3519643798801683E-011
   336.00000000000000        4.3633655367487807E-011
   337.00000000000000        4.3747228020283205E-011
   338.00000000000000        4.3860363236425442E-011
   339.00000000000000        4.3973062490989242E-011
   340.00000000000000        4.4085327254798070E-011
   341.00000000000000        4.4197158994339333E-011
   342.00000000000000        4.4308559171683419E-011
   343.00000000000000        4.4419529244406952E-011
   344.00000000000000        4.4530070665519337E-011
   345.00000000000000        4.4640184883393187E-011
   346.00000000000000        4.4749873341698189E-011
   347.00000000000000        4.4859137479338150E-011
   348.00000000000000        4.4967978730391805E-011
   349.00000000000000        4.5076398524056344E-011
   350.00000000000000        4.5184398284594396E-011
   351.00000000000000        4.5291979431283782E-011
   352.00000000000000        4.5399143378370554E-011
   353.00000000000000        4.5505891535024394E-011
   354.00000000000000        4.5612225305297265E-011
   355.00000000000000        4.5718146088084370E-011
   356.00000000000000        4.5823655277087979E-011
   357.00000000000000        4.5928754260783598E-011
   358.00000000000000        4.6033444422388722E-011
   359.00000000000000        4.6137727139833785E-011
   360.00000000000000        4.6241603785735550E-011
   361.00000000000000        4.6345075727372787E-011
   362.00000000000000        4.6448144326663854E-011
   363.00000000000000        4.6550810940146703E-011
   364.00000000000000        4.6653076918960554E-011
   365.00000000000000        4.6754943608829847E-011
   366.00000000000000        4.6856412350049869E-011
   367.00000000000000        4.6957484477474448E-011
   368.00000000000000        4.7058161320504992E-011
   369.00000000000000        4.7158444203081870E-011
   370.00000000000000        4.7258334443676889E-011
   371.00000000000000        4.7357833355287742E-011
   372.00000000000000        4.7456942245433783E-011
   373.00000000000000        4.7555662416153460E-011
   374.00000000000000        4.7653995164003081E-011
   375.00000000000000        4.7751941780057127E-011
   376.00000000000000        4.7849503549909644E-011
   377.00000000000000        4.7946681753677340E-011
   378.00000000000000        4.8043477666003611E-011
   379.00000000000000        4.8139892556063782E-011
   380.00000000000000        4.8235927687571842E-011
   381.00000000000000        4.8331584318787885E-011
   382.00000000000000        4.8426863702526982E-011
   383.00000000000000        4.8521767086168874E-011
   384.00000000000000        4.8616295711668707E-011
   385.00000000000000        4.8710450815569013E-011
   386.00000000000000        4.8804233629011987E-011
   387.00000000000000        4.8897645377753473E-011
   388.00000000000000        4.8990687282177149E-011
   389.00000000000000        4.9083360557309753E-011
   390.00000000000000        4.9175666412837317E-011
   391.00000000000000        4.9267606053121806E-011
   392.00000000000000        4.9359180677218709E-011
   393.00000000000000        4.9450391478895266E-011
   394.00000000000000        4.9541239646649370E-011
   395.00000000000000        4.9631726363729011E-011
   396.00000000000000        4.9721852808152570E-011
   397.00000000000000        4.9811620152729386E-011
   398.00000000000000        4.9901029565081136E-011
   399.00000000000000        4.9990082207663501E-011
   400.00000000000000        5.0078779237788638E-011
   401.00000000000000        5.0167121807647833E-011
   402.00000000000000        5.0255111064334888E-011
   403.00000000000000        5.0342748149869502E-011
   404.00000000000000        5.0430034201221779E-011
   405.00000000000000        5.0516970350336282E-011
   406.00000000000000        5.0603557724157080E-011
   407.00000000000000        5.0689797444652910E-011
   408.00000000000000        5.0775690628842688E-011
   409.00000000000000        5.0861238388821155E-011
   410.00000000000000        5.0946441831785226E-011
   411.00000000000000        5.1031302060060188E-011
   412.00000000000000        5.1115820171126367E-011
   413.00000000000000        5.1199997257645984E-011
   414.00000000000000        5.1283834407490152E-011
   415.00000000000000        5.1367332703766309E-011
   416.00000000000000        5.1450493224845476E-011
   417.00000000000000        5.1533317044390005E-011
   418.00000000000000        5.1615805231381417E-011
   419.00000000000000        5.1697958850148023E-011
   420.00000000000000        5.1779778960393400E-011
   421.00000000000000        5.1861266617224301E-011
   422.00000000000000        5.1942422871178872E-011
   423.00000000000000        5.2023248768255128E-011
   424.00000000000000        5.2103745349939446E-011
   425.00000000000000        5.2183913653234868E-011
   426.00000000000000        5.2263754710689799E-011
   427.00000000000000        5.2343269550426508E-011
   428.00000000000000        5.2422459196169827E-011
   429.00000000000000        5.2501324667275835E-011
   430.00000000000000        5.2579866978760285E-011
   431.00000000000000        5.2658087141327552E-011
   432.00000000000000        5.2735986161399151E-011
   433.00000000000000        5.2813565041142328E-011
   434.00000000000000        5.2890824778498786E-011
   435.00000000000000        5.2967766367213232E-011
   436.00000000000000        5.3044390796861845E-011
   437.00000000000000        5.3120699052880839E-011
   438.00000000000000        5.3196692116594983E-011
   439.00000000000000        5.3272370965245650E-011
   440.00000000000000        5.3347736572019641E-011
   441.00000000000000        5.3422789906076914E-011
   442.00000000000000        5.3497531932579093E-011
   443.00000000000000        5.3571963612717273E-011
   444.00000000000000        5.3646085903740158E-011
   445.00000000000000        5.3719899758981803E-011
   446.00000000000000        5.3793406127889533E-011
   447.00000000000000        5.3866605956051399E-011
   448.00000000000000        5.3939500185223774E-011
   449.00000000000000        5.4012089753358969E-011
   450.00000000000000        5.4084375594632207E-011
   451.00000000000000        5.4156358639468976E-011
   452.00000000000000        5.4228039814571952E-011
   453.00000000000000        5.4299420042948074E-011
   454.00000000000000        5.4370500243935045E-011
   455.00000000000000        5.4441281333228182E-011
   456.00000000000000        5.4511764222906601E-011
   457.00000000000000        5.4581949821459794E-011
   458.00000000000000        5.4651839033813627E-011
   459.00000000000000        5.4721432761356357E-011
   460.00000000000000        5.4790731901964513E-011
   461.00000000000000        5.4859737350028509E-011
   462.00000000000000        5.4928449996478183E-011
   463.00000000000000        5.4996870728808171E-011
   464.00000000000000        5.5065000431103025E-011
   465.00000000000000        5.5132839984062245E-011
   466.00000000000000        5.5200390265025139E-011
   467.00000000000000        5.5267652147995286E-011
   468.00000000000000        5.5334626503665305E-011
   469.00000000000000        5.5401314199440897E-011
   470.00000000000000        5.5467716099465189E-011
   471.00000000000000        5.5533833064642449E-011
   472.00000000000000        5.5599665952662013E-011
   473.00000000000000        5.5665215618021672E-011
   474.00000000000000        5.5730482912051293E-011
   475.00000000000000        5.5795468682935764E-011
   476.00000000000000        5.5860173775738235E-011
   477.00000000000000        5.5924599032422783E-011
   478.00000000000000        5.5988745291877094E-011
   479.00000000000000        5.6052613389934976E-011
   480.00000000000000        5.6116204159398501E-011
   481.00000000000000        5.6179518430060170E-011
   482.00000000000000        5.6242557028724771E-011
   483.00000000000000        5.6305320779231108E-011
   484.00000000000000        5.6367810502473342E-011
   485.00000000000000        5.6430027016422465E-011
   486.00000000000000        5.6491971136147432E-011
   487.00000000000000        5.6553643673835923E-011
   488.00000000000000        5.6615045438815227E-011
   489.00000000000000        5.6676177237572801E-011
   490.00000000000000        5.6737039873776491E-011
   491.00000000000000        5.6797634148294883E-011
   492.00000000000000        5.6857960859217088E-011
   493.00000000000000        5.6918020801872734E-011
   494.00000000000000        5.6977814768851401E-011
   495.00000000000000        5.7037343550022105E-011
   496.00000000000000        5.7096607932552522E-011
   497.00000000000000        5.7155608700928124E-011
   498.00000000000000        5.7214346636970828E-011
   499.00000000000000        5.7272822519857760E-011
   500.00000000000000        5.7331037126139843E-011
