# Supplementary material for: Dynamics of HeHHe+ Rotational State Changes Induced by Collision with He: A Possible New Path in Early Universe Chemistry
Source: J Phys Chem A. 2021 Apr 26;125(17):3748–59. doi: 10.1021/acs.jpca.1c01820 (PMC8154607; doi:10.1021/acs.jpca.1c01820)
Supplement: Supplementary file 1 — jp1c01820_si_001.zip [file jp1c01820_si_001.zip › Supporting Information/S2-rot.inelastic rate coefficients/10to02.rate]

   5.0000000000000000        8.8430031451784373E-011
   6.0000000000000000        8.7878201201982913E-011
   7.0000000000000000        8.6888467710039401E-011
   8.0000000000000000        8.5684994392918542E-011
   9.0000000000000000        8.4401443454524993E-011
   10.000000000000000        8.3111098079381213E-011
   11.000000000000000        8.1851996120777038E-011
   12.000000000000000        8.0642533223454933E-011
   13.000000000000000        7.9490362525851579E-011
   14.000000000000000        7.8397337894580946E-011
   15.000000000000000        7.7362245111418206E-011
   16.000000000000000        7.6382314314482220E-011
   17.000000000000000        7.5454060256407572E-011
   18.000000000000000        7.4573749032678823E-011
   19.000000000000000        7.3737655180988739E-011
   20.000000000000000        7.2942199933554829E-011
   21.000000000000000        7.2184021480895813E-011
   22.000000000000000        7.1460006097418891E-011
   23.000000000000000        7.0767296711671982E-011
   24.000000000000000        7.0103288583046999E-011
   25.000000000000000        6.9465617790405135E-011
   26.000000000000000        6.8852145943725932E-011
   27.000000000000000        6.8260943178014322E-011
   28.000000000000000        6.7690270678305682E-011
   29.000000000000000        6.7138563489912482E-011
   30.000000000000000        6.6604414060566950E-011
   31.000000000000000        6.6086556766809227E-011
   32.000000000000000        6.5583853552575651E-011
   33.000000000000000        6.5095280727707920E-011
   34.000000000000000        6.4619916922417686E-011
   35.000000000000000        6.4156932160878113E-011
   36.000000000000000        6.3705577996901729E-011
   37.000000000000000        6.3265178643043087E-011
   38.000000000000000        6.2835123018724172E-011
   39.000000000000000        6.2414857641254244E-011
   40.000000000000000        6.2003880284600650E-011
   41.000000000000000        6.1601734333537542E-011
   42.000000000000000        6.1208003764700680E-011
   43.000000000000000        6.0822308690628504E-011
   44.000000000000000        6.0444301407745068E-011
   45.000000000000000        6.0073662894197597E-011
   46.000000000000000        5.9710099708337175E-011
   47.000000000000000        5.9353341243318179E-011
   48.000000000000000        5.9003137297717203E-011
   49.000000000000000        5.8659255926202659E-011
   50.000000000000000        5.8321481538089500E-011
   51.000000000000000        5.7989613215100978E-011
   52.000000000000000        5.7663463222824110E-011
   53.000000000000000        5.7342855693206491E-011
   54.000000000000000        5.7027625458017338E-011
   55.000000000000000        5.6717617015502166E-011
   56.000000000000000        5.6412683614519689E-011
   57.000000000000000        5.6112686442285661E-011
   58.000000000000000        5.5817493903479805E-011
   59.000000000000000        5.5526980979916122E-011
   60.000000000000000        5.5241028661260215E-011
   61.000000000000000        5.4959523438408315E-011
   62.000000000000000        5.4682356852142463E-011
   63.000000000000000        5.4409425090560567E-011
   64.000000000000000        5.4140628629556050E-011
   65.000000000000000        5.3875871911308784E-011
   66.000000000000000        5.3615063056351574E-011
   67.000000000000000        5.3358113605308096E-011
   68.000000000000000        5.3104938286865768E-011
   69.000000000000000        5.2855454808957841E-011
   70.000000000000000        5.2609583670490547E-011
   71.000000000000000        5.2367247991269435E-011
   72.000000000000000        5.2128373358058663E-011
   73.000000000000000        5.1892887684951579E-011
   74.000000000000000        5.1660721086449274E-011
   75.000000000000000        5.1431805761832121E-011
   76.000000000000000        5.1206075889576784E-011
   77.000000000000000        5.0983467530718802E-011
   78.000000000000000        5.0763918540189402E-011
   79.000000000000000        5.0547368485269528E-011
   80.000000000000000        5.0333758570404267E-011
   81.000000000000000        5.0123031567707711E-011
   82.000000000000000        4.9915131752568321E-011
   83.000000000000000        4.9710004843829992E-011
   84.000000000000000        4.9507597948087659E-011
   85.000000000000000        4.9307859507685371E-011
   86.000000000000000        4.9110739252056142E-011
   87.000000000000000        4.8916188152078778E-011
   88.000000000000000        4.8724158377168326E-011
   89.000000000000000        4.8534603254844718E-011
   90.000000000000000        4.8347477232554796E-011
   91.000000000000000        4.8162735841547254E-011
   92.000000000000000        4.7980335662621713E-011
   93.000000000000000        4.7800234293592887E-011
   94.000000000000000        4.7622390318327860E-011
   95.000000000000000        4.7446763277230022E-011
   96.000000000000000        4.7273313639056097E-011
   97.000000000000000        4.7102002773965153E-011
   98.000000000000000        4.6932792927708178E-011
   99.000000000000000        4.6765647196877372E-011
   100.00000000000000        4.6600529505141455E-011
   101.00000000000000        4.6437404580400515E-011
   102.00000000000000        4.6276237932802213E-011
   103.00000000000000        4.6116995833563844E-011
   104.00000000000000        4.5959645294553185E-011
   105.00000000000000        4.5804154048582708E-011
   106.00000000000000        4.5650490530378344E-011
   107.00000000000000        4.5498623858185039E-011
   108.00000000000000        4.5348523815976533E-011
   109.00000000000000        4.5200160836239117E-011
   110.00000000000000        4.5053505983300855E-011
   111.00000000000000        4.4908530937180642E-011
   112.00000000000000        4.4765207977934205E-011
   113.00000000000000        4.4623509970474512E-011
   114.00000000000000        4.4483410349846639E-011
   115.00000000000000        4.4344883106938530E-011
   116.00000000000000        4.4207902774609613E-011
   117.00000000000000        4.4072444414222342E-011
   118.00000000000000        4.3938483602559603E-011
   119.00000000000000        4.3805996419115592E-011
   120.00000000000000        4.3674959433745288E-011
   121.00000000000000        4.3545349694661055E-011
   122.00000000000000        4.3417144716763629E-011
   123.00000000000000        4.3290322470297071E-011
   124.00000000000000        4.3164861369815699E-011
   125.00000000000000        4.3040740263454972E-011
   126.00000000000000        4.2917938422494128E-011
   127.00000000000000        4.2796435531203473E-011
   128.00000000000000        4.2676211676966544E-011
   129.00000000000000        4.2557247340668875E-011
   130.00000000000000        4.2439523387345307E-011
   131.00000000000000        4.2323021057078217E-011
   132.00000000000000        4.2207721956139283E-011
   133.00000000000000        4.2093608048367398E-011
   134.00000000000000        4.1980661646775811E-011
   135.00000000000000        4.1868865405382417E-011
   136.00000000000000        4.1758202311255963E-011
   137.00000000000000        4.1648655676772745E-011
   138.00000000000000        4.1540209132077251E-011
   139.00000000000000        4.1432846617741125E-011
   140.00000000000000        4.1326552377615033E-011
   141.00000000000000        4.1221310951867674E-011
   142.00000000000000        4.1117107170207138E-011
   143.00000000000000        4.1013926145278617E-011
   144.00000000000000        4.0911753266234990E-011
   145.00000000000000        4.0810574192473730E-011
   146.00000000000000        4.0710374847536691E-011
   147.00000000000000        4.0611141413168123E-011
   148.00000000000000        4.0512860323525751E-011
   149.00000000000000        4.0415518259541855E-011
   150.00000000000000        4.0319102143428648E-011
   151.00000000000000        4.0223599133325541E-011
   152.00000000000000        4.0128996618083322E-011
   153.00000000000000        4.0035282212181807E-011
   154.00000000000000        3.9942443750776959E-011
   155.00000000000000        3.9850469284874530E-011
   156.00000000000000        3.9759347076626081E-011
   157.00000000000000        3.9669065594744030E-011
   158.00000000000000        3.9579613510033087E-011
   159.00000000000000        3.9490979691033832E-011
   160.00000000000000        3.9403153199776589E-011
   161.00000000000000        3.9316123287640843E-011
   162.00000000000000        3.9229879391319267E-011
   163.00000000000000        3.9144411128881848E-011
   164.00000000000000        3.9059708295938131E-011
   165.00000000000000        3.8975760861894978E-011
   166.00000000000000        3.8892558966306321E-011
   167.00000000000000        3.8810092915313554E-011
   168.00000000000000        3.8728353178173260E-011
   169.00000000000000        3.8647330383870095E-011
   170.00000000000000        3.8567015317812567E-011
   171.00000000000000        3.8487398918609285E-011
   172.00000000000000        3.8408472274923567E-011
   173.00000000000000        3.8330226622404232E-011
   174.00000000000000        3.8252653340690540E-011
   175.00000000000000        3.8175743950489114E-011
   176.00000000000000        3.8099490110721110E-011
   177.00000000000000        3.8023883615737280E-011
   178.00000000000000        3.7948916392599748E-011
   179.00000000000000        3.7874580498428181E-011
   180.00000000000000        3.7800868117808515E-011
   181.00000000000000        3.7727771560263124E-011
   182.00000000000000        3.7655283257780201E-011
   183.00000000000000        3.7583395762401090E-011
   184.00000000000000        3.7512101743863704E-011
   185.00000000000000        3.7441393987301051E-011
   186.00000000000000        3.7371265390992536E-011
   187.00000000000000        3.7301708964167855E-011
   188.00000000000000        3.7232717824860728E-011
   189.00000000000000        3.7164285197812065E-011
   190.00000000000000        3.7096404412421020E-011
   191.00000000000000        3.7029068900742656E-011
   192.00000000000000        3.6962272195530621E-011
   193.00000000000000        3.6896007928324676E-011
   194.00000000000000        3.6830269827580384E-011
   195.00000000000000        3.6765051716841510E-011
   196.00000000000000        3.6700347512952566E-011
   197.00000000000000        3.6636151224311507E-011
   198.00000000000000        3.6572456949160949E-011
   199.00000000000000        3.6509258873917135E-011
   200.00000000000000        3.6446551271535762E-011
   201.00000000000000        3.6384328499913407E-011
   202.00000000000000        3.6322585000323954E-011
   203.00000000000000        3.6261315295889073E-011
   204.00000000000000        3.6200513990081808E-011
   205.00000000000000        3.6140175765262455E-011
   206.00000000000000        3.6080295381245711E-011
   207.00000000000000        3.6020867673899171E-011
   208.00000000000000        3.5961887553771023E-011
   209.00000000000000        3.5903350004747269E-011
   210.00000000000000        3.5845250082737599E-011
   211.00000000000000        3.5787582914388694E-011
   212.00000000000000        3.5730343695824751E-011
   213.00000000000000        3.5673527691414514E-011
   214.00000000000000        3.5617130232563981E-011
   215.00000000000000        3.5561146716534246E-011
   216.00000000000000        3.5505572605284041E-011
   217.00000000000000        3.5450403424336001E-011
   218.00000000000000        3.5395634761666424E-011
   219.00000000000000        3.5341262266618008E-011
   220.00000000000000        3.5287281648834400E-011
   221.00000000000000        3.5233688677217207E-011
   222.00000000000000        3.5180479178903399E-011
   223.00000000000000        3.5127649038264146E-011
   224.00000000000000        3.5075194195923513E-011
   225.00000000000000        3.5023110647797111E-011
   226.00000000000000        3.4971394444149880E-011
   227.00000000000000        3.4920041688672966E-011
   228.00000000000000        3.4869048537578855E-011
   229.00000000000000        3.4818411198714538E-011
   230.00000000000000        3.4768125930692434E-011
   231.00000000000000        3.4718189042038242E-011
   232.00000000000000        3.4668596890355762E-011
   233.00000000000000        3.4619345881508235E-011
   234.00000000000000        3.4570432468815385E-011
   235.00000000000000        3.4521853152266681E-011
   236.00000000000000        3.4473604477749366E-011
   237.00000000000000        3.4425683036291936E-011
   238.00000000000000        3.4378085463322093E-011
   239.00000000000000        3.4330808437939001E-011
   240.00000000000000        3.4283848682199705E-011
   241.00000000000000        3.4237202960419153E-011
   242.00000000000000        3.4190868078483779E-011
   243.00000000000000        3.4144840883177923E-011
   244.00000000000000        3.4099118261523573E-011
   245.00000000000000        3.4053697140132141E-011
   246.00000000000000        3.4008574484568818E-011
   247.00000000000000        3.3963747298729147E-011
   248.00000000000000        3.3919212624226784E-011
   249.00000000000000        3.3874967539793478E-011
   250.00000000000000        3.3831009160689801E-011
   251.00000000000000        3.3787334638127068E-011
   252.00000000000000        3.3743941158700305E-011
   253.00000000000000        3.3700825943831337E-011
   254.00000000000000        3.3657986249222575E-011
   255.00000000000000        3.3615419364320981E-011
   256.00000000000000        3.3573122611791518E-011
   257.00000000000000        3.3531093347001004E-011
   258.00000000000000        3.3489328957510710E-011
   259.00000000000000        3.3447826862578912E-011
   260.00000000000000        3.3406584512672330E-011
   261.00000000000000        3.3365599388986358E-011
   262.00000000000000        3.3324869002974406E-011
   263.00000000000000        3.3284390895885441E-011
   264.00000000000000        3.3244162638310138E-011
   265.00000000000000        3.3204181829735414E-011
   266.00000000000000        3.3164446098106606E-011
   267.00000000000000        3.3124953099397952E-011
   268.00000000000000        3.3085700517190566E-011
   269.00000000000000        3.3046686062258180E-011
   270.00000000000000        3.3007907472160269E-011
   271.00000000000000        3.2969362510842238E-011
   272.00000000000000        3.2931048968243167E-011
   273.00000000000000        3.2892964659910160E-011
   274.00000000000000        3.2855107426619877E-011
   275.00000000000000        3.2817475134006580E-011
   276.00000000000000        3.2780065672196700E-011
   277.00000000000000        3.2742876955450173E-011
   278.00000000000000        3.2705906921807895E-011
   279.00000000000000        3.2669153532745309E-011
   280.00000000000000        3.2632614772832363E-011
   281.00000000000000        3.2596288649399148E-011
   282.00000000000000        3.2560173192207375E-011
   283.00000000000000        3.2524266453128094E-011
   284.00000000000000        3.2488566505824229E-011
   285.00000000000000        3.2453071445439407E-011
   286.00000000000000        3.2417779388291588E-011
   287.00000000000000        3.2382688471572465E-011
   288.00000000000000        3.2347796853051705E-011
   289.00000000000000        3.2313102710786526E-011
   290.00000000000000        3.2278604242836239E-011
   291.00000000000000        3.2244299666981535E-011
   292.00000000000000        3.2210187220448773E-011
   293.00000000000000        3.2176265159639003E-011
   294.00000000000000        3.2142531759861409E-011
   295.00000000000000        3.2108985315071436E-011
   296.00000000000000        3.2075624137613471E-011
   297.00000000000000        3.2042446557967700E-011
   298.00000000000000        3.2009450924501301E-011
   299.00000000000000        3.1976635603224006E-011
   300.00000000000000        3.1943998977547517E-011
   301.00000000000000        3.1911539448049228E-011
   302.00000000000000        3.1879255432239695E-011
   303.00000000000000        3.1847145364334291E-011
   304.00000000000000        3.1815207695028240E-011
   305.00000000000000        3.1783440891276015E-011
   306.00000000000000        3.1751843436073739E-011
   307.00000000000000        3.1720413828245757E-011
   308.00000000000000        3.1689150582234432E-011
   309.00000000000000        3.1658052227893477E-011
   310.00000000000000        3.1627117310284839E-011
   311.00000000000000        3.1596344389478788E-011
   312.00000000000000        3.1565732040357294E-011
   313.00000000000000        3.1535278852420752E-011
   314.00000000000000        3.1504983429597726E-011
   315.00000000000000        3.1474844390057826E-011
   316.00000000000000        3.1444860366027845E-011
   317.00000000000000        3.1415030003610475E-011
   318.00000000000000        3.1385351962606428E-011
   319.00000000000000        3.1355824916339046E-011
   320.00000000000000        3.1326447551482097E-011
   321.00000000000000        3.1297218567889871E-011
   322.00000000000000        3.1268136678430632E-011
   323.00000000000000        3.1239200608822170E-011
   324.00000000000000        3.1210409097470276E-011
   325.00000000000000        3.1181760895309829E-011
   326.00000000000000        3.1153254765648115E-011
   327.00000000000000        3.1124889484011135E-011
   328.00000000000000        3.1096663837991722E-011
   329.00000000000000        3.1068576627100752E-011
   330.00000000000000        3.1040626662620018E-011
   331.00000000000000        3.1012812767457939E-011
   332.00000000000000        3.0985133776007203E-011
   333.00000000000000        3.0957588534004952E-011
   334.00000000000000        3.0930175898394731E-011
   335.00000000000000        3.0902894737191092E-011
   336.00000000000000        3.0875743929345741E-011
   337.00000000000000        3.0848722364616239E-011
   338.00000000000000        3.0821828943436575E-011
   339.00000000000000        3.0795062576789505E-011
   340.00000000000000        3.0768422186081207E-011
   341.00000000000000        3.0741906703017711E-011
   342.00000000000000        3.0715515069482959E-011
   343.00000000000000        3.0689246237419386E-011
   344.00000000000000        3.0663099168709444E-011
   345.00000000000000        3.0637072835059753E-011
   346.00000000000000        3.0611166217886345E-011
   347.00000000000000        3.0585378308202122E-011
   348.00000000000000        3.0559708106505684E-011
   349.00000000000000        3.0534154622671939E-011
   350.00000000000000        3.0508716875844438E-011
   351.00000000000000        3.0483393894329198E-011
   352.00000000000000        3.0458184715489945E-011
   353.00000000000000        3.0433088385645525E-011
   354.00000000000000        3.0408103959967883E-011
   355.00000000000000        3.0383230502382451E-011
   356.00000000000000        3.0358467085469483E-011
   357.00000000000000        3.0333812790366859E-011
   358.00000000000000        3.0309266706674569E-011
   359.00000000000000        3.0284827932360394E-011
   360.00000000000000        3.0260495573666940E-011
   361.00000000000000        3.0236268745020033E-011
   362.00000000000000        3.0212146568938615E-011
   363.00000000000000        3.0188128175945652E-011
   364.00000000000000        3.0164212704480515E-011
   365.00000000000000        3.0140399300812569E-011
   366.00000000000000        3.0116687118955935E-011
   367.00000000000000        3.0093075320585505E-011
   368.00000000000000        3.0069563074954175E-011
   369.00000000000000        3.0046149558811223E-011
   370.00000000000000        3.0022833956321798E-011
   371.00000000000000        2.9999615458987527E-011
   372.00000000000000        2.9976493265568385E-011
   373.00000000000000        2.9953466582005405E-011
   374.00000000000000        2.9930534621344658E-011
   375.00000000000000        2.9907696603662276E-011
   376.00000000000000        2.9884951755990263E-011
   377.00000000000000        2.9862299312243785E-011
   378.00000000000000        2.9839738513148913E-011
   379.00000000000000        2.9817268606171763E-011
   380.00000000000000        2.9794888845448443E-011
   381.00000000000000        2.9772598491716014E-011
   382.00000000000000        2.9750396812244164E-011
   383.00000000000000        2.9728283080768139E-011
   384.00000000000000        2.9706256577422329E-011
   385.00000000000000        2.9684316588674855E-011
   386.00000000000000        2.9662462407262915E-011
   387.00000000000000        2.9640693332129152E-011
   388.00000000000000        2.9619008668358710E-011
   389.00000000000000        2.9597407727117190E-011
   390.00000000000000        2.9575889825589474E-011
   391.00000000000000        2.9554454286919173E-011
   392.00000000000000        2.9533100440149143E-011
   393.00000000000000        2.9511827620162390E-011
   394.00000000000000        2.9490635167624162E-011
   395.00000000000000        2.9469522428924482E-011
   396.00000000000000        2.9448488756121525E-011
   397.00000000000000        2.9427533506885778E-011
   398.00000000000000        2.9406656044444777E-011
   399.00000000000000        2.9385855737528651E-011
   400.00000000000000        2.9365131960316358E-011
   401.00000000000000        2.9344484092382500E-011
   402.00000000000000        2.9323911518644917E-011
   403.00000000000000        2.9303413629312888E-011
   404.00000000000000        2.9282989819836013E-011
   405.00000000000000        2.9262639490853599E-011
   406.00000000000000        2.9242362048144872E-011
   407.00000000000000        2.9222156902579684E-011
   408.00000000000000        2.9202023470069880E-011
   409.00000000000000        2.9181961171521035E-011
   410.00000000000000        2.9161969432785296E-011
   411.00000000000000        2.9142047684614200E-011
   412.00000000000000        2.9122195362612470E-011
   413.00000000000000        2.9102411907192204E-011
   414.00000000000000        2.9082696763527659E-011
   415.00000000000000        2.9063049381510481E-011
   416.00000000000000        2.9043469215705733E-011
   417.00000000000000        2.9023955725308036E-011
   418.00000000000000        2.9004508374098650E-011
   419.00000000000000        2.8985126630402758E-011
   420.00000000000000        2.8965809967047386E-011
   421.00000000000000        2.8946557861319843E-011
   422.00000000000000        2.8927369794926498E-011
   423.00000000000000        2.8908245253952208E-011
   424.00000000000000        2.8889183728820149E-011
   425.00000000000000        2.8870184714252018E-011
   426.00000000000000        2.8851247709228866E-011
   427.00000000000000        2.8832372216952199E-011
   428.00000000000000        2.8813557744805722E-011
   429.00000000000000        2.8794803804317300E-011
   430.00000000000000        2.8776109911121566E-011
   431.00000000000000        2.8757475584922710E-011
   432.00000000000000        2.8738900349457912E-011
   433.00000000000000        2.8720383732461085E-011
   434.00000000000000        2.8701925265626960E-011
   435.00000000000000        2.8683524484575731E-011
   436.00000000000000        2.8665180928817945E-011
   437.00000000000000        2.8646894141719801E-011
   438.00000000000000        2.8628663670468922E-011
   439.00000000000000        2.8610489066040358E-011
   440.00000000000000        2.8592369883163174E-011
   441.00000000000000        2.8574305680287157E-011
   442.00000000000000        2.8556296019549968E-011
   443.00000000000000        2.8538340466744801E-011
   444.00000000000000        2.8520438591288173E-011
   445.00000000000000        2.8502589966188186E-011
   446.00000000000000        2.8484794168013010E-011
   447.00000000000000        2.8467050776859910E-011
   448.00000000000000        2.8449359376324376E-011
   449.00000000000000        2.8431719553469694E-011
   450.00000000000000        2.8414130898796868E-011
   451.00000000000000        2.8396593006214758E-011
   452.00000000000000        2.8379105473010545E-011
   453.00000000000000        2.8361667899820627E-011
   454.00000000000000        2.8344279890601640E-011
   455.00000000000000        2.8326941052601959E-011
   456.00000000000000        2.8309650996333295E-011
   457.00000000000000        2.8292409335542731E-011
   458.00000000000000        2.8275215687185026E-011
   459.00000000000000        2.8258069671395127E-011
   460.00000000000000        2.8240970911461087E-011
   461.00000000000000        2.8223919033797027E-011
   462.00000000000000        2.8206913667916667E-011
   463.00000000000000        2.8189954446406953E-011
   464.00000000000000        2.8173041004901878E-011
   465.00000000000000        2.8156172982056737E-011
   466.00000000000000        2.8139350019522579E-011
   467.00000000000000        2.8122571761920822E-011
   468.00000000000000        2.8105837856818237E-011
   469.00000000000000        2.8089147954702074E-011
   470.00000000000000        2.8072501708955613E-011
   471.00000000000000        2.8055898775833685E-011
   472.00000000000000        2.8039338814438629E-011
   473.00000000000000        2.8022821486696523E-011
   474.00000000000000        2.8006346457333355E-011
   475.00000000000000        2.7989913393851777E-011
   476.00000000000000        2.7973521966507937E-011
   477.00000000000000        2.7957171848288412E-011
   478.00000000000000        2.7940862714887567E-011
   479.00000000000000        2.7924594244684980E-011
   480.00000000000000        2.7908366118723150E-011
   481.00000000000000        2.7892178020685477E-011
   482.00000000000000        2.7876029636874200E-011
   483.00000000000000        2.7859920656188981E-011
   484.00000000000000        2.7843850770105160E-011
   485.00000000000000        2.7827819672652702E-011
   486.00000000000000        2.7811827060394938E-011
   487.00000000000000        2.7795872632407863E-011
   488.00000000000000        2.7779956090259290E-011
   489.00000000000000        2.7764077137988510E-011
   490.00000000000000        2.7748235482085853E-011
   491.00000000000000        2.7732430831472657E-011
   492.00000000000000        2.7716662897481301E-011
   493.00000000000000        2.7700931393835485E-011
   494.00000000000000        2.7685236036630614E-011
   495.00000000000000        2.7669576544314444E-011
   496.00000000000000        2.7653952637667895E-011
   497.00000000000000        2.7638364039785914E-011
   498.00000000000000        2.7622810476058722E-011
   499.00000000000000        2.7607291674153035E-011
   500.00000000000000        2.7591807363993573E-011
