# Supplementary material for: Dynamics of HeHHe+ Rotational State Changes Induced by Collision with He: A Possible New Path in Early Universe Chemistry
Source: J Phys Chem A. 2021 Apr 26;125(17):3748–59. doi: 10.1021/acs.jpca.1c01820 (PMC8154607; doi:10.1021/acs.jpca.1c01820)
Supplement: Supplementary file 1 — jp1c01820_si_001.zip [file jp1c01820_si_001.zip › Supporting Information/S2-rot.inelastic rate coefficients/14to00.rate]

   5.0000000000000000        1.4383943048831924E-011
   6.0000000000000000        1.2999248159567844E-011
   7.0000000000000000        1.1970373386820118E-011
   8.0000000000000000        1.1211177994049709E-011
   9.0000000000000000        1.0640559902683566E-011
   10.000000000000000        1.0198500072135241E-011
   11.000000000000000        9.8442256255785295E-012
   12.000000000000000        9.5509641064481761E-012
   13.000000000000000        9.3012962985494950E-012
   14.000000000000000        9.0838232296585344E-012
   15.000000000000000        8.8909649745528604E-012
   16.000000000000000        8.7175610910621237E-012
   17.000000000000000        8.5599957118037686E-012
   18.000000000000000        8.4156533459860333E-012
   19.000000000000000        8.2825794321164882E-012
   20.000000000000000        8.1592667849610462E-012
   21.000000000000000        8.0445194608226956E-012
   22.000000000000000        7.9373644753634588E-012
   23.000000000000000        7.8369933666728689E-012
   24.000000000000000        7.7427226021983910E-012
   25.000000000000000        7.6539660649013947E-012
   26.000000000000000        7.5702154208199399E-012
   27.000000000000000        7.4910257328531362E-012
   28.000000000000000        7.4160046437551105E-012
   29.000000000000000        7.3448040442708242E-012
   30.000000000000000        7.2771135133094240E-012
   31.000000000000000        7.2126550520690288E-012
   32.000000000000000        7.1511787850307826E-012
   33.000000000000000        7.0924593992801577E-012
   34.000000000000000        7.0362931590068764E-012
   35.000000000000000        6.9824953762151404E-012
   36.000000000000000        6.9308982490881550E-012
   37.000000000000000        6.8813490007923677E-012
   38.000000000000000        6.8337082667744301E-012
   39.000000000000000        6.7878486897370228E-012
   40.000000000000000        6.7436536897485390E-012
   41.000000000000000        6.7010163831910877E-012
   42.000000000000000        6.6598386290528175E-012
   43.000000000000000        6.6200301848146726E-012
   44.000000000000000        6.5815079571417226E-012
   45.000000000000000        6.5441953349583467E-012
   46.000000000000000        6.5080215944034249E-012
   47.000000000000000        6.4729213667282288E-012
   48.000000000000000        6.4388341614912835E-012
   49.000000000000000        6.4057039384771813E-012
   50.000000000000000        6.3734787226643131E-012
   51.000000000000000        6.3421102573220728E-012
   52.000000000000000        6.3115536909581144E-012
   53.000000000000000        6.2817672943807390E-012
   54.000000000000000        6.2527122046069529E-012
   55.000000000000000        6.2243521927464426E-012
   56.000000000000000        6.1966534533360047E-012
   57.000000000000000        6.1695844128969063E-012
   58.000000000000000        6.1431155557458030E-012
   59.000000000000000        6.1172192653150088E-012
   60.000000000000000        6.0918696794336762E-012
   61.000000000000000        6.0670425581935530E-012
   62.000000000000000        6.0427151631729744E-012
   63.000000000000000        6.0188661469255736E-012
   64.000000000000000        5.9954754517562232E-012
   65.000000000000000        5.9725242169099293E-012
   66.000000000000000        5.9499946933900915E-012
   67.000000000000000        5.9278701657031297E-012
   68.000000000000000        5.9061348798981205E-012
   69.000000000000000        5.8847739773331894E-012
   70.000000000000000        5.8637734336574227E-012
   71.000000000000000        5.8431200025470206E-012
   72.000000000000000        5.8228011637795572E-012
   73.000000000000000        5.8028050752705050E-012
   74.000000000000000        5.7831205287318730E-012
   75.000000000000000        5.7637369086452354E-012
   76.000000000000000        5.7446441542702545E-012
   77.000000000000000        5.7258327244356980E-012
   78.000000000000000        5.7072935648834434E-012
   79.000000000000000        5.6890180779566533E-012
   80.000000000000000        5.6709980944425193E-012
   81.000000000000000        5.6532258473967574E-012
   82.000000000000000        5.6356939477926783E-012
   83.000000000000000        5.6183953618511613E-012
   84.000000000000000        5.6013233899208868E-012
   85.000000000000000        5.5844716467890792E-012
   86.000000000000000        5.5678340433136721E-012
   87.000000000000000        5.5514047692767837E-012
   88.000000000000000        5.5351782773682089E-012
   89.000000000000000        5.5191492682148975E-012
   90.000000000000000        5.5033126763797226E-012
   91.000000000000000        5.4876636572588651E-012
   92.000000000000000        5.4721975748131867E-012
   93.000000000000000        5.4569099900738492E-012
   94.000000000000000        5.4417966503676480E-012
   95.000000000000000        5.4268534792113878E-012
   96.000000000000000        5.4120765668290862E-012
   97.000000000000000        5.3974621612489745E-012
   98.000000000000000        5.3830066599408997E-012
   99.000000000000000        5.3687066019575751E-012
   100.00000000000000        5.3545586605459682E-012
   101.00000000000000        5.3405596361975668E-012
   102.00000000000000        5.3267064501087488E-012
   103.00000000000000        5.3129961380244053E-012
   104.00000000000000        5.2994258444400572E-012
   105.00000000000000        5.2859928171394672E-012
   106.00000000000000        5.2726944020463596E-012
   107.00000000000000        5.2595280383704000E-012
   108.00000000000000        5.2464912540290410E-012
   109.00000000000000        5.2335816613279749E-012
   110.00000000000000        5.2207969528842378E-012
   111.00000000000000        5.2081348977771621E-012
   112.00000000000000        5.1955933379131395E-012
   113.00000000000000        5.1831701845913762E-012
   114.00000000000000        5.1708634152584531E-012
   115.00000000000000        5.1586710704404392E-012
   116.00000000000000        5.1465912508420461E-012
   117.00000000000000        5.1346221146028157E-012
   118.00000000000000        5.1227618747012890E-012
   119.00000000000000        5.1110087964983108E-012
   120.00000000000000        5.0993611954115614E-012
   121.00000000000000        5.0878174347135421E-012
   122.00000000000000        5.0763759234460632E-012
   123.00000000000000        5.0650351144443926E-012
   124.00000000000000        5.0537935024649881E-012
   125.00000000000000        5.0426496224106968E-012
   126.00000000000000        5.0316020476481277E-012
   127.00000000000000        5.0206493884118209E-012
   128.00000000000000        5.0097902902904522E-012
   129.00000000000000        4.9990234327904167E-012
   130.00000000000000        4.9883475279724893E-012
   131.00000000000000        4.9777613191575009E-012
   132.00000000000000        4.9672635796972142E-012
   133.00000000000000        4.9568531118067568E-012
   134.00000000000000        4.9465287454553025E-012
   135.00000000000000        4.9362893373117084E-012
   136.00000000000000        4.9261337697421277E-012
   137.00000000000000        4.9160609498568413E-012
   138.00000000000000        4.9060698086034848E-012
   139.00000000000000        4.8961592999042652E-012
   140.00000000000000        4.8863283998347591E-012
   141.00000000000000        4.8765761058420127E-012
   142.00000000000000        4.8669014359998589E-012
   143.00000000000000        4.8573034282994626E-012
   144.00000000000000        4.8477811399731662E-012
   145.00000000000000        4.8383336468498835E-012
   146.00000000000000        4.8289600427403965E-012
   147.00000000000000        4.8196594388508782E-012
   148.00000000000000        4.8104309632232268E-012
   149.00000000000000        4.8012737602007719E-012
   150.00000000000000        4.7921869899179942E-012
   151.00000000000000        4.7831698278129945E-012
   152.00000000000000        4.7742214641616171E-012
   153.00000000000000        4.7653411036319140E-012
   154.00000000000000        4.7565279648580990E-012
   155.00000000000000        4.7477812800327948E-012
   156.00000000000000        4.7391002945167963E-012
   157.00000000000000        4.7304842664652768E-012
   158.00000000000000        4.7219324664697565E-012
   159.00000000000000        4.7134441772149039E-012
   160.00000000000000        4.7050186931494753E-012
   161.00000000000000        4.6966553201706874E-012
   162.00000000000000        4.6883533753212723E-012
   163.00000000000000        4.6801121864986486E-012
   164.00000000000000        4.6719310921755848E-012
   165.00000000000000        4.6638094411317500E-012
   166.00000000000000        4.6557465921956611E-012
   167.00000000000000        4.6477419139964477E-012
   168.00000000000000        4.6397947847250404E-012
   169.00000000000000        4.6319045919042326E-012
   170.00000000000000        4.6240707321672406E-012
   171.00000000000000        4.6162926110443239E-012
   172.00000000000000        4.6085696427571102E-012
   173.00000000000000        4.6009012500202229E-012
   174.00000000000000        4.5932868638498690E-012
   175.00000000000000        4.5857259233790727E-012
   176.00000000000000        4.5782178756792670E-012
   177.00000000000000        4.5707621755878627E-012
   178.00000000000000        4.5633582855416268E-012
   179.00000000000000        4.5560056754155367E-012
   180.00000000000000        4.5487038223668502E-012
   181.00000000000000        4.5414522106842269E-012
   182.00000000000000        4.5342503316415985E-012
   183.00000000000000        4.5270976833566255E-012
   184.00000000000000        4.5199937706535146E-012
   185.00000000000000        4.5129381049300171E-012
   186.00000000000000        4.5059302040284113E-012
   187.00000000000000        4.4989695921103565E-012
   188.00000000000000        4.4920557995353488E-012
   189.00000000000000        4.4851883627427344E-012
   190.00000000000000        4.4783668241370723E-012
   191.00000000000000        4.4715907319767159E-012
   192.00000000000000        4.4648596402655130E-012
   193.00000000000000        4.4581731086474240E-012
   194.00000000000000        4.4515307023040935E-012
   195.00000000000000        4.4449319918550256E-012
   196.00000000000000        4.4383765532605258E-012
   197.00000000000000        4.4318639677270818E-012
   198.00000000000000        4.4253938216152147E-012
   199.00000000000000        4.4189657063496993E-012
   200.00000000000000        4.4125792183319801E-012
   201.00000000000000        4.4062339588548438E-012
   202.00000000000000        4.3999295340191068E-012
   203.00000000000000        4.3936655546523781E-012
   204.00000000000000        4.3874416362297623E-012
   205.00000000000000        4.3812573987964368E-012
   206.00000000000000        4.3751124668920295E-012
   207.00000000000000        4.3690064694768118E-012
   208.00000000000000        4.3629390398595366E-012
   209.00000000000000        4.3569098156269206E-012
   210.00000000000000        4.3509184385747303E-012
   211.00000000000000        4.3449645546404221E-012
   212.00000000000000        4.3390478138372317E-012
   213.00000000000000        4.3331678701897535E-012
   214.00000000000000        4.3273243816708468E-012
   215.00000000000000        4.3215170101399825E-012
   216.00000000000000        4.3157454212828465E-012
   217.00000000000000        4.3100092845522297E-012
   218.00000000000000        4.3043082731101779E-012
   219.00000000000000        4.2986420637713103E-012
   220.00000000000000        4.2930103369473435E-012
   221.00000000000000        4.2874127765927199E-012
   222.00000000000000        4.2818490701513563E-012
   223.00000000000000        4.2763189085044659E-012
   224.00000000000000        4.2708219859194308E-012
   225.00000000000000        4.2653579999996534E-012
   226.00000000000000        4.2599266516354666E-012
   227.00000000000000        4.2545276449559466E-012
   228.00000000000000        4.2491606872816983E-012
   229.00000000000000        4.2438254890785344E-012
   230.00000000000000        4.2385217639120819E-012
   231.00000000000000        4.2332492284032160E-012
   232.00000000000000        4.2280076021843721E-012
   233.00000000000000        4.2227966078566687E-012
   234.00000000000000        4.2176159709478745E-012
   235.00000000000000        4.2124654198711045E-012
   236.00000000000000        4.2073446858843442E-012
   237.00000000000000        4.2022535030506827E-012
   238.00000000000000        4.1971916081993155E-012
   239.00000000000000        4.1921587408872520E-012
   240.00000000000000        4.1871546433616989E-012
   241.00000000000000        4.1821790605231839E-012
   242.00000000000000        4.1772317398892924E-012
   243.00000000000000        4.1723124315591147E-012
   244.00000000000000        4.1674208881782733E-012
   245.00000000000000        4.1625568649046421E-012
   246.00000000000000        4.1577201193746272E-012
   247.00000000000000        4.1529104116700755E-012
   248.00000000000000        4.1481275042857655E-012
   249.00000000000000        4.1433711620974718E-012
   250.00000000000000        4.1386411523305778E-012
   251.00000000000000        4.1339372445292787E-012
   252.00000000000000        4.1292592105262837E-012
   253.00000000000000        4.1246068244130527E-012
   254.00000000000000        4.1199798625105719E-012
   255.00000000000000        4.1153781033406330E-012
   256.00000000000000        4.1108013275975690E-012
   257.00000000000000        4.1062493181205349E-012
   258.00000000000000        4.1017218598662140E-012
   259.00000000000000        4.0972187398820361E-012
   260.00000000000000        4.0927397472797928E-012
   261.00000000000000        4.0882846732097807E-012
   262.00000000000000        4.0838533108353060E-012
   263.00000000000000        4.0794454553076676E-012
   264.00000000000000        4.0750609037415511E-012
   265.00000000000000        4.0706994551908161E-012
   266.00000000000000        4.0663609106247276E-012
   267.00000000000000        4.0620450729045411E-012
   268.00000000000000        4.0577517467605147E-012
   269.00000000000000        4.0534807387692746E-012
   270.00000000000000        4.0492318573315707E-012
   271.00000000000000        4.0450049126503948E-012
   272.00000000000000        4.0407997167094581E-012
   273.00000000000000        4.0366160832520261E-012
   274.00000000000000        4.0324538277600828E-012
   275.00000000000000        4.0283127674338603E-012
   276.00000000000000        4.0241927211716809E-012
   277.00000000000000        4.0200935095501242E-012
   278.00000000000000        4.0160149548045312E-012
   279.00000000000000        4.0119568808098149E-012
   280.00000000000000        4.0079191130615672E-012
   281.00000000000000        4.0039014786574687E-012
   282.00000000000000        3.9999038062790191E-012
   283.00000000000000        3.9959259261735330E-012
   284.00000000000000        3.9919676701364242E-012
   285.00000000000000        3.9880288714937737E-012
   286.00000000000000        3.9841093650851661E-012
   287.00000000000000        3.9802089872468216E-012
   288.00000000000000        3.9763275757949263E-012
   289.00000000000000        3.9724649700093042E-012
   290.00000000000000        3.9686210106172774E-012
   291.00000000000000        3.9647955397778168E-012
   292.00000000000000        3.9609884010658872E-012
   293.00000000000000        3.9571994394571087E-012
   294.00000000000000        3.9534285013125700E-012
   295.00000000000000        3.9496754343639236E-012
   296.00000000000000        3.9459400876986907E-012
   297.00000000000000        3.9422223117457981E-012
   298.00000000000000        3.9385219582613084E-012
   299.00000000000000        3.9348388803143894E-012
   300.00000000000000        3.9311729322734764E-012
   301.00000000000000        3.9275239697926485E-012
   302.00000000000000        3.9238918497982063E-012
   303.00000000000000        3.9202764304754396E-012
   304.00000000000000        3.9166775712555909E-012
   305.00000000000000        3.9130951328030120E-012
   306.00000000000000        3.9095289770025150E-012
   307.00000000000000        3.9059789669468867E-012
   308.00000000000000        3.9024449669245969E-012
   309.00000000000000        3.8989268424076888E-012
   310.00000000000000        3.8954244600398103E-012
   311.00000000000000        3.8919376876244680E-012
   312.00000000000000        3.8884663941133908E-012
   313.00000000000000        3.8850104495950976E-012
   314.00000000000000        3.8815697252836069E-012
   315.00000000000000        3.8781440935073110E-012
   316.00000000000000        3.8747334276979949E-012
   317.00000000000000        3.8713376023800137E-012
   318.00000000000000        3.8679564931596356E-012
   319.00000000000000        3.8645899767144742E-012
   320.00000000000000        3.8612379307831515E-012
   321.00000000000000        3.8579002341550117E-012
   322.00000000000000        3.8545767666600416E-012
   323.00000000000000        3.8512674091588827E-012
   324.00000000000000        3.8479720435329967E-012
   325.00000000000000        3.8446905526749621E-012
   326.00000000000000        3.8414228204788832E-012
   327.00000000000000        3.8381687318309464E-012
   328.00000000000000        3.8349281726000876E-012
   329.00000000000000        3.8317010296287679E-012
   330.00000000000000        3.8284871907238984E-012
   331.00000000000000        3.8252865446478573E-012
   332.00000000000000        3.8220989811096306E-012
   333.00000000000000        3.8189243907560690E-012
   334.00000000000000        3.8157626651632492E-012
   335.00000000000000        3.8126136968279352E-012
   336.00000000000000        3.8094773791591648E-012
   337.00000000000000        3.8063536064699413E-012
   338.00000000000000        3.8032422739690009E-012
   339.00000000000000        3.8001432777527079E-012
   340.00000000000000        3.7970565147970410E-012
   341.00000000000000        3.7939818829496736E-012
   342.00000000000000        3.7909192809221557E-012
   343.00000000000000        3.7878686082821755E-012
   344.00000000000000        3.7848297654459387E-012
   345.00000000000000        3.7818026536706146E-012
   346.00000000000000        3.7787871750468778E-012
   347.00000000000000        3.7757832324915585E-012
   348.00000000000000        3.7727907297403279E-012
   349.00000000000000        3.7698095713405354E-012
   350.00000000000000        3.7668396626440679E-012
   351.00000000000000        3.7638809098003313E-012
   352.00000000000000        3.7609332197492918E-012
   353.00000000000000        3.7579965002146052E-012
   354.00000000000000        3.7550706596968199E-012
   355.00000000000000        3.7521556074666487E-012
   356.00000000000000        3.7492512535583387E-012
   357.00000000000000        3.7463575087630908E-012
   358.00000000000000        3.7434742846225602E-012
   359.00000000000000        3.7406014934224267E-012
   360.00000000000000        3.7377390481860447E-012
   361.00000000000000        3.7348868626681457E-012
   362.00000000000000        3.7320448513486193E-012
   363.00000000000000        3.7292129294263728E-012
   364.00000000000000        3.7263910128132090E-012
   365.00000000000000        3.7235790181278352E-012
   366.00000000000000        3.7207768626898889E-012
   367.00000000000000        3.7179844645140326E-012
   368.00000000000000        3.7152017423041212E-012
   369.00000000000000        3.7124286154474329E-012
   370.00000000000000        3.7096650040089404E-012
   371.00000000000000        3.7069108287256607E-012
   372.00000000000000        3.7041660110010442E-012
   373.00000000000000        3.7014304728994429E-012
   374.00000000000000        3.6987041371406073E-012
   375.00000000000000        3.6959869270942615E-012
   376.00000000000000        3.6932787667747259E-012
   377.00000000000000        3.6905795808355839E-012
   378.00000000000000        3.6878892945644075E-012
   379.00000000000000        3.6852078338775497E-012
   380.00000000000000        3.6825351253149468E-012
   381.00000000000000        3.6798710960350264E-012
   382.00000000000000        3.6772156738096215E-012
   383.00000000000000        3.6745687870189370E-012
   384.00000000000000        3.6719303646465978E-012
   385.00000000000000        3.6693003362747079E-012
   386.00000000000000        3.6666786320789671E-012
   387.00000000000000        3.6640651828238501E-012
   388.00000000000000        3.6614599198577933E-012
   389.00000000000000        3.6588627751084742E-012
   390.00000000000000        3.6562736810780967E-012
   391.00000000000000        3.6536925708387320E-012
   392.00000000000000        3.6511193780277177E-012
   393.00000000000000        3.6485540368430693E-012
   394.00000000000000        3.6459964820389508E-012
   395.00000000000000        3.6434466489211988E-012
   396.00000000000000        3.6409044733428552E-012
   397.00000000000000        3.6383698916997732E-012
   398.00000000000000        3.6358428409262346E-012
   399.00000000000000        3.6333232584906200E-012
   400.00000000000000        3.6308110823911328E-012
   401.00000000000000        3.6283062511515139E-012
   402.00000000000000        3.6258087038168540E-012
   403.00000000000000        3.6233183799493966E-012
   404.00000000000000        3.6208352196243937E-012
   405.00000000000000        3.6183591634260015E-012
   406.00000000000000        3.6158901524432100E-012
   407.00000000000000        3.6134281282658024E-012
   408.00000000000000        3.6109730329803433E-012
   409.00000000000000        3.6085248091662311E-012
   410.00000000000000        3.6060833998917394E-012
   411.00000000000000        3.6036487487101338E-012
   412.00000000000000        3.6012207996557858E-012
   413.00000000000000        3.5987994972403519E-012
   414.00000000000000        3.5963847864489640E-012
   415.00000000000000        3.5939766127364538E-012
   416.00000000000000        3.5915749220236182E-012
   417.00000000000000        3.5891796606935002E-012
   418.00000000000000        3.5867907755877215E-012
   419.00000000000000        3.5844082140028291E-012
   420.00000000000000        3.5820319236866684E-012
   421.00000000000000        3.5796618528348073E-012
   422.00000000000000        3.5772979500869704E-012
   423.00000000000000        3.5749401645235073E-012
   424.00000000000000        3.5725884456618910E-012
   425.00000000000000        3.5702427434532487E-012
   426.00000000000000        3.5679030082789110E-012
   427.00000000000000        3.5655691909469905E-012
   428.00000000000000        3.5632412426890106E-012
   429.00000000000000        3.5609191151565128E-012
   430.00000000000000        3.5586027604177503E-012
   431.00000000000000        3.5562921309543538E-012
   432.00000000000000        3.5539871796580663E-012
   433.00000000000000        3.5516878598274717E-012
   434.00000000000000        3.5493941251647766E-012
   435.00000000000000        3.5471059297725909E-012
   436.00000000000000        3.5448232281507617E-012
   437.00000000000000        3.5425459751932046E-012
   438.00000000000000        3.5402741261847781E-012
   439.00000000000000        3.5380076367981753E-012
   440.00000000000000        3.5357464630908502E-012
   441.00000000000000        3.5334905615019501E-012
   442.00000000000000        3.5312398888492771E-012
   443.00000000000000        3.5289944023262944E-012
   444.00000000000000        3.5267540594991228E-012
   445.00000000000000        3.5245188183035805E-012
   446.00000000000000        3.5222886370422556E-012
   447.00000000000000        3.5200634743815583E-012
   448.00000000000000        3.5178432893488538E-012
   449.00000000000000        3.5156280413295761E-012
   450.00000000000000        3.5134176900643686E-012
   451.00000000000000        3.5112121956462718E-012
   452.00000000000000        3.5090115185178992E-012
   453.00000000000000        3.5068156194686571E-012
   454.00000000000000        3.5046244596319780E-012
   455.00000000000000        3.5024380004825834E-012
   456.00000000000000        3.5002562038337460E-012
   457.00000000000000        3.4980790318345930E-012
   458.00000000000000        3.4959064469674300E-012
   459.00000000000000        3.4937384120450752E-012
   460.00000000000000        3.4915748902082110E-012
   461.00000000000000        3.4894158449227714E-012
   462.00000000000000        3.4872612399773346E-012
   463.00000000000000        3.4851110394805475E-012
   464.00000000000000        3.4829652078585491E-012
   465.00000000000000        3.4808237098524447E-012
   466.00000000000000        3.4786865105157718E-012
   467.00000000000000        3.4765535752119887E-012
   468.00000000000000        3.4744248696120040E-012
   469.00000000000000        3.4723003596916950E-012
   470.00000000000000        3.4701800117294704E-012
   471.00000000000000        3.4680637923038262E-012
   472.00000000000000        3.4659516682909468E-012
   473.00000000000000        3.4638436068622988E-012
   474.00000000000000        3.4617395754822640E-012
   475.00000000000000        3.4596395419057729E-012
   476.00000000000000        3.4575434741759752E-012
   477.00000000000000        3.4554513406219046E-012
   478.00000000000000        3.4533631098561715E-012
   479.00000000000000        3.4512787507726908E-012
   480.00000000000000        3.4491982325443946E-012
   481.00000000000000        3.4471215246209841E-012
   482.00000000000000        3.4450485967266885E-012
   483.00000000000000        3.4429794188580491E-012
   484.00000000000000        3.4409139612817055E-012
   485.00000000000000        3.4388521945322244E-012
   486.00000000000000        3.4367940894099114E-012
   487.00000000000000        3.4347396169786593E-012
   488.00000000000000        3.4326887485638186E-012
   489.00000000000000        3.4306414557500604E-012
   490.00000000000000        3.4285977103792806E-012
   491.00000000000000        3.4265574845485009E-012
   492.00000000000000        3.4245207506077977E-012
   493.00000000000000        3.4224874811582365E-012
   494.00000000000000        3.4204576490498284E-012
   495.00000000000000        3.4184312273795049E-012
   496.00000000000000        3.4164081894890957E-012
   497.00000000000000        3.4143885089633331E-012
   498.00000000000000        3.4123721596278726E-012
   499.00000000000000        3.4103591155473095E-012
   500.00000000000000        3.4083493510232355E-012
