# Supplementary material for: Dynamics of HeHHe+ Rotational State Changes Induced by Collision with He: A Possible New Path in Early Universe Chemistry
Source: J Phys Chem A. 2021 Apr 26;125(17):3748–59. doi: 10.1021/acs.jpca.1c01820 (PMC8154607; doi:10.1021/acs.jpca.1c01820)
Supplement: Supplementary file 1 — jp1c01820_si_001.zip [file jp1c01820_si_001.zip › Supporting Information/S2-rot.inelastic rate coefficients/00to04.rate]

   5.0000000000000000        6.5002911813231885E-016
   6.0000000000000000        6.1041895579108277E-015
   7.0000000000000000        3.0103308606563534E-014
   8.0000000000000000        9.9289696316609466E-014
   9.0000000000000000        2.5053430154559011E-013
   10.000000000000000        5.2423658567110028E-013
   11.000000000000000        9.5755277535382356E-013
   12.000000000000000        1.5798341095916395E-012
   13.000000000000000        2.4106387321518839E-012
   14.000000000000000        3.4597105573533230E-012
   15.000000000000000        4.7281212771954349E-012
   16.000000000000000        6.2099236764077531E-012
   17.000000000000000        7.8938928741884377E-012
   18.000000000000000        9.7651241667592175E-012
   19.000000000000000        1.1806386481651819E-011
   20.000000000000000        1.3999207644908580E-011
   21.000000000000000        1.6324707913073798E-011
   22.000000000000000        1.8764215713593100E-011
   23.000000000000000        2.1299704262175668E-011
   24.000000000000000        2.3914085975273983E-011
   25.000000000000000        2.6591397033976163E-011
   26.000000000000000        2.9316899071066604E-011
   27.000000000000000        3.2077119738211707E-011
   28.000000000000000        3.4859849296953775E-011
   29.000000000000000        3.7654106498992322E-011
   30.000000000000000        4.0450083864183118E-011
   31.000000000000000        4.3239079950435677E-011
   32.000000000000000        4.6013424239077237E-011
   33.000000000000000        4.8766398733803339E-011
   34.000000000000000        5.1492159202671936E-011
   35.000000000000000        5.4185658105640506E-011
   36.000000000000000        5.6842570583138355E-011
   37.000000000000000        5.9459224384414042E-011
   38.000000000000000        6.2032534248493257E-011
   39.000000000000000        6.4559940984577740E-011
   40.000000000000000        6.7039355308542043E-011
   41.000000000000000        6.9469106359188028E-011
   42.000000000000000        7.1847894727753983E-011
   43.000000000000000        7.4174749775847266E-011
   44.000000000000000        7.6448990982071220E-011
   45.000000000000000        7.8670193039776543E-011
   46.000000000000000        8.0838154422747786E-011
   47.000000000000000        8.2952869138604416E-011
   48.000000000000000        8.5014501398530158E-011
   49.000000000000000        8.7023362944616610E-011
   50.000000000000000        8.8979892791129550E-011
   51.000000000000000        9.0884639152287372E-011
   52.000000000000000        9.2738243345904025E-011
   53.000000000000000        9.4541425478925418E-011
   54.000000000000000        9.6294971737125192E-011
   55.000000000000000        9.7999723116736057E-011
   56.000000000000000        9.9656565450463339E-011
   57.000000000000000        1.0126642059401347E-010
   58.000000000000000        1.0283023865200387E-010
   59.000000000000000        1.0434899113382854E-010
   60.000000000000000        1.0582366494081979E-010
   61.000000000000000        1.0725525709586253E-010
   62.000000000000000        1.0864477013556880E-010
   63.000000000000000        1.0999320809323652E-010
   64.000000000000000        1.1130157300817071E-010
   65.000000000000000        1.1257086190359436E-010
   66.000000000000000        1.1380206418136805E-010
   67.000000000000000        1.1499615938714757E-010
   68.000000000000000        1.1615411530446551E-010
   69.000000000000000        1.1727688634059493E-010
   70.000000000000000        1.1836541217098536E-010
   71.000000000000000        1.1942061661257437E-010
   72.000000000000000        1.2044340669944952E-010
   73.000000000000000        1.2143467193716650E-010
   74.000000000000000        1.2239528371455972E-010
   75.000000000000000        1.2332609485417427E-010
   76.000000000000000        1.2422793928446496E-010
   77.000000000000000        1.2510163181874617E-010
   78.000000000000000        1.2594796802750438E-010
   79.000000000000000        1.2676772419213997E-010
   80.000000000000000        1.2756165732952021E-010
   81.000000000000000        1.2833050527788630E-010
   82.000000000000000        1.2907498683570962E-010
   83.000000000000000        1.2979580194601737E-010
   84.000000000000000        1.3049363191955729E-010
   85.000000000000000        1.3116913969090206E-010
   86.000000000000000        1.3182297010227591E-010
   87.000000000000000        1.3245575021047144E-010
   88.000000000000000        1.3306808961276941E-010
   89.000000000000000        1.3366058078823546E-010
   90.000000000000000        1.3423379945121135E-010
   91.000000000000000        1.3478830491417945E-010
   92.000000000000000        1.3532464045753585E-010
   93.000000000000000        1.3584333370409484E-010
   94.000000000000000        1.3634489699642921E-010
   95.000000000000000        1.3682982777538284E-010
   96.000000000000000        1.3729860895831472E-010
   97.000000000000000        1.3775170931581731E-010
   98.000000000000000        1.3818958384582753E-010
   99.000000000000000        1.3861267414419540E-010
   100.00000000000000        1.3902140877091880E-010
   101.00000000000000        1.3941620361135875E-010
   102.00000000000000        1.3979746223187232E-010
   103.00000000000000        1.4016557622937855E-010
   104.00000000000000        1.4052092557446872E-010
   105.00000000000000        1.4086387894773944E-010
   106.00000000000000        1.4119479406909297E-010
   107.00000000000000        1.4151401801981234E-010
   108.00000000000000        1.4182188755725647E-010
   109.00000000000000        1.4211872942208520E-010
   110.00000000000000        1.4240486063794145E-010
   111.00000000000000        1.4268058880356861E-010
   112.00000000000000        1.4294621237735987E-010
   113.00000000000000        1.4320202095437401E-010
   114.00000000000000        1.4344829553585720E-010
   115.00000000000000        1.4368530879135064E-010
   116.00000000000000        1.4391332531346115E-010
   117.00000000000000        1.4413260186540020E-010
   118.00000000000000        1.4434338762139887E-010
   119.00000000000000        1.4454592440012482E-010
   120.00000000000000        1.4474044689122690E-010
   121.00000000000000        1.4492718287514690E-010
   122.00000000000000        1.4510635343633874E-010
   123.00000000000000        1.4527817317004177E-010
   124.00000000000000        1.4544285038275932E-010
   125.00000000000000        1.4560058728659154E-010
   126.00000000000000        1.4575158018757527E-010
   127.00000000000000        1.4589601966818685E-010
   128.00000000000000        1.4603409076416122E-010
   129.00000000000000        1.4616597313577593E-010
   130.00000000000000        1.4629184123376097E-010
   131.00000000000000        1.4641186445997570E-010
   132.00000000000000        1.4652620732300883E-010
   133.00000000000000        1.4663502958884663E-010
   134.00000000000000        1.4673848642675105E-010
   135.00000000000000        1.4683672855049718E-010
   136.00000000000000        1.4692990235510164E-010
   137.00000000000000        1.4701815004918587E-010
   138.00000000000000        1.4710160978310383E-010
   139.00000000000000        1.4718041577296656E-010
   140.00000000000000        1.4725469842069433E-010
   141.00000000000000        1.4732458443021431E-010
   142.00000000000000        1.4739019691993564E-010
   143.00000000000000        1.4745165553160995E-010
   144.00000000000000        1.4750907653570067E-010
   145.00000000000000        1.4756257293337002E-010
   146.00000000000000        1.4761225455519382E-010
   147.00000000000000        1.4765822815670779E-010
   148.00000000000000        1.4770059751089300E-010
   149.00000000000000        1.4773946349769664E-010
   150.00000000000000        1.4777492419068570E-010
   151.00000000000000        1.4780707494092827E-010
   152.00000000000000        1.4783600845819592E-010
   153.00000000000000        1.4786181488956959E-010
   154.00000000000000        1.4788458189553966E-010
   155.00000000000000        1.4790439472368294E-010
   156.00000000000000        1.4792133627999191E-010
   157.00000000000000        1.4793548719794178E-010
   158.00000000000000        1.4794692590536215E-010
   159.00000000000000        1.4795572868919263E-010
   160.00000000000000        1.4796196975818826E-010
   161.00000000000000        1.4796572130364501E-010
   162.00000000000000        1.4796705355821369E-010
   163.00000000000000        1.4796603485285579E-010
   164.00000000000000        1.4796273167201715E-010
   165.00000000000000        1.4795720870706832E-010
   166.00000000000000        1.4794952890807074E-010
   167.00000000000000        1.4793975353392838E-010
   168.00000000000000        1.4792794220097507E-010
   169.00000000000000        1.4791415293004722E-010
   170.00000000000000        1.4789844219210005E-010
   171.00000000000000        1.4788086495240559E-010
   172.00000000000000        1.4786147471338502E-010
   173.00000000000000        1.4784032355612233E-010
   174.00000000000000        1.4781746218059551E-010
   175.00000000000000        1.4779293994467393E-010
   176.00000000000000        1.4776680490192118E-010
   177.00000000000000        1.4773910383824031E-010
   178.00000000000000        1.4770988230740091E-010
   179.00000000000000        1.4767918466548531E-010
   180.00000000000000        1.4764705410428775E-010
   181.00000000000000        1.4761353268370279E-010
   182.00000000000000        1.4757866136313202E-010
   183.00000000000000        1.4754248003194685E-010
   184.00000000000000        1.4750502753903085E-010
   185.00000000000000        1.4746634172143962E-010
   186.00000000000000        1.4742645943219777E-010
   187.00000000000000        1.4738541656727019E-010
   188.00000000000000        1.4734324809172502E-010
   189.00000000000000        1.4729998806512340E-010
   190.00000000000000        1.4725566966615131E-010
   191.00000000000000        1.4721032521652768E-010
   192.00000000000000        1.4716398620420254E-010
   193.00000000000000        1.4711668330587659E-010
   194.00000000000000        1.4706844640885458E-010
   195.00000000000000        1.4701930463226296E-010
   196.00000000000000        1.4696928634764501E-010
   197.00000000000000        1.4691841919895671E-010
   198.00000000000000        1.4686673012197979E-010
   199.00000000000000        1.4681424536317377E-010
   200.00000000000000        1.4676099049798137E-010
   201.00000000000000        1.4670699044860534E-010
   202.00000000000000        1.4665226950127390E-010
   203.00000000000000        1.4659685132301107E-010
   204.00000000000000        1.4654075897792513E-010
   205.00000000000000        1.4648401494303302E-010
   206.00000000000000        1.4642664112363261E-010
   207.00000000000000        1.4636865886823826E-010
   208.00000000000000        1.4631008898309385E-010
   209.00000000000000        1.4625095174627206E-010
   210.00000000000000        1.4619126692138034E-010
   211.00000000000000        1.4613105377087652E-010
   212.00000000000000        1.4607033106901363E-010
   213.00000000000000        1.4600911711441950E-010
   214.00000000000000        1.4594742974232794E-010
   215.00000000000000        1.4588528633646536E-010
   216.00000000000000        1.4582270384060987E-010
   217.00000000000000        1.4575969876982778E-010
   218.00000000000000        1.4569628722139984E-010
   219.00000000000000        1.4563248488544613E-010
   220.00000000000000        1.4556830705525795E-010
   221.00000000000000        1.4550376863734573E-010
   222.00000000000000        1.4543888416121085E-010
   223.00000000000000        1.4537366778885355E-010
   224.00000000000000        1.4530813332401708E-010
   225.00000000000000        1.4524229422118316E-010
   226.00000000000000        1.4517616359432219E-010
   227.00000000000000        1.4510975422540768E-010
   228.00000000000000        1.4504307857269907E-010
   229.00000000000000        1.4497614877880254E-010
   230.00000000000000        1.4490897667851374E-010
   231.00000000000000        1.4484157380645331E-010
   232.00000000000000        1.4477395140449351E-010
   233.00000000000000        1.4470612042899021E-010
   234.00000000000000        1.4463809155782072E-010
   235.00000000000000        1.4456987519723616E-010
   236.00000000000000        1.4450148148852880E-010
   237.00000000000000        1.4443292031452741E-010
   238.00000000000000        1.4436420130591793E-010
   239.00000000000000        1.4429533384739995E-010
   240.00000000000000        1.4422632708368011E-010
   241.00000000000000        1.4415718992530892E-010
   242.00000000000000        1.4408793105436507E-010
   243.00000000000000        1.4401855892999251E-010
   244.00000000000000        1.4394908179379130E-010
   245.00000000000000        1.4387950767507030E-010
   246.00000000000000        1.4380984439596369E-010
   247.00000000000000        1.4374009957641448E-010
   248.00000000000000        1.4367028063902997E-010
   249.00000000000000        1.4360039481381266E-010
   250.00000000000000        1.4353044914277007E-010
   251.00000000000000        1.4346045048440465E-010
   252.00000000000000        1.4339040551809199E-010
   253.00000000000000        1.4332032074834428E-010
   254.00000000000000        1.4325020250896823E-010
   255.00000000000000        1.4318005696711556E-010
   256.00000000000000        1.4310989012723254E-010
   257.00000000000000        1.4303970783490754E-010
   258.00000000000000        1.4296951578062392E-010
   259.00000000000000        1.4289931950341824E-010
   260.00000000000000        1.4282912439444516E-010
   261.00000000000000        1.4275893570045496E-010
   262.00000000000000        1.4268875852718293E-010
   263.00000000000000        1.4261859784265518E-010
   264.00000000000000        1.4254845848041225E-010
   265.00000000000000        1.4247834514265216E-010
   266.00000000000000        1.4240826240329614E-010
   267.00000000000000        1.4233821471097845E-010
   268.00000000000000        1.4226820639196341E-010
   269.00000000000000        1.4219824165298917E-010
   270.00000000000000        1.4212832458404322E-010
   271.00000000000000        1.4205845916106948E-010
   272.00000000000000        1.4198864924860875E-010
   273.00000000000000        1.4191889860237625E-010
   274.00000000000000        1.4184921087177447E-010
   275.00000000000000        1.4177958960234707E-010
   276.00000000000000        1.4171003823817275E-010
   277.00000000000000        1.4164056012420078E-010
   278.00000000000000        1.4157115850853065E-010
   279.00000000000000        1.4150183654463722E-010
   280.00000000000000        1.4143259729354281E-010
   281.00000000000000        1.4136344372593556E-010
   282.00000000000000        1.4129437872423973E-010
   283.00000000000000        1.4122540508463471E-010
   284.00000000000000        1.4115652551902676E-010
   285.00000000000000        1.4108774265697505E-010
   286.00000000000000        1.4101905904756974E-010
   287.00000000000000        1.4095047716126793E-010
   288.00000000000000        1.4088199939168533E-010
   289.00000000000000        1.4081362805734613E-010
   290.00000000000000        1.4074536540339188E-010
   291.00000000000000        1.4067721360324931E-010
   292.00000000000000        1.4060917476026180E-010
   293.00000000000000        1.4054125090927968E-010
   294.00000000000000        1.4047344401821605E-010
   295.00000000000000        1.4040575598956536E-010
   296.00000000000000        1.4033818866188634E-010
   297.00000000000000        1.4027074381125255E-010
   298.00000000000000        1.4020342315266785E-010
   299.00000000000000        1.4013622834144942E-010
   300.00000000000000        1.4006916097458042E-010
   301.00000000000000        1.4000222259202954E-010
   302.00000000000000        1.3993541467804286E-010
   303.00000000000000        1.3986873866240426E-010
   304.00000000000000        1.3980219592166814E-010
   305.00000000000000        1.3973578778036444E-010
   306.00000000000000        1.3966951551217512E-010
   307.00000000000000        1.3960338034108521E-010
   308.00000000000000        1.3953738344250783E-010
   309.00000000000000        1.3947152594438350E-010
   310.00000000000000        1.3940580892825456E-010
   311.00000000000000        1.3934023343031637E-010
   312.00000000000000        1.3927480044244434E-010
   313.00000000000000        1.3920951091319798E-010
   314.00000000000000        1.3914436574880344E-010
   315.00000000000000        1.3907936581411337E-010
   316.00000000000000        1.3901451193354549E-010
   317.00000000000000        1.3894980489200129E-010
   318.00000000000000        1.3888524543576331E-010
   319.00000000000000        1.3882083427337349E-010
   320.00000000000000        1.3875657207649255E-010
   321.00000000000000        1.3869245948073839E-010
   322.00000000000000        1.3862849708650957E-010
   323.00000000000000        1.3856468545978723E-010
   324.00000000000000        1.3850102513292276E-010
   325.00000000000000        1.3843751660540548E-010
   326.00000000000000        1.3837416034461529E-010
   327.00000000000000        1.3831095678655963E-010
   328.00000000000000        1.3824790633659241E-010
   329.00000000000000        1.3818500937011889E-010
   330.00000000000000        1.3812226623328562E-010
   331.00000000000000        1.3805967724365424E-010
   332.00000000000000        1.3799724269086240E-010
   333.00000000000000        1.3793496283726869E-010
   334.00000000000000        1.3787283791858610E-010
   335.00000000000000        1.3781086814449974E-010
   336.00000000000000        1.3774905369927208E-010
   337.00000000000000        1.3768739474233752E-010
   338.00000000000000        1.3762589140887983E-010
   339.00000000000000        1.3756454381040206E-010
   340.00000000000000        1.3750335203528128E-010
   341.00000000000000        1.3744231614931294E-010
   342.00000000000000        1.3738143619624366E-010
   343.00000000000000        1.3732071219829235E-010
   344.00000000000000        1.3726014415666096E-010
   345.00000000000000        1.3719973205203439E-010
   346.00000000000000        1.3713947584506947E-010
   347.00000000000000        1.3707937547687442E-010
   348.00000000000000        1.3701943086947790E-010
   349.00000000000000        1.3695964192628859E-010
   350.00000000000000        1.3690000853254471E-010
   351.00000000000000        1.3684053055575494E-010
   352.00000000000000        1.3678120784612948E-010
   353.00000000000000        1.3672204023700318E-010
   354.00000000000000        1.3666302754524814E-010
   355.00000000000000        1.3660416957168054E-010
   356.00000000000000        1.3654546610145633E-010
   357.00000000000000        1.3648691690446054E-010
   358.00000000000000        1.3642852173568808E-010
   359.00000000000000        1.3637028033561659E-010
   360.00000000000000        1.3631219243057162E-010
   361.00000000000000        1.3625425773308516E-010
   362.00000000000000        1.3619647594224572E-010
   363.00000000000000        1.3613884674404198E-010
   364.00000000000000        1.3608136981169904E-010
   365.00000000000000        1.3602404480600869E-010
   366.00000000000000        1.3596687137565165E-010
   367.00000000000000        1.3590984915751427E-010
   368.00000000000000        1.3585297777699852E-010
   369.00000000000000        1.3579625684832585E-010
   370.00000000000000        1.3573968597483456E-010
   371.00000000000000        1.3568326474927128E-010
   372.00000000000000        1.3562699275407746E-010
   373.00000000000000        1.3557086956166828E-010
   374.00000000000000        1.3551489473470746E-010
   375.00000000000000        1.3545906782637636E-010
   376.00000000000000        1.3540338838063663E-010
   377.00000000000000        1.3534785593248932E-010
   378.00000000000000        1.3529247000822701E-010
   379.00000000000000        1.3523723012568209E-010
   380.00000000000000        1.3518213579446946E-010
   381.00000000000000        1.3512718651622485E-010
   382.00000000000000        1.3507238178483817E-010
   383.00000000000000        1.3501772108668141E-010
   384.00000000000000        1.3496320390083359E-010
   385.00000000000000        1.3490882969930042E-010
   386.00000000000000        1.3485459794722847E-010
   387.00000000000000        1.3480050810311734E-010
   388.00000000000000        1.3474655961902551E-010
   389.00000000000000        1.3469275194077318E-010
   390.00000000000000        1.3463908450814152E-010
   391.00000000000000        1.3458555675506571E-010
   392.00000000000000        1.3453216810982796E-010
   393.00000000000000        1.3447891799524171E-010
   394.00000000000000        1.3442580582883776E-010
   395.00000000000000        1.3437283102304136E-010
   396.00000000000000        1.3431999298534970E-010
   397.00000000000000        1.3426729111850382E-010
   398.00000000000000        1.3421472482065815E-010
   399.00000000000000        1.3416229348554546E-010
   400.00000000000000        1.3410999650264024E-010
   401.00000000000000        1.3405783325731680E-010
   402.00000000000000        1.3400580313100623E-010
   403.00000000000000        1.3395390550134868E-010
   404.00000000000000        1.3390213974234370E-010
   405.00000000000000        1.3385050522449621E-010
   406.00000000000000        1.3379900131496200E-010
   407.00000000000000        1.3374762737768685E-010
   408.00000000000000        1.3369638277354615E-010
   409.00000000000000        1.3364526686048021E-010
   410.00000000000000        1.3359427899362647E-010
   411.00000000000000        1.3354341852544977E-010
   412.00000000000000        1.3349268480587021E-010
   413.00000000000000        1.3344207718238793E-010
   414.00000000000000        1.3339159500020552E-010
   415.00000000000000        1.3334123760234771E-010
   416.00000000000000        1.3329100432977933E-010
   417.00000000000000        1.3324089452152051E-010
   418.00000000000000        1.3319090751475894E-010
   419.00000000000000        1.3314104264496152E-010
   420.00000000000000        1.3309129924598147E-010
   421.00000000000000        1.3304167665016574E-010
   422.00000000000000        1.3299217418845782E-010
   423.00000000000000        1.3294279119050044E-010
   424.00000000000000        1.3289352698473533E-010
   425.00000000000000        1.3284438089850049E-010
   426.00000000000000        1.3279535225812673E-010
   427.00000000000000        1.3274644038903043E-010
   428.00000000000000        1.3269764461580673E-010
   429.00000000000000        1.3264896426231833E-010
   430.00000000000000        1.3260039865178503E-010
   431.00000000000000        1.3255194710686813E-010
   432.00000000000000        1.3250360894975709E-010
   433.00000000000000        1.3245538350225066E-010
   434.00000000000000        1.3240727008583937E-010
   435.00000000000000        1.3235926802178327E-010
   436.00000000000000        1.3231137663119146E-010
   437.00000000000000        1.3226359523509696E-010
   438.00000000000000        1.3221592315453157E-010
   439.00000000000000        1.3216835971059872E-010
   440.00000000000000        1.3212090422454506E-010
   441.00000000000000        1.3207355601783052E-010
   442.00000000000000        1.3202631441219603E-010
   443.00000000000000        1.3197917872973098E-010
   444.00000000000000        1.3193214829293849E-010
   445.00000000000000        1.3188522242480025E-010
   446.00000000000000        1.3183840044883747E-010
   447.00000000000000        1.3179168168917442E-010
   448.00000000000000        1.3174506547059665E-010
   449.00000000000000        1.3169855111861097E-010
   450.00000000000000        1.3165213795950190E-010
   451.00000000000000        1.3160582532038891E-010
   452.00000000000000        1.3155961252927993E-010
   453.00000000000000        1.3151349891512657E-010
   454.00000000000000        1.3146748380787560E-010
   455.00000000000000        1.3142156653852046E-010
   456.00000000000000        1.3137574643915203E-010
   457.00000000000000        1.3133002284300662E-010
   458.00000000000000        1.3128439508451521E-010
   459.00000000000000        1.3123886249934901E-010
   460.00000000000000        1.3119342442446626E-010
   461.00000000000000        1.3114808019815606E-010
   462.00000000000000        1.3110282916008286E-010
   463.00000000000000        1.3105767065132824E-010
   464.00000000000000        1.3101260401443378E-010
   465.00000000000000        1.3096762859344051E-010
   466.00000000000000        1.3092274373392886E-010
   467.00000000000000        1.3087794878305833E-010
   468.00000000000000        1.3083324308960387E-010
   469.00000000000000        1.3078862600399416E-010
   470.00000000000000        1.3074409687834671E-010
   471.00000000000000        1.3069965506650311E-010
   472.00000000000000        1.3065529992406386E-010
   473.00000000000000        1.3061103080842100E-010
   474.00000000000000        1.3056684707879124E-010
   475.00000000000000        1.3052274809624713E-010
   476.00000000000000        1.3047873322374862E-010
   477.00000000000000        1.3043480182617260E-010
   478.00000000000000        1.3039095327034310E-010
   479.00000000000000        1.3034718692505835E-010
   480.00000000000000        1.3030350216112054E-010
   481.00000000000000        1.3025989835136131E-010
   482.00000000000000        1.3021637487066878E-010
   483.00000000000000        1.3017293109601338E-010
   484.00000000000000        1.3012956640647225E-010
   485.00000000000000        1.3008628018325399E-010
   486.00000000000000        1.3004307180972159E-010
   487.00000000000000        1.2999994067141628E-010
   488.00000000000000        1.2995688615607870E-010
   489.00000000000000        1.2991390765367150E-010
   490.00000000000000        1.2987100455639929E-010
   491.00000000000000        1.2982817625873022E-010
   492.00000000000000        1.2978542215741441E-010
   493.00000000000000        1.2974274165150395E-010
   494.00000000000000        1.2970013414237108E-010
   495.00000000000000        1.2965759903372657E-010
   496.00000000000000        1.2961513573163650E-010
   497.00000000000000        1.2957274364453956E-010
   498.00000000000000        1.2953042218326289E-010
   499.00000000000000        1.2948817076103884E-010
   500.00000000000000        1.2944598879351869E-010
