# Supplementary material for: Dynamics of HeHHe+ Rotational State Changes Induced by Collision with He: A Possible New Path in Early Universe Chemistry
Source: J Phys Chem A. 2021 Apr 26;125(17):3748–59. doi: 10.1021/acs.jpca.1c01820 (PMC8154607; doi:10.1021/acs.jpca.1c01820)
Supplement: Supplementary file 1 — jp1c01820_si_001.zip [file jp1c01820_si_001.zip › Supporting Information/S2-rot.inelastic rate coefficients/00to12.rate]

   5.0000000000000000        6.6136288479454508E-056
   6.0000000000000000        2.6153336823481790E-048
   7.0000000000000000        6.7821609338142396E-043
   8.0000000000000000        7.6608856299968720E-039
   9.0000000000000000        1.0779697624669580E-035
   10.000000000000000        3.5452922528367866E-033
   11.000000000000000        4.0631232541354141E-031
   12.000000000000000        2.1157407715415299E-029
   13.000000000000000        6.0108148843504652E-028
   14.000000000000000        1.0612797233441296E-026
   15.000000000000000        1.2808350935315008E-025
   16.000000000000000        1.1346220453329869E-024
   17.000000000000000        7.7895834228369154E-024
   18.000000000000000        4.3234381298969431E-023
   19.000000000000000        2.0057547274983138E-022
   20.000000000000000        7.9882115003805196E-022
   21.000000000000000        2.7908347045519870E-021
   22.000000000000000        8.7060785947907279E-021
   23.000000000000000        2.4608030685480615E-020
   24.000000000000000        6.3797862843506179E-020
   25.000000000000000        1.5327690183781722E-019
   26.000000000000000        3.4424954880276894E-019
   27.000000000000000        7.2815666987726931E-019
   28.000000000000000        1.4598301995592372E-018
   29.000000000000000        2.7893181833979211E-018
   30.000000000000000        5.1037300868286896E-018
   31.000000000000000        8.9801007416303550E-018
   32.000000000000000        1.5249793273655856E-017
   33.000000000000000        2.5074396876650799E-017
   34.000000000000000        4.0032472462806804E-017
   35.000000000000000        6.2215907292133624E-017
   36.000000000000000        9.4334103274396300E-017
   37.000000000000000        1.3982377856084124E-016
   38.000000000000000        2.0296183300574737E-016
   39.000000000000000        2.8897852809397867E-016
   40.000000000000000        4.0416816309063900E-016
   41.000000000000000        5.5599448433379806E-016
   42.000000000000000        7.5318822958551931E-016
   43.000000000000000        1.0058344652988219E-015
   44.000000000000000        1.3254477001640877E-015
   45.000000000000000        1.7250331313796120E-015
   46.000000000000000        2.2191327796648640E-015
   47.000000000000000        2.8238556760185986E-015
   48.000000000000000        3.5568916612360076E-015
   49.000000000000000        4.4375087349209278E-015
   50.000000000000000        5.4865342339897505E-015
   51.000000000000000        6.7263204243165135E-015
   52.000000000000000        8.1806953488232679E-015
   53.000000000000000        9.8748999889885900E-015
   54.000000000000000        1.1835512964442655E-014
   55.000000000000000        1.4090364118651826E-014
   56.000000000000000        1.6668438420485894E-014
   57.000000000000000        1.9599771655378714E-014
   58.000000000000000        2.2915339390052450E-014
   59.000000000000000        2.6646940675870380E-014
   60.000000000000000        3.0827077912375731E-014
   61.000000000000000        3.5488834228925072E-014
   62.000000000000000        4.0665749662771190E-014
   63.000000000000000        4.6391697320416944E-014
   64.000000000000000        5.2700760609095094E-014
   65.000000000000000        5.9627112519994083E-014
   66.000000000000000        6.7204897837067326E-014
   67.000000000000000        7.5468119037286259E-014
   68.000000000000000        8.4450526541955257E-014
   69.000000000000000        9.4185513875785142E-014
   70.000000000000000        1.0470601819206581E-013
   71.000000000000000        1.1604442652943879E-013
   72.000000000000000        1.2823248807911750E-013
   73.000000000000000        1.4130123266140582E-013
   74.000000000000000        1.5528089553726428E-013
   75.000000000000000        1.7020084861456422E-013
   76.000000000000000        1.8608953804950685E-013
   77.000000000000000        2.0297442819131972E-013
   78.000000000000000        2.2088195177250260E-013
   79.000000000000000        2.3983746620732371E-013
   80.000000000000000        2.5986521582754984E-013
   81.000000000000000        2.8098829985618556E-013
   82.000000000000000        3.0322864589686840E-013
   83.000000000000000        3.2660698869809724E-013
   84.000000000000000        3.5114285393725631E-013
   85.000000000000000        3.7685454675900994E-013
   86.000000000000000        4.0375914479569761E-013
   87.000000000000000        4.3187249539345544E-013
   88.000000000000000        4.6120921676658504E-013
   89.000000000000000        4.9178270280382551E-013
   90.000000000000000        5.2360513125334380E-013
   91.000000000000000        5.5668747501816615E-013
   92.000000000000000        5.9103951630011519E-013
   93.000000000000000        6.2666986333790308E-013
   94.000000000000000        6.6358596949358317E-013
   95.000000000000000        7.0179415445090414E-013
   96.000000000000000        7.4129962729908921E-013
   97.000000000000000        7.8210651128592827E-013
   98.000000000000000        8.2421787003479575E-013
   99.000000000000000        8.6763573503107760E-013
   100.00000000000000        9.1236113419443704E-013
   101.00000000000000        9.5839412136427088E-013
   102.00000000000000        1.0057338065365296E-012
   103.00000000000000        1.0543783867007136E-012
   104.00000000000000        1.1043251771362562E-012
   105.00000000000000        1.1555706430376736E-012
   106.00000000000000        1.2081104313476225E-012
   107.00000000000000        1.2619394026865302E-012
   108.00000000000000        1.3170516632765359E-012
   109.00000000000000        1.3734405967661806E-012
   110.00000000000000        1.4310988958706378E-012
   111.00000000000000        1.4900185937501470E-012
   112.00000000000000        1.5501910950568308E-012
   113.00000000000000        1.6116072065871789E-012
   114.00000000000000        1.6742571674841614E-012
   115.00000000000000        1.7381306789392017E-012
   116.00000000000000        1.8032169333502394E-012
   117.00000000000000        1.8695046428974713E-012
   118.00000000000000        1.9369820675037218E-012
   119.00000000000000        2.0056370421510118E-012
   120.00000000000000        2.0754570035294763E-012
   121.00000000000000        2.1464290159988666E-012
   122.00000000000000        2.2185397968466940E-012
   123.00000000000000        2.2917757408306065E-012
   124.00000000000000        2.3661229439958115E-012
   125.00000000000000        2.4415672267613600E-012
   126.00000000000000        2.5180941562717422E-012
   127.00000000000000        2.5956890680128071E-012
   128.00000000000000        2.6743370866932077E-012
   129.00000000000000        2.7540231463946164E-012
   130.00000000000000        2.8347320099957845E-012
   131.00000000000000        2.9164482878771350E-012
   132.00000000000000        2.9991564559141510E-012
   133.00000000000000        3.0828408727689528E-012
   134.00000000000000        3.1674857964907540E-012
   135.00000000000000        3.2530754004368599E-012
   136.00000000000000        3.3395937885266928E-012
   137.00000000000000        3.4270250098421711E-012
   138.00000000000000        3.5153530725883631E-012
   139.00000000000000        3.6045619574288740E-012
   140.00000000000000        3.6946356302109313E-012
   141.00000000000000        3.7855580540954160E-012
   142.00000000000000        3.8773132011074199E-012
   143.00000000000000        3.9698850631231390E-012
   144.00000000000000        4.0632576623089266E-012
   145.00000000000000        4.1574150610286188E-012
   146.00000000000000        4.2523413712351004E-012
   147.00000000000000        4.3480207633620562E-012
   148.00000000000000        4.4444374747320134E-012
   149.00000000000000        4.5415758174962712E-012
   150.00000000000000        4.6394201861226261E-012
   151.00000000000000        4.7379550644462127E-012
   152.00000000000000        4.8371650322989687E-012
   153.00000000000000        4.9370347717325634E-012
   154.00000000000000        5.0375490728498740E-012
   155.00000000000000        5.1386928392593669E-012
   156.00000000000000        5.2404510931668029E-012
   157.00000000000000        5.3428089801181741E-012
   158.00000000000000        5.4457517734076124E-012
   159.00000000000000        5.5492648781635370E-012
   160.00000000000000        5.6533338351262028E-012
   161.00000000000000        5.7579443241292152E-012
   162.00000000000000        5.8630821672975011E-012
   163.00000000000000        5.9687333319736662E-012
   164.00000000000000        6.0748839333845627E-012
   165.00000000000000        6.1815202370592281E-012
   166.00000000000000        6.2886286610094113E-012
   167.00000000000000        6.3961957776832533E-012
   168.00000000000000        6.5042083157024427E-012
   169.00000000000000        6.6126531613929560E-012
   170.00000000000000        6.7215173601190013E-012
   171.00000000000000        6.8307881174295145E-012
   172.00000000000000        6.9404528000262868E-012
   173.00000000000000        7.0504989365624644E-012
   174.00000000000000        7.1609142182797961E-012
   175.00000000000000        7.2716864994927619E-012
   176.00000000000000        7.3828037979274563E-012
   177.00000000000000        7.4942542949227250E-012
   178.00000000000000        7.6060263355007763E-012
   179.00000000000000        7.7181084283143411E-012
   180.00000000000000        7.8304892454769829E-012
   181.00000000000000        7.9431576222831674E-012
   182.00000000000000        8.0561025568240444E-012
   183.00000000000000        8.1693132095052264E-012
   184.00000000000000        8.2827789024718816E-012
   185.00000000000000        8.3964891189470410E-012
   186.00000000000000        8.5104335024880087E-012
   187.00000000000000        8.6246018561660907E-012
   188.00000000000000        8.7389841416745471E-012
   189.00000000000000        8.8535704783691172E-012
   190.00000000000000        8.9683511422458366E-012
   191.00000000000000        9.0833165648601246E-012
   192.00000000000000        9.1984573321913758E-012
   193.00000000000000        9.3137641834568220E-012
   194.00000000000000        9.4292280098783204E-012
   195.00000000000000        9.5448398534057359E-012
   196.00000000000000        9.6605909054001200E-012
   197.00000000000000        9.7764725052799909E-012
   198.00000000000000        9.8924761391337634E-012
   199.00000000000000        1.0008593438301230E-011
   200.00000000000000        1.0124816177926856E-011
   201.00000000000000        1.0241136275487627E-011
   202.00000000000000        1.0357545789297757E-011
   203.00000000000000        1.0474036916992924E-011
   204.00000000000000        1.0590601993996140E-011
   205.00000000000000        1.0707233491967438E-011
   206.00000000000000        1.0823924017239423E-011
   207.00000000000000        1.0940666309240746E-011
   208.00000000000000        1.1057453238909193E-011
   209.00000000000000        1.1174277807096230E-011
   210.00000000000000        1.1291133142964740E-011
   211.00000000000000        1.1408012502381289E-011
   212.00000000000000        1.1524909266304718E-011
   213.00000000000000        1.1641816939172167E-011
   214.00000000000000        1.1758729147284128E-011
   215.00000000000000        1.1875639637189606E-011
   216.00000000000000        1.1992542274072606E-011
   217.00000000000000        1.2109431040141114E-011
   218.00000000000000        1.2226300033019573E-011
   219.00000000000000        1.2343143464145884E-011
   220.00000000000000        1.2459955657173806E-011
   221.00000000000000        1.2576731046381710E-011
   222.00000000000000        1.2693464175088401E-011
   223.00000000000000        1.2810149694076808E-011
   224.00000000000000        1.2926782360026400E-011
   225.00000000000000        1.3043357033954730E-011
   226.00000000000000        1.3159868679668983E-011
   227.00000000000000        1.3276312362227950E-011
   228.00000000000000        1.3392683246415025E-011
   229.00000000000000        1.3508976595222745E-011
   230.00000000000000        1.3625187768349320E-011
   231.00000000000000        1.3741312220707577E-011
   232.00000000000000        1.3857345500946655E-011
   233.00000000000000        1.3973283249986964E-011
   234.00000000000000        1.4089121199568599E-011
   235.00000000000000        1.4204855170813586E-011
   236.00000000000000        1.4320481072802176E-011
   237.00000000000000        1.4435994901163538E-011
   238.00000000000000        1.4551392736680943E-011
   239.00000000000000        1.4666670743911784E-011
   240.00000000000000        1.4781825169822454E-011
   241.00000000000000        1.4896852342438402E-011
   242.00000000000000        1.5011748669509405E-011
   243.00000000000000        1.5126510637190098E-011
   244.00000000000000        1.5241134808736190E-011
   245.00000000000000        1.5355617823215903E-011
   246.00000000000000        1.5469956394237317E-011
   247.00000000000000        1.5584147308691199E-011
   248.00000000000000        1.5698187425509583E-011
   249.00000000000000        1.5812073674439983E-011
   250.00000000000000        1.5925803054835523E-011
   251.00000000000000        1.6039372634460619E-011
   252.00000000000000        1.6152779548312404E-011
   253.00000000000000        1.6266020997458025E-011
   254.00000000000000        1.6379094247887211E-011
   255.00000000000000        1.6491996629380934E-011
   256.00000000000000        1.6604725534395243E-011
   257.00000000000000        1.6717278416960861E-011
   258.00000000000000        1.6829652791598011E-011
   259.00000000000000        1.6941846232246733E-011
   260.00000000000000        1.7053856371212439E-011
   261.00000000000000        1.7165680898126680E-011
   262.00000000000000        1.7277317558922925E-011
   263.00000000000000        1.7388764154827426E-011
   264.00000000000000        1.7500018541364891E-011
   265.00000000000000        1.7611078627378971E-011
   266.00000000000000        1.7721942374067408E-011
   267.00000000000000        1.7832607794031654E-011
   268.00000000000000        1.7943072950341108E-011
   269.00000000000000        1.8053335955611277E-011
   270.00000000000000        1.8163394971096542E-011
   271.00000000000000        1.8273248205796539E-011
   272.00000000000000        1.8382893915576718E-011
   273.00000000000000        1.8492330402302590E-011
   274.00000000000000        1.8601556012987442E-011
   275.00000000000000        1.8710569138953697E-011
   276.00000000000000        1.8819368215007628E-011
   277.00000000000000        1.8927951718627034E-011
   278.00000000000000        1.9036318169162158E-011
   279.00000000000000        1.9144466127049460E-011
   280.00000000000000        1.9252394193038103E-011
   281.00000000000000        1.9360101007428966E-011
   282.00000000000000        1.9467585249326286E-011
   283.00000000000000        1.9574845635901379E-011
   284.00000000000000        1.9681880921668652E-011
   285.00000000000000        1.9788689897773601E-011
   286.00000000000000        1.9895271391292465E-011
   287.00000000000000        2.0001624264543946E-011
   288.00000000000000        2.0107747414412007E-011
   289.00000000000000        2.0213639771680429E-011
   290.00000000000000        2.0319300300378445E-011
   291.00000000000000        2.0424727997137475E-011
   292.00000000000000        2.0529921890558718E-011
   293.00000000000000        2.0634881040591863E-011
   294.00000000000000        2.0739604537923932E-011
   295.00000000000000        2.0844091503379048E-011
   296.00000000000000        2.0948341087328338E-011
   297.00000000000000        2.1052352469110157E-011
   298.00000000000000        2.1156124856460182E-011
   299.00000000000000        2.1259657484951651E-011
   300.00000000000000        2.1362949617445163E-011
   301.00000000000000        2.1466000543548280E-011
   302.00000000000000        2.1568809579084448E-011
   303.00000000000000        2.1671376065571464E-011
   304.00000000000000        2.1773699369708849E-011
   305.00000000000000        2.1875778882874650E-011
   306.00000000000000        2.1977614020630932E-011
   307.00000000000000        2.2079204222238049E-011
   308.00000000000000        2.2180548950177837E-011
   309.00000000000000        2.2281647689684936E-011
   310.00000000000000        2.2382499948286956E-011
   311.00000000000000        2.2483105255352489E-011
   312.00000000000000        2.2583463161647639E-011
   313.00000000000000        2.2683573238900237E-011
   314.00000000000000        2.2783435079372251E-011
   315.00000000000000        2.2883048295439593E-011
   316.00000000000000        2.2982412519179996E-011
   317.00000000000000        2.3081527401968014E-011
   318.00000000000000        2.3180392614077695E-011
   319.00000000000000        2.3279007844292351E-011
   320.00000000000000        2.3377372799521602E-011
   321.00000000000000        2.3475487204425502E-011
   322.00000000000000        2.3573350801045312E-011
   323.00000000000000        2.3670963348441546E-011
   324.00000000000000        2.3768324622338237E-011
   325.00000000000000        2.3865434414774265E-011
   326.00000000000000        2.3962292533760707E-011
   327.00000000000000        2.4058898802945008E-011
   328.00000000000000        2.4155253061281043E-011
   329.00000000000000        2.4251355162705584E-011
   330.00000000000000        2.4347204975820781E-011
   331.00000000000000        2.4442802383582546E-011
   332.00000000000000        2.4538147282994795E-011
   333.00000000000000        2.4633239584809619E-011
   334.00000000000000        2.4728079213232845E-011
   335.00000000000000        2.4822666105635429E-011
   336.00000000000000        2.4917000212270032E-011
   337.00000000000000        2.5011081495993415E-011
   338.00000000000000        2.5104909931993640E-011
   339.00000000000000        2.5198485507522615E-011
   340.00000000000000        2.5291808221634073E-011
   341.00000000000000        2.5384878084926077E-011
   342.00000000000000        2.5477695119288701E-011
   343.00000000000000        2.5570259357656686E-011
   344.00000000000000        2.5662570843766462E-011
   345.00000000000000        2.5754629631918291E-011
   346.00000000000000        2.5846435786742648E-011
   347.00000000000000        2.5937989382971430E-011
   348.00000000000000        2.6029290505213212E-011
   349.00000000000000        2.6120339247733250E-011
   350.00000000000000        2.6211135714237577E-011
   351.00000000000000        2.6301680017661197E-011
   352.00000000000000        2.6391972279960632E-011
   353.00000000000000        2.6482012631910363E-011
   354.00000000000000        2.6571801212903314E-011
   355.00000000000000        2.6661338170755261E-011
   356.00000000000000        2.6750623661512963E-011
   357.00000000000000        2.6839657849266274E-011
   358.00000000000000        2.6928440905963697E-011
   359.00000000000000        2.7016973011231848E-011
   360.00000000000000        2.7105254352198242E-011
   361.00000000000000        2.7193285123317748E-011
   362.00000000000000        2.7281065526202403E-011
   363.00000000000000        2.7368595769454629E-011
   364.00000000000000        2.7455876068503843E-011
   365.00000000000000        2.7542906645446104E-011
   366.00000000000000        2.7629687728887176E-011
   367.00000000000000        2.7716219553788677E-011
   368.00000000000000        2.7802502361317219E-011
   369.00000000000000        2.7888536398696659E-011
   370.00000000000000        2.7974321919063290E-011
   371.00000000000000        2.8059859181323901E-011
   372.00000000000000        2.8145148450016780E-011
   373.00000000000000        2.8230189995175474E-011
   374.00000000000000        2.8314984092195210E-011
   375.00000000000000        2.8399531021702231E-011
   376.00000000000000        2.8483831069425601E-011
   377.00000000000000        2.8567884526071655E-011
   378.00000000000000        2.8651691687201005E-011
   379.00000000000000        2.8735252853108093E-011
   380.00000000000000        2.8818568328703123E-011
   381.00000000000000        2.8901638423396507E-011
   382.00000000000000        2.8984463450985530E-011
   383.00000000000000        2.9067043729543485E-011
   384.00000000000000        2.9149379581310922E-011
   385.00000000000000        2.9231471332589344E-011
   386.00000000000000        2.9313319313636900E-011
   387.00000000000000        2.9394923858566320E-011
   388.00000000000000        2.9476285305244851E-011
   389.00000000000000        2.9557403995196459E-011
   390.00000000000000        2.9638280273505915E-011
   391.00000000000000        2.9718914488724797E-011
   392.00000000000000        2.9799306992779738E-011
   393.00000000000000        2.9879458140882121E-011
   394.00000000000000        2.9959368291440186E-011
   395.00000000000000        3.0039037805972458E-011
   396.00000000000000        3.0118467049023449E-011
   397.00000000000000        3.0197656388080826E-011
   398.00000000000000        3.0276606193494254E-011
   399.00000000000000        3.0355316838396306E-011
   400.00000000000000        3.0433788698624668E-011
   401.00000000000000        3.0512022152646163E-011
   402.00000000000000        3.0590017581482378E-011
   403.00000000000000        3.0667775368636760E-011
   404.00000000000000        3.0745295900023302E-011
   405.00000000000000        3.0822579563896907E-011
   406.00000000000000        3.0899626750784875E-011
   407.00000000000000        3.0976437853420149E-011
   408.00000000000000        3.1053013266675875E-011
   409.00000000000000        3.1129353387501361E-011
   410.00000000000000        3.1205458614859411E-011
   411.00000000000000        3.1281329349664973E-011
   412.00000000000000        3.1356965994725078E-011
   413.00000000000000        3.1432368954680253E-011
   414.00000000000000        3.1507538635946850E-011
   415.00000000000000        3.1582475446660951E-011
   416.00000000000000        3.1657179796623317E-011
   417.00000000000000        3.1731652097245525E-011
   418.00000000000000        3.1805892761497333E-011
   419.00000000000000        3.1879902203855087E-011
   420.00000000000000        3.1953680840251334E-011
   421.00000000000000        3.2027229088025602E-011
   422.00000000000000        3.2100547365875940E-011
   423.00000000000000        3.2173636093811906E-011
   424.00000000000000        3.2246495693108359E-011
   425.00000000000000        3.2319126586260198E-011
   426.00000000000000        3.2391529196938354E-011
   427.00000000000000        3.2463703949946418E-011
   428.00000000000000        3.2535651271178538E-011
   429.00000000000000        3.2607371587578015E-011
   430.00000000000000        3.2678865327096929E-011
   431.00000000000000        3.2750132918656463E-011
   432.00000000000000        3.2821174792108577E-011
   433.00000000000000        3.2891991378197828E-011
   434.00000000000000        3.2962583108524739E-011
   435.00000000000000        3.3032950415509454E-011
   436.00000000000000        3.3103093732356507E-011
   437.00000000000000        3.3173013493020248E-011
   438.00000000000000        3.3242710132171016E-011
   439.00000000000000        3.3312184085162199E-011
   440.00000000000000        3.3381435787997978E-011
   441.00000000000000        3.3450465677301639E-011
   442.00000000000000        3.3519274190284827E-011
   443.00000000000000        3.3587861764717410E-011
   444.00000000000000        3.3656228838897849E-011
   445.00000000000000        3.3724375851624568E-011
   446.00000000000000        3.3792303242167753E-011
   447.00000000000000        3.3860011450241690E-011
   448.00000000000000        3.3927500915978087E-011
   449.00000000000000        3.3994772079899636E-011
   450.00000000000000        3.4061825382894374E-011
   451.00000000000000        3.4128661266190552E-011
   452.00000000000000        3.4195280171332135E-011
   453.00000000000000        3.4261682540154822E-011
   454.00000000000000        3.4327868814762644E-011
   455.00000000000000        3.4393839437505064E-011
   456.00000000000000        3.4459594850954605E-011
   457.00000000000000        3.4525135497885037E-011
   458.00000000000000        3.4590461821250078E-011
   459.00000000000000        3.4655574264162394E-011
   460.00000000000000        3.4720473269873432E-011
   461.00000000000000        3.4785159281753466E-011
   462.00000000000000        3.4849632743272021E-011
   463.00000000000000        3.4913894097979199E-011
   464.00000000000000        3.4977943789486819E-011
   465.00000000000000        3.5041782261450515E-011
   466.00000000000000        3.5105409957552098E-011
   467.00000000000000        3.5168827321482079E-011
   468.00000000000000        3.5232034796923007E-011
   469.00000000000000        3.5295032827532919E-011
   470.00000000000000        3.5357821856929333E-011
   471.00000000000000        3.5420402328673449E-011
   472.00000000000000        3.5482774686254965E-011
   473.00000000000000        3.5544939373076979E-011
   474.00000000000000        3.5606896832441454E-011
   475.00000000000000        3.5668647507534952E-011
   476.00000000000000        3.5730191841414778E-011
   477.00000000000000        3.5791530276995275E-011
   478.00000000000000        3.5852663257034650E-011
   479.00000000000000        3.5913591224122009E-011
   480.00000000000000        3.5974314620664654E-011
   481.00000000000000        3.6034833888875965E-011
   482.00000000000000        3.6095149470763060E-011
   483.00000000000000        3.6155261808115410E-011
   484.00000000000000        3.6215171342493011E-011
   485.00000000000000        3.6274878515215467E-011
   486.00000000000000        3.6334383767351100E-011
   487.00000000000000        3.6393687539706048E-011
   488.00000000000000        3.6452790272814120E-011
   489.00000000000000        3.6511692406926636E-011
   490.00000000000000        3.6570394382002480E-011
   491.00000000000000        3.6628896637698424E-011
   492.00000000000000        3.6687199613359933E-011
   493.00000000000000        3.6745303748011665E-011
   494.00000000000000        3.6803209480348902E-011
   495.00000000000000        3.6860917248728514E-011
   496.00000000000000        3.6918427491160600E-011
   497.00000000000000        3.6975740645300250E-011
   498.00000000000000        3.7032857148439275E-011
   499.00000000000000        3.7089777437498558E-011
   500.00000000000000        3.7146501949020037E-011
