# Supplementary material for: Dynamics of HeHHe+ Rotational State Changes Induced by Collision with He: A Possible New Path in Early Universe Chemistry
Source: J Phys Chem A. 2021 Apr 26;125(17):3748–59. doi: 10.1021/acs.jpca.1c01820 (PMC8154607; doi:10.1021/acs.jpca.1c01820)
Supplement: Supplementary file 1 — jp1c01820_si_001.zip [file jp1c01820_si_001.zip › Supporting Information/S2-rot.inelastic rate coefficients/02to10.rate]

   5.0000000000000000        6.5928696067783355E-041
   6.0000000000000000        8.7394673036919470E-036
   7.0000000000000000        3.9570582101733298E-032
   8.0000000000000000        2.1723007201385235E-029
   9.0000000000000000        2.9230450208466942E-027
   10.000000000000000        1.4706895824362841E-025
   11.000000000000000        3.6195430938265452E-024
   12.000000000000000        5.2118355735675094E-023
   13.000000000000000        4.9698441632614928E-022
   14.000000000000000        3.4287127985449794E-021
   15.000000000000000        1.8260815016647651E-020
   16.000000000000000        7.8817933167556214E-020
   17.000000000000000        2.8614518032860630E-019
   18.000000000000000        8.9940114151707761E-019
   19.000000000000000        2.5039722320694847E-018
   20.000000000000000        6.2883180264855869E-018
   21.000000000000000        1.4456972784760090E-017
   22.000000000000000        3.0796398407580833E-017
   23.000000000000000        6.1394701936956607E-017
   24.000000000000000        1.1549848973159407E-016
   25.000000000000000        2.0647347689129133E-016
   26.000000000000000        3.5282249676181702E-016
   27.000000000000000        5.7920684239124761E-016
   28.000000000000000        9.1741489713033303E-016
   29.000000000000000        1.4072253224236164E-015
   30.000000000000000        2.0971195894330130E-015
   31.000000000000000        3.0448089890547360E-015
   32.000000000000000        4.3175530254847467E-015
   33.000000000000000        5.9922580464001252E-015
   34.000000000000000        8.1553561089734758E-015
   35.000000000000000        1.0902473747609487E-014
   36.000000000000000        1.4337908106004386E-014
   37.000000000000000        1.8573933676421255E-014
   38.000000000000000        2.3729966694548318E-014
   39.000000000000000        2.9931616241428404E-014
   40.000000000000000        3.7309651556659749E-014
   41.000000000000000        4.5998914258701702E-014
   42.000000000000000        5.6137202393593477E-014
   43.000000000000000        6.7864150771145006E-014
   44.000000000000000        8.1320129145872773E-014
   45.000000000000000        9.6645176669441887E-014
   46.000000000000000        1.1397798785333460E-013
   47.000000000000000        1.3345496216763731E-013
   48.000000000000000        1.5520932646183564E-013
   49.000000000000000        1.7937033669326062E-013
   50.000000000000000        2.0606256302957954E-013
   51.000000000000000        2.3540526027391035E-013
   52.000000000000000        2.6751182374901805E-013
   53.000000000000000        3.0248932926277287E-013
   54.000000000000000        3.4043815454420222E-013
   55.000000000000000        3.8145167856587860E-013
   56.000000000000000        4.2561605442861236E-013
   57.000000000000000        4.7301005095141477E-013
   58.000000000000000        5.2370495775628834E-013
   59.000000000000000        5.7776454843725625E-013
   60.000000000000000        6.3524509633130671E-013
   61.000000000000000        6.9619543744279619E-013
   62.000000000000000        7.6065707519158636E-013
   63.000000000000000        8.2866432184052175E-013
   64.000000000000000        9.0024447169365546E-013
   65.000000000000000        9.7541800142909098E-013
   66.000000000000000        1.0541987932276310E-012
   67.000000000000000        1.1365943766707320E-012
   68.000000000000000        1.2226061857004209E-012
   69.000000000000000        1.3122298272531966E-012
   70.000000000000000        1.4054553584942132E-012
   71.000000000000000        1.5022675698831906E-012
   72.000000000000000        1.6026462715962858E-012
   73.000000000000000        1.7065665811064534E-012
   74.000000000000000        1.8139992099869466E-012
   75.000000000000000        1.9249107482477424E-012
   76.000000000000000        2.0392639447421014E-012
   77.000000000000000        2.1570179823904331E-012
   78.000000000000000        2.2781287471609754E-012
   79.000000000000000        2.4025490899222106E-012
   80.000000000000000        2.5302290804410096E-012
   81.000000000000000        2.6611162529438063E-012
   82.000000000000000        2.7951558427868671E-012
   83.000000000000000        2.9322910138963067E-012
   84.000000000000000        3.0724630767404976E-012
   85.000000000000000        3.2156116966871243E-012
   86.000000000000000        3.3616750926761096E-012
   87.000000000000000        3.5105902262080101E-012
   88.000000000000000        3.6622929807069669E-012
   89.000000000000000        3.8167183313680848E-012
   90.000000000000000        3.9738005056423486E-012
   91.000000000000000        4.1334731345486631E-012
   92.000000000000000        4.2956693950325624E-012
   93.000000000000000        4.4603221436160464E-012
   94.000000000000000        4.6273640416024702E-012
   95.000000000000000        4.7967276721160010E-012
   96.000000000000000        4.9683456492663779E-012
   97.000000000000000        5.1421507197381445E-012
   98.000000000000000        5.3180758571084121E-012
   99.000000000000000        5.4960543491998569E-012
   100.00000000000000        5.6760198787760866E-012
   101.00000000000000        5.8579065978847510E-012
   102.00000000000000        6.0416491961508174E-012
   103.00000000000000        6.2271829633175649E-012
   104.00000000000000        6.4144438463273553E-012
   105.00000000000000        6.6033685012274313E-012
   106.00000000000000        6.7938943401784919E-012
   107.00000000000000        6.9859595738359263E-012
   108.00000000000000        7.1795032493647056E-012
   109.00000000000000        7.3744652843403759E-012
   110.00000000000000        7.5707864967790729E-012
   111.00000000000000        7.7684086315305368E-012
   112.00000000000000        7.9672743832583906E-012
   113.00000000000000        8.1673274162226413E-012
   114.00000000000000        8.3685123810701801E-012
   115.00000000000000        8.5707749288293372E-012
   116.00000000000000        8.7740617222960731E-012
   117.00000000000000        8.9783204449898405E-012
   118.00000000000000        9.1834998078486791E-012
   119.00000000000000        9.3895495538246015E-012
   120.00000000000000        9.5964204605320928E-012
   121.00000000000000        9.8040643410941420E-012
   122.00000000000000        1.0012434043323209E-011
   123.00000000000000        1.0221483447366182E-011
   124.00000000000000        1.0431167461935885E-011
   125.00000000000000        1.0641442019244556E-011
   126.00000000000000        1.0852264068747808E-011
   127.00000000000000        1.1063591569801822E-011
   128.00000000000000        1.1275383483329756E-011
   129.00000000000000        1.1487599762588352E-011
   130.00000000000000        1.1700201343119267E-011
   131.00000000000000        1.1913150131965398E-011
   132.00000000000000        1.2126408996226527E-011
   133.00000000000000        1.2339941751024584E-011
   134.00000000000000        1.2553713146943795E-011
   135.00000000000000        1.2767688857007007E-011
   136.00000000000000        1.2981835463245349E-011
   137.00000000000000        1.3196120442914224E-011
   138.00000000000000        1.3410512154405681E-011
   139.00000000000000        1.3624979822903009E-011
   140.00000000000000        1.3839493525820607E-011
   141.00000000000000        1.4054024178068968E-011
   142.00000000000000        1.4268543517181804E-011
   143.00000000000000        1.4483024088339399E-011
   144.00000000000000        1.4697439229320031E-011
   145.00000000000000        1.4911763055408538E-011
   146.00000000000000        1.5125970444289141E-011
   147.00000000000000        1.5340037020947080E-011
   148.00000000000000        1.5553939142602357E-011
   149.00000000000000        1.5767653883695899E-011
   150.00000000000000        1.5981159020947822E-011
   151.00000000000000        1.6194433018504917E-011
   152.00000000000000        1.6407455013193565E-011
   153.00000000000000        1.6620204799892388E-011
   154.00000000000000        1.6832662817037705E-011
   155.00000000000000        1.7044810132273855E-011
   156.00000000000000        1.7256628428258961E-011
   157.00000000000000        1.7468099988635408E-011
   158.00000000000000        1.7679207684173924E-011
   159.00000000000000        1.7889934959098636E-011
   160.00000000000000        1.8100265817599701E-011
   161.00000000000000        1.8310184810539266E-011
   162.00000000000000        1.8519677022356022E-011
   163.00000000000000        1.8728728058172306E-011
   164.00000000000000        1.8937324031107750E-011
   165.00000000000000        1.9145451549802138E-011
   166.00000000000000        1.9353097706150028E-011
   167.00000000000000        1.9560250063249254E-011
   168.00000000000000        1.9766896643564273E-011
   169.00000000000000        1.9973025917305677E-011
   170.00000000000000        2.0178626791026270E-011
   171.00000000000000        2.0383688596433687E-011
   172.00000000000000        2.0588201079419790E-011
   173.00000000000000        2.0792154389305798E-011
   174.00000000000000        2.0995539068302493E-011
   175.00000000000000        2.1198346041184728E-011
   176.00000000000000        2.1400566605178376E-011
   177.00000000000000        2.1602192420058526E-011
   178.00000000000000        2.1803215498456823E-011
   179.00000000000000        2.2003628196376412E-011
   180.00000000000000        2.2203423203911980E-011
   181.00000000000000        2.2402593536172724E-011
   182.00000000000000        2.2601132524406134E-011
   183.00000000000000        2.2799033807319388E-011
   184.00000000000000        2.2996291322596658E-011
   185.00000000000000        2.3192899298608630E-011
   186.00000000000000        2.3388852246312375E-011
   187.00000000000000        2.3584144951337762E-011
   188.00000000000000        2.3778772466258408E-011
   189.00000000000000        2.3972730103043516E-011
   190.00000000000000        2.4166013425687885E-011
   191.00000000000000        2.4358618243016983E-011
   192.00000000000000        2.4550540601664000E-011
   193.00000000000000        2.4741776779215938E-011
   194.00000000000000        2.4932323277525391E-011
   195.00000000000000        2.5122176816185022E-011
   196.00000000000000        2.5311334326161893E-011
   197.00000000000000        2.5499792943588026E-011
   198.00000000000000        2.5687550003704559E-011
   199.00000000000000        2.5874603034956266E-011
   200.00000000000000        2.6060949753233396E-011
   201.00000000000000        2.6246588056257663E-011
   202.00000000000000        2.6431516018109800E-011
   203.00000000000000        2.6615731883895083E-011
   204.00000000000000        2.6799234064544378E-011
   205.00000000000000        2.6982021131747528E-011
   206.00000000000000        2.7164091813016436E-011
   207.00000000000000        2.7345444986874600E-011
   208.00000000000000        2.7526079678170661E-011
   209.00000000000000        2.7705995053513114E-011
   210.00000000000000        2.7885190416823137E-011
   211.00000000000000        2.8063665205003451E-011
   212.00000000000000        2.8241418983719779E-011
   213.00000000000000        2.8418451443293223E-011
   214.00000000000000        2.8594762394699754E-011
   215.00000000000000        2.8770351765675999E-011
   216.00000000000000        2.8945219596926989E-011
   217.00000000000000        2.9119366038434748E-011
   218.00000000000000        2.9292791345864912E-011
   219.00000000000000        2.9465495877068845E-011
   220.00000000000000        2.9637480088679267E-011
   221.00000000000000        2.9808744532797040E-011
   222.00000000000000        2.9979289853766559E-011
   223.00000000000000        3.0149116785038449E-011
   224.00000000000000        3.0318226146116300E-011
   225.00000000000000        3.0486618839586230E-011
   226.00000000000000        3.0654295848227134E-011
   227.00000000000000        3.0821258232198967E-011
   228.00000000000000        3.0987507126308020E-011
   229.00000000000000        3.1153043737346661E-011
   230.00000000000000        3.1317869341505916E-011
   231.00000000000000        3.1481985281859047E-011
   232.00000000000000        3.1645392965914192E-011
   233.00000000000000        3.1808093863234561E-011
   234.00000000000000        3.1970089503124375E-011
   235.00000000000000        3.2131381472378897E-011
   236.00000000000000        3.2291971413096576E-011
   237.00000000000000        3.2451861020552585E-011
   238.00000000000000        3.2611052041131256E-011
   239.00000000000000        3.2769546270316508E-011
   240.00000000000000        3.2927345550738256E-011
   241.00000000000000        3.3084451770274206E-011
   242.00000000000000        3.3240866860204715E-011
   243.00000000000000        3.3396592793419539E-011
   244.00000000000000        3.3551631582676022E-011
   245.00000000000000        3.3705985278905846E-011
   246.00000000000000        3.3859655969570483E-011
   247.00000000000000        3.4012645777063435E-011
   248.00000000000000        3.4164956857157844E-011
   249.00000000000000        3.4316591397498891E-011
   250.00000000000000        3.4467551616139645E-011
   251.00000000000000        3.4617839760118423E-011
   252.00000000000000        3.4767458104078003E-011
   253.00000000000000        3.4916408948924527E-011
   254.00000000000000        3.5064694620525261E-011
   255.00000000000000        3.5212317468444459E-011
   256.00000000000000        3.5359279864716148E-011
   257.00000000000000        3.5505584202652741E-011
   258.00000000000000        3.5651232895689069E-011
   259.00000000000000        3.5796228376259893E-011
   260.00000000000000        3.5940573094711426E-011
   261.00000000000000        3.6084269518244308E-011
   262.00000000000000        3.6227320129888848E-011
   263.00000000000000        3.6369727427510254E-011
   264.00000000000000        3.6511493922844439E-011
   265.00000000000000        3.6652622140561980E-011
   266.00000000000000        3.6793114617361117E-011
   267.00000000000000        3.6932973901087810E-011
   268.00000000000000        3.7072202549882942E-011
   269.00000000000000        3.7210803131355233E-011
   270.00000000000000        3.7348778221779883E-011
   271.00000000000000        3.7486130405321596E-011
   272.00000000000000        3.7622862273282024E-011
   273.00000000000000        3.7758976423370364E-011
   274.00000000000000        3.7894475458996812E-011
   275.00000000000000        3.8029361988588084E-011
   276.00000000000000        3.8163638624924911E-011
   277.00000000000000        3.8297307984499976E-011
   278.00000000000000        3.8430372686896776E-011
   279.00000000000000        3.8562835354188194E-011
   280.00000000000000        3.8694698610354307E-011
   281.00000000000000        3.8825965080719167E-011
   282.00000000000000        3.8956637391406199E-011
   283.00000000000000        3.9086718168810751E-011
   284.00000000000000        3.9216210039090686E-011
   285.00000000000000        3.9345115627673569E-011
   286.00000000000000        3.9473437558780163E-011
   287.00000000000000        3.9601178454964342E-011
   288.00000000000000        3.9728340936667976E-011
   289.00000000000000        3.9854927621791554E-011
   290.00000000000000        3.9980941125279122E-011
   291.00000000000000        4.0106384058717698E-011
   292.00000000000000        4.0231259029950713E-011
   293.00000000000000        4.0355568642704871E-011
   294.00000000000000        4.0479315496230100E-011
   295.00000000000000        4.0602502184952761E-011
   296.00000000000000        4.0725131298140797E-011
   297.00000000000000        4.0847205419581564E-011
   298.00000000000000        4.0968727127270930E-011
   299.00000000000000        4.1089698993114243E-011
   300.00000000000000        4.1210123582638415E-011
   301.00000000000000        4.1330003454714621E-011
   302.00000000000000        4.1449341161292023E-011
   303.00000000000000        4.1568139247141065E-011
   304.00000000000000        4.1686400249607524E-011
   305.00000000000000        4.1804126698375936E-011
   306.00000000000000        4.1921321115242133E-011
   307.00000000000000        4.2037986013895457E-011
   308.00000000000000        4.2154123899709864E-011
   309.00000000000000        4.2269737269543268E-011
   310.00000000000000        4.2384828611545744E-011
   311.00000000000000        4.2499400404975819E-011
   312.00000000000000        4.2613455120024688E-011
   313.00000000000000        4.2726995217648061E-011
   314.00000000000000        4.2840023149405651E-011
   315.00000000000000        4.2952541357308315E-011
   316.00000000000000        4.3064552273671370E-011
   317.00000000000000        4.3176058320975997E-011
   318.00000000000000        4.3287061911736349E-011
   319.00000000000000        4.3397565448373765E-011
   320.00000000000000        4.3507571323096993E-011
   321.00000000000000        4.3617081917788906E-011
   322.00000000000000        4.3726099603898720E-011
   323.00000000000000        4.3834626742340459E-011
   324.00000000000000        4.3942665683396782E-011
   325.00000000000000        4.4050218766628383E-011
   326.00000000000000        4.4157288320788627E-011
   327.00000000000000        4.4263876663743332E-011
   328.00000000000000        4.4369986102395779E-011
   329.00000000000000        4.4475618932616183E-011
   330.00000000000000        4.4580777439176262E-011
   331.00000000000000        4.4685463895688074E-011
   332.00000000000000        4.4789680564547457E-011
   333.00000000000000        4.4893429696881806E-011
   334.00000000000000        4.4996713532501871E-011
   335.00000000000000        4.5099534299857684E-011
   336.00000000000000        4.5201894215998414E-011
   337.00000000000000        4.5303795486536063E-011
   338.00000000000000        4.5405240305612850E-011
   339.00000000000000        4.5506230855871994E-011
   340.00000000000000        4.5606769308432212E-011
   341.00000000000000        4.5706857822865500E-011
   342.00000000000000        4.5806498547177955E-011
   343.00000000000000        4.5905693617794227E-011
   344.00000000000000        4.6004445159544448E-011
   345.00000000000000        4.6102755285654709E-011
   346.00000000000000        4.6200626097739641E-011
   347.00000000000000        4.6298059685798678E-011
   348.00000000000000        4.6395058128214423E-011
   349.00000000000000        4.6491623491753451E-011
   350.00000000000000        4.6587757831570352E-011
   351.00000000000000        4.6683463191213471E-011
   352.00000000000000        4.6778741602633138E-011
   353.00000000000000        4.6873595086192824E-011
   354.00000000000000        4.6968025650681458E-011
   355.00000000000000        4.7062035293328652E-011
   356.00000000000000        4.7155625999821695E-011
   357.00000000000000        4.7248799744324383E-011
   358.00000000000000        4.7341558489498121E-011
   359.00000000000000        4.7433904186524436E-011
   360.00000000000000        4.7525838775129721E-011
   361.00000000000000        4.7617364183611235E-011
   362.00000000000000        4.7708482328865239E-011
   363.00000000000000        4.7799195116416197E-011
   364.00000000000000        4.7889504440447872E-011
   365.00000000000000        4.7979412183836001E-011
   366.00000000000000        4.8068920218181952E-011
   367.00000000000000        4.8158030403848121E-011
   368.00000000000000        4.8246744589994517E-011
   369.00000000000000        4.8335064614616636E-011
   370.00000000000000        4.8422992304584414E-011
   371.00000000000000        4.8510529475682746E-011
   372.00000000000000        4.8597677932652650E-011
   373.00000000000000        4.8684439469233625E-011
   374.00000000000000        4.8770815868207390E-011
   375.00000000000000        4.8856808901442179E-011
   376.00000000000000        4.8942420329938205E-011
   377.00000000000000        4.9027651903873922E-011
   378.00000000000000        4.9112505362653220E-011
   379.00000000000000        4.9196982434953659E-011
   380.00000000000000        4.9281084838774766E-011
   381.00000000000000        4.9364814281488178E-011
   382.00000000000000        4.9448172459887385E-011
   383.00000000000000        4.9531161060239170E-011
   384.00000000000000        4.9613781758334728E-011
   385.00000000000000        4.9696036219542323E-011
   386.00000000000000        4.9777926098859709E-011
   387.00000000000000        4.9859453040967823E-011
   388.00000000000000        4.9940618680284288E-011
   389.00000000000000        5.0021424641018304E-011
   390.00000000000000        5.0101872537224936E-011
   391.00000000000000        5.0181963972860745E-011
   392.00000000000000        5.0261700541839376E-011
   393.00000000000000        5.0341083828087599E-011
   394.00000000000000        5.0420115405601784E-011
   395.00000000000000        5.0498796838504660E-011
   396.00000000000000        5.0577129681102453E-011
   397.00000000000000        5.0655115477942128E-011
   398.00000000000000        5.0732755763869206E-011
   399.00000000000000        5.0810052064085444E-011
   400.00000000000000        5.0887005894207123E-011
   401.00000000000000        5.0963618760323183E-011
   402.00000000000000        5.1039892159053992E-011
   403.00000000000000        5.1115827577609606E-011
   404.00000000000000        5.1191426493848936E-011
   405.00000000000000        5.1266690376338411E-011
   406.00000000000000        5.1341620684411273E-011
   407.00000000000000        5.1416218868226351E-011
   408.00000000000000        5.1490486368827625E-011
   409.00000000000000        5.1564424618203314E-011
   410.00000000000000        5.1638035039345019E-011
   411.00000000000000        5.1711319046307497E-011
   412.00000000000000        5.1784278044267613E-011
   413.00000000000000        5.1856913429583718E-011
   414.00000000000000        5.1929226589855264E-011
   415.00000000000000        5.2001218903981754E-011
   416.00000000000000        5.2072891742222342E-011
   417.00000000000000        5.2144246466254656E-011
   418.00000000000000        5.2215284429234385E-011
   419.00000000000000        5.2286006975854039E-011
   420.00000000000000        5.2356415442402008E-011
   421.00000000000000        5.2426511156821452E-011
   422.00000000000000        5.2496295438769135E-011
   423.00000000000000        5.2565769599673981E-011
   424.00000000000000        5.2634934942795720E-011
   425.00000000000000        5.2703792763283031E-011
   426.00000000000000        5.2772344348232276E-011
   427.00000000000000        5.2840590976744942E-011
   428.00000000000000        5.2908533919986117E-011
   429.00000000000000        5.2976174441241858E-011
   430.00000000000000        5.3043513795977037E-011
   431.00000000000000        5.3110553231892434E-011
   432.00000000000000        5.3177293988982277E-011
   433.00000000000000        5.3243737299590827E-011
   434.00000000000000        5.3309884388469437E-011
   435.00000000000000        5.3375736472833028E-011
   436.00000000000000        5.3441294762416360E-011
   437.00000000000000        5.3506560459530136E-011
   438.00000000000000        5.3571534759116969E-011
   439.00000000000000        5.3636218848807026E-011
   440.00000000000000        5.3700613908973166E-011
   441.00000000000000        5.3764721112786356E-011
   442.00000000000000        5.3828541626270405E-011
   443.00000000000000        5.3892076608356680E-011
   444.00000000000000        5.3955327210938389E-011
   445.00000000000000        5.4018294578924610E-011
   446.00000000000000        5.4080979850294228E-011
   447.00000000000000        5.4143384156149464E-011
   448.00000000000000        5.4205508620769056E-011
   449.00000000000000        5.4267354361661227E-011
   450.00000000000000        5.4328922489616592E-011
   451.00000000000000        5.4390214108760240E-011
   452.00000000000000        5.4451230316604054E-011
   453.00000000000000        5.4511972204098424E-011
   454.00000000000000        5.4572440855683872E-011
   455.00000000000000        5.4632637349342148E-011
   456.00000000000000        5.4692562756647283E-011
   457.00000000000000        5.4752218142815931E-011
   458.00000000000000        5.4811604566757949E-011
   459.00000000000000        5.4870723081126305E-011
   460.00000000000000        5.4929574732366726E-011
   461.00000000000000        5.4988160560766914E-011
   462.00000000000000        5.5046481600505987E-011
   463.00000000000000        5.5104538879702857E-011
   464.00000000000000        5.5162333420464768E-011
   465.00000000000000        5.5219866238935357E-011
   466.00000000000000        5.5277138345342637E-011
   467.00000000000000        5.5334150744046159E-011
   468.00000000000000        5.5390904433584354E-011
   469.00000000000000        5.5447400406721287E-011
   470.00000000000000        5.5503639650493201E-011
   471.00000000000000        5.5559623146254601E-011
   472.00000000000000        5.5615351869724155E-011
   473.00000000000000        5.5670826791030272E-011
   474.00000000000000        5.5726048874756226E-011
   475.00000000000000        5.5781019079985025E-011
   476.00000000000000        5.5835738360344115E-011
   477.00000000000000        5.5890207664049322E-011
   478.00000000000000        5.5944427933949085E-011
   479.00000000000000        5.5998400107567796E-011
   480.00000000000000        5.6052125117149210E-011
   481.00000000000000        5.6105603889699177E-011
   482.00000000000000        5.6158837347028566E-011
   483.00000000000000        5.6211826405795111E-011
   484.00000000000000        5.6264571977545824E-011
   485.00000000000000        5.6317074968758465E-011
   486.00000000000000        5.6369336280882599E-011
   487.00000000000000        5.6421356810381025E-011
   488.00000000000000        5.6473137448770144E-011
   489.00000000000000        5.6524679082660464E-011
   490.00000000000000        5.6575982593796547E-011
   491.00000000000000        5.6627048859096702E-011
   492.00000000000000        5.6677878750692657E-011
   493.00000000000000        5.6728473135968257E-011
   494.00000000000000        5.6778832877598371E-011
   495.00000000000000        5.6828958833587616E-011
   496.00000000000000        5.6878851857307988E-011
   497.00000000000000        5.6928512797537146E-011
   498.00000000000000        5.6977942498495751E-011
   499.00000000000000        5.7027141799884563E-011
   500.00000000000000        5.7076111536921581E-011
