# Supplementary material for: Dynamics of HeHHe+ Rotational State Changes Induced by Collision with He: A Possible New Path in Early Universe Chemistry
Source: J Phys Chem A. 2021 Apr 26;125(17):3748–59. doi: 10.1021/acs.jpca.1c01820 (PMC8154607; doi:10.1021/acs.jpca.1c01820)
Supplement: Supplementary file 1 — jp1c01820_si_001.zip [file jp1c01820_si_001.zip › Supporting Information/S2-rot.inelastic rate coefficients/02to06.rate]

   5.0000000000000000        7.0862514483455735E-021
   6.0000000000000000        4.1586258371581775E-019
   7.0000000000000000        7.6138802446479732E-018
   8.0000000000000000        6.7332038810099606E-017
   9.0000000000000000        3.6663876477576402E-016
   10.000000000000000        1.4220034437143697E-015
   11.000000000000000        4.3096112123741802E-015
   12.000000000000000        1.0855657444367946E-014
   13.000000000000000        2.3719254833430487E-014
   14.000000000000000        4.6345934376795889E-014
   15.000000000000000        8.2811433267142271E-014
   16.000000000000000        1.3759722001930438E-013
   17.000000000000000        2.1534189536429244E-013
   18.000000000000000        3.2060400370626715E-013
   19.000000000000000        4.5765932853415492E-013
   20.000000000000000        6.3034405387318621E-013
   21.000000000000000        8.4194625539221514E-013
   22.000000000000000        1.0951423750510678E-012
   23.000000000000000        1.3919721675298012E-012
   24.000000000000000        1.7338443729708625E-012
   25.000000000000000        2.1215653899583682E-012
   26.000000000000000        2.5553839571168647E-012
   27.000000000000000        3.0350459204786434E-012
   28.000000000000000        3.5598543210499647E-012
   29.000000000000000        4.1287311387624555E-012
   30.000000000000000        4.7402780015485436E-012
   31.000000000000000        5.3928339832060198E-012
   32.000000000000000        6.0845292695876334E-012
   33.000000000000000        6.8133339826049708E-012
   34.000000000000000        7.5771018353122857E-012
   35.000000000000000        8.3736085704575836E-012
   36.000000000000000        9.2005853299697163E-012
   37.000000000000000        1.0055747232260021E-011
   38.000000000000000        1.0936817513574277E-011
   39.000000000000000        1.1841547631772879E-011
   40.000000000000000        1.2767733746121913E-011
   41.000000000000000        1.3713229982992266E-011
   42.000000000000000        1.4675958880966537E-011
   43.000000000000000        1.5653919384394068E-011
   44.000000000000000        1.6645192725352823E-011
   45.000000000000000        1.7647946502749486E-011
   46.000000000000000        1.8660437235670985E-011
   47.000000000000000        1.9681011637273123E-011
   48.000000000000000        2.0708106826235227E-011
   49.000000000000000        2.1740249665584362E-011
   50.000000000000000        2.2776055393745172E-011
   51.000000000000000        2.3814225690087600E-011
   52.000000000000000        2.4853546297006736E-011
   53.000000000000000        2.5892884302580385E-011
   54.000000000000000        2.6931185171979738E-011
   55.000000000000000        2.7967469601892035E-011
   56.000000000000000        2.9000830260078323E-011
   57.000000000000000        3.0030428461662347E-011
   58.000000000000000        3.1055490824656666E-011
   59.000000000000000        3.2075305939416896E-011
   60.000000000000000        3.3089221080027134E-011
   61.000000000000000        3.4096638979918803E-011
   62.000000000000000        3.5097014689187986E-011
   63.000000000000000        3.6089852526990358E-011
   64.000000000000000        3.7074703138955352E-011
   65.000000000000000        3.8051160666688534E-011
   66.000000000000000        3.9018860034037951E-011
   67.000000000000000        3.9977474352827153E-011
   68.000000000000000        4.0926712449131488E-011
   69.000000000000000        4.1866316509858865E-011
   70.000000000000000        4.2796059848329440E-011
   71.000000000000000        4.3715744786706908E-011
   72.000000000000000        4.4625200652469217E-011
   73.000000000000000        4.5524281885600855E-011
   74.000000000000000        4.6412866252810705E-011
   75.000000000000000        4.7290853164806832E-011
   76.000000000000000        4.8158162092481278E-011
   77.000000000000000        4.9014731077748830E-011
   78.000000000000000        4.9860515334736306E-011
   79.000000000000000        5.0695485937022199E-011
   80.000000000000000        5.1519628586665970E-011
   81.000000000000000        5.2332942460841468E-011
   82.000000000000000        5.3135439131984002E-011
   83.000000000000000        5.3927141557477255E-011
   84.000000000000000        5.4708083135037218E-011
   85.000000000000000        5.5478306820090928E-011
   86.000000000000000        5.6237864301592105E-011
   87.000000000000000        5.6986815232871497E-011
   88.000000000000000        5.7725226514268256E-011
   89.000000000000000        5.8453171624446403E-011
   90.000000000000000        5.9170729997448092E-011
   91.000000000000000        5.9877986442688031E-011
   92.000000000000000        6.0575030605238838E-011
   93.000000000000000        6.1261956463897333E-011
   94.000000000000000        6.1938861864659872E-011
   95.000000000000000        6.2605848087371170E-011
   96.000000000000000        6.3263019443429517E-011
   97.000000000000000        6.3910482902563827E-011
   98.000000000000000        6.4548347746803390E-011
   99.000000000000000        6.5176725249882970E-011
   100.00000000000000        6.5795728380420943E-011
   101.00000000000000        6.6405471527316715E-011
   102.00000000000000        6.7006070245902653E-011
   103.00000000000000        6.7597641023480743E-011
   104.00000000000000        6.8180301062952558E-011
   105.00000000000000        6.8754168083339698E-011
   106.00000000000000        6.9319360136058769E-011
   107.00000000000000        6.9875995435894136E-011
   108.00000000000000        7.0424192205671949E-011
   109.00000000000000        7.0964068533708449E-011
   110.00000000000000        7.1495742243160607E-011
   111.00000000000000        7.2019330772462797E-011
   112.00000000000000        7.2534951066091164E-011
   113.00000000000000        7.3042719474938350E-011
   114.00000000000000        7.3542751665636146E-011
   115.00000000000000        7.4035162538197048E-011
   116.00000000000000        7.4520066151399479E-011
   117.00000000000000        7.4997575655364978E-011
   118.00000000000000        7.5467803230821859E-011
   119.00000000000000        7.5930860034580216E-011
   120.00000000000000        7.6386856150772939E-011
   121.00000000000000        7.6835900547447350E-011
   122.00000000000000        7.7278101038122544E-011
   123.00000000000000        7.7713564247947723E-011
   124.00000000000000        7.8142395584126444E-011
   125.00000000000000        7.8564699210290860E-011
   126.00000000000000        7.8980578024530073E-011
   127.00000000000000        7.9390133640801236E-011
   128.00000000000000        7.9793466373466141E-011
   129.00000000000000        8.0190675224713260E-011
   130.00000000000000        8.0581857874644922E-011
   131.00000000000000        8.0967110673819509E-011
   132.00000000000000        8.1346528638057948E-011
   133.00000000000000        8.1720205445331190E-011
   134.00000000000000        8.2088233434562726E-011
   135.00000000000000        8.2450703606188877E-011
   136.00000000000000        8.2807705624330241E-011
   137.00000000000000        8.3159327820438773E-011
   138.00000000000000        8.3505657198295560E-011
   139.00000000000000        8.3846779440238998E-011
   140.00000000000000        8.4182778914515196E-011
   141.00000000000000        8.4513738683648892E-011
   142.00000000000000        8.4839740513739344E-011
   143.00000000000000        8.5160864884593527E-011
   144.00000000000000        8.5477191000614775E-011
   145.00000000000000        8.5788796802369794E-011
   146.00000000000000        8.6095758978765414E-011
   147.00000000000000        8.6398152979767091E-011
   148.00000000000000        8.6696053029599777E-011
   149.00000000000000        8.6989532140374530E-011
   150.00000000000000        8.7278662126088496E-011
   151.00000000000000        8.7563513616948108E-011
   152.00000000000000        8.7844156073974296E-011
   153.00000000000000        8.8120657803844232E-011
   154.00000000000000        8.8393085973933318E-011
   155.00000000000000        8.8661506627521854E-011
   156.00000000000000        8.8925984699132568E-011
   157.00000000000000        8.9186584029969668E-011
   158.00000000000000        8.9443367383431251E-011
   159.00000000000000        8.9696396460669457E-011
   160.00000000000000        8.9945731916173751E-011
   161.00000000000000        9.0191433373358071E-011
   162.00000000000000        9.0433559440128520E-011
   163.00000000000000        9.0672167724416707E-011
   164.00000000000000        9.0907314849659504E-011
   165.00000000000000        9.1139056470210928E-011
   166.00000000000000        9.1367447286672802E-011
   167.00000000000000        9.1592541061130279E-011
   168.00000000000000        9.1814390632281601E-011
   169.00000000000000        9.2033047930451164E-011
   170.00000000000000        9.2248563992476989E-011
   171.00000000000000        9.2460988976463460E-011
   172.00000000000000        9.2670372176392811E-011
   173.00000000000000        9.2876762036586158E-011
   174.00000000000000        9.3080206166011420E-011
   175.00000000000000        9.3280751352430369E-011
   176.00000000000000        9.3478443576379667E-011
   177.00000000000000        9.3673328024984700E-011
   178.00000000000000        9.3865449105598844E-011
   179.00000000000000        9.4054850459268702E-011
   180.00000000000000        9.4241574974018878E-011
   181.00000000000000        9.4425664797959354E-011
   182.00000000000000        9.4607161352207191E-011
   183.00000000000000        9.4786105343627755E-011
   184.00000000000000        9.4962536777389385E-011
   185.00000000000000        9.5136494969333681E-011
   186.00000000000000        9.5308018558159594E-011
   187.00000000000000        9.5477145517422724E-011
   188.00000000000000        9.5643913167348095E-011
   189.00000000000000        9.5808358186457715E-011
   190.00000000000000        9.5970516623013910E-011
   191.00000000000000        9.6130423906278001E-011
   192.00000000000000        9.6288114857586487E-011
   193.00000000000000        9.6443623701245204E-011
   194.00000000000000        9.6596984075241976E-011
   195.00000000000000        9.6748229041781262E-011
   196.00000000000000        9.6897391097639400E-011
   197.00000000000000        9.7044502184344511E-011
   198.00000000000000        9.7189593698181725E-011
   199.00000000000000        9.7332696500024664E-011
   200.00000000000000        9.7473840924997157E-011
   201.00000000000000        9.7613056791964890E-011
   202.00000000000000        9.7750373412860501E-011
   203.00000000000000        9.7885819601842649E-011
   204.00000000000000        9.8019423684293935E-011
   205.00000000000000        9.8151213505655793E-011
   206.00000000000000        9.8281216440105555E-011
   207.00000000000000        9.8409459399077452E-011
   208.00000000000000        9.8535968839628313E-011
   209.00000000000000        9.8660770772651345E-011
   210.00000000000000        9.8783890770940968E-011
   211.00000000000000        9.8905353977107612E-011
   212.00000000000000        9.9025185111350452E-011
   213.00000000000000        9.9143408479083348E-011
   214.00000000000000        9.9260047978422571E-011
   215.00000000000000        9.9375127107534974E-011
   216.00000000000000        9.9488668971848573E-011
   217.00000000000000        9.9600696291131501E-011
   218.00000000000000        9.9711231406435857E-011
   219.00000000000000        9.9820296286914575E-011
   220.00000000000000        9.9927912536509301E-011
   221.00000000000000        1.0003410140051222E-010
   222.00000000000000        1.0013888377200703E-010
   223.00000000000000        1.0024228019818606E-010
   224.00000000000000        1.0034431088655082E-010
   225.00000000000000        1.0044499571099406E-010
   226.00000000000000        1.0054435421776768E-010
   227.00000000000000        1.0064240563133865E-010
   228.00000000000000        1.0073916886013242E-010
   229.00000000000000        1.0083466250217014E-010
   230.00000000000000        1.0092890485059712E-010
   231.00000000000000        1.0102191389910786E-010
   232.00000000000000        1.0111370734726772E-010
   233.00000000000000        1.0120430260573401E-010
   234.00000000000000        1.0129371680137784E-010
   235.00000000000000        1.0138196678231008E-010
   236.00000000000000        1.0146906912280919E-010
   237.00000000000000        1.0155504012815936E-010
   238.00000000000000        1.0163989583939403E-010
   239.00000000000000        1.0172365203795074E-010
   240.00000000000000        1.0180632425023703E-010
   241.00000000000000        1.0188792775211119E-010
   242.00000000000000        1.0196847757327630E-010
   243.00000000000000        1.0204798850159219E-010
   244.00000000000000        1.0212647508730589E-010
   245.00000000000000        1.0220395164720074E-010
   246.00000000000000        1.0228043226866917E-010
   247.00000000000000        1.0235593081370584E-010
   248.00000000000000        1.0243046092282789E-010
   249.00000000000000        1.0250403601891923E-010
   250.00000000000000        1.0257666931100349E-010
   251.00000000000000        1.0264837379794517E-010
   252.00000000000000        1.0271916227208179E-010
   253.00000000000000        1.0278904732278622E-010
   254.00000000000000        1.0285804133996438E-010
   255.00000000000000        1.0292615651748447E-010
   256.00000000000000        1.0299340485654426E-010
   257.00000000000000        1.0305979816897365E-010
   258.00000000000000        1.0312534808047592E-010
   259.00000000000000        1.0319006603380864E-010
   260.00000000000000        1.0325396329190450E-010
   261.00000000000000        1.0331705094093413E-010
   262.00000000000000        1.0337933989331222E-010
   263.00000000000000        1.0344084089064687E-010
   264.00000000000000        1.0350156450663472E-010
   265.00000000000000        1.0356152114990220E-010
   266.00000000000000        1.0362072106679351E-010
   267.00000000000000        1.0367917434410760E-010
   268.00000000000000        1.0373689091178451E-010
   269.00000000000000        1.0379388054554158E-010
   270.00000000000000        1.0385015286946106E-010
   271.00000000000000        1.0390571735853072E-010
   272.00000000000000        1.0396058334113702E-010
   273.00000000000000        1.0401476000151267E-010
   274.00000000000000        1.0406825638213940E-010
   275.00000000000000        1.0412108138610694E-010
   276.00000000000000        1.0417324377942796E-010
   277.00000000000000        1.0422475219331209E-010
   278.00000000000000        1.0427561512639745E-010
   279.00000000000000        1.0432584094694171E-010
   280.00000000000000        1.0437543789497417E-010
   281.00000000000000        1.0442441408440764E-010
   282.00000000000000        1.0447277750511278E-010
   283.00000000000000        1.0452053602495519E-010
   284.00000000000000        1.0456769739179446E-010
   285.00000000000000        1.0461426923544933E-010
   286.00000000000000        1.0466025906962527E-010
   287.00000000000000        1.0470567429380896E-010
   288.00000000000000        1.0475052219512864E-010
   289.00000000000000        1.0479480995018024E-010
   290.00000000000000        1.0483854462682224E-010
   291.00000000000000        1.0488173318593743E-010
   292.00000000000000        1.0492438248316411E-010
   293.00000000000000        1.0496649927059632E-010
   294.00000000000000        1.0500809019845366E-010
   295.00000000000000        1.0504916181672176E-010
   296.00000000000000        1.0508972057676438E-010
   297.00000000000000        1.0512977283290579E-010
   298.00000000000000        1.0516932484398685E-010
   299.00000000000000        1.0520838277489256E-010
   300.00000000000000        1.0524695269805363E-010
   301.00000000000000        1.0528504059492139E-010
   302.00000000000000        1.0532265235741700E-010
   303.00000000000000        1.0535979378935571E-010
   304.00000000000000        1.0539647060784604E-010
   305.00000000000000        1.0543268844466485E-010
   306.00000000000000        1.0546845284760897E-010
   307.00000000000000        1.0550376928182215E-010
   308.00000000000000        1.0553864313110105E-010
   309.00000000000000        1.0557307969917763E-010
   310.00000000000000        1.0560708421097910E-010
   311.00000000000000        1.0564066181386751E-010
   312.00000000000000        1.0567381757885702E-010
   313.00000000000000        1.0570655650181145E-010
   314.00000000000000        1.0573888350462000E-010
   315.00000000000000        1.0577080343635477E-010
   316.00000000000000        1.0580232107440702E-010
   317.00000000000000        1.0583344112560521E-010
   318.00000000000000        1.0586416822731359E-010
   319.00000000000000        1.0589450694851304E-010
   320.00000000000000        1.0592446179086221E-010
   321.00000000000000        1.0595403718974285E-010
   322.00000000000000        1.0598323751528591E-010
   323.00000000000000        1.0601206707338146E-010
   324.00000000000000        1.0604053010667121E-010
   325.00000000000000        1.0606863079552493E-010
   326.00000000000000        1.0609637325900057E-010
   327.00000000000000        1.0612376155578764E-010
   328.00000000000000        1.0615079968513672E-010
   329.00000000000000        1.0617749158777142E-010
   330.00000000000000        1.0620384114678735E-010
   331.00000000000000        1.0622985218853475E-010
   332.00000000000000        1.0625552848348757E-010
   333.00000000000000        1.0628087374709752E-010
   334.00000000000000        1.0630589164063562E-010
   335.00000000000000        1.0633058577201779E-010
   336.00000000000000        1.0635495969661872E-010
   337.00000000000000        1.0637901691807215E-010
   338.00000000000000        1.0640276088905768E-010
   339.00000000000000        1.0642619501207528E-010
   340.00000000000000        1.0644932264020712E-010
   341.00000000000000        1.0647214707786702E-010
   342.00000000000000        1.0649467158153801E-010
   343.00000000000000        1.0651689936049816E-010
   344.00000000000000        1.0653883357753381E-010
   345.00000000000000        1.0656047734964319E-010
   346.00000000000000        1.0658183374872682E-010
   347.00000000000000        1.0660290580226842E-010
   348.00000000000000        1.0662369649400391E-010
   349.00000000000000        1.0664420876458058E-010
   350.00000000000000        1.0666444551220523E-010
   351.00000000000000        1.0668440959328208E-010
   352.00000000000000        1.0670410382304134E-010
   353.00000000000000        1.0672353097615706E-010
   354.00000000000000        1.0674269378735496E-010
   355.00000000000000        1.0676159495201214E-010
   356.00000000000000        1.0678023712674578E-010
   357.00000000000000        1.0679862292999346E-010
   358.00000000000000        1.0681675494258466E-010
   359.00000000000000        1.0683463570830240E-010
   360.00000000000000        1.0685226773443700E-010
   361.00000000000000        1.0686965349233057E-010
   362.00000000000000        1.0688679541791378E-010
   363.00000000000000        1.0690369591223345E-010
   364.00000000000000        1.0692035734197279E-010
   365.00000000000000        1.0693678203996289E-010
   366.00000000000000        1.0695297230568686E-010
   367.00000000000000        1.0696893040577585E-010
   368.00000000000000        1.0698465857449790E-010
   369.00000000000000        1.0700015901423843E-010
   370.00000000000000        1.0701543389597416E-010
   371.00000000000000        1.0703048535973990E-010
   372.00000000000000        1.0704531551508717E-010
   373.00000000000000        1.0705992644153665E-010
   374.00000000000000        1.0707432018902411E-010
   375.00000000000000        1.0708849877833821E-010
   376.00000000000000        1.0710246420155287E-010
   377.00000000000000        1.0711621842245257E-010
   378.00000000000000        1.0712976337695150E-010
   379.00000000000000        1.0714310097350571E-010
   380.00000000000000        1.0715623309351993E-010
   381.00000000000000        1.0716916159174757E-010
   382.00000000000000        1.0718188829668483E-010
   383.00000000000000        1.0719441501095950E-010
   384.00000000000000        1.0720674351171278E-010
   385.00000000000000        1.0721887555097655E-010
   386.00000000000000        1.0723081285604371E-010
   387.00000000000000        1.0724255712983475E-010
   388.00000000000000        1.0725411005125678E-010
   389.00000000000000        1.0726547327555870E-010
   390.00000000000000        1.0727664843468091E-010
   391.00000000000000        1.0728763713759862E-010
   392.00000000000000        1.0729844097066186E-010
   393.00000000000000        1.0730906149792880E-010
   394.00000000000000        1.0731950026149540E-010
   395.00000000000000        1.0732975878181920E-010
   396.00000000000000        1.0733983855803885E-010
   397.00000000000000        1.0734974106828898E-010
   398.00000000000000        1.0735946777000991E-010
   399.00000000000000        1.0736902010025334E-010
   400.00000000000000        1.0737839947598324E-010
   401.00000000000000        1.0738760729437242E-010
   402.00000000000000        1.0739664493309473E-010
   403.00000000000000        1.0740551375061266E-010
   404.00000000000000        1.0741421508646126E-010
   405.00000000000000        1.0742275026152763E-010
   406.00000000000000        1.0743112057832630E-010
   407.00000000000000        1.0743932732127025E-010
   408.00000000000000        1.0744737175693887E-010
   409.00000000000000        1.0745525513434088E-010
   410.00000000000000        1.0746297868517455E-010
   411.00000000000000        1.0747054362408300E-010
   412.00000000000000        1.0747795114890657E-010
   413.00000000000000        1.0748520244093124E-010
   414.00000000000000        1.0749229866513358E-010
   415.00000000000000        1.0749924097042180E-010
   416.00000000000000        1.0750603048987361E-010
   417.00000000000000        1.0751266834097060E-010
   418.00000000000000        1.0751915562582905E-010
   419.00000000000000        1.0752549343142756E-010
   420.00000000000000        1.0753168282983129E-010
   421.00000000000000        1.0753772487841300E-010
   422.00000000000000        1.0754362062007062E-010
   423.00000000000000        1.0754937108344229E-010
   424.00000000000000        1.0755497728311796E-010
   425.00000000000000        1.0756044021984763E-010
   426.00000000000000        1.0756576088074646E-010
   427.00000000000000        1.0757094023949839E-010
   428.00000000000000        1.0757597925655471E-010
   429.00000000000000        1.0758087887933144E-010
   430.00000000000000        1.0758564004240286E-010
   431.00000000000000        1.0759026366769281E-010
   432.00000000000000        1.0759475066466297E-010
   433.00000000000000        1.0759910193049829E-010
   434.00000000000000        1.0760331835029057E-010
   435.00000000000000        1.0760740079721818E-010
   436.00000000000000        1.0761135013272381E-010
   437.00000000000000        1.0761516720669043E-010
   438.00000000000000        1.0761885285761304E-010
   439.00000000000000        1.0762240791276902E-010
   440.00000000000000        1.0762583318838671E-010
   441.00000000000000        1.0762912948980972E-010
   442.00000000000000        1.0763229761166038E-010
   443.00000000000000        1.0763533833800062E-010
   444.00000000000000        1.0763825244248950E-010
   445.00000000000000        1.0764104068854023E-010
   446.00000000000000        1.0764370382947335E-010
   447.00000000000000        1.0764624260866851E-010
   448.00000000000000        1.0764865775971396E-010
   449.00000000000000        1.0765095000655399E-010
   450.00000000000000        1.0765312006363364E-010
   451.00000000000000        1.0765516863604248E-010
   452.00000000000000        1.0765709641965509E-010
   453.00000000000000        1.0765890410127049E-010
   454.00000000000000        1.0766059235874897E-010
   455.00000000000000        1.0766216186114719E-010
   456.00000000000000        1.0766361326885140E-010
   457.00000000000000        1.0766494723370877E-010
   458.00000000000000        1.0766616439915653E-010
   459.00000000000000        1.0766726540034959E-010
   460.00000000000000        1.0766825086428634E-010
   461.00000000000000        1.0766912140993232E-010
   462.00000000000000        1.0766987764834243E-010
   463.00000000000000        1.0767052018278135E-010
   464.00000000000000        1.0767104960884213E-010
   465.00000000000000        1.0767146651456292E-010
   466.00000000000000        1.0767177148054255E-010
   467.00000000000000        1.0767196508005385E-010
   468.00000000000000        1.0767204787915602E-010
   469.00000000000000        1.0767202043680436E-010
   470.00000000000000        1.0767188330495981E-010
   471.00000000000000        1.0767163702869542E-010
   472.00000000000000        1.0767128214630265E-010
   473.00000000000000        1.0767081918939509E-010
   474.00000000000000        1.0767024868301154E-010
   475.00000000000000        1.0766957114571671E-010
   476.00000000000000        1.0766878708970141E-010
   477.00000000000000        1.0766789702088061E-010
   478.00000000000000        1.0766690143899047E-010
   479.00000000000000        1.0766580083768364E-010
   480.00000000000000        1.0766459570462342E-010
   481.00000000000000        1.0766328652157672E-010
   482.00000000000000        1.0766187376450548E-010
   483.00000000000000        1.0766035790365648E-010
   484.00000000000000        1.0765873940365033E-010
   485.00000000000000        1.0765701872356907E-010
   486.00000000000000        1.0765519631704249E-010
   487.00000000000000        1.0765327263233291E-010
   488.00000000000000        1.0765124811241884E-010
   489.00000000000000        1.0764912319507848E-010
   490.00000000000000        1.0764689831296982E-010
   491.00000000000000        1.0764457389371169E-010
   492.00000000000000        1.0764215035996254E-010
   493.00000000000000        1.0763962812949857E-010
   494.00000000000000        1.0763700761529016E-010
   495.00000000000000        1.0763428922557746E-010
   496.00000000000000        1.0763147336394577E-010
   497.00000000000000        1.0762856042939802E-010
   498.00000000000000        1.0762555081642737E-010
   499.00000000000000        1.0762244491508936E-010
   500.00000000000000        1.0761924311107102E-010
