# Supplementary material for: Dynamics of HeHHe+ Rotational State Changes Induced by Collision with He: A Possible New Path in Early Universe Chemistry
Source: J Phys Chem A. 2021 Apr 26;125(17):3748–59. doi: 10.1021/acs.jpca.1c01820 (PMC8154607; doi:10.1021/acs.jpca.1c01820)
Supplement: Supplementary file 1 — jp1c01820_si_001.zip [file jp1c01820_si_001.zip › Supporting Information/S2-rot.inelastic rate coefficients/06to08.rate]

   5.0000000000000000        4.0180519213341952E-019
   6.0000000000000000        1.1988388983963221E-017
   7.0000000000000000        1.3499266485796536E-016
   8.0000000000000000        8.2757391541309603E-016
   9.0000000000000000        3.3854227711004416E-015
   10.000000000000000        1.0439251518542668E-014
   11.000000000000000        2.6218233343762078E-014
   12.000000000000000        5.6466247332284361E-014
   13.000000000000000        1.0806506310973263E-013
   14.000000000000000        1.8850156415442039E-013
   15.000000000000000        3.0531467116501025E-013
   16.000000000000000        4.6561514540247524E-013
   17.000000000000000        6.7572371006047009E-013
   18.000000000000000        9.4093658568465084E-013
   19.000000000000000        1.2654058247683460E-012
   20.000000000000000        1.6521119962396540E-012
   21.000000000000000        2.1029046833390337E-012
   22.000000000000000        2.6185883950756479E-012
   23.000000000000000        3.1990354330427185E-012
   24.000000000000000        3.8433115674105341E-012
   25.000000000000000        4.5498043240542845E-012
   26.000000000000000        5.3163469703606884E-012
   27.000000000000000        6.1403338541957975E-012
   28.000000000000000        7.0188246611952470E-012
   29.000000000000000        7.9486365183595051E-012
   30.000000000000000        8.9264238027458814E-012
   31.000000000000000        9.9487461179934128E-012
   32.000000000000000        1.1012125266231012E-011
   33.000000000000000        1.2113092238068628E-011
   34.000000000000000        1.3248225321887161E-011
   35.000000000000000        1.4414180434867724E-011
   36.000000000000000        1.5607714730639417E-011
   37.000000000000000        1.6825704462258967E-011
   38.000000000000000        1.8065157988426863E-011
   39.000000000000000        1.9323224714791813E-011
   40.000000000000000        2.0597200667006530E-011
   41.000000000000000        2.1884531301653054E-011
   42.000000000000000        2.3182812077417655E-011
   43.000000000000000        2.4489787233015018E-011
   44.000000000000000        2.5803347150663114E-011
   45.000000000000000        2.7121524624244978E-011
   46.000000000000000        2.8442490299223220E-011
   47.000000000000000        2.9764547506308545E-011
   48.000000000000000        3.1086126672149310E-011
   49.000000000000000        3.2405779457223774E-011
   50.000000000000000        3.3722172743013319E-011
   51.000000000000000        3.5034082566776890E-011
   52.000000000000000        3.6340388082269075E-011
   53.000000000000000        3.7640065608014447E-011
   54.000000000000000        3.8932182810812112E-011
   55.000000000000000        4.0215893060583754E-011
   56.000000000000000        4.1490429983140715E-011
   57.000000000000000        4.2755102229619392E-011
   58.000000000000000        4.4009288474950720E-011
   59.000000000000000        4.5252432652560356E-011
   60.000000000000000        4.6484039428343838E-011
   61.000000000000000        4.7703669913656942E-011
   62.000000000000000        4.8910937614463002E-011
   63.000000000000000        5.0105504611769783E-011
   64.000000000000000        5.1287077966957008E-011
   65.000000000000000        5.2455406344467944E-011
   66.000000000000000        5.3610276843532287E-011
   67.000000000000000        5.4751512030047263E-011
   68.000000000000000        5.5878967159420242E-011
   69.000000000000000        5.6992527581019760E-011
   70.000000000000000        5.8092106314867467E-011
   71.000000000000000        5.9177641791294103E-011
   72.000000000000000        6.0249095744455908E-011
   73.000000000000000        6.1306451250847826E-011
   74.000000000000000        6.2349710904235948E-011
   75.000000000000000        6.3378895118748207E-011
   76.000000000000000        6.4394040552209120E-011
   77.000000000000000        6.5395198642158761E-011
   78.000000000000000        6.6382434247362459E-011
   79.000000000000000        6.7355824387980427E-011
   80.000000000000000        6.8315457077934965E-011
   81.000000000000000        6.9261430243365519E-011
   82.000000000000000        7.0193850721410131E-011
   83.000000000000000        7.1112833333894040E-011
   84.000000000000000        7.2018500030822844E-011
   85.000000000000000        7.2910979098898851E-011
   86.000000000000000        7.3790404430568626E-011
   87.000000000000000        7.4656914849399763E-011
   88.000000000000000        7.5510653487850822E-011
   89.000000000000000        7.6351767213754565E-011
   90.000000000000000        7.7180406102075484E-011
   91.000000000000000        7.7996722948732474E-011
   92.000000000000000        7.8800872823486658E-011
   93.000000000000000        7.9593012659101700E-011
   94.000000000000000        8.0373300874169326E-011
   95.000000000000000        8.1141897027171649E-011
   96.000000000000000        8.1898961499517891E-011
   97.000000000000000        8.2644655205448804E-011
   98.000000000000000        8.3379139326848646E-011
   99.000000000000000        8.4102575071138624E-011
   100.00000000000000        8.4815123450554959E-011
   101.00000000000000        8.5516945081232606E-011
   102.00000000000000        8.6208200000625982E-011
   103.00000000000000        8.6889047501901785E-011
   104.00000000000000        8.7559645984035862E-011
   105.00000000000000        8.8220152816434222E-011
   106.00000000000000        8.8870724216983721E-011
   107.00000000000000        8.9511515142513641E-011
   108.00000000000000        9.0142679190724844E-011
   109.00000000000000        9.0764368512706557E-011
   110.00000000000000        9.1376733735227991E-011
   111.00000000000000        9.1979923892046645E-011
   112.00000000000000        9.2574086363531704E-011
   113.00000000000000        9.3159366823950718E-011
   114.00000000000000        9.3735909195814138E-011
   115.00000000000000        9.4303855610717924E-011
   116.00000000000000        9.4863346376161574E-011
   117.00000000000000        9.5414519947860423E-011
   118.00000000000000        9.5957512907103807E-011
   119.00000000000000        9.6492459942743675E-011
   120.00000000000000        9.7019493837428724E-011
   121.00000000000000        9.7538745457727306E-011
   122.00000000000000        9.8050343747809309E-011
   123.00000000000000        9.8554415726378736E-011
   124.00000000000000        9.9051086486574794E-011
   125.00000000000000        9.9540479198578211E-011
   126.00000000000000        1.0002271511467938E-010
   127.00000000000000        1.0049791357658227E-010
   128.00000000000000        1.0096619202473699E-010
   129.00000000000000        1.0142766600950755E-010
   130.00000000000000        1.0188244920399534E-010
   131.00000000000000        1.0233065341835534E-010
   132.00000000000000        1.0277238861545120E-010
   133.00000000000000        1.0320776292770821E-010
   134.00000000000000        1.0363688267503524E-010
   135.00000000000000        1.0405985238369493E-010
   136.00000000000000        1.0447677480601010E-010
   137.00000000000000        1.0488775094080693E-010
   138.00000000000000        1.0529288005449789E-010
   139.00000000000000        1.0569225970271920E-010
   140.00000000000000        1.0608598575244233E-010
   141.00000000000000        1.0647415240448735E-010
   142.00000000000000        1.0685685221636698E-010
   143.00000000000000        1.0723417612540466E-010
   144.00000000000000        1.0760621347206404E-010
   145.00000000000000        1.0797305202344194E-010
   146.00000000000000        1.0833477799687422E-010
   147.00000000000000        1.0869147608361258E-010
   148.00000000000000        1.0904322947252977E-010
   149.00000000000000        1.0939011987382038E-010
   150.00000000000000        1.0973222754265955E-010
   151.00000000000000        1.1006963130279323E-010
   152.00000000000000        1.1040240857002928E-010
   153.00000000000000        1.1073063537560638E-010
   154.00000000000000        1.1105438638941757E-010
   155.00000000000000        1.1137373494306775E-010
   156.00000000000000        1.1168875305274660E-010
   157.00000000000000        1.1199951144190192E-010
   158.00000000000000        1.1230607956369578E-010
   159.00000000000000        1.1260852562323385E-010
   160.00000000000000        1.1290691659955295E-010
   161.00000000000000        1.1320131826735875E-010
   162.00000000000000        1.1349179521850375E-010
   163.00000000000000        1.1377841088319779E-010
   164.00000000000000        1.1406122755094412E-010
   165.00000000000000        1.1434030639119572E-010
   166.00000000000000        1.1461570747372570E-010
   167.00000000000000        1.1488748978871052E-010
   168.00000000000000        1.1515571126651903E-010
   169.00000000000000        1.1542042879720823E-010
   170.00000000000000        1.1568169824972038E-010
   171.00000000000000        1.1593957449078487E-010
   172.00000000000000        1.1619411140351795E-010
   173.00000000000000        1.1644536190572653E-010
   174.00000000000000        1.1669337796791006E-010
   175.00000000000000        1.1693821063096655E-010
   176.00000000000000        1.1717991002359966E-010
   177.00000000000000        1.1741852537943058E-010
   178.00000000000000        1.1765410505381535E-010
   179.00000000000000        1.1788669654036876E-010
   180.00000000000000        1.1811634648719958E-010
   181.00000000000000        1.1834310071285676E-010
   182.00000000000000        1.1856700422199001E-010
   183.00000000000000        1.1878810122072947E-010
   184.00000000000000        1.1900643513178368E-010
   185.00000000000000        1.1922204860926287E-010
   186.00000000000000        1.1943498355322766E-010
   187.00000000000000        1.1964528112396910E-010
   188.00000000000000        1.1985298175602141E-010
   189.00000000000000        1.2005812517191201E-010
   190.00000000000000        1.2026075039565268E-010
   191.00000000000000        1.2046089576597395E-010
   192.00000000000000        1.2065859894930900E-010
   193.00000000000000        1.2085389695252836E-010
   194.00000000000000        1.2104682613543046E-010
   195.00000000000000        1.2123742222299188E-010
   196.00000000000000        1.2142572031738064E-010
   197.00000000000000        1.2161175490973616E-010
   198.00000000000000        1.2179555989172098E-010
   199.00000000000000        1.2197716856684658E-010
   200.00000000000000        1.2215661366157812E-010
   201.00000000000000        1.2233392733622119E-010
   202.00000000000000        1.2250914119559540E-010
   203.00000000000000        1.2268228629949741E-010
   204.00000000000000        1.2285339317295768E-010
   205.00000000000000        1.2302249181629520E-010
   206.00000000000000        1.2318961171497269E-010
   207.00000000000000        1.2335478184925704E-010
   208.00000000000000        1.2351803070368853E-010
   209.00000000000000        1.2367938627636058E-010
   210.00000000000000        1.2383887608801781E-010
   211.00000000000000        1.2399652719096987E-010
   212.00000000000000        1.2415236617782994E-010
   213.00000000000000        1.2430641919007862E-010
   214.00000000000000        1.2445871192645828E-010
   215.00000000000000        1.2460926965119720E-010
   216.00000000000000        1.2475811720207225E-010
   217.00000000000000        1.2490527899831059E-010
   218.00000000000000        1.2505077904833166E-010
   219.00000000000000        1.2519464095733694E-010
   220.00000000000000        1.2533688793474700E-010
   221.00000000000000        1.2547754280149061E-010
   222.00000000000000        1.2561662799714808E-010
   223.00000000000000        1.2575416558695216E-010
   224.00000000000000        1.2589017726865041E-010
   225.00000000000000        1.2602468437922861E-010
   226.00000000000000        1.2615770790150223E-010
   227.00000000000000        1.2628926847057558E-010
   228.00000000000000        1.2641938638017305E-010
   229.00000000000000        1.2654808158884373E-010
   230.00000000000000        1.2667537372604277E-010
   231.00000000000000        1.2680128209809304E-010
   232.00000000000000        1.2692582569402706E-010
   233.00000000000000        1.2704902319131393E-010
   234.00000000000000        1.2717089296147210E-010
   235.00000000000000        1.2729145307557284E-010
   236.00000000000000        1.2741072130963195E-010
   237.00000000000000        1.2752871514989791E-010
   238.00000000000000        1.2764545179803391E-010
   239.00000000000000        1.2776094817619868E-010
   240.00000000000000        1.2787522093202625E-010
   241.00000000000000        1.2798828644350981E-010
   242.00000000000000        1.2810016082378707E-010
   243.00000000000000        1.2821085992583415E-010
   244.00000000000000        1.2832039934706654E-010
   245.00000000000000        1.2842879443384946E-010
   246.00000000000000        1.2853606028592191E-010
   247.00000000000000        1.2864221176073286E-010
   248.00000000000000        1.2874726347769411E-010
   249.00000000000000        1.2885122982234924E-010
   250.00000000000000        1.2895412495046426E-010
   251.00000000000000        1.2905596279203513E-010
   252.00000000000000        1.2915675705522183E-010
   253.00000000000000        1.2925652123020362E-010
   254.00000000000000        1.2935526859296115E-010
   255.00000000000000        1.2945301220898626E-010
   256.00000000000000        1.2954976493691892E-010
   257.00000000000000        1.2964553943211662E-010
   258.00000000000000        1.2974034815015391E-010
   259.00000000000000        1.2983420335025488E-010
   260.00000000000000        1.2992711709866250E-010
   261.00000000000000        1.3001910127194030E-010
   262.00000000000000        1.3011016756021549E-010
   263.00000000000000        1.3020032747035634E-010
   264.00000000000000        1.3028959232909271E-010
   265.00000000000000        1.3037797328607706E-010
   266.00000000000000        1.3046548131688561E-010
   267.00000000000000        1.3055212722596661E-010
   268.00000000000000        1.3063792164953022E-010
   269.00000000000000        1.3072287505838616E-010
   270.00000000000000        1.3080699776072746E-010
   271.00000000000000        1.3089029990486246E-010
   272.00000000000000        1.3097279148189648E-010
   273.00000000000000        1.3105448232836348E-010
   274.00000000000000        1.3113538212880780E-010
   275.00000000000000        1.3121550041832031E-010
   276.00000000000000        1.3129484658502660E-010
   277.00000000000000        1.3137342987252907E-010
   278.00000000000000        1.3145125938230466E-010
   279.00000000000000        1.3152834407605896E-010
   280.00000000000000        1.3160469277803671E-010
   281.00000000000000        1.3168031417729028E-010
   282.00000000000000        1.3175521682990728E-010
   283.00000000000000        1.3182940916119730E-010
   284.00000000000000        1.3190289946783919E-010
   285.00000000000000        1.3197569591998986E-010
   286.00000000000000        1.3204780656335369E-010
   287.00000000000000        1.3211923932121733E-010
   288.00000000000000        1.3219000199644496E-010
   289.00000000000000        1.3226010227344020E-010
   290.00000000000000        1.3232954772007176E-010
   291.00000000000000        1.3239834578956491E-010
   292.00000000000000        1.3246650382235964E-010
   293.00000000000000        1.3253402904793592E-010
   294.00000000000000        1.3260092858660568E-010
   295.00000000000000        1.3266720945127472E-010
   296.00000000000000        1.3273287854917217E-010
   297.00000000000000        1.3279794268355071E-010
   298.00000000000000        1.3286240855535569E-010
   299.00000000000000        1.3292628276486629E-010
   300.00000000000000        1.3298957181330749E-010
   301.00000000000000        1.3305228210443358E-010
   302.00000000000000        1.3311441994608528E-010
   303.00000000000000        1.3317599155171829E-010
   304.00000000000000        1.3323700304190725E-010
   305.00000000000000        1.3329746044582194E-010
   306.00000000000000        1.3335736970267974E-010
   307.00000000000000        1.3341673666317155E-010
   308.00000000000000        1.3347556709086475E-010
   309.00000000000000        1.3353386666358093E-010
   310.00000000000000        1.3359164097475141E-010
   311.00000000000000        1.3364889553474819E-010
   312.00000000000000        1.3370563577219346E-010
   313.00000000000000        1.3376186703524716E-010
   314.00000000000000        1.3381759459287108E-010
   315.00000000000000        1.3387282363607367E-010
   316.00000000000000        1.3392755927913242E-010
   317.00000000000000        1.3398180656079667E-010
   318.00000000000000        1.3403557044547013E-010
   319.00000000000000        1.3408885582437271E-010
   320.00000000000000        1.3414166751668402E-010
   321.00000000000000        1.3419401027066800E-010
   322.00000000000000        1.3424588876477742E-010
   323.00000000000000        1.3429730760874198E-010
   324.00000000000000        1.3434827134463720E-010
   325.00000000000000        1.3439878444793541E-010
   326.00000000000000        1.3444885132854107E-010
   327.00000000000000        1.3449847633180711E-010
   328.00000000000000        1.3454766373953591E-010
   329.00000000000000        1.3459641777096348E-010
   330.00000000000000        1.3464474258372753E-010
   331.00000000000000        1.3469264227482028E-010
   332.00000000000000        1.3474012088152442E-010
   333.00000000000000        1.3478718238233590E-010
   334.00000000000000        1.3483383069787007E-010
   335.00000000000000        1.3488006969175389E-010
   336.00000000000000        1.3492590317150384E-010
   337.00000000000000        1.3497133488938915E-010
   338.00000000000000        1.3501636854328226E-010
   339.00000000000000        1.3506100777749391E-010
   340.00000000000000        1.3510525618359699E-010
   341.00000000000000        1.3514911730123511E-010
   342.00000000000000        1.3519259461892009E-010
   343.00000000000000        1.3523569157481553E-010
   344.00000000000000        1.3527841155750804E-010
   345.00000000000000        1.3532075790676761E-010
   346.00000000000000        1.3536273391429331E-010
   347.00000000000000        1.3540434282445084E-010
   348.00000000000000        1.3544558783499452E-010
   349.00000000000000        1.3548647209778052E-010
   350.00000000000000        1.3552699871946842E-010
   351.00000000000000        1.3556717076221101E-010
   352.00000000000000        1.3560699124433384E-010
   353.00000000000000        1.3564646314100451E-010
   354.00000000000000        1.3568558938489027E-010
   355.00000000000000        1.3572437286680684E-010
   356.00000000000000        1.3576281643635615E-010
   357.00000000000000        1.3580092290255405E-010
   358.00000000000000        1.3583869503444954E-010
   359.00000000000000        1.3587613556173329E-010
   360.00000000000000        1.3591324717533607E-010
   361.00000000000000        1.3595003252802004E-010
   362.00000000000000        1.3598649423495899E-010
   363.00000000000000        1.3602263487431134E-010
   364.00000000000000        1.3605845698778172E-010
   365.00000000000000        1.3609396308117732E-010
   366.00000000000000        1.3612915562495280E-010
   367.00000000000000        1.3616403705474857E-010
   368.00000000000000        1.3619860977191993E-010
   369.00000000000000        1.3623287614405876E-010
   370.00000000000000        1.3626683850550657E-010
   371.00000000000000        1.3630049915786036E-010
   372.00000000000000        1.3633386037047064E-010
   373.00000000000000        1.3636692438093156E-010
   374.00000000000000        1.3639969339556349E-010
   375.00000000000000        1.3643216958988903E-010
   376.00000000000000        1.3646435510910117E-010
   377.00000000000000        1.3649625206852483E-010
   378.00000000000000        1.3652786255407043E-010
   379.00000000000000        1.3655918862268170E-010
   380.00000000000000        1.3659023230277671E-010
   381.00000000000000        1.3662099559468098E-010
   382.00000000000000        1.3665148047105583E-010
   383.00000000000000        1.3668168887731893E-010
   384.00000000000000        1.3671162273205893E-010
   385.00000000000000        1.3674128392744414E-010
   386.00000000000000        1.3677067432962480E-010
   387.00000000000000        1.3679979577912964E-010
   388.00000000000000        1.3682865009125543E-010
   389.00000000000000        1.3685723905645249E-010
   390.00000000000000        1.3688556444070281E-010
   391.00000000000000        1.3691362798589328E-010
   392.00000000000000        1.3694143141018333E-010
   393.00000000000000        1.3696897640836686E-010
   394.00000000000000        1.3699626465222921E-010
   395.00000000000000        1.3702329779089752E-010
   396.00000000000000        1.3705007745118780E-010
   397.00000000000000        1.3707660523794585E-010
   398.00000000000000        1.3710288273438213E-010
   399.00000000000000        1.3712891150240383E-010
   400.00000000000000        1.3715469308293967E-010
   401.00000000000000        1.3718022899626219E-010
   402.00000000000000        1.3720552074230297E-010
   403.00000000000000        1.3723056980096497E-010
   404.00000000000000        1.3725537763242899E-010
   405.00000000000000        1.3727994567745687E-010
   406.00000000000000        1.3730427535768895E-010
   407.00000000000000        1.3732836807593737E-010
   408.00000000000000        1.3735222521647581E-010
   409.00000000000000        1.3737584814532421E-010
   410.00000000000000        1.3739923821052972E-010
   411.00000000000000        1.3742239674244244E-010
   412.00000000000000        1.3744532505398900E-010
   413.00000000000000        1.3746802444094007E-010
   414.00000000000000        1.3749049618217535E-010
   415.00000000000000        1.3751274153994387E-010
   416.00000000000000        1.3753476176012094E-010
   417.00000000000000        1.3755655807246079E-010
   418.00000000000000        1.3757813169084586E-010
   419.00000000000000        1.3759948381353194E-010
   420.00000000000000        1.3762061562339108E-010
   421.00000000000000        1.3764152828814863E-010
   422.00000000000000        1.3766222296061828E-010
   423.00000000000000        1.3768270077893447E-010
   424.00000000000000        1.3770296286677851E-010
   425.00000000000000        1.3772301033360464E-010
   426.00000000000000        1.3774284427486030E-010
   427.00000000000000        1.3776246577220450E-010
   428.00000000000000        1.3778187589372235E-010
   429.00000000000000        1.3780107569413645E-010
   430.00000000000000        1.3782006621501590E-010
   431.00000000000000        1.3783884848498087E-010
   432.00000000000000        1.3785742351990563E-010
   433.00000000000000        1.3787579232311742E-010
   434.00000000000000        1.3789395588559271E-010
   435.00000000000000        1.3791191518615102E-010
   436.00000000000000        1.3792967119164545E-010
   437.00000000000000        1.3794722485715024E-010
   438.00000000000000        1.3796457712614608E-010
   439.00000000000000        1.3798172893070231E-010
   440.00000000000000        1.3799868119165593E-010
   441.00000000000000        1.3801543481878953E-010
   442.00000000000000        1.3803199071100463E-010
   443.00000000000000        1.3804834975649428E-010
   444.00000000000000        1.3806451283291133E-010
   445.00000000000000        1.3808048080753530E-010
   446.00000000000000        1.3809625453743738E-010
   447.00000000000000        1.3811183486964120E-010
   448.00000000000000        1.3812722264128214E-010
   449.00000000000000        1.3814241867976541E-010
   450.00000000000000        1.3815742380291944E-010
   451.00000000000000        1.3817223881914886E-010
   452.00000000000000        1.3818686452758450E-010
   453.00000000000000        1.3820130171823133E-010
   454.00000000000000        1.3821555117211355E-010
   455.00000000000000        1.3822961366141876E-010
   456.00000000000000        1.3824348994963901E-010
   457.00000000000000        1.3825718079170968E-010
   458.00000000000000        1.3827068693414742E-010
   459.00000000000000        1.3828400911518430E-010
   460.00000000000000        1.3829714806490177E-010
   461.00000000000000        1.3831010450536097E-010
   462.00000000000000        1.3832287915073230E-010
   463.00000000000000        1.3833547270742260E-010
   464.00000000000000        1.3834788587420023E-010
   465.00000000000000        1.3836011934231872E-010
   466.00000000000000        1.3837217379563772E-010
   467.00000000000000        1.3838404991074366E-010
   468.00000000000000        1.3839574835706720E-010
   469.00000000000000        1.3840726979699884E-010
   470.00000000000000        1.3841861488600423E-010
   471.00000000000000        1.3842978427273650E-010
   472.00000000000000        1.3844077859914658E-010
   473.00000000000000        1.3845159850059384E-010
   474.00000000000000        1.3846224460595236E-010
   475.00000000000000        1.3847271753771786E-010
   476.00000000000000        1.3848301791211174E-010
   477.00000000000000        1.3849314633918391E-010
   478.00000000000000        1.3850310342291400E-010
   479.00000000000000        1.3851288976131140E-010
   480.00000000000000        1.3852250594651328E-010
   481.00000000000000        1.3853195256488084E-010
   482.00000000000000        1.3854123019709552E-010
   483.00000000000000        1.3855033941825193E-010
   484.00000000000000        1.3855928079795059E-010
   485.00000000000000        1.3856805490038875E-010
   486.00000000000000        1.3857666228445027E-010
   487.00000000000000        1.3858510350379343E-010
   488.00000000000000        1.3859337910693745E-010
   489.00000000000000        1.3860148963734899E-010
   490.00000000000000        1.3860943563352516E-010
   491.00000000000000        1.3861721762907763E-010
   492.00000000000000        1.3862483615281302E-010
   493.00000000000000        1.3863229172881403E-010
   494.00000000000000        1.3863958487651808E-010
   495.00000000000000        1.3864671611079598E-010
   496.00000000000000        1.3865368594202749E-010
   497.00000000000000        1.3866049487617765E-010
   498.00000000000000        1.3866714341487053E-010
   499.00000000000000        1.3867363205546321E-010
   500.00000000000000        1.3867996129111673E-010
