# Supplementary material for: Dynamics of HeHHe+ Rotational State Changes Induced by Collision with He: A Possible New Path in Early Universe Chemistry
Source: J Phys Chem A. 2021 Apr 26;125(17):3748–59. doi: 10.1021/acs.jpca.1c01820 (PMC8154607; doi:10.1021/acs.jpca.1c01820)
Supplement: Supplementary file 1 — jp1c01820_si_001.zip [file jp1c01820_si_001.zip › Supporting Information/S2-rot.inelastic rate coefficients/08to06.rate]

   5.0000000000000000        2.2799520897174778E-010
   6.0000000000000000        2.2608324532960406E-010
   7.0000000000000000        2.2377720707670151E-010
   8.0000000000000000        2.2146804206575034E-010
   9.0000000000000000        2.1933911672007822E-010
   10.000000000000000        2.1745613551093482E-010
   11.000000000000000        2.1582662175542042E-010
   12.000000000000000        2.1443215893188187E-010
   13.000000000000000        2.1324463147689816E-010
   14.000000000000000        2.1223402619311817E-010
   15.000000000000000        2.1137194978405066E-010
   16.000000000000000        2.1063301786466893E-010
   17.000000000000000        2.0999521389935941E-010
   18.000000000000000        2.0943977382209719E-010
   19.000000000000000        2.0895087472309517E-010
   20.000000000000000        2.0851526408270278E-010
   21.000000000000000        2.0812189354665027E-010
   22.000000000000000        2.0776158453880854E-010
   23.000000000000000        2.0742673482182032E-010
   24.000000000000000        2.0711106648224002E-010
   25.000000000000000        2.0680941205945994E-010
   26.000000000000000        2.0651753421336055E-010
   27.000000000000000        2.0623197416407573E-010
   28.000000000000000        2.0594992448669410E-010
   29.000000000000000        2.0566912237799858E-010
   30.000000000000000        2.0538776007540408E-010
   31.000000000000000        2.0510440963148317E-010
   32.000000000000000        2.0481795970594823E-010
   33.000000000000000        2.0452756242666373E-010
   34.000000000000000        2.0423258869719541E-010
   35.000000000000000        2.0393259059886173E-010
   36.000000000000000        2.0362726975895069E-010
   37.000000000000000        2.0331645074176802E-010
   38.000000000000000        2.0300005867233986E-010
   39.000000000000000        2.0267810042972768E-010
   40.000000000000000        2.0235064885266255E-010
   41.000000000000000        2.0201782948842386E-010
   42.000000000000000        2.0167980948965981E-010
   43.000000000000000        2.0133678832566290E-010
   44.000000000000000        2.0098899002651584E-010
   45.000000000000000        2.0063665672218660E-010
   46.000000000000000        2.0028004327540196E-010
   47.000000000000000        1.9991941283814015E-010
   48.000000000000000        1.9955503318774108E-010
   49.000000000000000        1.9918717372073020E-010
   50.000000000000000        1.9881610300113352E-010
   51.000000000000000        1.9844208677586359E-010
   52.000000000000000        1.9806538638311876E-010
   53.000000000000000        1.9768625749106107E-010
   54.000000000000000        1.9730494911362374E-010
   55.000000000000000        1.9692170285842014E-010
   56.000000000000000        1.9653675236861346E-010
   57.000000000000000        1.9615032292643782E-010
   58.000000000000000        1.9576263119102403E-010
   59.000000000000000        1.9537388504736850E-010
   60.000000000000000        1.9498428354686281E-010
   61.000000000000000        1.9459401692281992E-010
   62.000000000000000        1.9420326666700375E-010
   63.000000000000000        1.9381220565535382E-010
   64.000000000000000        1.9342099831294741E-010
   65.000000000000000        1.9302980080981700E-010
   66.000000000000000        1.9263876128057981E-010
   67.000000000000000        1.9224802006196989E-010
   68.000000000000000        1.9185770994333253E-010
   69.000000000000000        1.9146795642595598E-010
   70.000000000000000        1.9107887798781347E-010
   71.000000000000000        1.9069058635088338E-010
   72.000000000000000        1.9030318674870412E-010
   73.000000000000000        1.8991677819226556E-010
   74.000000000000000        1.8953145373267266E-010
   75.000000000000000        1.8914730071934651E-010
   76.000000000000000        1.8876440105276567E-010
   77.000000000000000        1.8838283143098073E-010
   78.000000000000000        1.8800266358930861E-010
   79.000000000000000        1.8762396453277044E-010
   80.000000000000000        1.8724679676096836E-010
   81.000000000000000        1.8687121848519643E-010
   82.000000000000000        1.8649728383767724E-010
   83.000000000000000        1.8612504307288453E-010
   84.000000000000000        1.8575454276097564E-010
   85.000000000000000        1.8538582597340857E-010
   86.000000000000000        1.8501893246085409E-010
   87.000000000000000        1.8465389882354845E-010
   88.000000000000000        1.8429075867426126E-010
   89.000000000000000        1.8392954279406427E-010
   90.000000000000000        1.8357027928111069E-010
   91.000000000000000        1.8321299369263973E-010
   92.000000000000000        1.8285770918043029E-010
   93.000000000000000        1.8250444661993269E-010
   94.000000000000000        1.8215322473331271E-010
   95.000000000000000        1.8180406020663217E-010
   96.000000000000000        1.8145696780140409E-010
   97.000000000000000        1.8111196046074379E-010
   98.000000000000000        1.8076904941034404E-010
   99.000000000000000        1.8042824425448931E-010
   100.00000000000000        1.8008955306732812E-010
   101.00000000000000        1.7975298247960692E-010
   102.00000000000000        1.7941853776107256E-010
   103.00000000000000        1.7908622289873440E-010
   104.00000000000000        1.7875604067117954E-010
   105.00000000000000        1.7842799271912115E-010
   106.00000000000000        1.7810207961235910E-010
   107.00000000000000        1.7777830091331532E-010
   108.00000000000000        1.7745665523731671E-010
   109.00000000000000        1.7713714030977293E-010
   110.00000000000000        1.7681975302040057E-010
   111.00000000000000        1.7650448947464191E-010
   112.00000000000000        1.7619134504240777E-010
   113.00000000000000        1.7588031440428215E-010
   114.00000000000000        1.7557139159530876E-010
   115.00000000000000        1.7526457004648294E-010
   116.00000000000000        1.7495984262405988E-010
   117.00000000000000        1.7465720166679210E-010
   118.00000000000000        1.7435663902119517E-010
   119.00000000000000        1.7405814607494328E-010
   120.00000000000000        1.7376171378848976E-010
   121.00000000000000        1.7346733272500099E-010
   122.00000000000000        1.7317499307868841E-010
   123.00000000000000        1.7288468470162144E-010
   124.00000000000000        1.7259639712909814E-010
   125.00000000000000        1.7231011960364867E-010
   126.00000000000000        1.7202584109773803E-010
   127.00000000000000        1.7174355033523745E-010
   128.00000000000000        1.7146323581172834E-010
   129.00000000000000        1.7118488581369586E-010
   130.00000000000000        1.7090848843667352E-010
   131.00000000000000        1.7063403160238631E-010
   132.00000000000000        1.7036150307495398E-010
   133.00000000000000        1.7009089047619249E-010
   134.00000000000000        1.6982218130006794E-010
   135.00000000000000        1.6955536292634525E-010
   136.00000000000000        1.6929042263346966E-010
   137.00000000000000        1.6902734761072726E-010
   138.00000000000000        1.6876612496971718E-010
   139.00000000000000        1.6850674175517270E-010
   140.00000000000000        1.6824918495516684E-010
   141.00000000000000        1.6799344151073207E-010
   142.00000000000000        1.6773949832492840E-010
   143.00000000000000        1.6748734227138370E-010
   144.00000000000000        1.6723696020233790E-010
   145.00000000000000        1.6698833895621665E-010
   146.00000000000000        1.6674146536475751E-010
   147.00000000000000        1.6649632625971401E-010
   148.00000000000000        1.6625290847915662E-010
   149.00000000000000        1.6601119887339779E-010
   150.00000000000000        1.6577118431055379E-010
   151.00000000000000        1.6553285168176820E-010
   152.00000000000000        1.6529618790611134E-010
   153.00000000000000        1.6506117993517425E-010
   154.00000000000000        1.6482781475737443E-010
   155.00000000000000        1.6459607940198511E-010
   156.00000000000000        1.6436596094290684E-010
   157.00000000000000        1.6413744650219257E-010
   158.00000000000000        1.6391052325333940E-010
   159.00000000000000        1.6368517842435953E-010
   160.00000000000000        1.6346139930064446E-010
   161.00000000000000        1.6323917322762842E-010
   162.00000000000000        1.6301848761326768E-010
   163.00000000000000        1.6279932993033974E-010
   164.00000000000000        1.6258168771857714E-010
   165.00000000000000        1.6236554858664137E-010
   166.00000000000000        1.6215090021394686E-010
   167.00000000000000        1.6193773035234121E-010
   168.00000000000000        1.6172602682765359E-010
   169.00000000000000        1.6151577754111308E-010
   170.00000000000000        1.6130697047064745E-010
   171.00000000000000        1.6109959367206802E-010
   172.00000000000000        1.6089363528014680E-010
   173.00000000000000        1.6068908350959000E-010
   174.00000000000000        1.6048592665591718E-010
   175.00000000000000        1.6028415309624665E-010
   176.00000000000000        1.6008375128999676E-010
   177.00000000000000        1.5988470977950398E-010
   178.00000000000000        1.5968701719056413E-010
   179.00000000000000        1.5949066223290078E-010
   180.00000000000000        1.5929563370056440E-010
   181.00000000000000        1.5910192047226721E-010
   182.00000000000000        1.5890951151165464E-010
   183.00000000000000        1.5871839586752095E-010
   184.00000000000000        1.5852856267396805E-010
   185.00000000000000        1.5834000115051323E-010
   186.00000000000000        1.5815270060214822E-010
   187.00000000000000        1.5796665041935207E-010
   188.00000000000000        1.5778184007805987E-010
   189.00000000000000        1.5759825913959127E-010
   190.00000000000000        1.5741589725053989E-010
   191.00000000000000        1.5723474414262650E-010
   192.00000000000000        1.5705478963251796E-010
   193.00000000000000        1.5687602362161374E-010
   194.00000000000000        1.5669843609580219E-010
   195.00000000000000        1.5652201712518889E-010
   196.00000000000000        1.5634675686379672E-010
   197.00000000000000        1.5617264554924290E-010
   198.00000000000000        1.5599967350239075E-010
   199.00000000000000        1.5582783112698043E-010
   200.00000000000000        1.5565710890923713E-010
   201.00000000000000        1.5548749741746391E-010
   202.00000000000000        1.5531898730161216E-010
   203.00000000000000        1.5515156929283695E-010
   204.00000000000000        1.5498523420303769E-010
   205.00000000000000        1.5481997292438237E-010
   206.00000000000000        1.5465577642881982E-010
   207.00000000000000        1.5449263576757776E-010
   208.00000000000000        1.5433054207065098E-010
   209.00000000000000        1.5416948654627656E-010
   210.00000000000000        1.5400946048040188E-010
   211.00000000000000        1.5385045523614120E-010
   212.00000000000000        1.5369246225322493E-010
   213.00000000000000        1.5353547304744042E-010
   214.00000000000000        1.5337947921006767E-010
   215.00000000000000        1.5322447240730674E-010
   216.00000000000000        1.5307044437970017E-010
   217.00000000000000        1.5291738694155095E-010
   218.00000000000000        1.5276529198033549E-010
   219.00000000000000        1.5261415145611124E-010
   220.00000000000000        1.5246395740092419E-010
   221.00000000000000        1.5231470191821043E-010
   222.00000000000000        1.5216637718219581E-010
   223.00000000000000        1.5201897543729399E-010
   224.00000000000000        1.5187248899750333E-010
   225.00000000000000        1.5172691024580110E-010
   226.00000000000000        1.5158223163353774E-010
   227.00000000000000        1.5143844567983004E-010
   228.00000000000000        1.5129554497095515E-010
   229.00000000000000        1.5115352215974299E-010
   230.00000000000000        1.5101236996497104E-010
   231.00000000000000        1.5087208117075771E-010
   232.00000000000000        1.5073264862595798E-010
   233.00000000000000        1.5059406524356065E-010
   234.00000000000000        1.5045632400008594E-010
   235.00000000000000        1.5031941793498556E-010
   236.00000000000000        1.5018334015004375E-010
   237.00000000000000        1.5004808380878181E-010
   238.00000000000000        1.4991364213586361E-010
   239.00000000000000        1.4978000841650529E-010
   240.00000000000000        1.4964717599588492E-010
   241.00000000000000        1.4951513827855813E-010
   242.00000000000000        1.4938388872787422E-010
   243.00000000000000        1.4925342086539725E-010
   244.00000000000000        1.4912372827032894E-010
   245.00000000000000        1.4899480457893616E-010
   246.00000000000000        1.4886664348398090E-010
   247.00000000000000        1.4873923873415496E-010
   248.00000000000000        1.4861258413351702E-010
   249.00000000000000        1.4848667354093536E-010
   250.00000000000000        1.4836150086953294E-010
   251.00000000000000        1.4823706008613717E-010
   252.00000000000000        1.4811334521073339E-010
   253.00000000000000        1.4799035031592355E-010
   254.00000000000000        1.4786806952638788E-010
   255.00000000000000        1.4774649701835164E-010
   256.00000000000000        1.4762562701905597E-010
   257.00000000000000        1.4750545380623322E-010
   258.00000000000000        1.4738597170758643E-010
   259.00000000000000        1.4726717510027448E-010
   260.00000000000000        1.4714905841039963E-010
   261.00000000000000        1.4703161611250273E-010
   262.00000000000000        1.4691484272905960E-010
   263.00000000000000        1.4679873282998418E-010
   264.00000000000000        1.4668328103213703E-010
   265.00000000000000        1.4656848199883603E-010
   266.00000000000000        1.4645433043937379E-010
   267.00000000000000        1.4634082110853903E-010
   268.00000000000000        1.4622794880614308E-010
   269.00000000000000        1.4611570837655049E-010
   270.00000000000000        1.4600409470821509E-010
   271.00000000000000        1.4589310273322018E-010
   272.00000000000000        1.4578272742682400E-010
   273.00000000000000        1.4567296380701019E-010
   274.00000000000000        1.4556380693404131E-010
   275.00000000000000        1.4545525191001948E-010
   276.00000000000000        1.4534729387844994E-010
   277.00000000000000        1.4523992802381015E-010
   278.00000000000000        1.4513314957112375E-010
   279.00000000000000        1.4502695378553836E-010
   280.00000000000000        1.4492133597190892E-010
   281.00000000000000        1.4481629147438522E-010
   282.00000000000000        1.4471181567600411E-010
   283.00000000000000        1.4460790399828653E-010
   284.00000000000000        1.4450455190083889E-010
   285.00000000000000        1.4440175488095964E-010
   286.00000000000000        1.4429950847324911E-010
   287.00000000000000        1.4419780824922495E-010
   288.00000000000000        1.4409664981694190E-010
   289.00000000000000        1.4399602882061613E-010
   290.00000000000000        1.4389594094025292E-010
   291.00000000000000        1.4379638189128011E-010
   292.00000000000000        1.4369734742418564E-010
   293.00000000000000        1.4359883332415876E-010
   294.00000000000000        1.4350083541073593E-010
   295.00000000000000        1.4340334953745125E-010
   296.00000000000000        1.4330637159149093E-010
   297.00000000000000        1.4320989749335200E-010
   298.00000000000000        1.4311392319650428E-010
   299.00000000000000        1.4301844468705882E-010
   300.00000000000000        1.4292345798343757E-010
   301.00000000000000        1.4282895913604917E-010
   302.00000000000000        1.4273494422696775E-010
   303.00000000000000        1.4264140936961670E-010
   304.00000000000000        1.4254835070845422E-010
   305.00000000000000        1.4245576441866604E-010
   306.00000000000000        1.4236364670585900E-010
   307.00000000000000        1.4227199380576025E-010
   308.00000000000000        1.4218080198391907E-010
   309.00000000000000        1.4209006753541415E-010
   310.00000000000000        1.4199978678456157E-010
   311.00000000000000        1.4190995608463035E-010
   312.00000000000000        1.4182057181755886E-010
   313.00000000000000        1.4173163039367457E-010
   314.00000000000000        1.4164312825141990E-010
   315.00000000000000        1.4155506185707894E-010
   316.00000000000000        1.4146742770450934E-010
   317.00000000000000        1.4138022231487614E-010
   318.00000000000000        1.4129344223639128E-010
   319.00000000000000        1.4120708404405320E-010
   320.00000000000000        1.4112114433939299E-010
   321.00000000000000        1.4103561975022161E-010
   322.00000000000000        1.4095050693038156E-010
   323.00000000000000        1.4086580255950051E-010
   324.00000000000000        1.4078150334275017E-010
   325.00000000000000        1.4069760601060507E-010
   326.00000000000000        1.4061410731860794E-010
   327.00000000000000        1.4053100404713548E-010
   328.00000000000000        1.4044829300116819E-010
   329.00000000000000        1.4036597101006370E-010
   330.00000000000000        1.4028403492733062E-010
   331.00000000000000        1.4020248163040980E-010
   332.00000000000000        1.4012130802045210E-010
   333.00000000000000        1.4004051102210571E-010
   334.00000000000000        1.3996008758330074E-010
   335.00000000000000        1.3988003467503976E-010
   336.00000000000000        1.3980034929118974E-010
   337.00000000000000        1.3972102844827700E-010
   338.00000000000000        1.3964206918528424E-010
   339.00000000000000        1.3956346856345141E-010
   340.00000000000000        1.3948522366607785E-010
   341.00000000000000        1.3940733159832709E-010
   342.00000000000000        1.3932978948703456E-010
   343.00000000000000        1.3925259448051785E-010
   344.00000000000000        1.3917574374838880E-010
   345.00000000000000        1.3909923448136825E-010
   346.00000000000000        1.3902306389110303E-010
   347.00000000000000        1.3894722920998581E-010
   348.00000000000000        1.3887172769097563E-010
   349.00000000000000        1.3879655660742290E-010
   350.00000000000000        1.3872171325289446E-010
   351.00000000000000        1.3864719494100299E-010
   352.00000000000000        1.3857299900523554E-010
   353.00000000000000        1.3849912279878762E-010
   354.00000000000000        1.3842556369439663E-010
   355.00000000000000        1.3835231908417888E-010
   356.00000000000000        1.3827938637946805E-010
   357.00000000000000        1.3820676301065546E-010
   358.00000000000000        1.3813444642703260E-010
   359.00000000000000        1.3806243409663551E-010
   360.00000000000000        1.3799072350609114E-010
   361.00000000000000        1.3791931216046489E-010
   362.00000000000000        1.3784819758311162E-010
   363.00000000000000        1.3777737731552615E-010
   364.00000000000000        1.3770684891719769E-010
   365.00000000000000        1.3763660996546415E-010
   366.00000000000000        1.3756665805537002E-010
   367.00000000000000        1.3749699079952455E-010
   368.00000000000000        1.3742760582796237E-010
   369.00000000000000        1.3735850078800471E-010
   370.00000000000000        1.3728967334412379E-010
   371.00000000000000        1.3722112117780771E-010
   372.00000000000000        1.3715284198742684E-010
   373.00000000000000        1.3708483348810271E-010
   374.00000000000000        1.3701709341157667E-010
   375.00000000000000        1.3694961950608308E-010
   376.00000000000000        1.3688240953622000E-010
   377.00000000000000        1.3681546128282420E-010
   378.00000000000000        1.3674877254284737E-010
   379.00000000000000        1.3668234112923194E-010
   380.00000000000000        1.3661616487079040E-010
   381.00000000000000        1.3655024161208479E-010
   382.00000000000000        1.3648456921330700E-010
   383.00000000000000        1.3641914555016268E-010
   384.00000000000000        1.3635396851375321E-010
   385.00000000000000        1.3628903601046201E-010
   386.00000000000000        1.3622434596183989E-010
   387.00000000000000        1.3615989630449290E-010
   388.00000000000000        1.3609568498997076E-010
   389.00000000000000        1.3603170998465687E-010
   390.00000000000000        1.3596796926965879E-010
   391.00000000000000        1.3590446084070114E-010
   392.00000000000000        1.3584118270801877E-010
   393.00000000000000        1.3577813289625012E-010
   394.00000000000000        1.3571530944433433E-010
   395.00000000000000        1.3565271040540682E-010
   396.00000000000000        1.3559033384669688E-010
   397.00000000000000        1.3552817784942717E-010
   398.00000000000000        1.3546624050871259E-010
   399.00000000000000        1.3540451993346150E-010
   400.00000000000000        1.3534301424627753E-010
   401.00000000000000        1.3528172158336197E-010
   402.00000000000000        1.3522064009441800E-010
   403.00000000000000        1.3515976794255463E-010
   404.00000000000000        1.3509910330419294E-010
   405.00000000000000        1.3503864436897262E-010
   406.00000000000000        1.3497838933965877E-010
   407.00000000000000        1.3491833643205076E-010
   408.00000000000000        1.3485848387489135E-010
   409.00000000000000        1.3479882990977672E-010
   410.00000000000000        1.3473937279106742E-010
   411.00000000000000        1.3468011078580025E-010
   412.00000000000000        1.3462104217360051E-010
   413.00000000000000        1.3456216524659552E-010
   414.00000000000000        1.3450347830932965E-010
   415.00000000000000        1.3444497967867785E-010
   416.00000000000000        1.3438666768376260E-010
   417.00000000000000        1.3432854066587011E-010
   418.00000000000000        1.3427059697836759E-010
   419.00000000000000        1.3421283498662119E-010
   420.00000000000000        1.3415525306791502E-010
   421.00000000000000        1.3409784961137020E-010
   422.00000000000000        1.3404062301786611E-010
   423.00000000000000        1.3398357169995978E-010
   424.00000000000000        1.3392669408180869E-010
   425.00000000000000        1.3386998859909245E-010
   426.00000000000000        1.3381345369893634E-010
   427.00000000000000        1.3375708783983368E-010
   428.00000000000000        1.3370088949157155E-010
   429.00000000000000        1.3364485713515500E-010
   430.00000000000000        1.3358898926273219E-010
   431.00000000000000        1.3353328437752090E-010
   432.00000000000000        1.3347774099373589E-010
   433.00000000000000        1.3342235763651484E-010
   434.00000000000000        1.3336713284184758E-010
   435.00000000000000        1.3331206515650373E-010
   436.00000000000000        1.3325715313796268E-010
   437.00000000000000        1.3320239535434231E-010
   438.00000000000000        1.3314779038432993E-010
   439.00000000000000        1.3309333681711250E-010
   440.00000000000000        1.3303903325230866E-010
   441.00000000000000        1.3298487829989986E-010
   442.00000000000000        1.3293087058016344E-010
   443.00000000000000        1.3287700872360472E-010
   444.00000000000000        1.3282329137089125E-010
   445.00000000000000        1.3276971717278628E-010
   446.00000000000000        1.3271628479008328E-010
   447.00000000000000        1.3266299289354098E-010
   448.00000000000000        1.3260984016381878E-010
   449.00000000000000        1.3255682529141245E-010
   450.00000000000000        1.3250394697659063E-010
   451.00000000000000        1.3245120392933204E-010
   452.00000000000000        1.3239859486926206E-010
   453.00000000000000        1.3234611852559124E-010
   454.00000000000000        1.3229377363705275E-010
   455.00000000000000        1.3224155895184206E-010
   456.00000000000000        1.3218947322755486E-010
   457.00000000000000        1.3213751523112736E-010
   458.00000000000000        1.3208568373877649E-010
   459.00000000000000        1.3203397753593934E-010
   460.00000000000000        1.3198239541721461E-010
   461.00000000000000        1.3193093618630398E-010
   462.00000000000000        1.3187959865595325E-010
   463.00000000000000        1.3182838164789479E-010
   464.00000000000000        1.3177728399278956E-010
   465.00000000000000        1.3172630453017041E-010
   466.00000000000000        1.3167544210838452E-010
   467.00000000000000        1.3162469558453794E-010
   468.00000000000000        1.3157406382443928E-010
   469.00000000000000        1.3152354570254323E-010
   470.00000000000000        1.3147314010189672E-010
   471.00000000000000        1.3142284591408264E-010
   472.00000000000000        1.3137266203916592E-010
   473.00000000000000        1.3132258738563974E-010
   474.00000000000000        1.3127262087037060E-010
   475.00000000000000        1.3122276141854594E-010
   476.00000000000000        1.3117300796362052E-010
   477.00000000000000        1.3112335944726324E-010
   478.00000000000000        1.3107381481930545E-010
   479.00000000000000        1.3102437303768809E-010
   480.00000000000000        1.3097503306841078E-010
   481.00000000000000        1.3092579388547901E-010
   482.00000000000000        1.3087665447085466E-010
   483.00000000000000        1.3082761381440376E-010
   484.00000000000000        1.3077867091384687E-010
   485.00000000000000        1.3072982477470813E-010
   486.00000000000000        1.3068107441026656E-010
   487.00000000000000        1.3063241884150521E-010
   488.00000000000000        1.3058385709706267E-010
   489.00000000000000        1.3053538821318409E-010
   490.00000000000000        1.3048701123367213E-010
   491.00000000000000        1.3043872520983889E-010
   492.00000000000000        1.3039052920045801E-010
   493.00000000000000        1.3034242227171648E-010
   494.00000000000000        1.3029440349716735E-010
   495.00000000000000        1.3024647195768299E-010
   496.00000000000000        1.3019862674140717E-010
   497.00000000000000        1.3015086694370943E-010
   498.00000000000000        1.3010319166713831E-010
   499.00000000000000        1.3005560002137513E-010
   500.00000000000000        1.3000809112318853E-010
