# Supplementary material for: Dynamics of HeHHe+ Rotational State Changes Induced by Collision with He: A Possible New Path in Early Universe Chemistry
Source: J Phys Chem A. 2021 Apr 26;125(17):3748–59. doi: 10.1021/acs.jpca.1c01820 (PMC8154607; doi:10.1021/acs.jpca.1c01820)
Supplement: Supplementary file 1 — jp1c01820_si_001.zip [file jp1c01820_si_001.zip › Supporting Information/S2-rot.inelastic rate coefficients/12to00.rate]

   5.0000000000000000        3.5372167117181811E-011
   6.0000000000000000        2.8711461948438809E-011
   7.0000000000000000        2.4026280421801025E-011
   8.0000000000000000        2.0662845030005444E-011
   9.0000000000000000        1.8210087529699264E-011
   10.000000000000000        1.6398078035043418E-011
   11.000000000000000        1.5043787295488291E-011
   12.000000000000000        1.4020275376743904E-011
   13.000000000000000        1.3238074481141268E-011
   14.000000000000000        1.2633366264835436E-011
   15.000000000000000        1.2160193690115946E-011
   16.000000000000000        1.1785195452761812E-011
   17.000000000000000        1.1483979850378214E-011
   18.000000000000000        1.1238594152276106E-011
   19.000000000000000        1.1035740558121821E-011
   20.000000000000000        1.0865508209341621E-011
   21.000000000000000        1.0720465686678841E-011
   22.000000000000000        1.0595007423292614E-011
   23.000000000000000        1.0484880214368198E-011
   24.000000000000000        1.0386838251951606E-011
   25.000000000000000        1.0298390403893121E-011
   26.000000000000000        1.0217614057562890E-011
   27.000000000000000        1.0143017252185610E-011
   28.000000000000000        1.0073436024444221E-011
   29.000000000000000        1.0007957565377594E-011
   30.000000000000000        9.9458623942626264E-012
   31.000000000000000        9.8865806153245657E-012
   32.000000000000000        9.8296586563780100E-012
   33.000000000000000        9.7747338486275455E-012
   34.000000000000000        9.7215149015333734E-012
   35.000000000000000        9.6697668316210437E-012
   36.000000000000000        9.6192992729096516E-012
   37.000000000000000        9.5699573672297750E-012
   38.000000000000000        9.5216146321707048E-012
   39.000000000000000        9.4741673521118106E-012
   40.000000000000000        9.4275301476855317E-012
   41.000000000000000        9.3816324611441566E-012
   42.000000000000000        9.3364157567541420E-012
   43.000000000000000        9.2918312818288097E-012
   44.000000000000000        9.2478382692184249E-012
   45.000000000000000        9.2044024888576005E-012
   46.000000000000000        9.1614950764293391E-012
   47.000000000000000        9.1190915829000997E-012
   48.000000000000000        9.0771712007718012E-012
   49.000000000000000        9.0357161322495870E-012
   50.000000000000000        8.9947110717882135E-012
   51.000000000000000        8.9541427811447451E-012
   52.000000000000000        8.9139997394987596E-012
   53.000000000000000        8.8742718546861023E-012
   54.000000000000000        8.8349502243404064E-012
   55.000000000000000        8.7960269379126475E-012
   56.000000000000000        8.7574949122679226E-012
   57.000000000000000        8.7193477549372245E-012
   58.000000000000000        8.6815796502050714E-012
   59.000000000000000        8.6441852640994852E-012
   60.000000000000000        8.6071596650644712E-012
   61.000000000000000        8.5704982576710154E-012
   62.000000000000000        8.5341967271907380E-012
   63.000000000000000        8.4982509932359097E-012
   64.000000000000000        8.4626571709792824E-012
   65.000000000000000        8.4274115387213556E-012
   66.000000000000000        8.3925105107796510E-012
   67.000000000000000        8.3579506148465110E-012
   68.000000000000000        8.3237284731021048E-012
   69.000000000000000        8.2898407864863259E-012
   70.000000000000000        8.2562843216297678E-012
   71.000000000000000        8.2230559000239510E-012
   72.000000000000000        8.1901523890780400E-012
   73.000000000000000        8.1575706947647617E-012
   74.000000000000000        8.1253077556049219E-012
   75.000000000000000        8.0933605377789857E-012
   76.000000000000000        8.0617260311865932E-012
   77.000000000000000        8.0304012463030060E-012
   78.000000000000000        7.9993832117039700E-012
   79.000000000000000        7.9686689721505866E-012
   80.000000000000000        7.9382555871421463E-012
   81.000000000000000        7.9081401298585164E-012
   82.000000000000000        7.8783196864262349E-012
   83.000000000000000        7.8487913554516769E-012
   84.000000000000000        7.8195522477740620E-012
   85.000000000000000        7.7905994863973428E-012
   86.000000000000000        7.7619302065673814E-012
   87.000000000000000        7.7335415559647149E-012
   88.000000000000000        7.7054306949890196E-012
   89.000000000000000        7.6775947971142727E-012
   90.000000000000000        7.6500310492971332E-012
   91.000000000000000        7.6227366524242773E-012
   92.000000000000000        7.5957088217859238E-012
   93.000000000000000        7.5689447875657946E-012
   94.000000000000000        7.5424417953387433E-012
   95.000000000000000        7.5161971065690279E-012
   96.000000000000000        7.4902079991036790E-012
   97.000000000000000        7.4644717676560141E-012
   98.000000000000000        7.4389857242758187E-012
   99.000000000000000        7.4137471988028919E-012
   100.00000000000000        7.3887535393019205E-012
   101.00000000000000        7.3640021124767167E-012
   102.00000000000000        7.3394903040625655E-012
   103.00000000000000        7.3152155191958807E-012
   104.00000000000000        7.2911751827604119E-012
   105.00000000000000        7.2673667397099706E-012
   106.00000000000000        7.2437876553673460E-012
   107.00000000000000        7.2204354156997487E-012
   108.00000000000000        7.1973075275710203E-012
   109.00000000000000        7.1744015189709769E-012
   110.00000000000000        7.1517149392224849E-012
   111.00000000000000        7.1292453591668667E-012
   112.00000000000000        7.1069903713282442E-012
   113.00000000000000        7.0849475900575720E-012
   114.00000000000000        7.0631146516571780E-012
   115.00000000000000        7.0414892144864262E-012
   116.00000000000000        7.0200689590494421E-012
   117.00000000000000        6.9988515880656097E-012
   118.00000000000000        6.9778348265236105E-012
   119.00000000000000        6.9570164217198453E-012
   120.00000000000000        6.9363941432819663E-012
   121.00000000000000        6.9159657831782907E-012
   122.00000000000000        6.8957291557138366E-012
   123.00000000000000        6.8756820975136397E-012
   124.00000000000000        6.8558224674941655E-012
   125.00000000000000        6.8361481468233512E-012
   126.00000000000000        6.8166570388700390E-012
   127.00000000000000        6.7973470691433555E-012
   128.00000000000000        6.7782161852226332E-012
   129.00000000000000        6.7592623566785345E-012
   130.00000000000000        6.7404835749857873E-012
   131.00000000000000        6.7218778534282036E-012
   132.00000000000000        6.7034432269963631E-012
   133.00000000000000        6.6851777522785117E-012
   134.00000000000000        6.6670795073451090E-012
   135.00000000000000        6.6491465916274607E-012
   136.00000000000000        6.6313771257908032E-012
   137.00000000000000        6.6137692516023353E-012
   138.00000000000000        6.5963211317944609E-012
   139.00000000000000        6.5790309499236298E-012
   140.00000000000000        6.5618969102251560E-012
   141.00000000000000        6.5449172374642507E-012
   142.00000000000000        6.5280901767836219E-012
   143.00000000000000        6.5114139935479362E-012
   144.00000000000000        6.4948869731853542E-012
   145.00000000000000        6.4785074210264087E-012
   146.00000000000000        6.4622736621405438E-012
   147.00000000000000        6.4461840411704143E-012
   148.00000000000000        6.4302369221642537E-012
   149.00000000000000        6.4144306884064827E-012
   150.00000000000000        6.3987637422467317E-012
   151.00000000000000        6.3832345049275046E-012
   152.00000000000000        6.3678414164106010E-012
   153.00000000000000        6.3525829352024861E-012
   154.00000000000000        6.3374575381787652E-012
   155.00000000000000        6.3224637204079103E-012
   156.00000000000000        6.3075999949743296E-012
   157.00000000000000        6.2928648928009570E-012
   158.00000000000000        6.2782569624714734E-012
   159.00000000000000        6.2637747700522838E-012
   160.00000000000000        6.2494168989142928E-012
   161.00000000000000        6.2351819495546529E-012
   162.00000000000000        6.2210685394185839E-012
   163.00000000000000        6.2070753027213058E-012
   164.00000000000000        6.1932008902701851E-012
   165.00000000000000        6.1794439692871729E-012
   166.00000000000000        6.1658032232316887E-012
   167.00000000000000        6.1522773516238539E-012
   168.00000000000000        6.1388650698683662E-012
   169.00000000000000        6.1255651090788037E-012
   170.00000000000000        6.1123762159027344E-012
   171.00000000000000        6.0992971523474070E-012
   172.00000000000000        6.0863266956062606E-012
   173.00000000000000        6.0734636378861967E-012
   174.00000000000000        6.0607067862357329E-012
   175.00000000000000        6.0480549623740455E-012
   176.00000000000000        6.0355070025209624E-012
   177.00000000000000        6.0230617572278975E-012
   178.00000000000000        6.0107180912098527E-012
   179.00000000000000        5.9984748831784183E-012
   180.00000000000000        5.9863310256759134E-012
   181.00000000000000        5.9742854249105879E-012
   182.00000000000000        5.9623370005930195E-012
   183.00000000000000        5.9504846857736234E-012
   184.00000000000000        5.9387274266814052E-012
   185.00000000000000        5.9270641825639108E-012
   186.00000000000000        5.9154939255284324E-012
   187.00000000000000        5.9040156403844430E-012
   188.00000000000000        5.8926283244873584E-012
   189.00000000000000        5.8813309875835458E-012
   190.00000000000000        5.8701226516566735E-012
   191.00000000000000        5.8590023507753991E-012
   192.00000000000000        5.8479691309423549E-012
   193.00000000000000        5.8370220499445434E-012
   194.00000000000000        5.8261601772050260E-012
   195.00000000000000        5.8153825936360796E-012
   196.00000000000000        5.8046883914936242E-012
   197.00000000000000        5.7940766742331337E-012
   198.00000000000000        5.7835465563668839E-012
   199.00000000000000        5.7730971633226583E-012
   200.00000000000000        5.7627276313038003E-012
   201.00000000000000        5.7524371071507050E-012
   202.00000000000000        5.7422247482037709E-012
   203.00000000000000        5.7320897221676725E-012
   204.00000000000000        5.7220312069771476E-012
   205.00000000000000        5.7120483906641476E-012
   206.00000000000000        5.7021404712264320E-012
   207.00000000000000        5.6923066564975890E-012
   208.00000000000000        5.6825461640184411E-012
   209.00000000000000        5.6728582209099298E-012
   210.00000000000000        5.6632420637473447E-012
   211.00000000000000        5.6536969384360331E-012
   212.00000000000000        5.6442221000884853E-012
   213.00000000000000        5.6348168129028052E-012
   214.00000000000000        5.6254803500426509E-012
   215.00000000000000        5.6162119935185188E-012
   216.00000000000000        5.6070110340704059E-012
   217.00000000000000        5.5978767710519430E-012
   218.00000000000000        5.5888085123157999E-012
   219.00000000000000        5.5798055741005591E-012
   220.00000000000000        5.5708672809188946E-012
   221.00000000000000        5.5619929654471503E-012
   222.00000000000000        5.5531819684162436E-012
   223.00000000000000        5.5444336385039583E-012
   224.00000000000000        5.5357473322284884E-012
   225.00000000000000        5.5271224138434392E-012
   226.00000000000000        5.5185582552340197E-012
   227.00000000000000        5.5100542358146461E-012
   228.00000000000000        5.5016097424277688E-012
   229.00000000000000        5.4932241692440680E-012
   230.00000000000000        5.4848969176638656E-012
   231.00000000000000        5.4766273962198621E-012
   232.00000000000000        5.4684150204811222E-012
   233.00000000000000        5.4602592129582616E-012
   234.00000000000000        5.4521594030099888E-012
   235.00000000000000        5.4441150267507593E-012
   236.00000000000000        5.4361255269597464E-012
   237.00000000000000        5.4281903529909517E-012
   238.00000000000000        5.4203089606845770E-012
   239.00000000000000        5.4124808122795362E-012
   240.00000000000000        5.4047053763271588E-012
   241.00000000000000        5.3969821276060979E-012
   242.00000000000000        5.3893105470383393E-012
   243.00000000000000        5.3816901216063832E-012
   244.00000000000000        5.3741203442715436E-012
   245.00000000000000        5.3666007138933964E-012
   246.00000000000000        5.3591307351503079E-012
   247.00000000000000        5.3517099184610827E-012
   248.00000000000000        5.3443377799076732E-012
   249.00000000000000        5.3370138411589897E-012
   250.00000000000000        5.3297376293957441E-012
   251.00000000000000        5.3225086772363859E-012
   252.00000000000000        5.3153265226640429E-012
   253.00000000000000        5.3081907089544901E-012
   254.00000000000000        5.3011007846051592E-012
   255.00000000000000        5.2940563032651235E-012
   256.00000000000000        5.2870568236660970E-012
   257.00000000000000        5.2801019095544054E-012
   258.00000000000000        5.2731911296239133E-012
   259.00000000000000        5.2663240574499441E-012
   260.00000000000000        5.2595002714240923E-012
   261.00000000000000        5.2527193546900235E-012
   262.00000000000000        5.2459808950801635E-012
   263.00000000000000        5.2392844850532971E-012
   264.00000000000000        5.2326297216330990E-012
   265.00000000000000        5.2260162063475072E-012
   266.00000000000000        5.2194435451690046E-012
   267.00000000000000        5.2129113484557582E-012
   268.00000000000000        5.2064192308936052E-012
   269.00000000000000        5.1999668114388843E-012
   270.00000000000000        5.1935537132621180E-012
   271.00000000000000        5.1871795636924821E-012
   272.00000000000000        5.1808439941631085E-012
   273.00000000000000        5.1745466401571688E-012
   274.00000000000000        5.1682871411547816E-012
   275.00000000000000        5.1620651405806396E-012
   276.00000000000000        5.1558802857524697E-012
   277.00000000000000        5.1497322278301946E-012
   278.00000000000000        5.1436206217658625E-012
   279.00000000000000        5.1375451262543225E-012
   280.00000000000000        5.1315054036845912E-012
   281.00000000000000        5.1255011200919894E-012
   282.00000000000000        5.1195319451109122E-012
   283.00000000000000        5.1135975519283605E-012
   284.00000000000000        5.1076976172381204E-012
   285.00000000000000        5.1018318211956168E-012
   286.00000000000000        5.0959998473734439E-012
   287.00000000000000        5.0902013827175622E-012
   288.00000000000000        5.0844361175041122E-012
   289.00000000000000        5.0787037452968965E-012
   290.00000000000000        5.0730039629054334E-012
   291.00000000000000        5.0673364703437394E-012
   292.00000000000000        5.0617009707895621E-012
   293.00000000000000        5.0560971705443955E-012
   294.00000000000000        5.0505247789939015E-012
   295.00000000000000        5.0449835085690747E-012
   296.00000000000000        5.0394730747078597E-012
   297.00000000000000        5.0339931958174225E-012
   298.00000000000000        5.0285435932369127E-012
   299.00000000000000        5.0231239912008117E-012
   300.00000000000000        5.0177341168028104E-012
   301.00000000000000        5.0123736999602114E-012
   302.00000000000000        5.0070424733788733E-012
   303.00000000000000        5.0017401725186433E-012
   304.00000000000000        4.9964665355593269E-012
   305.00000000000000        4.9912213033671317E-012
   306.00000000000000        4.9860042194616170E-012
   307.00000000000000        4.9808150299831369E-012
   308.00000000000000        4.9756534836607289E-012
   309.00000000000000        4.9705193317805143E-012
   310.00000000000000        4.9654123281545168E-012
   311.00000000000000        4.9603322290899842E-012
   312.00000000000000        4.9552787933591064E-012
   313.00000000000000        4.9502517821692314E-012
   314.00000000000000        4.9452509591334447E-012
   315.00000000000000        4.9402760902416524E-012
   316.00000000000000        4.9353269438320324E-012
   317.00000000000000        4.9304032905629205E-012
   318.00000000000000        4.9255049033851025E-012
   319.00000000000000        4.9206315575144911E-012
   320.00000000000000        4.9157830304052331E-012
   321.00000000000000        4.9109591017231547E-012
   322.00000000000000        4.9061595533196514E-012
   323.00000000000000        4.9013841692059018E-012
   324.00000000000000        4.8966327355274576E-012
   325.00000000000000        4.8919050405392476E-012
   326.00000000000000        4.8872008745808675E-012
   327.00000000000000        4.8825200300522836E-012
   328.00000000000000        4.8778623013898433E-012
   329.00000000000000        4.8732274850426613E-012
   330.00000000000000        4.8686153794493024E-012
   331.00000000000000        4.8640257850148362E-012
   332.00000000000000        4.8594585040881866E-012
   333.00000000000000        4.8549133409398276E-012
   334.00000000000000        4.8503901017397664E-012
   335.00000000000000        4.8458885945358538E-012
   336.00000000000000        4.8414086292324110E-012
   337.00000000000000        4.8369500175691190E-012
   338.00000000000000        4.8325125731002584E-012
   339.00000000000000        4.8280961111741702E-012
   340.00000000000000        4.8237004489130915E-012
   341.00000000000000        4.8193254051931861E-012
   342.00000000000000        4.8149708006248817E-012
   343.00000000000000        4.8106364575335423E-012
   344.00000000000000        4.8063221999402933E-012
   345.00000000000000        4.8020278535432119E-012
   346.00000000000000        4.7977532456987126E-012
   347.00000000000000        4.7934982054032305E-012
   348.00000000000000        4.7892625632751232E-012
   349.00000000000000        4.7850461515368526E-012
   350.00000000000000        4.7808488039973849E-012
   351.00000000000000        4.7766703560348229E-012
   352.00000000000000        4.7725106445793241E-012
   353.00000000000000        4.7683695080961731E-012
   354.00000000000000        4.7642467865691772E-012
   355.00000000000000        4.7601423214841816E-012
   356.00000000000000        4.7560559558128877E-012
   357.00000000000000        4.7519875339968736E-012
   358.00000000000000        4.7479369019317788E-012
   359.00000000000000        4.7439039069517562E-012
   360.00000000000000        4.7398883978141193E-012
   361.00000000000000        4.7358902246841693E-012
   362.00000000000000        4.7319092391202442E-012
   363.00000000000000        4.7279452940589554E-012
   364.00000000000000        4.7239982438006443E-012
   365.00000000000000        4.7200679439949803E-012
   366.00000000000000        4.7161542516267895E-012
   367.00000000000000        4.7122570250020484E-012
   368.00000000000000        4.7083761237340877E-012
   369.00000000000000        4.7045114087299306E-012
   370.00000000000000        4.7006627421768362E-012
   371.00000000000000        4.6968299875290255E-012
   372.00000000000000        4.6930130094945444E-012
   373.00000000000000        4.6892116740223365E-012
   374.00000000000000        4.6854258482894460E-012
   375.00000000000000        4.6816554006884019E-012
   376.00000000000000        4.6779002008147767E-012
   377.00000000000000        4.6741601194548534E-012
   378.00000000000000        4.6704350285735018E-012
   379.00000000000000        4.6667248013022009E-012
   380.00000000000000        4.6630293119271598E-012
   381.00000000000000        4.6593484358776628E-012
   382.00000000000000        4.6556820497145001E-012
   383.00000000000000        4.6520300311185770E-012
   384.00000000000000        4.6483922588796537E-012
   385.00000000000000        4.6447686128852139E-012
   386.00000000000000        4.6411589741094906E-012
   387.00000000000000        4.6375632246026222E-012
   388.00000000000000        4.6339812474799211E-012
   389.00000000000000        4.6304129269113037E-012
   390.00000000000000        4.6268581481108310E-012
   391.00000000000000        4.6233167973263789E-012
   392.00000000000000        4.6197887618294406E-012
   393.00000000000000        4.6162739299050392E-012
   394.00000000000000        4.6127721908417761E-012
   395.00000000000000        4.6092834349219934E-012
   396.00000000000000        4.6058075534120448E-012
   397.00000000000000        4.6023444385527025E-012
   398.00000000000000        4.5988939835496591E-012
   399.00000000000000        4.5954560825641447E-012
   400.00000000000000        4.5920306307036863E-012
   401.00000000000000        4.5886175240129018E-012
   402.00000000000000        4.5852166594645047E-012
   403.00000000000000        4.5818279349503184E-012
   404.00000000000000        4.5784512492724547E-012
   405.00000000000000        4.5750865021345760E-012
   406.00000000000000        4.5717335941332554E-012
   407.00000000000000        4.5683924267494404E-012
   408.00000000000000        4.5650629023400180E-012
   409.00000000000000        4.5617449241294755E-012
   410.00000000000000        4.5584383962016456E-012
   411.00000000000000        4.5551432234915757E-012
   412.00000000000000        4.5518593117774456E-012
   413.00000000000000        4.5485865676726142E-012
   414.00000000000000        4.5453248986177471E-012
   415.00000000000000        4.5420742128730111E-012
   416.00000000000000        4.5388344195103929E-012
   417.00000000000000        4.5356054284060730E-012
   418.00000000000000        4.5323871502329041E-012
   419.00000000000000        4.5291794964529550E-012
   420.00000000000000        4.5259823793101589E-012
   421.00000000000000        4.5227957118230226E-012
   422.00000000000000        4.5196194077774390E-012
   423.00000000000000        4.5164533817195546E-012
   424.00000000000000        4.5132975489487168E-012
   425.00000000000000        4.5101518255105332E-012
   426.00000000000000        4.5070161281899523E-012
   427.00000000000000        4.5038903745044735E-012
   428.00000000000000        4.5007744826973786E-012
   429.00000000000000        4.4976683717310852E-012
   430.00000000000000        4.4945719612805397E-012
   431.00000000000000        4.4914851717266718E-012
   432.00000000000000        4.4884079241499773E-012
   433.00000000000000        4.4853401403240988E-012
   434.00000000000000        4.4822817427095079E-012
   435.00000000000000        4.4792326544472647E-012
   436.00000000000000        4.4761927993528222E-012
   437.00000000000000        4.4731621019098929E-012
   438.00000000000000        4.4701404872644289E-012
   439.00000000000000        4.4671278812185715E-012
   440.00000000000000        4.4641242102247716E-012
   441.00000000000000        4.4611294013798868E-012
   442.00000000000000        4.4581433824193821E-012
   443.00000000000000        4.4551660817115913E-012
   444.00000000000000        4.4521974282520049E-012
   445.00000000000000        4.4492373516576520E-012
   446.00000000000000        4.4462857821615403E-012
   447.00000000000000        4.4433426506071169E-012
   448.00000000000000        4.4404078884428143E-012
   449.00000000000000        4.4374814277166532E-012
   450.00000000000000        4.4345632010708987E-012
   451.00000000000000        4.4316531417367337E-012
   452.00000000000000        4.4287511835290593E-012
   453.00000000000000        4.4258572608412746E-012
   454.00000000000000        4.4229713086401588E-012
   455.00000000000000        4.4200932624607690E-012
   456.00000000000000        4.4172230584014115E-012
   457.00000000000000        4.4143606331186712E-012
   458.00000000000000        4.4115059238224609E-012
   459.00000000000000        4.4086588682711301E-012
   460.00000000000000        4.4058194047666472E-012
   461.00000000000000        4.4029874721497939E-012
   462.00000000000000        4.4001630097954213E-012
   463.00000000000000        4.3973459576077692E-012
   464.00000000000000        4.3945362560157964E-012
   465.00000000000000        4.3917338459685847E-012
   466.00000000000000        4.3889386689307837E-012
   467.00000000000000        4.3861506668780798E-012
   468.00000000000000        4.3833697822927413E-012
   469.00000000000000        4.3805959581591725E-012
   470.00000000000000        4.3778291379595413E-012
   471.00000000000000        4.3750692656694276E-012
   472.00000000000000        4.3723162857535188E-012
   473.00000000000000        4.3695701431613618E-012
   474.00000000000000        4.3668307833231175E-012
   475.00000000000000        4.3640981521454057E-012
   476.00000000000000        4.3613721960071496E-012
   477.00000000000000        4.3586528617554832E-012
   478.00000000000000        4.3559400967016712E-012
   479.00000000000000        4.3532338486171194E-012
   480.00000000000000        4.3505340657293462E-012
   481.00000000000000        4.3478406967180605E-012
   482.00000000000000        4.3451536907112476E-012
   483.00000000000000        4.3424729972812850E-012
   484.00000000000000        4.3397985664411078E-012
   485.00000000000000        4.3371303486404147E-012
   486.00000000000000        4.3344682947618760E-012
   487.00000000000000        4.3318123561174252E-012
   488.00000000000000        4.3291624844445486E-012
   489.00000000000000        4.3265186319026296E-012
   490.00000000000000        4.3238807510693058E-012
   491.00000000000000        4.3212487949368837E-012
   492.00000000000000        4.3186227169087713E-012
   493.00000000000000        4.3160024707959349E-012
   494.00000000000000        4.3133880108134293E-012
   495.00000000000000        4.3107792915769046E-012
   496.00000000000000        4.3081762680991696E-012
   497.00000000000000        4.3055788957868174E-012
   498.00000000000000        4.3029871304368219E-012
   499.00000000000000        4.3004009282332061E-012
   500.00000000000000        4.2978202457437350E-012
