# Supplementary material for: Dynamics of HeHHe+ Rotational State Changes Induced by Collision with He: A Possible New Path in Early Universe Chemistry
Source: J Phys Chem A. 2021 Apr 26;125(17):3748–59. doi: 10.1021/acs.jpca.1c01820 (PMC8154607; doi:10.1021/acs.jpca.1c01820)
Supplement: Supplementary file 1 — jp1c01820_si_001.zip [file jp1c01820_si_001.zip › Supporting Information/S2-rot.inelastic rate coefficients/08to10.rate]

   5.0000000000000000        1.2146161046573694E-021
   6.0000000000000000        9.0112458330732444E-020
   7.0000000000000000        1.9465833764235403E-018
   8.0000000000000000        1.9466996045504552E-017
   9.0000000000000000        1.1660424101920076E-016
   10.000000000000000        4.8815137125076954E-016
   11.000000000000000        1.5754781204580222E-015
   12.000000000000000        4.1844170860639659E-015
   13.000000000000000        9.5678378911338440E-015
   14.000000000000000        1.9450031707968188E-014
   15.000000000000000        3.5990268537602165E-014
   16.000000000000000        6.1697987416266521E-014
   17.000000000000000        9.9318731624236900E-014
   18.000000000000000        1.5170977164630164E-013
   19.000000000000000        2.2172044353802630E-013
   20.000000000000000        3.1208715252530653E-013
   21.000000000000000        4.2534830253690031E-013
   22.000000000000000        5.6378078064255185E-013
   23.000000000000000        7.2935716496183734E-013
   24.000000000000000        9.2372137696851781E-013
   25.000000000000000        1.1481798150948657E-012
   26.000000000000000        1.4037048420217807E-012
   27.000000000000000        1.6909476532352512E-012
   28.000000000000000        2.0102578823562771E-012
   29.000000000000000        2.3617076996448329E-012
   30.000000000000000        2.7451185711450511E-012
   31.000000000000000        3.1600892310141969E-012
   32.000000000000000        3.6060237604909481E-012
   33.000000000000000        4.0821589570026205E-012
   34.000000000000000        4.5875904162264399E-012
   35.000000000000000        5.1212969423869033E-012
   36.000000000000000        5.6821630533197535E-012
   37.000000000000000        6.2689994630234528E-012
   38.000000000000000        6.8805615115471012E-012
   39.000000000000000        7.5155655755939079E-012
   40.000000000000000        8.1727035379306167E-012
   41.000000000000000        8.8506554236430958E-012
   42.000000000000000        9.5481003298380726E-012
   43.000000000000000        1.0263725785313020E-011
   44.000000000000000        1.0996235680214889E-011
   45.000000000000000        1.1744356904541127E-011
   46.000000000000000        1.2506844829883846E-011
   47.000000000000000        1.3282487762146788E-011
   48.000000000000000        1.4070110484894018E-011
   49.000000000000000        1.4868577004133117E-011
   50.000000000000000        1.5676792596153524E-011
   51.000000000000000        1.6493705250860763E-011
   52.000000000000000        1.7318306594108480E-011
   53.000000000000000        1.8149632363986871E-011
   54.000000000000000        1.8986762507985853E-011
   55.000000000000000        1.9828820960469112E-011
   56.000000000000000        2.0674975153001831E-011
   57.000000000000000        2.1524435303774223E-011
   58.000000000000000        2.2376453526641248E-011
   59.000000000000000        2.3230322795137017E-011
   60.000000000000000        2.4085375792185099E-011
   61.000000000000000        2.4940983672082683E-011
   62.000000000000000        2.5796554757647399E-011
   63.000000000000000        2.6651533192144973E-011
   64.000000000000000        2.7505397562723745E-011
   65.000000000000000        2.8357659509537776E-011
   66.000000000000000        2.9207862332502400E-011
   67.000000000000000        3.0055579605671246E-011
   68.000000000000000        3.0900413807513887E-011
   69.000000000000000        3.1741994973889197E-011
   70.000000000000000        3.2579979379218890E-011
   71.000000000000000        3.3414048250253860E-011
   72.000000000000000        3.4243906515862726E-011
   73.000000000000000        3.5069281595450481E-011
   74.000000000000000        3.5889922227909551E-011
   75.000000000000000        3.6705597342403155E-011
   76.000000000000000        3.7516094971775930E-011
   77.000000000000000        3.8321221208954880E-011
   78.000000000000000        3.9120799206345909E-011
   79.000000000000000        3.9914668217932605E-011
   80.000000000000000        4.0702682683537839E-011
   81.000000000000000        4.1484711354507219E-011
   82.000000000000000        4.2260636459913335E-011
   83.000000000000000        4.3030352912249659E-011
   84.000000000000000        4.3793767551486434E-011
   85.000000000000000        4.4550798426284135E-011
   86.000000000000000        4.5301374111108425E-011
   87.000000000000000        4.6045433057954373E-011
   88.000000000000000        4.6782922981366890E-011
   89.000000000000000        4.7513800275437110E-011
   90.000000000000000        4.8238029461456947E-011
   91.000000000000000        4.8955582664924916E-011
   92.000000000000000        4.9666439120616363E-011
   93.000000000000000        5.0370584704453374E-011
   94.000000000000000        5.1068011490941187E-011
   95.000000000000000        5.1758717334968030E-011
   96.000000000000000        5.2442705476803390E-011
   97.000000000000000        5.3119984169165114E-011
   98.000000000000000        5.3790566325265595E-011
   99.000000000000000        5.4454469186787397E-011
   100.00000000000000        5.5111714010779364E-011
   101.00000000000000        5.5762325774502792E-011
   102.00000000000000        5.6406332897301131E-011
   103.00000000000000        5.7043766978602958E-011
   104.00000000000000        5.7674662551209627E-011
   105.00000000000000        5.8299056849056534E-011
   106.00000000000000        5.8916989588675001E-011
   107.00000000000000        5.9528502763617458E-011
   108.00000000000000        6.0133640451145028E-011
   109.00000000000000        6.0732448630509864E-011
   110.00000000000000        6.1324975012198197E-011
   111.00000000000000        6.1911268877532173E-011
   112.00000000000000        6.2491380928057929E-011
   113.00000000000000        6.3065363144177167E-011
   114.00000000000000        6.3633268652508958E-011
   115.00000000000000        6.4195151601491421E-011
   116.00000000000000        6.4751067044764596E-011
   117.00000000000000        6.5301070831894024E-011
   118.00000000000000        6.5845219506021300E-011
   119.00000000000000        6.6383570208050129E-011
   120.00000000000000        6.6916180586996267E-011
   121.00000000000000        6.7443108716149981E-011
   122.00000000000000        6.7964413014719833E-011
   123.00000000000000        6.8480152174642671E-011
   124.00000000000000        6.8990385092264897E-011
   125.00000000000000        6.9495170804613286E-011
   126.00000000000000        6.9994568429990437E-011
   127.00000000000000        7.0488637112644618E-011
   128.00000000000000        7.0977435971279930E-011
   129.00000000000000        7.1461024051178428E-011
   130.00000000000000        7.1939460279728583E-011
   131.00000000000000        7.2412803425157517E-011
   132.00000000000000        7.2881112058280891E-011
   133.00000000000000        7.3344444517091625E-011
   134.00000000000000        7.3802858874021099E-011
   135.00000000000000        7.4256412905713741E-011
   136.00000000000000        7.4705164065166523E-011
   137.00000000000000        7.5149169456091788E-011
   138.00000000000000        7.5588485809371018E-011
   139.00000000000000        7.6023169461474396E-011
   140.00000000000000        7.6453276334726373E-011
   141.00000000000000        7.6878861919307600E-011
   142.00000000000000        7.7299981256886176E-011
   143.00000000000000        7.7716688925779577E-011
   144.00000000000000        7.8129039027553529E-011
   145.00000000000000        7.8537085174969649E-011
   146.00000000000000        7.8940880481196946E-011
   147.00000000000000        7.9340477550210317E-011
   148.00000000000000        7.9735928468301314E-011
   149.00000000000000        8.0127284796630242E-011
   150.00000000000000        8.0514597564754073E-011
   151.00000000000000        8.0897917265069025E-011
   152.00000000000000        8.1277293848107168E-011
   153.00000000000000        8.1652776718633368E-011
   154.00000000000000        8.2024414732488757E-011
   155.00000000000000        8.2392256194133535E-011
   156.00000000000000        8.2756348854840646E-011
   157.00000000000000        8.3116739911498174E-011
   158.00000000000000        8.3473476005978048E-011
   159.00000000000000        8.3826603225033238E-011
   160.00000000000000        8.4176167100686122E-011
   161.00000000000000        8.4522212611073726E-011
   162.00000000000000        8.4864784181717390E-011
   163.00000000000000        8.5203925687186444E-011
   164.00000000000000        8.5539680453126365E-011
   165.00000000000000        8.5872091258625368E-011
   166.00000000000000        8.6201200338892425E-011
   167.00000000000000        8.6527049388224095E-011
   168.00000000000000        8.6849679563236434E-011
   169.00000000000000        8.7169131486341323E-011
   170.00000000000000        8.7485445249446680E-011
   171.00000000000000        8.7798660417861568E-011
   172.00000000000000        8.8108816034389706E-011
   173.00000000000000        8.8415950623592818E-011
   174.00000000000000        8.8720102196209024E-011
   175.00000000000000        8.9021308253712707E-011
   176.00000000000000        8.9319605792999228E-011
   177.00000000000000        8.9615031311184213E-011
   178.00000000000000        8.9907620810503991E-011
   179.00000000000000        9.0197409803305201E-011
   180.00000000000000        9.0484433317114552E-011
   181.00000000000000        9.0768725899776110E-011
   182.00000000000000        9.1050321624649417E-011
   183.00000000000000        9.1329254095857701E-011
   184.00000000000000        9.1605556453578906E-011
   185.00000000000000        9.1879261379370494E-011
   186.00000000000000        9.2150401101522777E-011
   187.00000000000000        9.2419007400432374E-011
   188.00000000000000        9.2685111613990068E-011
   189.00000000000000        9.2948744642976872E-011
   190.00000000000000        9.3209936956463755E-011
   191.00000000000000        9.3468718597208800E-011
   192.00000000000000        9.3725119187046684E-011
   193.00000000000000        9.3979167932268583E-011
   194.00000000000000        9.4230893628984970E-011
   195.00000000000000        9.4480324668469675E-011
   196.00000000000000        9.4727489042481654E-011
   197.00000000000000        9.4972414348560036E-011
   198.00000000000000        9.5215127795290389E-011
   199.00000000000000        9.5455656207538904E-011
   200.00000000000000        9.5694026031652588E-011
   201.00000000000000        9.5930263340622225E-011
   202.00000000000000        9.6164393839206710E-011
   203.00000000000000        9.6396442869016137E-011
   204.00000000000000        9.6626435413552977E-011
   205.00000000000000        9.6854396103207944E-011
   206.00000000000000        9.7080349220210940E-011
   207.00000000000000        9.7304318703534289E-011
   208.00000000000000        9.7526328153748278E-011
   209.00000000000000        9.7746400837826467E-011
   210.00000000000000        9.7964559693901607E-011
   211.00000000000000        9.8180827335970000E-011
   212.00000000000000        9.8395226058543980E-011
   213.00000000000000        9.8607777841252104E-011
   214.00000000000000        9.8818504353385830E-011
   215.00000000000000        9.9027426958393617E-011
   216.00000000000000        9.9234566718320660E-011
   217.00000000000000        9.9439944398194266E-011
   218.00000000000000        9.9643580470355592E-011
   219.00000000000000        9.9845495118736491E-011
   220.00000000000000        1.0004570824308186E-010
   221.00000000000000        1.0024423946311756E-010
   222.00000000000000        1.0044110812266380E-010
   223.00000000000000        1.0063633329369378E-010
   224.00000000000000        1.0082993378033855E-010
   225.00000000000000        1.0102192812283711E-010
   226.00000000000000        1.0121233460143292E-010
   227.00000000000000        1.0140117124021667E-010
   228.00000000000000        1.0158845581091544E-010
   229.00000000000000        1.0177420583662913E-010
   230.00000000000000        1.0195843859551372E-010
   231.00000000000000        1.0214117112441217E-010
   232.00000000000000        1.0232242022243400E-010
   233.00000000000000        1.0250220245448190E-010
   234.00000000000000        1.0268053415472877E-010
   235.00000000000000        1.0285743143004310E-010
   236.00000000000000        1.0303291016336429E-010
   237.00000000000000        1.0320698601702843E-010
   238.00000000000000        1.0337967443604469E-010
   239.00000000000000        1.0355099065132330E-010
   240.00000000000000        1.0372094968285485E-010
   241.00000000000000        1.0388956634284239E-010
   242.00000000000000        1.0405685523878629E-010
   243.00000000000000        1.0422283077652254E-010
   244.00000000000000        1.0438750716321511E-010
   245.00000000000000        1.0455089841030271E-010
   246.00000000000000        1.0471301833640103E-010
   247.00000000000000        1.0487388057016050E-010
   248.00000000000000        1.0503349855308015E-010
   249.00000000000000        1.0519188554227878E-010
   250.00000000000000        1.0534905461322348E-010
   251.00000000000000        1.0550501866241535E-010
   252.00000000000000        1.0565979041003557E-010
   253.00000000000000        1.0581338240254876E-010
   254.00000000000000        1.0596580701526734E-010
   255.00000000000000        1.0611707645487561E-010
   256.00000000000000        1.0626720276191530E-010
   257.00000000000000        1.0641619781323197E-010
   258.00000000000000        1.0656407332438368E-010
   259.00000000000000        1.0671084085201261E-010
   260.00000000000000        1.0685651179617909E-010
   261.00000000000000        1.0700109740266047E-010
   262.00000000000000        1.0714460876521293E-010
   263.00000000000000        1.0728705682779903E-010
   264.00000000000000        1.0742845238678043E-010
   265.00000000000000        1.0756880609307668E-010
   266.00000000000000        1.0770812845428942E-010
   267.00000000000000        1.0784642983679502E-010
   268.00000000000000        1.0798372046780353E-010
   269.00000000000000        1.0812001043738649E-010
   270.00000000000000        1.0825530970047233E-010
   271.00000000000000        1.0838962807881143E-010
   272.00000000000000        1.0852297526291058E-010
   273.00000000000000        1.0865536081393722E-010
   274.00000000000000        1.0878679416559404E-010
   275.00000000000000        1.0891728462596499E-010
   276.00000000000000        1.0904684137933221E-010
   277.00000000000000        1.0917547348796551E-010
   278.00000000000000        1.0930318989388316E-010
   279.00000000000000        1.0942999942058649E-010
   280.00000000000000        1.0955591077476676E-010
   281.00000000000000        1.0968093254798717E-010
   282.00000000000000        1.0980507321833692E-010
   283.00000000000000        1.0992834115206192E-010
   284.00000000000000        1.1005074460516857E-010
   285.00000000000000        1.1017229172500458E-010
   286.00000000000000        1.1029299055181433E-010
   287.00000000000000        1.1041284902027078E-010
   288.00000000000000        1.1053187496098454E-010
   289.00000000000000        1.1065007610198870E-010
   290.00000000000000        1.1076746007020234E-010
   291.00000000000000        1.1088403439287065E-010
   292.00000000000000        1.1099980649898356E-010
   293.00000000000000        1.1111478372067323E-010
   294.00000000000000        1.1122897329458982E-010
   295.00000000000000        1.1134238236325610E-010
   296.00000000000000        1.1145501797640267E-010
   297.00000000000000        1.1156688709228196E-010
   298.00000000000000        1.1167799657896302E-010
   299.00000000000000        1.1178835321560656E-010
   300.00000000000000        1.1189796369372065E-010
   301.00000000000000        1.1200683461839816E-010
   302.00000000000000        1.1211497250953530E-010
   303.00000000000000        1.1222238380303129E-010
   304.00000000000000        1.1232907485197154E-010
   305.00000000000000        1.1243505192779177E-010
   306.00000000000000        1.1254032122142577E-010
   307.00000000000000        1.1264488884443540E-010
   308.00000000000000        1.1274876083012444E-010
   309.00000000000000        1.1285194313463523E-010
   310.00000000000000        1.1295444163802956E-010
   311.00000000000000        1.1305626214535394E-010
   312.00000000000000        1.1315741038768807E-010
   313.00000000000000        1.1325789202317890E-010
   314.00000000000000        1.1335771263805881E-010
   315.00000000000000        1.1345687774764921E-010
   316.00000000000000        1.1355539279734970E-010
   317.00000000000000        1.1365326316361164E-010
   318.00000000000000        1.1375049415489881E-010
   319.00000000000000        1.1384709101263356E-010
   320.00000000000000        1.1394305891212851E-010
   321.00000000000000        1.1403840296350573E-010
   322.00000000000000        1.1413312821260197E-010
   323.00000000000000        1.1422723964186135E-010
   324.00000000000000        1.1432074217121398E-010
   325.00000000000000        1.1441364065894307E-010
   326.00000000000000        1.1450593990253911E-010
   327.00000000000000        1.1459764463954138E-010
   328.00000000000000        1.1468875954836783E-010
   329.00000000000000        1.1477928924913310E-010
   330.00000000000000        1.1486923830445400E-010
   331.00000000000000        1.1495861122024461E-010
   332.00000000000000        1.1504741244649913E-010
   333.00000000000000        1.1513564637806381E-010
   334.00000000000000        1.1522331735539787E-010
   335.00000000000000        1.1531042966532415E-010
   336.00000000000000        1.1539698754176726E-010
   337.00000000000000        1.1548299516648424E-010
   338.00000000000000        1.1556845666978148E-010
   339.00000000000000        1.1565337613122444E-010
   340.00000000000000        1.1573775758033506E-010
   341.00000000000000        1.1582160499728080E-010
   342.00000000000000        1.1590492231355339E-010
   343.00000000000000        1.1598771341263804E-010
   344.00000000000000        1.1606998213067277E-010
   345.00000000000000        1.1615173225709970E-010
   346.00000000000000        1.1623296753530600E-010
   347.00000000000000        1.1631369166325615E-010
   348.00000000000000        1.1639390829411590E-010
   349.00000000000000        1.1647362103686672E-010
   350.00000000000000        1.1655283345691208E-010
   351.00000000000000        1.1663154907667530E-010
   352.00000000000000        1.1670977137618864E-010
   353.00000000000000        1.1678750379367510E-010
   354.00000000000000        1.1686474972612056E-010
   355.00000000000000        1.1694151252984013E-010
   356.00000000000000        1.1701779552103419E-010
   357.00000000000000        1.1709360197633874E-010
   358.00000000000000        1.1716893513336678E-010
   359.00000000000000        1.1724379819124355E-010
   360.00000000000000        1.1731819431113250E-010
   361.00000000000000        1.1739212661675542E-010
   362.00000000000000        1.1746559819490532E-010
   363.00000000000000        1.1753861209595147E-010
   364.00000000000000        1.1761117133433806E-010
   365.00000000000000        1.1768327888907597E-010
   366.00000000000000        1.1775493770422676E-010
   367.00000000000000        1.1782615068938226E-010
   368.00000000000000        1.1789692072013492E-010
   369.00000000000000        1.1796725063854379E-010
   370.00000000000000        1.1803714325359230E-010
   371.00000000000000        1.1810660134164169E-010
   372.00000000000000        1.1817562764687655E-010
   373.00000000000000        1.1824422488174551E-010
   374.00000000000000        1.1831239572739424E-010
   375.00000000000000        1.1838014283409520E-010
   376.00000000000000        1.1844746882166807E-010
   377.00000000000000        1.1851437627989787E-010
   378.00000000000000        1.1858086776894478E-010
   379.00000000000000        1.1864694581974954E-010
   380.00000000000000        1.1871261293443345E-010
   381.00000000000000        1.1877787158669206E-010
   382.00000000000000        1.1884272422218428E-010
   383.00000000000000        1.1890717325891590E-010
   384.00000000000000        1.1897122108761774E-010
   385.00000000000000        1.1903487007211876E-010
   386.00000000000000        1.1909812254971448E-010
   387.00000000000000        1.1916098083152941E-010
   388.00000000000000        1.1922344720287567E-010
   389.00000000000000        1.1928552392360593E-010
   390.00000000000000        1.1934721322846185E-010
   391.00000000000000        1.1940851732741783E-010
   392.00000000000000        1.1946943840602003E-010
   393.00000000000000        1.1952997862572033E-010
   394.00000000000000        1.1959014012420699E-010
   395.00000000000000        1.1964992501572920E-010
   396.00000000000000        1.1970933539141830E-010
   397.00000000000000        1.1976837331960452E-010
   398.00000000000000        1.1982704084612913E-010
   399.00000000000000        1.1988533999465229E-010
   400.00000000000000        1.1994327276695716E-010
   401.00000000000000        1.2000084114324932E-010
   402.00000000000000        1.2005804708245260E-010
   403.00000000000000        1.2011489252250093E-010
   404.00000000000000        1.2017137938062528E-010
   405.00000000000000        1.2022750955363817E-010
   406.00000000000000        1.2028328491821324E-010
   407.00000000000000        1.2033870733116127E-010
   408.00000000000000        1.2039377862970252E-010
   409.00000000000000        1.2044850063173556E-010
   410.00000000000000        1.2050287513610216E-010
   411.00000000000000        1.2055690392284891E-010
   412.00000000000000        1.2061058875348418E-010
   413.00000000000000        1.2066393137123362E-010
   414.00000000000000        1.2071693350129043E-010
   415.00000000000000        1.2076959685106280E-010
   416.00000000000000        1.2082192311041779E-010
   417.00000000000000        1.2087391395192306E-010
   418.00000000000000        1.2092557103108325E-010
   419.00000000000000        1.2097689598657455E-010
   420.00000000000000        1.2102789044047645E-010
   421.00000000000000        1.2107855599849857E-010
   422.00000000000000        1.2112889425020639E-010
   423.00000000000000        1.2117890676924257E-010
   424.00000000000000        1.2122859511354571E-010
   425.00000000000000        1.2127796082556630E-010
   426.00000000000000        1.2132700543247939E-010
   427.00000000000000        1.2137573044639428E-010
   428.00000000000000        1.2142413736456200E-010
   429.00000000000000        1.2147222766957928E-010
   430.00000000000000        1.2152000282958993E-010
   431.00000000000000        1.2156746429848361E-010
   432.00000000000000        1.2161461351609192E-010
   433.00000000000000        1.2166145190838115E-010
   434.00000000000000        1.2170798088764354E-010
   435.00000000000000        1.2175420185268516E-010
   436.00000000000000        1.2180011618901095E-010
   437.00000000000000        1.2184572526900788E-010
   438.00000000000000        1.2189103045212577E-010
   439.00000000000000        1.2193603308505430E-010
   440.00000000000000        1.2198073450189956E-010
   441.00000000000000        1.2202513602435600E-010
   442.00000000000000        1.2206923896187822E-010
   443.00000000000000        1.2211304461184839E-010
   444.00000000000000        1.2215655425974310E-010
   445.00000000000000        1.2219976917929627E-010
   446.00000000000000        1.2224269063266139E-010
   447.00000000000000        1.2228531987057036E-010
   448.00000000000000        1.2232765813249067E-010
   449.00000000000000        1.2236970664678036E-010
   450.00000000000000        1.2241146663084071E-010
   451.00000000000000        1.2245293929126717E-010
   452.00000000000000        1.2249412582399721E-010
   453.00000000000000        1.2253502741445792E-010
   454.00000000000000        1.2257564523770939E-010
   455.00000000000000        1.2261598045858835E-010
   456.00000000000000        1.2265603423184760E-010
   457.00000000000000        1.2269580770229507E-010
   458.00000000000000        1.2273530200493095E-010
   459.00000000000000        1.2277451826508142E-010
   460.00000000000000        1.2281345759853255E-010
   461.00000000000000        1.2285212111166046E-010
   462.00000000000000        1.2289050990156103E-010
   463.00000000000000        1.2292862505617739E-010
   464.00000000000000        1.2296646765442531E-010
   465.00000000000000        1.2300403876631703E-010
   466.00000000000000        1.2304133945308384E-010
   467.00000000000000        1.2307837076729569E-010
   468.00000000000000        1.2311513375298095E-010
   469.00000000000000        1.2315162944574301E-010
   470.00000000000000        1.2318785887287555E-010
   471.00000000000000        1.2322382305347684E-010
   472.00000000000000        1.2325952299856167E-010
   473.00000000000000        1.2329495971117225E-010
   474.00000000000000        1.2333013418648677E-010
   475.00000000000000        1.2336504741192804E-010
   476.00000000000000        1.2339970036726872E-010
   477.00000000000000        1.2343409402473583E-010
   478.00000000000000        1.2346822934911447E-010
   479.00000000000000        1.2350210729784897E-010
   480.00000000000000        1.2353572882114339E-010
   481.00000000000000        1.2356909486206018E-010
   482.00000000000000        1.2360220635661758E-010
   483.00000000000000        1.2363506423388575E-010
   484.00000000000000        1.2366766941608104E-010
   485.00000000000000        1.2370002281866013E-010
   486.00000000000000        1.2373212535041100E-010
   487.00000000000000        1.2376397791354456E-010
   488.00000000000000        1.2379558140378320E-010
   489.00000000000000        1.2382693671044970E-010
   490.00000000000000        1.2385804471655380E-010
   491.00000000000000        1.2388890629887711E-010
   492.00000000000000        1.2391952232805884E-010
   493.00000000000000        1.2394989366867797E-010
   494.00000000000000        1.2398002117933617E-010
   495.00000000000000        1.2400990571273719E-010
   496.00000000000000        1.2403954811576821E-010
   497.00000000000000        1.2406894922957723E-010
   498.00000000000000        1.2409810988965087E-010
   499.00000000000000        1.2412703092589107E-010
   500.00000000000000        1.2415571316268912E-010
