# Supplementary material for: Dynamics of HeHHe+ Rotational State Changes Induced by Collision with He: A Possible New Path in Early Universe Chemistry
Source: J Phys Chem A. 2021 Apr 26;125(17):3748–59. doi: 10.1021/acs.jpca.1c01820 (PMC8154607; doi:10.1021/acs.jpca.1c01820)
Supplement: Supplementary file 1 — jp1c01820_si_001.zip [file jp1c01820_si_001.zip › Supporting Information/S2-rot.inelastic rate coefficients/06to04.rate]

   5.0000000000000000        2.7088958707715132E-010
   6.0000000000000000        2.6884503187814403E-010
   7.0000000000000000        2.6694771402115748E-010
   8.0000000000000000        2.6513537402331482E-010
   9.0000000000000000        2.6338787832576728E-010
   10.000000000000000        2.6170043855657948E-010
   11.000000000000000        2.6007265599943953E-010
   12.000000000000000        2.5850422723037872E-010
   13.000000000000000        2.5699363195759519E-010
   14.000000000000000        2.5553805393112936E-010
   15.000000000000000        2.5413372204226908E-010
   16.000000000000000        2.5277632344622869E-010
   17.000000000000000        2.5146135883672855E-010
   18.000000000000000        2.5018440567197592E-010
   19.000000000000000        2.4894129327372312E-010
   20.000000000000000        2.4772820623723224E-010
   21.000000000000000        2.4654173440795492E-010
   22.000000000000000        2.4537888550106898E-010
   23.000000000000000        2.4423707315971812E-010
   24.000000000000000        2.4311409004305720E-010
   25.000000000000000        2.4200807281921931E-010
   26.000000000000000        2.4091746379642270E-010
   27.000000000000000        2.3984097231190224E-010
   28.000000000000000        2.3877753782409574E-010
   29.000000000000000        2.3772629582451136E-010
   30.000000000000000        2.3668654711784691E-010
   31.000000000000000        2.3565773064310714E-010
   32.000000000000000        2.3463939977031443E-010
   33.000000000000000        2.3363120186566675E-010
   34.000000000000000        2.3263286084216005E-010
   35.000000000000000        2.3164416238058745E-010
   36.000000000000000        2.3066494150177467E-010
   37.000000000000000        2.2969507218395048E-010
   38.000000000000000        2.2873445874180156E-010
   39.000000000000000        2.2778302871108874E-010
   40.000000000000000        2.2684072701146100E-010
   41.000000000000000        2.2590751118831624E-010
   42.000000000000000        2.2498334756108554E-010
   43.000000000000000        2.2406820812950945E-010
   44.000000000000000        2.2316206811113801E-010
   45.000000000000000        2.2226490400236362E-010
   46.000000000000000        2.2137669207191960E-010
   47.000000000000000        2.2049740721013401E-010
   48.000000000000000        2.1962702206953812E-010
   49.000000000000000        2.1876550644293760E-010
   50.000000000000000        2.1791282683396519E-010
   51.000000000000000        2.1706894618267214E-010
   52.000000000000000        2.1623382371509040E-010
   53.000000000000000        2.1540741489103038E-010
   54.000000000000000        2.1458967142887958E-010
   55.000000000000000        2.1378054138992113E-010
   56.000000000000000        2.1297996930783793E-010
   57.000000000000000        2.1218789635168356E-010
   58.000000000000000        2.1140426051278911E-010
   59.000000000000000        2.1062899680789129E-010
   60.000000000000000        2.0986203749226536E-010
   61.000000000000000        2.0910331227791276E-010
   62.000000000000000        2.0835274855285973E-010
   63.000000000000000        2.0761027159849645E-010
   64.000000000000000        2.0687580480257470E-010
   65.000000000000000        2.0614926986605848E-010
   66.000000000000000        2.0543058700248557E-010
   67.000000000000000        2.0471967512889334E-010
   68.000000000000000        2.0401645204765458E-010
   69.000000000000000        2.0332083461882977E-010
   70.000000000000000        2.0263273892283673E-010
   71.000000000000000        2.0195208041339426E-010
   72.000000000000000        2.0127877406082960E-010
   73.000000000000000        2.0061273448591981E-010
   74.000000000000000        1.9995387608452701E-010
   75.000000000000000        1.9930211314333016E-010
   76.000000000000000        1.9865735994699694E-010
   77.000000000000000        1.9801953087717311E-010
   78.000000000000000        1.9738854050366910E-010
   79.000000000000000        1.9676430366824813E-010
   80.000000000000000        1.9614673556140771E-010
   81.000000000000000        1.9553575179255746E-010
   82.000000000000000        1.9493126845397218E-010
   83.000000000000000        1.9433320217890959E-010
   84.000000000000000        1.9374147019424962E-010
   85.000000000000000        1.9315599036801827E-010
   86.000000000000000        1.9257668125212513E-010
   87.000000000000000        1.9200346212064474E-010
   88.000000000000000        1.9143625300394624E-010
   89.000000000000000        1.9087497471896194E-010
   90.000000000000000        1.9031954889587235E-010
   91.000000000000000        1.8976989800146717E-010
   92.000000000000000        1.8922594535942702E-010
   93.000000000000000        1.8868761516775618E-010
   94.000000000000000        1.8815483251358103E-010
   95.000000000000000        1.8762752338552278E-010
   96.000000000000000        1.8710561468382254E-010
   97.000000000000000        1.8658903422841036E-010
   98.000000000000000        1.8607771076506982E-010
   99.000000000000000        1.8557157396986300E-010
   100.00000000000000        1.8507055445195423E-010
   101.00000000000000        1.8457458375496713E-010
   102.00000000000000        1.8408359435700202E-010
   103.00000000000000        1.8359751966942751E-010
   104.00000000000000        1.8311629403455178E-010
   105.00000000000000        1.8263985272228273E-010
   106.00000000000000        1.8216813192585640E-010
   107.00000000000000        1.8170106875673075E-010
   108.00000000000000        1.8123860123872034E-010
   109.00000000000000        1.8078066830144583E-010
   110.00000000000000        1.8032720977316649E-010
   111.00000000000000        1.7987816637306240E-010
   112.00000000000000        1.7943347970301909E-010
   113.00000000000000        1.7899309223897586E-010
   114.00000000000000        1.7855694732188276E-010
   115.00000000000000        1.7812498914831302E-010
   116.00000000000000        1.7769716276077744E-010
   117.00000000000000        1.7727341403777705E-010
   118.00000000000000        1.7685368968362827E-010
   119.00000000000000        1.7643793721810225E-010
   120.00000000000000        1.7602610496589788E-010
   121.00000000000000        1.7561814204598756E-010
   122.00000000000000        1.7521399836085475E-010
   123.00000000000000        1.7481362458565071E-010
   124.00000000000000        1.7441697215729110E-010
   125.00000000000000        1.7402399326351287E-010
   126.00000000000000        1.7363464083191091E-010
   127.00000000000000        1.7324886851896954E-010
   128.00000000000000        1.7286663069910658E-010
   129.00000000000000        1.7248788245374129E-010
   130.00000000000000        1.7211257956040192E-010
   131.00000000000000        1.7174067848188343E-010
   132.00000000000000        1.7137213635546486E-010
   133.00000000000000        1.7100691098219700E-010
   134.00000000000000        1.7064496081627009E-010
   135.00000000000000        1.7028624495446765E-010
   136.00000000000000        1.6993072312571347E-010
   137.00000000000000        1.6957835568072044E-010
   138.00000000000000        1.6922910358174222E-010
   139.00000000000000        1.6888292839243886E-010
   140.00000000000000        1.6853979226785608E-010
   141.00000000000000        1.6819965794452151E-010
   142.00000000000000        1.6786248873066871E-010
   143.00000000000000        1.6752824849657845E-010
   144.00000000000000        1.6719690166505607E-010
   145.00000000000000        1.6686841320203193E-010
   146.00000000000000        1.6654274860729740E-010
   147.00000000000000        1.6621987390537213E-010
   148.00000000000000        1.6589975563650479E-010
   149.00000000000000        1.6558236084781009E-010
   150.00000000000000        1.6526765708454037E-010
   151.00000000000000        1.6495561238149055E-010
   152.00000000000000        1.6464619525454387E-010
   153.00000000000000        1.6433937469234731E-010
   154.00000000000000        1.6403512014812580E-010
   155.00000000000000        1.6373340153163069E-010
   156.00000000000000        1.6343418920122105E-010
   157.00000000000000        1.6313745395607938E-010
   158.00000000000000        1.6284316702855880E-010
   159.00000000000000        1.6255130007666320E-010
   160.00000000000000        1.6226182517665600E-010
   161.00000000000000        1.6197471481579789E-010
   162.00000000000000        1.6168994188521462E-010
   163.00000000000000        1.6140747967288792E-010
   164.00000000000000        1.6112730185677491E-010
   165.00000000000000        1.6084938249804755E-010
   166.00000000000000        1.6057369603445624E-010
   167.00000000000000        1.6030021727381335E-010
   168.00000000000000        1.6002892138759502E-010
   169.00000000000000        1.5975978390466082E-010
   170.00000000000000        1.5949278070508698E-010
   171.00000000000000        1.5922788801411519E-010
   172.00000000000000        1.5896508239621366E-010
   173.00000000000000        1.5870434074924529E-010
   174.00000000000000        1.5844564029874879E-010
   175.00000000000000        1.5818895859232150E-010
   176.00000000000000        1.5793427349411119E-010
   177.00000000000000        1.5768156317940924E-010
   178.00000000000000        1.5743080612934500E-010
   179.00000000000000        1.5718198112568032E-010
   180.00000000000000        1.5693506724570224E-010
   181.00000000000000        1.5669004385721020E-010
   182.00000000000000        1.5644689061359993E-010
   183.00000000000000        1.5620558744903860E-010
   184.00000000000000        1.5596611457373061E-010
   185.00000000000000        1.5572845246927386E-010
   186.00000000000000        1.5549258188410295E-010
   187.00000000000000        1.5525848382901781E-010
   188.00000000000000        1.5502613957279859E-010
   189.00000000000000        1.5479553063789994E-010
   190.00000000000000        1.5456663879622989E-010
   191.00000000000000        1.5433944606500676E-010
   192.00000000000000        1.5411393470269213E-010
   193.00000000000000        1.5389008720500503E-010
   194.00000000000000        1.5366788630100547E-010
   195.00000000000000        1.5344731494925625E-010
   196.00000000000000        1.5322835633405328E-010
   197.00000000000000        1.5301099386172874E-010
   198.00000000000000        1.5279521115702190E-010
   199.00000000000000        1.5258099205951984E-010
   200.00000000000000        1.5236832062016072E-010
   201.00000000000000        1.5215718109780678E-010
   202.00000000000000        1.5194755795587772E-010
   203.00000000000000        1.5173943585904832E-010
   204.00000000000000        1.5153279967000641E-010
   205.00000000000000        1.5132763444627095E-010
   206.00000000000000        1.5112392543706973E-010
   207.00000000000000        1.5092165808027314E-010
   208.00000000000000        1.5072081799938547E-010
   209.00000000000000        1.5052139100059197E-010
   210.00000000000000        1.5032336306985766E-010
   211.00000000000000        1.5012672037008252E-010
   212.00000000000000        1.4993144923830559E-010
   213.00000000000000        1.4973753618296187E-010
   214.00000000000000        1.4954496788118908E-010
   215.00000000000000        1.4935373117618135E-010
   216.00000000000000        1.4916381307459378E-010
   217.00000000000000        1.4897520074399161E-010
   218.00000000000000        1.4878788151034562E-010
   219.00000000000000        1.4860184285557385E-010
   220.00000000000000        1.4841707241512659E-010
   221.00000000000000        1.4823355797561393E-010
   222.00000000000000        1.4805128747247778E-010
   223.00000000000000        1.4787024898770255E-010
   224.00000000000000        1.4769043074756935E-010
   225.00000000000000        1.4751182112044804E-010
   226.00000000000000        1.4733440861462945E-010
   227.00000000000000        1.4715818187619529E-010
   228.00000000000000        1.4698312968692688E-010
   229.00000000000000        1.4680924096224844E-010
   230.00000000000000        1.4663650474920875E-010
   231.00000000000000        1.4646491022449675E-010
   232.00000000000000        1.4629444669249249E-010
   233.00000000000000        1.4612510358335161E-010
   234.00000000000000        1.4595687045112435E-010
   235.00000000000000        1.4578973697190457E-010
   236.00000000000000        1.4562369294201509E-010
   237.00000000000000        1.4545872827621861E-010
   238.00000000000000        1.4529483300596670E-010
   239.00000000000000        1.4513199727767166E-010
   240.00000000000000        1.4497021135101372E-010
   241.00000000000000        1.4480946559727394E-010
   242.00000000000000        1.4464975049769737E-010
   243.00000000000000        1.4449105664188316E-010
   244.00000000000000        1.4433337472620288E-010
   245.00000000000000        1.4417669555224524E-010
   246.00000000000000        1.4402101002528744E-010
   247.00000000000000        1.4386630915279194E-010
   248.00000000000000        1.4371258404293076E-010
   249.00000000000000        1.4355982590313036E-010
   250.00000000000000        1.4340802603864646E-010
   251.00000000000000        1.4325717585115891E-010
   252.00000000000000        1.4310726683739055E-010
   253.00000000000000        1.4295829058775202E-010
   254.00000000000000        1.4281023878500582E-010
   255.00000000000000        1.4266310320295431E-010
   256.00000000000000        1.4251687570515020E-010
   257.00000000000000        1.4237154824362722E-010
   258.00000000000000        1.4222711285765237E-010
   259.00000000000000        1.4208356167249936E-010
   260.00000000000000        1.4194088689824112E-010
   261.00000000000000        1.4179908082856392E-010
   262.00000000000000        1.4165813583960036E-010
   263.00000000000000        1.4151804438878014E-010
   264.00000000000000        1.4137879901370322E-010
   265.00000000000000        1.4124039233102707E-010
   266.00000000000000        1.4110281703537647E-010
   267.00000000000000        1.4096606589826790E-010
   268.00000000000000        1.4083013176705327E-010
   269.00000000000000        1.4069500756388089E-010
   270.00000000000000        1.4056068628467198E-010
   271.00000000000000        1.4042716099811525E-010
   272.00000000000000        1.4029442484467782E-010
   273.00000000000000        1.4016247103563150E-010
   274.00000000000000        1.4003129285209462E-010
   275.00000000000000        1.3990088364409060E-010
   276.00000000000000        1.3977123682962120E-010
   277.00000000000000        1.3964234589375311E-010
   278.00000000000000        1.3951420438772270E-010
   279.00000000000000        1.3938680592805232E-010
   280.00000000000000        1.3926014419568092E-010
   281.00000000000000        1.3913421293511095E-010
   282.00000000000000        1.3900900595356679E-010
   283.00000000000000        1.3888451712016624E-010
   284.00000000000000        1.3876074036510872E-010
   285.00000000000000        1.3863766967887120E-010
   286.00000000000000        1.3851529911142183E-010
   287.00000000000000        1.3839362277144403E-010
   288.00000000000000        1.3827263482557088E-010
   289.00000000000000        1.3815232949763695E-010
   290.00000000000000        1.3803270106793574E-010
   291.00000000000000        1.3791374387249392E-010
   292.00000000000000        1.3779545230235472E-010
   293.00000000000000        1.3767782080287225E-010
   294.00000000000000        1.3756084387301871E-010
   295.00000000000000        1.3744451606470128E-010
   296.00000000000000        1.3732883198208945E-010
   297.00000000000000        1.3721378628095444E-010
   298.00000000000000        1.3709937366801782E-010
   299.00000000000000        1.3698558890030953E-010
   300.00000000000000        1.3687242678453879E-010
   301.00000000000000        1.3675988217647187E-010
   302.00000000000000        1.3664794998032110E-010
   303.00000000000000        1.3653662514814330E-010
   304.00000000000000        1.3642590267924744E-010
   305.00000000000000        1.3631577761961071E-010
   306.00000000000000        1.3620624506130539E-010
   307.00000000000000        1.3609730014193341E-010
   308.00000000000000        1.3598893804406945E-010
   309.00000000000000        1.3588115399471342E-010
   310.00000000000000        1.3577394326475114E-010
   311.00000000000000        1.3566730116842353E-010
   312.00000000000000        1.3556122306280282E-010
   313.00000000000000        1.3545570434727869E-010
   314.00000000000000        1.3535074046305107E-010
   315.00000000000000        1.3524632689263077E-010
   316.00000000000000        1.3514245915934853E-010
   317.00000000000000        1.3503913282686972E-010
   318.00000000000000        1.3493634349872000E-010
   319.00000000000000        1.3483408681781342E-010
   320.00000000000000        1.3473235846599211E-010
   321.00000000000000        1.3463115416357063E-010
   322.00000000000000        1.3453046966888681E-010
   323.00000000000000        1.3443030077786161E-010
   324.00000000000000        1.3433064332356375E-010
   325.00000000000000        1.3423149317578112E-010
   326.00000000000000        1.3413284624059945E-010
   327.00000000000000        1.3403469845998698E-010
   328.00000000000000        1.3393704581138474E-010
   329.00000000000000        1.3383988430730392E-010
   330.00000000000000        1.3374320999492830E-010
   331.00000000000000        1.3364701895572422E-010
   332.00000000000000        1.3355130730505403E-010
   333.00000000000000        1.3345607119179771E-010
   334.00000000000000        1.3336130679797761E-010
   335.00000000000000        1.3326701033839131E-010
   336.00000000000000        1.3317317806024838E-010
   337.00000000000000        1.3307980624281222E-010
   338.00000000000000        1.3298689119704894E-010
   339.00000000000000        1.3289442926527875E-010
   340.00000000000000        1.3280241682083536E-010
   341.00000000000000        1.3271085026772813E-010
   342.00000000000000        1.3261972604031026E-010
   343.00000000000000        1.3252904060295154E-010
   344.00000000000000        1.3243879044971587E-010
   345.00000000000000        1.3234897210404344E-010
   346.00000000000000        1.3225958211843734E-010
   347.00000000000000        1.3217061707415541E-010
   348.00000000000000        1.3208207358090558E-010
   349.00000000000000        1.3199394827654626E-010
   350.00000000000000        1.3190623782679040E-010
   351.00000000000000        1.3181893892491511E-010
   352.00000000000000        1.3173204829147321E-010
   353.00000000000000        1.3164556267401121E-010
   354.00000000000000        1.3155947884679007E-010
   355.00000000000000        1.3147379361050977E-010
   356.00000000000000        1.3138850379203859E-010
   357.00000000000000        1.3130360624414531E-010
   358.00000000000000        1.3121909784523580E-010
   359.00000000000000        1.3113497549909343E-010
   360.00000000000000        1.3105123613462247E-010
   361.00000000000000        1.3096787670559494E-010
   362.00000000000000        1.3088489419040269E-010
   363.00000000000000        1.3080228559181058E-010
   364.00000000000000        1.3072004793671411E-010
   365.00000000000000        1.3063817827590226E-010
   366.00000000000000        1.3055667368381897E-010
   367.00000000000000        1.3047553125833273E-010
   368.00000000000000        1.3039474812050652E-010
   369.00000000000000        1.3031432141437253E-010
   370.00000000000000        1.3023424830670779E-010
   371.00000000000000        1.3015452598681487E-010
   372.00000000000000        1.3007515166630497E-010
   373.00000000000000        1.2999612257888326E-010
   374.00000000000000        1.2991743598013807E-010
   375.00000000000000        1.2983908914733198E-010
   376.00000000000000        1.2976107937919692E-010
   377.00000000000000        1.2968340399573013E-010
   378.00000000000000        1.2960606033799492E-010
   379.00000000000000        1.2952904576792256E-010
   380.00000000000000        1.2945235766811739E-010
   381.00000000000000        1.2937599344166446E-010
   382.00000000000000        1.2929995051193964E-010
   383.00000000000000        1.2922422632242191E-010
   384.00000000000000        1.2914881833650844E-010
   385.00000000000000        1.2907372403733260E-010
   386.00000000000000        1.2899894092758243E-010
   387.00000000000000        1.2892446652932408E-010
   388.00000000000000        1.2885029838382497E-010
   389.00000000000000        1.2877643405138099E-010
   390.00000000000000        1.2870287111114559E-010
   391.00000000000000        1.2862960716095967E-010
   392.00000000000000        1.2855663981718568E-010
   393.00000000000000        1.2848396671454201E-010
   394.00000000000000        1.2841158550594084E-010
   395.00000000000000        1.2833949386232737E-010
   396.00000000000000        1.2826768947252001E-010
   397.00000000000000        1.2819617004305548E-010
   398.00000000000000        1.2812493329803198E-010
   399.00000000000000        1.2805397697895787E-010
   400.00000000000000        1.2798329884459950E-010
   401.00000000000000        1.2791289667083261E-010
   402.00000000000000        1.2784276825049424E-010
   403.00000000000000        1.2777291139323776E-010
   404.00000000000000        1.2770332392538876E-010
   405.00000000000000        1.2763400368980263E-010
   406.00000000000000        1.2756494854572428E-010
   407.00000000000000        1.2749615636864910E-010
   408.00000000000000        1.2742762505018630E-010
   409.00000000000000        1.2735935249792261E-010
   410.00000000000000        1.2729133663528934E-010
   411.00000000000000        1.2722357540142832E-010
   412.00000000000000        1.2715606675106319E-010
   413.00000000000000        1.2708880865436767E-010
   414.00000000000000        1.2702179909684008E-010
   415.00000000000000        1.2695503607917499E-010
   416.00000000000000        1.2688851761713935E-010
   417.00000000000000        1.2682224174144851E-010
   418.00000000000000        1.2675620649764404E-010
   419.00000000000000        1.2669040994597388E-010
   420.00000000000000        1.2662485016127108E-010
   421.00000000000000        1.2655952523283775E-010
   422.00000000000000        1.2649443326432697E-010
   423.00000000000000        1.2642957237362749E-010
   424.00000000000000        1.2636494069275006E-010
   425.00000000000000        1.2630053636771422E-010
   426.00000000000000        1.2623635755843636E-010
   427.00000000000000        1.2617240243861936E-010
   428.00000000000000        1.2610866919564323E-010
   429.00000000000000        1.2604515603045727E-010
   430.00000000000000        1.2598186115747262E-010
   431.00000000000000        1.2591878280445669E-010
   432.00000000000000        1.2585591921242866E-010
   433.00000000000000        1.2579326863555524E-010
   434.00000000000000        1.2573082934104894E-010
   435.00000000000000        1.2566859960906561E-010
   436.00000000000000        1.2560657773260536E-010
   437.00000000000000        1.2554476201741185E-010
   438.00000000000000        1.2548315078187506E-010
   439.00000000000000        1.2542174235693309E-010
   440.00000000000000        1.2536053508597679E-010
   441.00000000000000        1.2529952732475322E-010
   442.00000000000000        1.2523871744127242E-010
   443.00000000000000        1.2517810381571322E-010
   444.00000000000000        1.2511768484033130E-010
   445.00000000000000        1.2505745891936679E-010
   446.00000000000000        1.2499742446895453E-010
   447.00000000000000        1.2493757991703356E-010
   448.00000000000000        1.2487792370325901E-010
   449.00000000000000        1.2481845427891317E-010
   450.00000000000000        1.2475917010681910E-010
   451.00000000000000        1.2470006966125359E-010
   452.00000000000000        1.2464115142786286E-010
   453.00000000000000        1.2458241390357618E-010
   454.00000000000000        1.2452385559652340E-010
   455.00000000000000        1.2446547502595157E-010
   456.00000000000000        1.2440727072214214E-010
   457.00000000000000        1.2434924122633030E-010
   458.00000000000000        1.2429138509062310E-010
   459.00000000000000        1.2423370087792084E-010
   460.00000000000000        1.2417618716183694E-010
   461.00000000000000        1.2411884252661926E-010
   462.00000000000000        1.2406166556707337E-010
   463.00000000000000        1.2400465488848379E-010
   464.00000000000000        1.2394780910653964E-010
   465.00000000000000        1.2389112684725723E-010
   466.00000000000000        1.2383460674690610E-010
   467.00000000000000        1.2377824745193407E-010
   468.00000000000000        1.2372204761889409E-010
   469.00000000000000        1.2366600591437079E-010
   470.00000000000000        1.2361012101490855E-010
   471.00000000000000        1.2355439160693921E-010
   472.00000000000000        1.2349881638671172E-010
   473.00000000000000        1.2344339406022112E-010
   474.00000000000000        1.2338812334313864E-010
   475.00000000000000        1.2333300296074264E-010
   476.00000000000000        1.2327803164785046E-010
   477.00000000000000        1.2322320814874910E-010
   478.00000000000000        1.2316853121712898E-010
   479.00000000000000        1.2311399961601628E-010
   480.00000000000000        1.2305961211770697E-010
   481.00000000000000        1.2300536750370077E-010
   482.00000000000000        1.2295126456463631E-010
   483.00000000000000        1.2289730210022574E-010
   484.00000000000000        1.2284347891919121E-010
   485.00000000000000        1.2278979383920110E-010
   486.00000000000000        1.2273624568680693E-010
   487.00000000000000        1.2268283329738046E-010
   488.00000000000000        1.2262955551505187E-010
   489.00000000000000        1.2257641119264874E-010
   490.00000000000000        1.2252339919163418E-010
   491.00000000000000        1.2247051838204621E-010
   492.00000000000000        1.2241776764243849E-010
   493.00000000000000        1.2236514585982030E-010
   494.00000000000000        1.2231265192959671E-010
   495.00000000000000        1.2226028475551168E-010
   496.00000000000000        1.2220804324958789E-010
   497.00000000000000        1.2215592633207055E-010
   498.00000000000000        1.2210393293136902E-010
   499.00000000000000        1.2205206198400067E-010
   500.00000000000000        1.2200031243453454E-010
