# Supplementary material for: Dynamics of HeHHe+ Rotational State Changes Induced by Collision with He: A Possible New Path in Early Universe Chemistry
Source: J Phys Chem A. 2021 Apr 26;125(17):3748–59. doi: 10.1021/acs.jpca.1c01820 (PMC8154607; doi:10.1021/acs.jpca.1c01820)
Supplement: Supplementary file 1 — jp1c01820_si_001.zip [file jp1c01820_si_001.zip › Supporting Information/S2-rot.inelastic rate coefficients/06to12.rate]

   5.0000000000000000        7.1644612583187401E-044
   6.0000000000000000        2.4194792919225549E-038
   7.0000000000000000        2.0980397851288855E-034
   8.0000000000000000        1.8640062118689004E-031
   9.0000000000000000        3.6551179018377807E-029
   10.000000000000000        2.5025493499885051E-027
   11.000000000000000        7.9965713989245267E-026
   12.000000000000000        1.4449410747677151E-024
   13.000000000000000        1.6846481232589374E-023
   14.000000000000000        1.3916539106950662E-022
   15.000000000000000        8.7214157888984612E-022
   16.000000000000000        4.3639026012941373E-021
   17.000000000000000        1.8128633763666691E-020
   18.000000000000000        6.4457580774131028E-020
   19.000000000000000        2.0093879797524267E-019
   20.000000000000000        5.5992891125011184E-019
   21.000000000000000        1.4167929534216058E-018
   22.000000000000000        3.2975471420408645E-018
   23.000000000000000        7.1357057106166042E-018
   24.000000000000000        1.4485521542385530E-017
   25.000000000000000        2.7794698951662888E-017
   26.000000000000000        5.0734628514725772E-017
   27.000000000000000        8.8580972120841265E-017
   28.000000000000000        1.4863270847159868E-016
   29.000000000000000        2.4065408060305032E-016
   30.000000000000000        3.7732159725332358E-016
   31.000000000000000        5.7465743508587295E-016
   32.000000000000000        8.5243118419238867E-016
   33.000000000000000        1.2345136536364247E-015
   34.000000000000000        1.7491691082242894E-015
   35.000000000000000        2.4292755185802542E-015
   36.000000000000000        3.3124658661032594E-015
   37.000000000000000        4.4411869871431998E-015
   38.000000000000000        5.8626756579605153E-015
   39.000000000000000        7.6288544653843221E-015
   40.000000000000000        9.7961523864180461E-015
   41.000000000000000        1.2425256871762354E-014
   42.000000000000000        1.5580805591534925E-014
   43.000000000000000        1.9331026884179236E-014
   44.000000000000000        2.3747338399573134E-014
   45.000000000000000        2.8903913504449221E-014
   46.000000000000000        3.4877224787410196E-014
   47.000000000000000        4.1745573527203172E-014
   48.000000000000000        4.9588613333188735E-014
   49.000000000000000        5.8486875387007296E-014
   50.000000000000000        6.8521301858071705E-014
   51.000000000000000        7.9772793173832549E-014
   52.000000000000000        9.2321773932269299E-014
   53.000000000000000        1.0624778137506560E-013
   54.000000000000000        1.2162907951520632E-013
   55.000000000000000        1.3854230124636156E-013
   56.000000000000000        1.5706212006256605E-013
   57.000000000000000        1.7726095239052649E-013
   58.000000000000000        1.9920869098528837E-013
   59.000000000000000        2.2297246936230810E-013
   60.000000000000000        2.4861645683269142E-013
   61.000000000000000        2.7620168336947239E-013
   62.000000000000000        3.0578589325650761E-013
   63.000000000000000        3.3742342625236392E-013
   64.000000000000000        3.7116512483377844E-013
   65.000000000000000        4.0705826596108649E-013
   66.000000000000000        4.4514651572580863E-013
   67.000000000000000        4.8546990519292335E-013
   68.000000000000000        5.2806482573218160E-013
   69.000000000000000        5.7296404213941000E-013
   70.000000000000000        6.2019672187585581E-013
   71.000000000000000        6.6978847879735450E-013
   72.000000000000000        7.2176142980207059E-013
   73.000000000000000        7.7613426289267146E-013
   74.000000000000000        8.3292231522350991E-013
   75.000000000000000        8.9213765978332938E-013
   76.000000000000000        9.5378919944731053E-013
   77.000000000000000        1.0178827672172889E-012
   78.000000000000000        1.0844212315542682E-012
   79.000000000000000        1.1534046057919261E-012
   80.000000000000000        1.2248301607026046E-012
   81.000000000000000        1.2986925393677337E-012
   82.000000000000000        1.3749838735820499E-012
   83.000000000000000        1.4536939010950172E-012
   84.000000000000000        1.5348100830631935E-012
   85.000000000000000        1.6183177211537897E-012
   86.000000000000000        1.7042000738020718E-012
   87.000000000000000        1.7924384711837028E-012
   88.000000000000000        1.8830124285175038E-012
   89.000000000000000        1.9758997573645453E-012
   90.000000000000000        2.0710766746360254E-012
   91.000000000000000        2.1685179090652292E-012
   92.000000000000000        2.2681968049381238E-012
   93.000000000000000        2.3700854229128858E-012
   94.000000000000000        2.4741546377913543E-012
   95.000000000000000        2.5803742331347876E-012
   96.000000000000000        2.6887129926429844E-012
   97.000000000000000        2.7991387882398010E-012
   98.000000000000000        2.9116186648294372E-012
   99.000000000000000        3.0261189217070136E-012
   100.00000000000000        3.1426051906238748E-012
   101.00000000000000        3.2610425105229598E-012
   102.00000000000000        3.3813953989727377E-012
   103.00000000000000        3.5036279203395506E-012
   104.00000000000000        3.6277037507481624E-012
   105.00000000000000        3.7535862398886943E-012
   106.00000000000000        3.8812384697354151E-012
   107.00000000000000        4.0106233102488433E-012
   108.00000000000000        4.1417034721375891E-012
   109.00000000000000        4.2744415567604407E-012
   110.00000000000000        4.4088001032524835E-012
   111.00000000000000        4.5447416329612095E-012
   112.00000000000000        4.6822286912807085E-012
   113.00000000000000        4.8212238869728397E-012
   114.00000000000000        4.9616899290651319E-012
   115.00000000000000        5.1035896614151973E-012
   116.00000000000000        5.2468860950311853E-012
   117.00000000000000        5.3915424382372506E-012
   118.00000000000000        5.5375221247718723E-012
   119.00000000000000        5.6847888399059176E-012
   120.00000000000000        5.8333065446655833E-012
   121.00000000000000        5.9830394982439990E-012
   122.00000000000000        6.1339522786831649E-012
   123.00000000000000        6.2860098019062220E-012
   124.00000000000000        6.4391773391777296E-012
   125.00000000000000        6.5934205330676972E-012
   126.00000000000000        6.7487054119927408E-012
   127.00000000000000        6.9049984034055172E-012
   128.00000000000000        7.0622663457012868E-012
   129.00000000000000        7.2204764989081668E-012
   130.00000000000000        7.3795965542251637E-012
   131.00000000000000        7.5395946424700174E-012
   132.00000000000000        7.7004393414961938E-012
   133.00000000000000        7.8620996826365221E-012
   134.00000000000000        8.0245451562282857E-012
   135.00000000000000        8.1877457162727321E-012
   136.00000000000000        8.3516717842793367E-012
   137.00000000000000        8.5162942523436950E-012
   138.00000000000000        8.6815844855049212E-012
   139.00000000000000        8.8475143234272657E-012
   140.00000000000000        9.0140560814482277E-012
   141.00000000000000        9.1811825510334524E-012
   142.00000000000000        9.3488669996770641E-012
   143.00000000000000        9.5170831702843341E-012
   144.00000000000000        9.6858052800713575E-012
   145.00000000000000        9.8550080190154098E-012
   146.00000000000000        1.0024666547887373E-011
   147.00000000000000        1.0194756495896519E-011
   148.00000000000000        1.0365253957976151E-011
   149.00000000000000        1.0536135491737270E-011
   150.00000000000000        1.0707378114116032E-011
   151.00000000000000        1.0878959297739218E-011
   152.00000000000000        1.1050856967031105E-011
   153.00000000000000        1.1223049494083339E-011
   154.00000000000000        1.1395515694308553E-011
   155.00000000000000        1.1568234821897383E-011
   156.00000000000000        1.1741186565097167E-011
   157.00000000000000        1.1914351041329899E-011
   158.00000000000000        1.2087708792165726E-011
   159.00000000000000        1.2261240778167678E-011
   160.00000000000000        1.2434928373621878E-011
   161.00000000000000        1.2608753361167366E-011
   162.00000000000000        1.2782697926338033E-011
   163.00000000000000        1.2956744652029177E-011
   164.00000000000000        1.3130876512899702E-011
   165.00000000000000        1.3305076869720860E-011
   166.00000000000000        1.3479329463681466E-011
   167.00000000000000        1.3653618410658995E-011
   168.00000000000000        1.3827928195465157E-011
   169.00000000000000        1.4002243666074386E-011
   170.00000000000000        1.4176550027842596E-011
   171.00000000000000        1.4350832837723582E-011
   172.00000000000000        1.4525077998489493E-011
   173.00000000000000        1.4699271752961620E-011
   174.00000000000000        1.4873400678257223E-011
   175.00000000000000        1.5047451680057675E-011
   176.00000000000000        1.5221411986902863E-011
   177.00000000000000        1.5395269144516262E-011
   178.00000000000000        1.5569011010165092E-011
   179.00000000000000        1.5742625747059167E-011
   180.00000000000000        1.5916101818792171E-011
   181.00000000000000        1.6089427983828372E-011
   182.00000000000000        1.6262593290038017E-011
   183.00000000000000        1.6435587069283820E-011
   184.00000000000000        1.6608398932061273E-011
   185.00000000000000        1.6781018762194675E-011
   186.00000000000000        1.6953436711591201E-011
   187.00000000000000        1.7125643195054518E-011
   188.00000000000000        1.7297628885159765E-011
   189.00000000000000        1.7469384707191100E-011
   190.00000000000000        1.7640901834143350E-011
   191.00000000000000        1.7812171681788431E-011
   192.00000000000000        1.7983185903807848E-011
   193.00000000000000        1.8153936386991849E-011
   194.00000000000000        1.8324415246506020E-011
   195.00000000000000        1.8494614821225649E-011
   196.00000000000000        1.8664527669138667E-011
   197.00000000000000        1.8834146562816891E-011
   198.00000000000000        1.9003464484956401E-011
   199.00000000000000        1.9172474623986852E-011
   200.00000000000000        1.9341170369749628E-011
   201.00000000000000        1.9509545309245118E-011
   202.00000000000000        1.9677593222448784E-011
   203.00000000000000        1.9845308078195836E-011
   204.00000000000000        2.0012684030134418E-011
   205.00000000000000        2.0179715412746655E-011
   206.00000000000000        2.0346396737437723E-011
   207.00000000000000        2.0512722688691873E-011
   208.00000000000000        2.0678688120295615E-011
   209.00000000000000        2.0844288051626897E-011
   210.00000000000000        2.1009517664010483E-011
   211.00000000000000        2.1174372297137997E-011
   212.00000000000000        2.1338847445553067E-011
   213.00000000000000        2.1502938755200124E-011
   214.00000000000000        2.1666642020036562E-011
   215.00000000000000        2.1829953178707514E-011
   216.00000000000000        2.1992868311282532E-011
   217.00000000000000        2.2155383636053321E-011
   218.00000000000000        2.2317495506392027E-011
   219.00000000000000        2.2479200407669008E-011
   220.00000000000000        2.2640494954229748E-011
   221.00000000000000        2.2801375886429541E-011
   222.00000000000000        2.2961840067725736E-011
   223.00000000000000        2.3121884481826408E-011
   224.00000000000000        2.3281506229894669E-011
   225.00000000000000        2.3440702527808039E-011
   226.00000000000000        2.3599470703471634E-011
   227.00000000000000        2.3757808194184942E-011
   228.00000000000000        2.3915712544060806E-011
   229.00000000000000        2.4073181401496204E-011
   230.00000000000000        2.4230212516693551E-011
   231.00000000000000        2.4386803739232600E-011
   232.00000000000000        2.4542953015690885E-011
   233.00000000000000        2.4698658387312875E-011
   234.00000000000000        2.4853917987726889E-011
   235.00000000000000        2.5008730040708324E-011
   236.00000000000000        2.5163092857989357E-011
   237.00000000000000        2.5317004837113567E-011
   238.00000000000000        2.5470464459335058E-011
   239.00000000000000        2.5623470287561279E-011
   240.00000000000000        2.5776020964338710E-011
   241.00000000000000        2.5928115209880581E-011
   242.00000000000000        2.6079751820136120E-011
   243.00000000000000        2.6230929664900339E-011
   244.00000000000000        2.6381647685963645E-011
   245.00000000000000        2.6531904895300821E-011
   246.00000000000000        2.6681700373298175E-011
   247.00000000000000        2.6831033267018679E-011
   248.00000000000000        2.6979902788504056E-011
   249.00000000000000        2.7128308213112978E-011
   250.00000000000000        2.7276248877895444E-011
   251.00000000000000        2.7423724180001528E-011
   252.00000000000000        2.7570733575125030E-011
   253.00000000000000        2.7717276575980230E-011
   254.00000000000000        2.7863352750812236E-011
   255.00000000000000        2.8008961721939234E-011
   256.00000000000000        2.8154103164326723E-011
   257.00000000000000        2.8298776804193053E-011
   258.00000000000000        2.8442982417645084E-011
   259.00000000000000        2.8586719829344230E-011
   260.00000000000000        2.8729988911201571E-011
   261.00000000000000        2.8872789581101812E-011
   262.00000000000000        2.9015121801655588E-011
   263.00000000000000        2.9156985578979199E-011
   264.00000000000000        2.9298380961501671E-011
   265.00000000000000        2.9439308038798136E-011
   266.00000000000000        2.9579766940449559E-011
   267.00000000000000        2.9719757834927628E-011
   268.00000000000000        2.9859280928504911E-011
   269.00000000000000        2.9998336464189399E-011
   270.00000000000000        3.0136924720683048E-011
   271.00000000000000        3.0275046011363815E-011
   272.00000000000000        3.0412700683290829E-011
   273.00000000000000        3.0549889116232060E-011
   274.00000000000000        3.0686611721713987E-011
   275.00000000000000        3.0822868942093123E-011
   276.00000000000000        3.0958661249648800E-011
   277.00000000000000        3.1093989145696312E-011
   278.00000000000000        3.1228853159720798E-011
   279.00000000000000        3.1363253848531094E-011
   280.00000000000000        3.1497191795432744E-011
   281.00000000000000        3.1630667609420504E-011
   282.00000000000000        3.1763681924389205E-011
   283.00000000000000        3.1896235398363371E-011
   284.00000000000000        3.2028328712744313E-011
   285.00000000000000        3.2159962571575217E-011
   286.00000000000000        3.2291137700823109E-011
   287.00000000000000        3.2421854847677942E-011
   288.00000000000000        3.2552114779867903E-011
   289.00000000000000        3.2681918284991127E-011
   290.00000000000000        3.2811266169863007E-011
   291.00000000000000        3.2940159259879061E-011
   292.00000000000000        3.3068598398393086E-011
   293.00000000000000        3.3196584446109805E-011
   294.00000000000000        3.3324118280492364E-011
   295.00000000000000        3.3451200795183870E-011
   296.00000000000000        3.3577832899442747E-011
   297.00000000000000        3.3704015517591965E-011
   298.00000000000000        3.3829749588481373E-011
   299.00000000000000        3.3955036064962967E-011
   300.00000000000000        3.4079875913379339E-011
   301.00000000000000        3.4204270113064137E-011
   302.00000000000000        3.4328219655854911E-011
   303.00000000000000        3.4451725545618086E-011
   304.00000000000000        3.4574788797785355E-011
   305.00000000000000        3.4697410438901605E-011
   306.00000000000000        3.4819591506184205E-011
   307.00000000000000        3.4941333047092909E-011
   308.00000000000000        3.5062636118910854E-011
   309.00000000000000        3.5183501788335687E-011
   310.00000000000000        3.5303931131081306E-011
   311.00000000000000        3.5423925231489199E-011
   312.00000000000000        3.5543485182150008E-011
   313.00000000000000        3.5662612083534493E-011
   314.00000000000000        3.5781307043633910E-011
   315.00000000000000        3.5899571177609473E-011
   316.00000000000000        3.6017405607451059E-011
   317.00000000000000        3.6134811461644402E-011
   318.00000000000000        3.6251789874847034E-011
   319.00000000000000        3.6368341987572728E-011
   320.00000000000000        3.6484468945883829E-011
   321.00000000000000        3.6600171901091944E-011
   322.00000000000000        3.6715452009466405E-011
   323.00000000000000        3.6830310431950196E-011
   324.00000000000000        3.6944748333883775E-011
   325.00000000000000        3.7058766884735908E-011
   326.00000000000000        3.7172367257841763E-011
   327.00000000000000        3.7285550630148205E-011
   328.00000000000000        3.7398318181965705E-011
   329.00000000000000        3.7510671096727070E-011
   330.00000000000000        3.7622610560752777E-011
   331.00000000000000        3.7734137763022519E-011
   332.00000000000000        3.7845253894953404E-011
   333.00000000000000        3.7955960150183711E-011
   334.00000000000000        3.8066257724363227E-011
   335.00000000000000        3.8176147814948863E-011
   336.00000000000000        3.8285631621006668E-011
   337.00000000000000        3.8394710343018514E-011
   338.00000000000000        3.8503385182695225E-011
   339.00000000000000        3.8611657342794260E-011
   340.00000000000000        3.8719528026943103E-011
   341.00000000000000        3.8826998439467277E-011
   342.00000000000000        3.8934069785223865E-011
   343.00000000000000        3.9040743269439645E-011
   344.00000000000000        3.9147020097553578E-011
   345.00000000000000        3.9252901475064768E-011
   346.00000000000000        3.9358388607384048E-011
   347.00000000000000        3.9463482699690883E-011
   348.00000000000000        3.9568184956793705E-011
   349.00000000000000        3.9672496582995077E-011
   350.00000000000000        3.9776418781960720E-011
   351.00000000000000        3.9879952756592806E-011
   352.00000000000000        3.9983099708906715E-011
   353.00000000000000        4.0085860839912074E-011
   354.00000000000000        4.0188237349497369E-011
   355.00000000000000        4.0290230436318180E-011
   356.00000000000000        4.0391841297688956E-011
   357.00000000000000        4.0493071129478468E-011
   358.00000000000000        4.0593921126008327E-011
   359.00000000000000        4.0694392479955291E-011
   360.00000000000000        4.0794486382256130E-011
   361.00000000000000        4.0894204022016508E-011
   362.00000000000000        4.0993546586422073E-011
   363.00000000000000        4.1092515260653182E-011
   364.00000000000000        4.1191111227802352E-011
   365.00000000000000        4.1289335668794451E-011
   366.00000000000000        4.1387189762309895E-011
   367.00000000000000        4.1484674684710409E-011
   368.00000000000000        4.1581791609967462E-011
   369.00000000000000        4.1678541709593486E-011
   370.00000000000000        4.1774926152575262E-011
   371.00000000000000        4.1870946105310060E-011
   372.00000000000000        4.1966602731544163E-011
   373.00000000000000        4.2061897192313525E-011
   374.00000000000000        4.2156830645886984E-011
   375.00000000000000        4.2251404247711383E-011
   376.00000000000000        4.2345619150359210E-011
   377.00000000000000        4.2439476503478103E-011
   378.00000000000000        4.2532977453742410E-011
   379.00000000000000        4.2626123144807075E-011
   380.00000000000000        4.2718914717262864E-011
   381.00000000000000        4.2811353308594317E-011
   382.00000000000000        4.2903440053138629E-011
   383.00000000000000        4.2995176082047244E-011
   384.00000000000000        4.3086562523248466E-011
   385.00000000000000        4.3177600501412315E-011
   386.00000000000000        4.3268291137916662E-011
   387.00000000000000        4.3358635550815246E-011
   388.00000000000000        4.3448634854807207E-011
   389.00000000000000        4.3538290161208086E-011
   390.00000000000000        4.3627602577922389E-011
   391.00000000000000        4.3716573209417559E-011
   392.00000000000000        4.3805203156699439E-011
   393.00000000000000        4.3893493517289128E-011
   394.00000000000000        4.3981445385200983E-011
   395.00000000000000        4.4069059850922217E-011
   396.00000000000000        4.4156338001393423E-011
   397.00000000000000        4.4243280919990775E-011
   398.00000000000000        4.4329889686508996E-011
   399.00000000000000        4.4416165377145733E-011
   400.00000000000000        4.4502109064486985E-011
   401.00000000000000        4.4587721817493766E-011
   402.00000000000000        4.4673004701489512E-011
   403.00000000000000        4.4757958778148900E-011
   404.00000000000000        4.4842585105487548E-011
   405.00000000000000        4.4926884737852543E-011
   406.00000000000000        4.5010858725914059E-011
   407.00000000000000        4.5094508116658006E-011
   408.00000000000000        4.5177833953379321E-011
   409.00000000000000        4.5260837275676278E-011
   410.00000000000000        4.5343519119445744E-011
   411.00000000000000        4.5425880516878887E-011
   412.00000000000000        4.5507922496458186E-011
   413.00000000000000        4.5589646082954858E-011
   414.00000000000000        4.5671052297427028E-011
   415.00000000000000        4.5752142157218806E-011
   416.00000000000000        4.5832916675959997E-011
   417.00000000000000        4.5913376863566359E-011
   418.00000000000000        4.5993523726240711E-011
   419.00000000000000        4.6073358266474647E-011
   420.00000000000000        4.6152881483050600E-011
   421.00000000000000        4.6232094371045007E-011
   422.00000000000000        4.6310997921831394E-011
   423.00000000000000        4.6389593123084777E-011
   424.00000000000000        4.6467880958785823E-011
   425.00000000000000        4.6545862409226269E-011
   426.00000000000000        4.6623538451014190E-011
   427.00000000000000        4.6700910057080179E-011
   428.00000000000000        4.6777978196683860E-011
   429.00000000000000        4.6854743835420905E-011
   430.00000000000000        4.6931207935230432E-011
   431.00000000000000        4.7007371454402650E-011
   432.00000000000000        4.7083235347587336E-011
   433.00000000000000        4.7158800565802370E-011
   434.00000000000000        4.7234068056442686E-011
   435.00000000000000        4.7309038763289728E-011
   436.00000000000000        4.7383713626521110E-011
   437.00000000000000        4.7458093582720709E-011
   438.00000000000000        4.7532179564888866E-011
   439.00000000000000        4.7605972502453381E-011
   440.00000000000000        4.7679473321280158E-011
   441.00000000000000        4.7752682943684808E-011
   442.00000000000000        4.7825602288443824E-011
   443.00000000000000        4.7898232270806562E-011
   444.00000000000000        4.7970573802507442E-011
   445.00000000000000        4.8042627791777891E-011
   446.00000000000000        4.8114395143359150E-011
   447.00000000000000        4.8185876758514916E-011
   448.00000000000000        4.8257073535044228E-011
   449.00000000000000        4.8327986367294704E-011
   450.00000000000000        4.8398616146175769E-011
   451.00000000000000        4.8468963759172308E-011
   452.00000000000000        4.8539030090358228E-011
   453.00000000000000        4.8608816020410490E-011
   454.00000000000000        4.8678322426622725E-011
   455.00000000000000        4.8747550182919858E-011
   456.00000000000000        4.8816500159872158E-011
   457.00000000000000        4.8885173224709530E-011
   458.00000000000000        4.8953570241336337E-011
   459.00000000000000        4.9021692070345801E-011
   460.00000000000000        4.9089539569035012E-011
   461.00000000000000        4.9157113591419548E-011
   462.00000000000000        4.9224414988248518E-011
   463.00000000000000        4.9291444607019693E-011
   464.00000000000000        4.9358203291994538E-011
   465.00000000000000        4.9424691884213406E-011
   466.00000000000000        4.9490911221510888E-011
   467.00000000000000        4.9556862138530941E-011
   468.00000000000000        4.9622545466742607E-011
   469.00000000000000        4.9687962034455211E-011
   470.00000000000000        4.9753112666833708E-011
   471.00000000000000        4.9817998185914662E-011
   472.00000000000000        4.9882619410621354E-011
   473.00000000000000        4.9946977156779670E-011
   474.00000000000000        5.0011072237133510E-011
   475.00000000000000        5.0074905461360558E-011
   476.00000000000000        5.0138477636087920E-011
   477.00000000000000        5.0201789564907745E-011
   478.00000000000000        5.0264842048392941E-011
   479.00000000000000        5.0327635884112786E-011
   480.00000000000000        5.0390171866648723E-011
   481.00000000000000        5.0452450787609988E-011
   482.00000000000000        5.0514473435649267E-011
   483.00000000000000        5.0576240596478223E-011
   484.00000000000000        5.0637753052883506E-011
   485.00000000000000        5.0699011584741964E-011
   486.00000000000000        5.0760016969036534E-011
   487.00000000000000        5.0820769979871669E-011
   488.00000000000000        5.0881271388489039E-011
   489.00000000000000        5.0941521963282791E-011
   490.00000000000000        5.1001522469815483E-011
   491.00000000000000        5.1061273670833118E-011
   492.00000000000000        5.1120776326280723E-011
   493.00000000000000        5.1180031193317812E-011
   494.00000000000000        5.1239039026333628E-011
   495.00000000000000        5.1297800576962480E-011
   496.00000000000000        5.1356316594098846E-011
   497.00000000000000        5.1414587823912911E-011
   498.00000000000000        5.1472615009865274E-011
   499.00000000000000        5.1530398892722410E-011
   500.00000000000000        5.1587940210571458E-011
