# Supplementary material for: Dynamics of HeHHe+ Rotational State Changes Induced by Collision with He: A Possible New Path in Early Universe Chemistry
Source: J Phys Chem A. 2021 Apr 26;125(17):3748–59. doi: 10.1021/acs.jpca.1c01820 (PMC8154607; doi:10.1021/acs.jpca.1c01820)
Supplement: Supplementary file 1 — jp1c01820_si_001.zip [file jp1c01820_si_001.zip › Supporting Information/S2-rot.inelastic rate coefficients/14to06.rate]

   5.0000000000000000        1.0993348752838109E-010
   6.0000000000000000        1.0121436971499039E-010
   7.0000000000000000        9.5321312785781420E-011
   8.0000000000000000        9.1462137959803177E-011
   9.0000000000000000        8.8922821362272585E-011
   10.000000000000000        8.7196914759137171E-011
   11.000000000000000        8.5958850263882779E-011
   12.000000000000000        8.5009961647208364E-011
   13.000000000000000        8.4232810399715653E-011
   14.000000000000000        8.3559446789507974E-011
   15.000000000000000        8.2951158867965714E-011
   16.000000000000000        8.2386134031474614E-011
   17.000000000000000        8.1852153601241297E-011
   18.000000000000000        8.1342353668530559E-011
   19.000000000000000        8.0852805249689826E-011
   20.000000000000000        8.0381154498810335E-011
   21.000000000000000        7.9925871882148112E-011
   22.000000000000000        7.9485846650661221E-011
   23.000000000000000        7.9060174370050743E-011
   24.000000000000000        7.8648050526842596E-011
   25.000000000000000        7.8248721047150309E-011
   26.000000000000000        7.7861462292902180E-011
   27.000000000000000        7.7485575482050727E-011
   28.000000000000000        7.7120387470304845E-011
   29.000000000000000        7.6765253733248208E-011
   30.000000000000000        7.6419561529863238E-011
   31.000000000000000        7.6082732377074325E-011
   32.000000000000000        7.5754223558417222E-011
   33.000000000000000        7.5433528678045647E-011
   34.000000000000000        7.5120177395202598E-011
   35.000000000000000        7.4813734513036139E-011
   36.000000000000000        7.4513798592839755E-011
   37.000000000000000        7.4220000243941343E-011
   38.000000000000000        7.3932000212842788E-011
   39.000000000000000        7.3649487368828752E-011
   40.000000000000000        7.3372176659796780E-011
   41.000000000000000        7.3099807092382022E-011
   42.000000000000000        7.2832139774584769E-011
   43.000000000000000        7.2568956046656133E-011
   44.000000000000000        7.2310055716454972E-011
   45.000000000000000        7.2055255408312754E-011
   46.000000000000000        7.1804387029154348E-011
   47.000000000000000        7.1557296351815630E-011
   48.000000000000000        7.1313841712823434E-011
   49.000000000000000        7.1073892820100106E-011
   50.000000000000000        7.0837329664889677E-011
   51.000000000000000        7.0604041531532646E-011
   52.000000000000000        7.0373926098384322E-011
   53.000000000000000        7.0146888623103237E-011
   54.000000000000000        6.9922841205640481E-011
   55.000000000000000        6.9701702122484487E-011
   56.000000000000000        6.9483395226025413E-011
   57.000000000000000        6.9267849403253511E-011
   58.000000000000000        6.9054998088387867E-011
   59.000000000000000        6.8844778824417219E-011
   60.000000000000000        6.8637132868923384E-011
   61.000000000000000        6.8432004839927954E-011
   62.000000000000000        6.8229342397868486E-011
   63.000000000000000        6.8029095960143380E-011
   64.000000000000000        6.7831218444988136E-011
   65.000000000000000        6.7635665041740384E-011
   66.000000000000000        6.7442393004825197E-011
   67.000000000000000        6.7251361469046760E-011
   68.000000000000000        6.7062531284003267E-011
   69.000000000000000        6.6875864865654576E-011
   70.000000000000000        6.6691326063267472E-011
   71.000000000000000        6.6508880040136146E-011
   72.000000000000000        6.6328493166640104E-011
   73.000000000000000        6.6150132924343998E-011
   74.000000000000000        6.5973767819975290E-011
   75.000000000000000        6.5799367308237402E-011
   76.000000000000000        6.5626901722519451E-011
   77.000000000000000        6.5456342212664744E-011
   78.000000000000000        6.5287660689043810E-011
   79.000000000000000        6.5120829772258958E-011
   80.000000000000000        6.4955822747877728E-011
   81.000000000000000        6.4792613525655010E-011
   82.000000000000000        6.4631176602761957E-011
   83.000000000000000        6.4471487030592238E-011
   84.000000000000000        6.4313520384758563E-011
   85.000000000000000        6.4157252737938557E-011
   86.000000000000000        6.4002660635262674E-011
   87.000000000000000        6.3849721071970457E-011
   88.000000000000000        6.3698411473093405E-011
   89.000000000000000        6.3548709674946255E-011
   90.000000000000000        6.3400593908233710E-011
   91.000000000000000        6.3254042782601570E-011
   92.000000000000000        6.3109035272478368E-011
   93.000000000000000        6.2965550704071962E-011
   94.000000000000000        6.2823568743399625E-011
   95.000000000000000        6.2683069385244356E-011
   96.000000000000000        6.2544032942941230E-011
   97.000000000000000        6.2406440038909756E-011
   98.000000000000000        6.2270271595854556E-011
   99.000000000000000        6.2135508828569471E-011
   100.00000000000000        6.2002133236283796E-011
   101.00000000000000        6.1870126595497686E-011
   102.00000000000000        6.1739470953259484E-011
   103.00000000000000        6.1610148620843319E-011
   104.00000000000000        6.1482142167788456E-011
   105.00000000000000        6.1355434416268468E-011
   106.00000000000000        6.1230008435758342E-011
   107.00000000000000        6.1105847537974977E-011
   108.00000000000000        6.0982935272066282E-011
   109.00000000000000        6.0861255420027249E-011
   110.00000000000000        6.0740791992325128E-011
   111.00000000000000        6.0621529223715769E-011
   112.00000000000000        6.0503451569235628E-011
   113.00000000000000        6.0386543700356375E-011
   114.00000000000000        6.0270790501289448E-011
   115.00000000000000        6.0156177065428680E-011
   116.00000000000000        6.0042688691921688E-011
   117.00000000000000        5.9930310882360828E-011
   118.00000000000000        5.9819029337583790E-011
   119.00000000000000        5.9708829954579089E-011
   120.00000000000000        5.9599698823486540E-011
   121.00000000000000        5.9491622224688245E-011
   122.00000000000000        5.9384586625983912E-011
   123.00000000000000        5.9278578679844579E-011
   124.00000000000000        5.9173585220740522E-011
   125.00000000000000        5.9069593262538415E-011
   126.00000000000000        5.8966589995963708E-011
   127.00000000000000        5.8864562786124925E-011
   128.00000000000000        5.8763499170094761E-011
   129.00000000000000        5.8663386854546498E-011
   130.00000000000000        5.8564213713441583E-011
   131.00000000000000        5.8465967785765797E-011
   132.00000000000000        5.8368637273311159E-011
   133.00000000000000        5.8272210538501732E-011
   134.00000000000000        5.8176676102259751E-011
   135.00000000000000        5.8082022641911877E-011
   136.00000000000000        5.7988238989131302E-011
   137.00000000000000        5.7895314127915615E-011
   138.00000000000000        5.7803237192598095E-011
   139.00000000000000        5.7711997465890115E-011
   140.00000000000000        5.7621584376954839E-011
   141.00000000000000        5.7531987499508339E-011
   142.00000000000000        5.7443196549949739E-011
   143.00000000000000        5.7355201385516350E-011
   144.00000000000000        5.7267992002464847E-011
   145.00000000000000        5.7181558534275930E-011
   146.00000000000000        5.7095891249882534E-011
   147.00000000000000        5.7010980551919819E-011
   148.00000000000000        5.6926816974996969E-011
   149.00000000000000        5.6843391183989131E-011
   150.00000000000000        5.6760693972349452E-011
   151.00000000000000        5.6678716260440149E-011
   152.00000000000000        5.6597449093882367E-011
   153.00000000000000        5.6516883641923788E-011
   154.00000000000000        5.6437011195823805E-011
   155.00000000000000        5.6357823167255975E-011
   156.00000000000000        5.6279311086726619E-011
   157.00000000000000        5.6201466602009846E-011
   158.00000000000000        5.6124281476598571E-011
   159.00000000000000        5.6047747588170789E-011
   160.00000000000000        5.5971856927071015E-011
   161.00000000000000        5.5896601594807172E-011
   162.00000000000000        5.5821973802561549E-011
   163.00000000000000        5.5747965869716692E-011
   164.00000000000000        5.5674570222395574E-011
   165.00000000000000        5.5601779392015762E-011
   166.00000000000000        5.5529586013857590E-011
   167.00000000000000        5.5457982825646580E-011
   168.00000000000000        5.5386962666149000E-011
   169.00000000000000        5.5316518473781663E-011
   170.00000000000000        5.5246643285234898E-011
   171.00000000000000        5.5177330234109368E-011
   172.00000000000000        5.5108572549565914E-011
   173.00000000000000        5.5040363554989227E-011
   174.00000000000000        5.4972696666664551E-011
   175.00000000000000        5.4905565392467674E-011
   176.00000000000000        5.4838963330568589E-011
   177.00000000000000        5.4772884168147866E-011
   178.00000000000000        5.4707321680126662E-011
   179.00000000000000        5.4642269727909726E-011
   180.00000000000000        5.4577722258141637E-011
   181.00000000000000        5.4513673301476290E-011
   182.00000000000000        5.4450116971359582E-011
   183.00000000000000        5.4387047462825163E-011
   184.00000000000000        5.4324459051303314E-011
   185.00000000000000        5.4262346091443349E-011
   186.00000000000000        5.4200703015948517E-011
   187.00000000000000        5.4139524334424782E-011
   188.00000000000000        5.4078804632242186E-011
   189.00000000000000        5.4018538569409563E-011
   190.00000000000000        5.3958720879462406E-011
   191.00000000000000        5.3899346368363683E-011
   192.00000000000000        5.3840409913417832E-011
   193.00000000000000        5.3781906462198020E-011
   194.00000000000000        5.3723831031485930E-011
   195.00000000000000        5.3666178706225091E-011
   196.00000000000000        5.3608944638486983E-011
   197.00000000000000        5.3552124046450098E-011
   198.00000000000000        5.3495712213392083E-011
   199.00000000000000        5.3439704486694515E-011
   200.00000000000000        5.3384096276860699E-011
   201.00000000000000        5.3328883056546545E-011
   202.00000000000000        5.3274060359603625E-011
   203.00000000000000        5.3219623780135530E-011
   204.00000000000000        5.3165568971566588E-011
   205.00000000000000        5.3111891645723240E-011
   206.00000000000000        5.3058587571928082E-011
   207.00000000000000        5.3005652576106388E-011
   208.00000000000000        5.2953082539904822E-011
   209.00000000000000        5.2900873399822847E-011
   210.00000000000000        5.2849021146356388E-011
   211.00000000000000        5.2797521823153514E-011
   212.00000000000000        5.2746371526182174E-011
   213.00000000000000        5.2695566402910754E-011
   214.00000000000000        5.2645102651499345E-011
   215.00000000000000        5.2594976520004190E-011
   216.00000000000000        5.2545184305593031E-011
   217.00000000000000        5.2495722353772668E-011
   218.00000000000000        5.2446587057627914E-011
   219.00000000000000        5.2397774857072124E-011
   220.00000000000000        5.2349282238109114E-011
   221.00000000000000        5.2301105732106671E-011
   222.00000000000000        5.2253241915080932E-011
   223.00000000000000        5.2205687406992007E-011
   224.00000000000000        5.2158438871050815E-011
   225.00000000000000        5.2111493013036454E-011
   226.00000000000000        5.2064846580624837E-011
   227.00000000000000        5.2018496362727658E-011
   228.00000000000000        5.1972439188842033E-011
   229.00000000000000        5.1926671928410840E-011
   230.00000000000000        5.1881191490192939E-011
   231.00000000000000        5.1835994821644112E-011
   232.00000000000000        5.1791078908307926E-011
   233.00000000000000        5.1746440773216605E-011
   234.00000000000000        5.1702077476301702E-011
   235.00000000000000        5.1657986113814869E-011
   236.00000000000000        5.1614163817757819E-011
   237.00000000000000        5.1570607755322228E-011
   238.00000000000000        5.1527315128338839E-011
   239.00000000000000        5.1484283172736021E-011
   240.00000000000000        5.1441509158007166E-011
   241.00000000000000        5.1398990386687740E-011
   242.00000000000000        5.1356724193840477E-011
   243.00000000000000        5.1314707946550282E-011
   244.00000000000000        5.1272939043426961E-011
   245.00000000000000        5.1231414914117265E-011
   246.00000000000000        5.1190133018824833E-011
   247.00000000000000        5.1149090847838761E-011
   248.00000000000000        5.1108285921070443E-011
   249.00000000000000        5.1067715787598150E-011
   250.00000000000000        5.1027378025220119E-011
   251.00000000000000        5.0987270240014866E-011
   252.00000000000000        5.0947390065909895E-011
   253.00000000000000        5.0907735164257493E-011
   254.00000000000000        5.0868303223418385E-011
   255.00000000000000        5.0829091958352567E-011
   256.00000000000000        5.0790099110217537E-011
   257.00000000000000        5.0751322445973716E-011
   258.00000000000000        5.0712759757996727E-011
   259.00000000000000        5.0674408863696736E-011
   260.00000000000000        5.0636267605144698E-011
   261.00000000000000        5.0598333848705273E-011
   262.00000000000000        5.0560605484676099E-011
   263.00000000000000        5.0523080426933949E-011
   264.00000000000000        5.0485756612586992E-011
   265.00000000000000        5.0448632001633491E-011
   266.00000000000000        5.0411704576626498E-011
   267.00000000000000        5.0374972342344876E-011
   268.00000000000000        5.0338433325469965E-011
   269.00000000000000        5.0302085574268349E-011
   270.00000000000000        5.0265927158280383E-011
   271.00000000000000        5.0229956168014216E-011
   272.00000000000000        5.0194170714645340E-011
   273.00000000000000        5.0158568929722062E-011
   274.00000000000000        5.0123148964875642E-011
   275.00000000000000        5.0087908991536126E-011
   276.00000000000000        5.0052847200653402E-011
   277.00000000000000        5.0017961802423166E-011
   278.00000000000000        4.9983251026017752E-011
   279.00000000000000        4.9948713119322283E-011
   280.00000000000000        4.9914346348675072E-011
   281.00000000000000        4.9880148998613279E-011
   282.00000000000000        4.9846119371622810E-011
   283.00000000000000        4.9812255787892949E-011
   284.00000000000000        4.9778556585075273E-011
   285.00000000000000        4.9745020118047291E-011
   286.00000000000000        4.9711644758679881E-011
   287.00000000000000        4.9678428895609439E-011
   288.00000000000000        4.9645370934013690E-011
   289.00000000000000        4.9612469295392007E-011
   290.00000000000000        4.9579722417349254E-011
   291.00000000000000        4.9547128753383897E-011
   292.00000000000000        4.9514686772679688E-011
   293.00000000000000        4.9482394959901334E-011
   294.00000000000000        4.9450251814993441E-011
   295.00000000000000        4.9418255852983597E-011
   296.00000000000000        4.9386405603788464E-011
   297.00000000000000        4.9354699612023744E-011
   298.00000000000000        4.9323136436817316E-011
   299.00000000000000        4.9291714651625647E-011
   300.00000000000000        4.9260432844053724E-011
   301.00000000000000        4.9229289615677933E-011
   302.00000000000000        4.9198283581872143E-011
   303.00000000000000        4.9167413371636930E-011
   304.00000000000000        4.9136677627431732E-011
   305.00000000000000        4.9106075005009950E-011
   306.00000000000000        4.9075604173257040E-011
   307.00000000000000        4.9045263814031239E-011
   308.00000000000000        4.9015052622007188E-011
   309.00000000000000        4.8984969304522453E-011
   310.00000000000000        4.8955012581426178E-011
   311.00000000000000        4.8925181184931008E-011
   312.00000000000000        4.8895473859467060E-011
   313.00000000000000        4.8865889361538577E-011
   314.00000000000000        4.8836426459583062E-011
   315.00000000000000        4.8807083933832796E-011
   316.00000000000000        4.8777860576178683E-011
   317.00000000000000        4.8748755190036311E-011
   318.00000000000000        4.8719766590214455E-011
   319.00000000000000        4.8690893602785687E-011
   320.00000000000000        4.8662135064959063E-011
   321.00000000000000        4.8633489824955163E-011
   322.00000000000000        4.8604956741882824E-011
   323.00000000000000        4.8576534685618439E-011
   324.00000000000000        4.8548222536686657E-011
   325.00000000000000        4.8520019186143531E-011
   326.00000000000000        4.8491923535461240E-011
   327.00000000000000        4.8463934496414727E-011
   328.00000000000000        4.8436050990970449E-011
   329.00000000000000        4.8408271951176558E-011
   330.00000000000000        4.8380596319054994E-011
   331.00000000000000        4.8353023046495221E-011
   332.00000000000000        4.8325551095149843E-011
   333.00000000000000        4.8298179436331601E-011
   334.00000000000000        4.8270907050912190E-011
   335.00000000000000        4.8243732929222552E-011
   336.00000000000000        4.8216656070954627E-011
   337.00000000000000        4.8189675485064847E-011
   338.00000000000000        4.8162790189678996E-011
   339.00000000000000        4.8135999211998370E-011
   340.00000000000000        4.8109301588207694E-011
   341.00000000000000        4.8082696363384000E-011
   342.00000000000000        4.8056182591407241E-011
   343.00000000000000        4.8029759334872191E-011
   344.00000000000000        4.8003425665001296E-011
   345.00000000000000        4.7977180661559311E-011
   346.00000000000000        4.7951023412768821E-011
   347.00000000000000        4.7924953015227087E-011
   348.00000000000000        4.7898968573824176E-011
   349.00000000000000        4.7873069201662271E-011
   350.00000000000000        4.7847254019975875E-011
   351.00000000000000        4.7821522158053538E-011
   352.00000000000000        4.7795872753160317E-011
   353.00000000000000        4.7770304950461654E-011
   354.00000000000000        4.7744817902947988E-011
   355.00000000000000        4.7719410771360746E-011
   356.00000000000000        4.7694082724118971E-011
   357.00000000000000        4.7668832937247300E-011
   358.00000000000000        4.7643660594304703E-011
   359.00000000000000        4.7618564886314240E-011
   360.00000000000000        4.7593545011693754E-011
   361.00000000000000        4.7568600176187535E-011
   362.00000000000000        4.7543729592798752E-011
   363.00000000000000        4.7518932481722891E-011
   364.00000000000000        4.7494208070281984E-011
   365.00000000000000        4.7469555592859771E-011
   366.00000000000000        4.7444974290837571E-011
   367.00000000000000        4.7420463412531119E-011
   368.00000000000000        4.7396022213127825E-011
   369.00000000000000        4.7371649954625669E-011
   370.00000000000000        4.7347345905771478E-011
   371.00000000000000        4.7323109342001627E-011
   372.00000000000000        4.7298939545382068E-011
   373.00000000000000        4.7274835804549657E-011
   374.00000000000000        4.7250797414654403E-011
   375.00000000000000        4.7226823677301989E-011
   376.00000000000000        4.7202913900497253E-011
   377.00000000000000        4.7179067398588077E-011
   378.00000000000000        4.7155283492210236E-011
   379.00000000000000        4.7131561508232757E-011
   380.00000000000000        4.7107900779703776E-011
   381.00000000000000        4.7084300645797257E-011
   382.00000000000000        4.7060760451759996E-011
   383.00000000000000        4.7037279548859694E-011
   384.00000000000000        4.7013857294333103E-011
   385.00000000000000        4.6990493051335072E-011
   386.00000000000000        4.6967186188888042E-011
   387.00000000000000        4.6943936081832234E-011
   388.00000000000000        4.6920742110775976E-011
   389.00000000000000        4.6897603662047161E-011
   390.00000000000000        4.6874520127644729E-011
   391.00000000000000        4.6851490905190878E-011
   392.00000000000000        4.6828515397883766E-011
   393.00000000000000        4.6805593014450664E-011
   394.00000000000000        4.6782723169101722E-011
   395.00000000000000        4.6759905281483978E-011
   396.00000000000000        4.6737138776636000E-011
   397.00000000000000        4.6714423084943067E-011
   398.00000000000000        4.6691757642092561E-011
   399.00000000000000        4.6669141889030071E-011
   400.00000000000000        4.6646575271915686E-011
   401.00000000000000        4.6624057242080965E-011
   402.00000000000000        4.6601587255986083E-011
   403.00000000000000        4.6579164775177607E-011
   404.00000000000000        4.6556789266246575E-011
   405.00000000000000        4.6534460200786981E-011
   406.00000000000000        4.6512177055354719E-011
   407.00000000000000        4.6489939311426705E-011
   408.00000000000000        4.6467746455360859E-011
   409.00000000000000        4.6445597978355821E-011
   410.00000000000000        4.6423493376411640E-011
   411.00000000000000        4.6401432150290331E-011
   412.00000000000000        4.6379413805477296E-011
   413.00000000000000        4.6357437852142567E-011
   414.00000000000000        4.6335503805102768E-011
   415.00000000000000        4.6313611183783354E-011
   416.00000000000000        4.6291759512181153E-011
   417.00000000000000        4.6269948318827049E-011
   418.00000000000000        4.6248177136749540E-011
   419.00000000000000        4.6226445503437909E-011
   420.00000000000000        4.6204752960806253E-011
   421.00000000000000        4.6183099055157568E-011
   422.00000000000000        4.6161483337148318E-011
   423.00000000000000        4.6139905361753171E-011
   424.00000000000000        4.6118364688229970E-011
   425.00000000000000        4.6096860880085299E-011
   426.00000000000000        4.6075393505039951E-011
   427.00000000000000        4.6053962134995137E-011
   428.00000000000000        4.6032566345998428E-011
   429.00000000000000        4.6011205718210600E-011
   430.00000000000000        4.5989879835872163E-011
   431.00000000000000        4.5968588287270647E-011
   432.00000000000000        4.5947330664707823E-011
   433.00000000000000        4.5926106564467402E-011
   434.00000000000000        4.5904915586782874E-011
   435.00000000000000        4.5883757335805684E-011
   436.00000000000000        4.5862631419573624E-011
   437.00000000000000        4.5841537449979463E-011
   438.00000000000000        4.5820475042739872E-011
   439.00000000000000        4.5799443817364616E-011
   440.00000000000000        4.5778443397125950E-011
   441.00000000000000        4.5757473409028199E-011
   442.00000000000000        4.5736533483777677E-011
   443.00000000000000        4.5715623255752818E-011
   444.00000000000000        4.5694742362974591E-011
   445.00000000000000        4.5673890447076883E-011
   446.00000000000000        4.5653067153277626E-011
   447.00000000000000        4.5632272130349487E-011
   448.00000000000000        4.5611505030591434E-011
   449.00000000000000        4.5590765509800055E-011
   450.00000000000000        4.5570053227241309E-011
   451.00000000000000        4.5549367845622414E-011
   452.00000000000000        4.5528709031064058E-011
   453.00000000000000        4.5508076453072646E-011
   454.00000000000000        4.5487469784512939E-011
   455.00000000000000        4.5466888701580739E-011
   456.00000000000000        4.5446332883776056E-011
   457.00000000000000        4.5425802013875889E-011
   458.00000000000000        4.5405295777908061E-011
   459.00000000000000        4.5384813865124456E-011
   460.00000000000000        4.5364355967974978E-011
   461.00000000000000        4.5343921782081398E-011
   462.00000000000000        4.5323511006211541E-011
   463.00000000000000        4.5303123342253715E-011
   464.00000000000000        4.5282758495191254E-011
   465.00000000000000        4.5262416173077067E-011
   466.00000000000000        4.5242096087008775E-011
   467.00000000000000        4.5221797951103639E-011
   468.00000000000000        4.5201521482474000E-011
   469.00000000000000        4.5181266401202630E-011
   470.00000000000000        4.5161032430318428E-011
   471.00000000000000        4.5140819295772218E-011
   472.00000000000000        4.5120626726412773E-011
   473.00000000000000        4.5100454453962997E-011
   474.00000000000000        4.5080302212996191E-011
   475.00000000000000        4.5060169740912730E-011
   476.00000000000000        4.5040056777916586E-011
   477.00000000000000        4.5019963066992312E-011
   478.00000000000000        4.4999888353881986E-011
   479.00000000000000        4.4979832387062530E-011
   480.00000000000000        4.4959794917722881E-011
   481.00000000000000        4.4939775699741666E-011
   482.00000000000000        4.4919774489664877E-011
   483.00000000000000        4.4899791046683583E-011
   484.00000000000000        4.4879825132612168E-011
   485.00000000000000        4.4859876511866233E-011
   486.00000000000000        4.4839944951441155E-011
   487.00000000000000        4.4820030220890432E-011
   488.00000000000000        4.4800132092304285E-011
   489.00000000000000        4.4780250340288593E-011
   490.00000000000000        4.4760384741943745E-011
   491.00000000000000        4.4740535076843732E-011
   492.00000000000000        4.4720701127015308E-011
   493.00000000000000        4.4700882676917532E-011
   494.00000000000000        4.4681079513421265E-011
   495.00000000000000        4.4661291425788829E-011
   496.00000000000000        4.4641518205653777E-011
   497.00000000000000        4.4621759647001027E-011
   498.00000000000000        4.4602015546146820E-011
   499.00000000000000        4.4582285701719076E-011
   500.00000000000000        4.4562569914637865E-011
