# Supplementary material for: Dynamics of HeHHe+ Rotational State Changes Induced by Collision with He: A Possible New Path in Early Universe Chemistry
Source: J Phys Chem A. 2021 Apr 26;125(17):3748–59. doi: 10.1021/acs.jpca.1c01820 (PMC8154607; doi:10.1021/acs.jpca.1c01820)
Supplement: Supplementary file 1 — jp1c01820_si_001.zip [file jp1c01820_si_001.zip › Supporting Information/S2-rot.inelastic rate coefficients/14to10.rate]

   5.0000000000000000       -9.8328688299004280E+021
   6.0000000000000000       -97175437680583824.     
   7.0000000000000000       -24939341623738.332     
   8.0000000000000000       -49227588472.564552     
   9.0000000000000000       -379751791.49013299     
   10.000000000000000       -7622187.6846815608     
   11.000000000000000       -307149.06048489962     
   12.000000000000000       -20899.304503026771     
   13.000000000000000       -2129.6371891424656     
   14.000000000000000       -298.25379676243347     
   15.000000000000000       -53.900262287522850     
   16.000000000000000       -11.988195294091375     
   17.000000000000000       -3.1646416018460437     
   18.000000000000000      -0.96390681811966772     
   19.000000000000000      -0.33127300791687331     
   20.000000000000000      -0.12618473993053136     
   21.000000000000000       -5.2504648256328730E-002
   22.000000000000000       -2.3582893813037062E-002
   23.000000000000000       -1.1322301129543114E-002
   24.000000000000000       -5.7629782699419561E-003
   25.000000000000000       -3.0884190507619353E-003
   26.000000000000000       -1.7324561709987898E-003
   27.000000000000000       -1.0121808976553989E-003
   28.000000000000000       -6.1328709273818607E-004
   29.000000000000000       -3.8394900428896271E-004
   30.000000000000000       -2.4756750661703491E-004
   31.000000000000000       -1.6394891774158281E-004
   32.000000000000000       -1.1123799395723197E-004
   33.000000000000000       -7.7159617754918425E-005
   34.000000000000000       -5.4612373875788962E-005
   35.000000000000000       -3.9375081665094888E-005
   36.000000000000000       -2.8875356974402489E-005
   37.000000000000000       -2.1509219996039059E-005
   38.000000000000000       -1.6255114345070995E-005
   39.000000000000000       -1.2449535109786465E-005
   40.000000000000000       -9.6536173338979535E-006
   41.000000000000000       -7.5721250568916616E-006
   42.000000000000000       -6.0032873851128638E-006
   43.000000000000000       -4.8071634887881210E-006
   44.000000000000000       -3.8853491213598531E-006
   45.000000000000000       -3.1677488174453582E-006
   46.000000000000000       -2.6038233828886831E-006
   47.000000000000000       -2.1567163643824113E-006
   48.000000000000000       -1.7992598655174701E-006
   49.000000000000000       -1.5112241907118201E-006
   50.000000000000000       -1.2774014820835089E-006
   51.000000000000000       -1.0862554690691359E-006
   52.000000000000000       -9.2895999052418204E-007
   53.000000000000000       -7.9870746172358439E-007
   54.000000000000000       -6.9020674842181700E-007
   55.000000000000000       -5.9931526504862660E-007
   56.000000000000000       -5.2276709396158659E-007
   57.000000000000000       -4.5797041636180090E-007
   58.000000000000000       -4.0285540538754346E-007
   59.000000000000000       -3.5575915942393356E-007
   60.000000000000000       -3.1533803651507596E-007
   61.000000000000000       -2.8050041080770273E-007
   62.000000000000000       -2.5035475838910271E-007
   63.000000000000000       -2.2416932859380138E-007
   64.000000000000000       -2.0134062864315196E-007
   65.000000000000000       -1.8136865492341094E-007
   66.000000000000000       -1.6383731997449159E-007
   67.000000000000000       -1.4839890394778090E-007
   68.000000000000000       -1.3476164064892948E-007
   69.000000000000000       -1.2267975809992848E-007
   70.000000000000000       -1.1194545098041236E-007
   71.000000000000000       -1.0238238111868042E-007
   72.000000000000000       -9.3840392378428980E-008
   73.000000000000000       -8.6191195102859883E-008
   74.000000000000000       -7.9324828069674524E-008
   75.000000000000000       -7.3146746615423823E-008
   76.000000000000000       -6.7575417127015408E-008
   77.000000000000000       -6.2540322651487973E-008
   78.000000000000000       -5.7980303577390227E-008
   79.000000000000000       -5.3842172424899786E-008
   80.000000000000000       -5.0079553681242582E-008
   81.000000000000000       -4.6651909044188399E-008
   82.000000000000000       -4.3523715933394678E-008
   83.000000000000000       -4.0663773115188278E-008
   84.000000000000000       -3.8044612083613034E-008
   85.000000000000000       -3.5641996699297684E-008
   86.000000000000000       -3.3434496702509413E-008
   87.000000000000000       -3.1403123239720531E-008
   88.000000000000000       -2.9531016593405799E-008
   89.000000000000000       -2.7803177976525949E-008
   90.000000000000000       -2.6206238620453768E-008
   91.000000000000000       -2.4728260506832707E-008
   92.000000000000000       -2.3358564016857700E-008
   93.000000000000000       -2.2087578533148924E-008
   94.000000000000000       -2.0906712659709044E-008
   95.000000000000000       -1.9808241248501912E-008
   96.000000000000000       -1.8785206856376831E-008
   97.000000000000000       -1.7831333619087685E-008
   98.000000000000000       -1.6940951832753580E-008
   99.000000000000000       -1.6108931787628366E-008
   100.00000000000000       -1.5330625612940562E-008
   101.00000000000000       -1.4601816071735290E-008
   102.00000000000000       -1.3918671396762316E-008
   103.00000000000000       -1.3277705387163211E-008
   104.00000000000000       -1.2675742094855072E-008
   105.00000000000000       -1.2109884522257619E-008
   106.00000000000000       -1.1577486831991370E-008
   107.00000000000000       -1.1076129636567226E-008
   108.00000000000000       -1.0603597993705936E-008
   109.00000000000000       -1.0157861782282549E-008
   110.00000000000000       -9.7370581762503610E-009
   111.00000000000000       -9.3394759703202613E-009
   112.00000000000000       -8.9635415425439134E-009
   113.00000000000000       -8.6078062660195705E-009
   114.00000000000000       -8.2709352053396255E-009
   115.00000000000000       -7.9516969536582203E-009
   116.00000000000000       -7.6489544838295983E-009
   117.00000000000000       -7.3616569023302156E-009
   118.00000000000000       -7.0888320079589267E-009
   119.00000000000000       -6.8295795688812931E-009
   120.00000000000000       -6.5830652416835280E-009
   121.00000000000000       -6.3485150649292001E-009
   122.00000000000000       -6.1252104674378999E-009
   123.00000000000000       -5.9124837382778637E-009
   124.00000000000000       -5.7097139114094338E-009
   125.00000000000000       -5.5163230231415340E-009
   126.00000000000000       -5.3317727051627987E-009
   127.00000000000000       -5.1555610799622915E-009
   128.00000000000000       -4.9872199290319402E-009
   129.00000000000000       -4.8263121074033541E-009
   130.00000000000000       -4.6724291808680461E-009
   131.00000000000000       -4.5251892647067906E-009
   132.00000000000000       -4.3842350449504811E-009
   133.00000000000000       -4.2492319651450484E-009
   134.00000000000000       -4.1198665633267096E-009
   135.00000000000000       -3.9958449454565484E-009
   136.00000000000000       -3.8768913829378926E-009
   137.00000000000000       -3.7627470230659603E-009
   138.00000000000000       -3.6531687023537215E-009
   139.00000000000000       -3.5479278536561328E-009
   140.00000000000000       -3.4468094988904252E-009
   141.00000000000000       -3.3496113199338955E-009
   142.00000000000000       -3.2561428009835611E-009
   143.00000000000000       -3.1662244362928091E-009
   144.00000000000000       -3.0796869977668005E-009
   145.00000000000000       -2.9963708574076989E-009
   146.00000000000000       -2.9161253600595731E-009
   147.00000000000000       -2.8388082423155160E-009
   148.00000000000000       -2.7642850938222904E-009
   149.00000000000000       -2.6924288575536095E-009
   150.00000000000000       -2.6231193659269004E-009
   151.00000000000000       -2.5562429099127372E-009
   152.00000000000000       -2.4916918385344779E-009
   153.00000000000000       -2.4293641863804721E-009
   154.00000000000000       -2.3691633269549834E-009
   155.00000000000000       -2.3109976498788032E-009
   156.00000000000000       -2.2547802601183256E-009
   157.00000000000000       -2.2004286975742920E-009
   158.00000000000000       -2.1478646754999731E-009
   159.00000000000000       -2.0970138363446414E-009
   160.00000000000000       -2.0478055237330811E-009
   161.00000000000000       -2.0001725693963606E-009
   162.00000000000000       -1.9540510939646552E-009
   163.00000000000000       -1.9093803206198706E-009
   164.00000000000000       -1.8661024006853079E-009
   165.00000000000000       -1.8241622503023876E-009
   166.00000000000000       -1.7835073974106939E-009
   167.00000000000000       -1.7440878383086291E-009
   168.00000000000000       -1.7058559031274072E-009
   169.00000000000000       -1.6687661296023128E-009
   170.00000000000000       -1.6327751445718091E-009
   171.00000000000000       -1.5978415526780551E-009
   172.00000000000000       -1.5639258317817485E-009
   173.00000000000000       -1.5309902346404275E-009
   174.00000000000000       -1.4989986964326156E-009
   175.00000000000000       -1.4679167477408077E-009
   176.00000000000000       -1.4377114326344285E-009
   177.00000000000000       -1.4083512315198609E-009
   178.00000000000000       -1.3798059884484877E-009
   179.00000000000000       -1.3520468425957632E-009
   180.00000000000000       -1.3250461636446270E-009
   181.00000000000000       -1.2987774908252968E-009
   182.00000000000000       -1.2732154753808622E-009
   183.00000000000000       -1.2483358262440312E-009
   184.00000000000000       -1.2241152587252229E-009
   185.00000000000000       -1.2005314460258480E-009
   186.00000000000000       -1.1775629734033097E-009
   187.00000000000000       -1.1551892948259592E-009
   188.00000000000000       -1.1333906919671057E-009
   189.00000000000000       -1.1121482353972581E-009
   190.00000000000000       -1.0914437478431097E-009
   191.00000000000000       -1.0712597693904042E-009
   192.00000000000000       -1.0515795245159226E-009
   193.00000000000000       -1.0323868908412402E-009
   194.00000000000000       -1.0136663695078640E-009
   195.00000000000000       -9.9540305707981264E-010
   196.00000000000000       -9.7758261888569376E-010
   197.00000000000000       -9.6019126371789561E-010
   198.00000000000000       -9.4321571981173900E-010
   199.00000000000000       -9.2664321203223041E-010
   200.00000000000000       -9.1046144020061082E-010
   201.00000000000000       -8.9465855849703535E-010
   202.00000000000000       -8.7922315587969664E-010
   203.00000000000000       -8.6414423746431737E-010
   204.00000000000000       -8.4941120681135396E-010
   205.00000000000000       -8.3501384907145293E-010
   206.00000000000000       -8.2094231494265574E-010
   207.00000000000000       -8.0718710539563853E-010
   208.00000000000000       -7.9373905712586174E-010
   209.00000000000000       -7.8058932869394199E-010
   210.00000000000000       -7.6772938731782454E-010
   211.00000000000000       -7.5515099628246383E-010
   212.00000000000000       -7.4284620293470695E-010
   213.00000000000000       -7.3080732723294724E-010
   214.00000000000000       -7.1902695082285136E-010
   215.00000000000000       -7.0749790661212658E-010
   216.00000000000000       -6.9621326881877131E-010
   217.00000000000000       -6.8516634346878723E-010
   218.00000000000000       -6.7435065932057804E-010
   219.00000000000000       -6.6375995919461220E-010
   220.00000000000000       -6.5338819168807169E-010
   221.00000000000000       -6.4322950325533808E-010
   222.00000000000000       -6.3327823063624239E-010
   223.00000000000000       -6.2352889361494175E-010
   224.00000000000000       -6.1397618809327845E-010
   225.00000000000000       -6.0461497946329999E-010
   226.00000000000000       -5.9544029626446978E-010
   227.00000000000000       -5.8644732411186274E-010
   228.00000000000000       -5.7763139988236626E-010
   229.00000000000000       -5.6898800614660873E-010
   230.00000000000000       -5.6051276583496063E-010
   231.00000000000000       -5.5220143712658209E-010
   232.00000000000000       -5.4404990855106382E-010
   233.00000000000000       -5.3605419429274020E-010
   234.00000000000000       -5.2821042968826792E-010
   235.00000000000000       -5.2051486690856329E-010
   236.00000000000000       -5.1296387081661144E-010
   237.00000000000000       -5.0555391499312710E-010
   238.00000000000000       -4.9828157792243567E-010
   239.00000000000000       -4.9114353933131337E-010
   240.00000000000000       -4.8413657667392652E-010
   241.00000000000000       -4.7725756175630850E-010
   242.00000000000000       -4.7050345749416654E-010
   243.00000000000000       -4.6387131479810505E-010
   244.00000000000000       -4.5735826958065242E-010
   245.00000000000000       -4.5096153987972835E-010
   246.00000000000000       -4.4467842309348318E-010
   247.00000000000000       -4.3850629332165995E-010
   248.00000000000000       -4.3244259880886949E-010
   249.00000000000000       -4.2648485948539517E-010
   250.00000000000000       -4.2063066460135032E-010
   251.00000000000000       -4.1487767045020476E-010
   252.00000000000000       -4.0922359817788962E-010
   253.00000000000000       -4.0366623167386782E-010
   254.00000000000000       -3.9820341554072713E-010
   255.00000000000000       -3.9283305313900305E-010
   256.00000000000000       -3.8755310470410927E-010
   257.00000000000000       -3.8236158553238217E-010
   258.00000000000000       -3.7725656423338938E-010
   259.00000000000000       -3.7223616104578310E-010
   260.00000000000000       -3.6729854621409894E-010
   261.00000000000000       -3.6244193842402287E-010
   262.00000000000000       -3.5766460329376186E-010
   263.00000000000000       -3.5296485191924802E-010
   264.00000000000000       -3.4834103947102745E-010
   265.00000000000000       -3.4379156384075967E-010
   266.00000000000000       -3.3931486433536048E-010
   267.00000000000000       -3.3490942041690108E-010
   268.00000000000000       -3.3057375048645999E-010
   269.00000000000000       -3.2630641071020230E-010
   270.00000000000000       -3.2210599388604066E-010
   271.00000000000000       -3.1797112834929528E-010
   272.00000000000000       -3.1390047691584549E-010
   273.00000000000000       -3.0989273586132853E-010
   274.00000000000000       -3.0594663393500120E-010
   275.00000000000000       -3.0206093140693790E-010
   276.00000000000000       -2.9823441914730180E-010
   277.00000000000000       -2.9446591773647013E-010
   278.00000000000000       -2.9075427660484766E-010
   279.00000000000000       -2.8709837320126383E-010
   280.00000000000000       -2.8349711218886973E-010
   281.00000000000000       -2.7994942466752444E-010
   282.00000000000000       -2.7645426742167892E-010
   283.00000000000000       -2.7301062219282157E-010
   284.00000000000000       -2.6961749497558256E-010
   285.00000000000000       -2.6627391533662339E-010
   286.00000000000000       -2.6297893575549126E-010
   287.00000000000000       -2.5973163098663458E-010
   288.00000000000000       -2.5653109744181314E-010
   289.00000000000000       -2.5337645259217348E-010
   290.00000000000000       -2.5026683438928177E-010
   291.00000000000000       -2.4720140070443478E-010
   292.00000000000000       -2.4417932878560223E-010
   293.00000000000000       -2.4119981473137657E-010
   294.00000000000000       -2.3826207298132455E-010
   295.00000000000000       -2.3536533582217000E-010
   296.00000000000000       -2.3250885290925305E-010
   297.00000000000000       -2.2969189080272804E-010
   298.00000000000000       -2.2691373251799601E-010
   299.00000000000000       -2.2417367708987311E-010
   300.00000000000000       -2.2147103915002564E-010
   301.00000000000000       -2.1880514851721609E-010
   302.00000000000000       -2.1617534979991898E-010
   303.00000000000000       -2.1358100201089081E-010
   304.00000000000000       -2.1102147819328476E-010
   305.00000000000000       -2.0849616505792054E-010
   306.00000000000000       -2.0600446263133727E-010
   307.00000000000000       -2.0354578391426532E-010
   308.00000000000000       -2.0111955455016722E-010
   309.00000000000000       -1.9872521250351781E-010
   310.00000000000000       -1.9636220774749799E-010
   311.00000000000000       -1.9403000196079129E-010
   312.00000000000000       -1.9172806823318569E-010
   313.00000000000000       -1.8945589077968858E-010
   314.00000000000000       -1.8721296466288230E-010
   315.00000000000000       -1.8499879552324857E-010
   316.00000000000000       -1.8281289931720522E-010
   317.00000000000000       -1.8065480206260494E-010
   318.00000000000000       -1.7852403959145868E-010
   319.00000000000000       -1.7642015730965057E-010
   320.00000000000000       -1.7434270996342074E-010
   321.00000000000000       -1.7229126141240287E-010
   322.00000000000000       -1.7026538440900736E-010
   323.00000000000000       -1.6826466038394994E-010
   324.00000000000000       -1.6628867923773395E-010
   325.00000000000000       -1.6433703913789693E-010
   326.00000000000000       -1.6240934632184552E-010
   327.00000000000000       -1.6050521490510057E-010
   328.00000000000000       -1.5862426669478825E-010
   329.00000000000000       -1.5676613100821394E-010
   330.00000000000000       -1.5493044449636136E-010
   331.00000000000000       -1.5311685097216856E-010
   332.00000000000000       -1.5132500124343112E-010
   333.00000000000000       -1.4955455295019626E-010
   334.00000000000000       -1.4780517040650832E-010
   335.00000000000000       -1.4607652444637428E-010
   336.00000000000000       -1.4436829227382386E-010
   337.00000000000000       -1.4268015731694035E-010
   338.00000000000000       -1.4101180908574339E-010
   339.00000000000000       -1.3936294303380881E-010
   340.00000000000000       -1.3773326042351427E-010
   341.00000000000000       -1.3612246819480545E-010
   342.00000000000000       -1.3453027883737501E-010
   343.00000000000000       -1.3295641026615840E-010
   344.00000000000000       -1.3140058570004510E-010
   345.00000000000000       -1.2986253354371622E-010
   346.00000000000000       -1.2834198727251187E-010
   347.00000000000000       -1.2683868532024546E-010
   348.00000000000000       -1.2535237096987723E-010
   349.00000000000000       -1.2388279224696428E-010
   350.00000000000000       -1.2242970181580935E-010
   351.00000000000000       -1.2099285687822937E-010
   352.00000000000000       -1.1957201907486989E-010
   353.00000000000000       -1.1816695438899259E-010
   354.00000000000000       -1.1677743305266728E-010
   355.00000000000000       -1.1540322945529722E-010
   356.00000000000000       -1.1404412205441607E-010
   357.00000000000000       -1.1269989328869050E-010
   358.00000000000000       -1.1137032949306660E-010
   359.00000000000000       -1.1005522081600116E-010
   360.00000000000000       -1.0875436113872041E-010
   361.00000000000000       -1.0746754799644887E-010
   362.00000000000000       -1.0619458250155387E-010
   363.00000000000000       -1.0493526926855512E-010
   364.00000000000000       -1.0368941634094575E-010
   365.00000000000000       -1.0245683511977635E-010
   366.00000000000000       -1.0123734029395452E-010
   367.00000000000000       -1.0003074977221212E-010
   368.00000000000000       -9.8836884616696430E-011
   369.00000000000000       -9.7655568978140198E-011
   370.00000000000000       -9.6486630032569126E-011
   371.00000000000000       -9.5329897919504458E-011
   372.00000000000000       -9.4185205681621955E-011
   373.00000000000000       -9.3052389205828147E-011
   374.00000000000000       -9.1931287165714481E-011
   375.00000000000000       -9.0821740965356183E-011
   376.00000000000000       -8.9723594684417196E-011
   377.00000000000000       -8.8636695024528738E-011
   378.00000000000000       -8.7560891256907393E-011
   379.00000000000000       -8.6496035171180185E-011
   380.00000000000000       -8.5441981025385557E-011
   381.00000000000000       -8.4398585497119862E-011
   382.00000000000000       -8.3365707635798176E-011
   383.00000000000000       -8.2343208816003581E-011
   384.00000000000000       -8.1330952691893762E-011
   385.00000000000000       -8.0328805152639455E-011
   386.00000000000000       -7.9336634278868682E-011
   387.00000000000000       -7.8354310300089158E-011
   388.00000000000000       -7.7381705553066972E-011
   389.00000000000000       -7.6418694441133949E-011
   390.00000000000000       -7.5465153394402675E-011
   391.00000000000000       -7.4520960830866080E-011
   392.00000000000000       -7.3585997118356825E-011
   393.00000000000000       -7.2660144537348950E-011
   394.00000000000000       -7.1743287244577371E-011
   395.00000000000000       -7.0835311237456786E-011
   396.00000000000000       -6.9936104319278436E-011
   397.00000000000000       -6.9045556065168032E-011
   398.00000000000000       -6.8163557788783100E-011
   399.00000000000000       -6.7290002509733143E-011
   400.00000000000000       -6.6424784921706041E-011
   401.00000000000000       -6.5567801361279718E-011
   402.00000000000000       -6.4718949777406575E-011
   403.00000000000000       -6.3878129701550918E-011
   404.00000000000000       -6.3045242218466799E-011
   405.00000000000000       -6.2220189937596537E-011
   406.00000000000000       -6.1402876965079733E-011
   407.00000000000000       -6.0593208876353655E-011
   408.00000000000000       -5.9791092689334962E-011
   409.00000000000000       -5.8996436838164473E-011
   410.00000000000000       -5.8209151147505761E-011
   411.00000000000000       -5.7429146807381218E-011
   412.00000000000000       -5.6656336348534916E-011
   413.00000000000000       -5.5890633618308109E-011
   414.00000000000000       -5.5131953757017063E-011
   415.00000000000000       -5.4380213174819392E-011
   416.00000000000000       -5.3635329529060093E-011
   417.00000000000000       -5.2897221702082183E-011
   418.00000000000000       -5.2165809779495825E-011
   419.00000000000000       -5.1441015028891070E-011
   420.00000000000000       -5.0722759878986699E-011
   421.00000000000000       -5.0010967899203422E-011
   422.00000000000000       -4.9305563779652508E-011
   423.00000000000000       -4.8606473311530533E-011
   424.00000000000000       -4.7913623367909570E-011
   425.00000000000000       -4.7226941884915286E-011
   426.00000000000000       -4.6546357843283403E-011
   427.00000000000000       -4.5871801250285413E-011
   428.00000000000000       -4.5203203122016660E-011
   429.00000000000000       -4.4540495466036889E-011
   430.00000000000000       -4.3883611264356065E-011
   431.00000000000000       -4.3232484456758130E-011
   432.00000000000000       -4.2587049924454436E-011
   433.00000000000000       -4.1947243474059535E-011
   434.00000000000000       -4.1313001821882241E-011
   435.00000000000000       -4.0684262578525674E-011
   436.00000000000000       -4.0060964233787267E-011
   437.00000000000000       -3.9443046141854970E-011
   438.00000000000000       -3.8830448506791631E-011
   439.00000000000000       -3.8223112368299148E-011
   440.00000000000000       -3.7620979587761745E-011
   441.00000000000000       -3.7023992834555738E-011
   442.00000000000000       -3.6432095572624715E-011
   443.00000000000000       -3.5845232047312170E-011
   444.00000000000000       -3.5263347272446846E-011
   445.00000000000000       -3.4686387017674440E-011
   446.00000000000000       -3.4114297796031063E-011
   447.00000000000000       -3.3547026851753201E-011
   448.00000000000000       -3.2984522148318801E-011
   449.00000000000000       -3.2426732356714471E-011
   450.00000000000000       -3.1873606843924005E-011
   451.00000000000000       -3.1325095661634555E-011
   452.00000000000000       -3.0781149535152679E-011
   453.00000000000000       -3.0241719852530675E-011
   454.00000000000000       -2.9706758653894335E-011
   455.00000000000000       -2.9176218620969330E-011
   456.00000000000000       -2.8650053066803631E-011
   457.00000000000000       -2.8128215925679207E-011
   458.00000000000000       -2.7610661743211000E-011
   459.00000000000000       -2.7097345666627962E-011
   460.00000000000000       -2.6588223435233830E-011
   461.00000000000000       -2.6083251371041633E-011
   462.00000000000000       -2.5582386369581223E-011
   463.00000000000000       -2.5085585890873356E-011
   464.00000000000000       -2.4592807950568787E-011
   465.00000000000000       -2.4104011111248750E-011
   466.00000000000000       -2.3619154473882391E-011
   467.00000000000000       -2.3138197669439015E-011
   468.00000000000000       -2.2661100850652102E-011
   469.00000000000000       -2.2187824683930541E-011
   470.00000000000000       -2.1718330341416044E-011
   471.00000000000000       -2.1252579493182155E-011
   472.00000000000000       -2.0790534299572963E-011
   473.00000000000000       -2.0332157403678192E-011
   474.00000000000000       -1.9877411923942053E-011
   475.00000000000000       -1.9426261446903284E-011
   476.00000000000000       -1.8978670020063628E-011
   477.00000000000000       -1.8534602144881880E-011
   478.00000000000000       -1.8094022769891961E-011
   479.00000000000000       -1.7656897283941021E-011
   480.00000000000000       -1.7223191509546679E-011
   481.00000000000000       -1.6792871696370475E-011
   482.00000000000000       -1.6365904514804173E-011
   483.00000000000000       -1.5942257049668977E-011
   484.00000000000000       -1.5521896794023295E-011
   485.00000000000000       -1.5104791643077720E-011
   486.00000000000000       -1.4690909888215621E-011
   487.00000000000000       -1.4280220211116452E-011
   488.00000000000000       -1.3872691677980086E-011
   489.00000000000000       -1.3468293733850355E-011
   490.00000000000000       -1.3066996197035885E-011
   491.00000000000000       -1.2668769253625858E-011
   492.00000000000000       -1.2273583452099354E-011
   493.00000000000000       -1.1881409698026594E-011
   494.00000000000000       -1.1492219248859726E-011
   495.00000000000000       -1.1105983708811306E-011
   496.00000000000000       -1.0722675023820513E-011
   497.00000000000000       -1.0342265476602950E-011
   498.00000000000000       -9.9647276817838148E-012
   499.00000000000000       -9.5900345811133307E-012
   500.00000000000000       -9.2181594387613834E-012
