# Supplementary material for: Dynamics of HeHHe+ Rotational State Changes Induced by Collision with He: A Possible New Path in Early Universe Chemistry
Source: J Phys Chem A. 2021 Apr 26;125(17):3748–59. doi: 10.1021/acs.jpca.1c01820 (PMC8154607; doi:10.1021/acs.jpca.1c01820)
Supplement: Supplementary file 1 — jp1c01820_si_001.zip [file jp1c01820_si_001.zip › Supporting Information/S2-rot.inelastic rate coefficients/00to02.rate]

   5.0000000000000000        9.1373798875378729E-012
   6.0000000000000000        1.7770605893515826E-011
   7.0000000000000000        2.8496635348237937E-011
   8.0000000000000000        4.0496822882183538E-011
   9.0000000000000000        5.3092077813771289E-011
   10.000000000000000        6.5782857051483210E-011
   11.000000000000000        7.8228650021598016E-011
   12.000000000000000        9.0212400540180380E-011
   13.000000000000000        1.0160668174790066E-010
   14.000000000000000        1.1234640291704106E-010
   15.000000000000000        1.2240835828154919E-010
   16.000000000000000        1.3179653035877183E-010
   17.000000000000000        1.4053182001591281E-010
   18.000000000000000        1.4864502573385992E-010
   19.000000000000000        1.5617213991406561E-010
   20.000000000000000        1.6315126469280663E-010
   21.000000000000000        1.6962064218714442E-010
   22.000000000000000        1.7561744123123687E-010
   23.000000000000000        1.8117705079033792E-010
   24.000000000000000        1.8633270775562224E-010
   25.000000000000000        1.9111534146351544E-010
   26.000000000000000        1.9555355533279650E-010
   27.000000000000000        1.9967369226329832E-010
   28.000000000000000        2.0349994841341969E-010
   29.000000000000000        2.0705451219773845E-010
   30.000000000000000        2.1035771360644705E-010
   31.000000000000000        2.1342817449231665E-010
   32.000000000000000        2.1628295416237513E-010
   33.000000000000000        2.1893768704549678E-010
   34.000000000000000        2.2140671079129373E-010
   35.000000000000000        2.2370318416856994E-010
   36.000000000000000        2.2583919476258810E-010
   37.000000000000000        2.2782585684810905E-010
   38.000000000000000        2.2967340002651369E-010
   39.000000000000000        2.3139124931894937E-010
   40.000000000000000        2.3298809744257903E-010
   41.000000000000000        2.3447196998993441E-010
   42.000000000000000        2.3585028419934924E-010
   43.000000000000000        2.3712990195885660E-010
   44.000000000000000        2.3831717763406721E-010
   45.000000000000000        2.3941800125699604E-010
   46.000000000000000        2.4043783756045598E-010
   47.000000000000000        2.4138176129299572E-010
   48.000000000000000        2.4225448920340590E-010
   49.000000000000000        2.4306040904181973E-010
   50.000000000000000        2.4380360588647908E-010
   51.000000000000000        2.4448788607120209E-010
   52.000000000000000        2.4511679895817862E-010
   53.000000000000000        2.4569365677370292E-010
   54.000000000000000        2.4622155270049151E-010
   55.000000000000000        2.4670337739898267E-010
   56.000000000000000        2.4714183411126329E-010
   57.000000000000000        2.4753945248464328E-010
   58.000000000000000        2.4789860123721824E-010
   59.000000000000000        2.4822149977478385E-010
   60.000000000000000        2.4851022885696501E-010
   61.000000000000000        2.4876674040024190E-010
   62.000000000000000        2.4899286649655567E-010
   63.000000000000000        2.4919032771813942E-010
   64.000000000000000        2.4936074077214957E-010
   65.000000000000000        2.4950562556232105E-010
   66.000000000000000        2.4962641170926495E-010
   67.000000000000000        2.4972444457599512E-010
   68.000000000000000        2.4980099084080027E-010
   69.000000000000000        2.4985724365558194E-010
   70.000000000000000        2.4989432742418962E-010
   71.000000000000000        2.4991330223207284E-010
   72.000000000000000        2.4991516795571415E-010
   73.000000000000000        2.4990086807769805E-010
   74.000000000000000        2.4987129323095309E-010
   75.000000000000000        2.4982728449362170E-010
   76.000000000000000        2.4976963645411102E-010
   77.000000000000000        2.4969910006418203E-010
   78.000000000000000        2.4961638529639576E-010
   79.000000000000000        2.4952216362083200E-010
   80.000000000000000        2.4941707031475673E-010
   81.000000000000000        2.4930170661774308E-010
   82.000000000000000        2.4917664174373756E-010
   83.000000000000000        2.4904241476060122E-010
   84.000000000000000        2.4889953634681561E-010
   85.000000000000000        2.4874849043424241E-010
   86.000000000000000        2.4858973574513301E-010
   87.000000000000000        2.4842370723092521E-010
   88.000000000000000        2.4825081741977405E-010
   89.000000000000000        2.4807145767921859E-010
   90.000000000000000        2.4788599939990763E-010
   91.000000000000000        2.4769479510582267E-010
   92.000000000000000        2.4749817949606087E-010
   93.000000000000000        2.4729647042282951E-010
   94.000000000000000        2.4708996980996853E-010
   95.000000000000000        2.4687896451599152E-010
   96.000000000000000        2.4666372714535119E-010
   97.000000000000000        2.4644451681134835E-010
   98.000000000000000        2.4622157985387395E-010
   99.000000000000000        2.4599515051492095E-010
   100.00000000000000        2.4576545157462331E-010
   101.00000000000000        2.4553269495034522E-010
   102.00000000000000        2.4529708226119973E-010
   103.00000000000000        2.4505880536019531E-010
   104.00000000000000        2.4481804683604371E-010
   105.00000000000000        2.4457498048654729E-010
   106.00000000000000        2.4432977176533276E-010
   107.00000000000000        2.4408257820358034E-010
   108.00000000000000        2.4383354980829450E-010
   109.00000000000000        2.4358282943855317E-010
   110.00000000000000        2.4333055316106378E-010
   111.00000000000000        2.4307685058629428E-010
   112.00000000000000        2.4282184518633664E-010
   113.00000000000000        2.4256565459559409E-010
   114.00000000000000        2.4230839089531432E-010
   115.00000000000000        2.4205016088292798E-010
   116.00000000000000        2.4179106632707500E-010
   117.00000000000000        2.4153120420916000E-010
   118.00000000000000        2.4127066695221480E-010
   119.00000000000000        2.4100954263780850E-010
   120.00000000000000        2.4074791521167892E-010
   121.00000000000000        2.4048586467873949E-010
   122.00000000000000        2.4022346728805685E-010
   123.00000000000000        2.3996079570837058E-010
   124.00000000000000        2.3969791919468291E-010
   125.00000000000000        2.3943490374641456E-010
   126.00000000000000        2.3917181225760255E-010
   127.00000000000000        2.3890870465956909E-010
   128.00000000000000        2.3864563805648426E-010
   129.00000000000000        2.3838266685420298E-010
   130.00000000000000        2.3811984288274843E-010
   131.00000000000000        2.3785721551277892E-010
   132.00000000000000        2.3759483176636754E-010
   133.00000000000000        2.3733273642239525E-010
   134.00000000000000        2.3707097211684465E-010
   135.00000000000000        2.3680957943826529E-010
   136.00000000000000        2.3654859701866426E-010
   137.00000000000000        2.3628806162006028E-010
   138.00000000000000        2.3602800821693344E-010
   139.00000000000000        2.3576847007477564E-010
   140.00000000000000        2.3550947882494647E-010
   141.00000000000000        2.3525106453602858E-010
   142.00000000000000        2.3499325578185334E-010
   143.00000000000000        2.3473607970637386E-010
   144.00000000000000        2.3447956208554024E-010
   145.00000000000000        2.3422372738632900E-010
   146.00000000000000        2.3396859882307330E-010
   147.00000000000000        2.3371419841122340E-010
   148.00000000000000        2.3346054701866711E-010
   149.00000000000000        2.3320766441473229E-010
   150.00000000000000        2.3295556931698467E-010
   151.00000000000000        2.3270427943592752E-010
   152.00000000000000        2.3245381151770928E-010
   153.00000000000000        2.3220418138492986E-010
   154.00000000000000        2.3195540397564675E-010
   155.00000000000000        2.3170749338065543E-010
   156.00000000000000        2.3146046287913902E-010
   157.00000000000000        2.3121432497275673E-010
   158.00000000000000        2.3096909141824811E-010
   159.00000000000000        2.3072477325862351E-010
   160.00000000000000        2.3048138085300670E-010
   161.00000000000000        2.3023892390519414E-010
   162.00000000000000        2.2999741149098731E-010
   163.00000000000000        2.2975685208435974E-010
   164.00000000000000        2.2951725358250820E-010
   165.00000000000000        2.2927862332984633E-010
   166.00000000000000        2.2904096814097583E-010
   167.00000000000000        2.2880429432270214E-010
   168.00000000000000        2.2856860769511536E-010
   169.00000000000000        2.2833391361179868E-010
   170.00000000000000        2.2810021697918897E-010
   171.00000000000000        2.2786752227513737E-010
   172.00000000000000        2.2763583356670042E-010
   173.00000000000000        2.2740515452719682E-010
   174.00000000000000        2.2717548845256415E-010
   175.00000000000000        2.2694683827704582E-010
   176.00000000000000        2.2671920658823490E-010
   177.00000000000000        2.2649259564150870E-010
   178.00000000000000        2.2626700737387434E-010
   179.00000000000000        2.2604244341725546E-010
   180.00000000000000        2.2581890511124347E-010
   181.00000000000000        2.2559639351533319E-010
   182.00000000000000        2.2537490942067035E-010
   183.00000000000000        2.2515445336132684E-010
   184.00000000000000        2.2493502562512742E-010
   185.00000000000000        2.2471662626404510E-010
   186.00000000000000        2.2449925510418279E-010
   187.00000000000000        2.2428291175536128E-010
   188.00000000000000        2.2406759562032748E-010
   189.00000000000000        2.2385330590360072E-010
   190.00000000000000        2.2364004161996898E-010
   191.00000000000000        2.2342780160265506E-010
   192.00000000000000        2.2321658451115977E-010
   193.00000000000000        2.2300638883880177E-010
   194.00000000000000        2.2279721291996142E-010
   195.00000000000000        2.2258905493704267E-010
   196.00000000000000        2.2238191292716664E-010
   197.00000000000000        2.2217578478860313E-010
   198.00000000000000        2.2197066828695532E-010
   199.00000000000000        2.2176656106110492E-010
   200.00000000000000        2.2156346062892599E-010
   201.00000000000000        2.2136136439278261E-010
   202.00000000000000        2.2116026964481190E-010
   203.00000000000000        2.2096017357200462E-010
   204.00000000000000        2.2076107326109203E-010
   205.00000000000000        2.2056296570324431E-010
   206.00000000000000        2.2036584779858997E-010
   207.00000000000000        2.2016971636056151E-010
   208.00000000000000        2.1997456812007549E-010
   209.00000000000000        2.1978039972955417E-010
   210.00000000000000        2.1958720776678980E-010
   211.00000000000000        2.1939498873866716E-010
   212.00000000000000        2.1920373908473982E-010
   213.00000000000000        2.1901345518067097E-010
   214.00000000000000        2.1882413334154569E-010
   215.00000000000000        2.1863576982505299E-010
   216.00000000000000        2.1844836083455119E-010
   217.00000000000000        2.1826190252201205E-010
   218.00000000000000        2.1807639099085627E-010
   219.00000000000000        2.1789182229867886E-010
   220.00000000000000        2.1770819245987252E-010
   221.00000000000000        2.1752549744814883E-010
   222.00000000000000        2.1734373319896522E-010
   223.00000000000000        2.1716289561185751E-010
   224.00000000000000        2.1698298055268491E-010
   225.00000000000000        2.1680398385578857E-010
   226.00000000000000        2.1662590132606657E-010
   227.00000000000000        2.1644872874097195E-010
   228.00000000000000        2.1627246185243036E-010
   229.00000000000000        2.1609709638868792E-010
   230.00000000000000        2.1592262805608479E-010
   231.00000000000000        2.1574905254076237E-010
   232.00000000000000        2.1557636551030303E-010
   233.00000000000000        2.1540456261530911E-010
   234.00000000000000        2.1523363949091645E-010
   235.00000000000000        2.1506359175825304E-010
   236.00000000000000        2.1489441502583933E-010
   237.00000000000000        2.1472610489093296E-010
   238.00000000000000        2.1455865694082254E-010
   239.00000000000000        2.1439206675406910E-010
   240.00000000000000        2.1422632990170053E-010
   241.00000000000000        2.1406144194835617E-010
   242.00000000000000        2.1389739845338828E-010
   243.00000000000000        2.1373419497191956E-010
   244.00000000000000        2.1357182705585704E-010
   245.00000000000000        2.1341029025486690E-010
   246.00000000000000        2.1324958011730802E-010
   247.00000000000000        2.1308969219113144E-010
   248.00000000000000        2.1293062202473900E-010
   249.00000000000000        2.1277236516780974E-010
   250.00000000000000        2.1261491717209228E-010
   251.00000000000000        2.1245827359216378E-010
   252.00000000000000        2.1230242998615752E-010
   253.00000000000000        2.1214738191646035E-010
   254.00000000000000        2.1199312495038273E-010
   255.00000000000000        2.1183965466079652E-010
   256.00000000000000        2.1168696662675078E-010
   257.00000000000000        2.1153505643405622E-010
   258.00000000000000        2.1138391967584962E-010
   259.00000000000000        2.1123355195312994E-010
   260.00000000000000        2.1108394887527311E-010
   261.00000000000000        2.1093510606052344E-010
   262.00000000000000        2.1078701913646396E-010
   263.00000000000000        2.1063968374046578E-010
   264.00000000000000        2.1049309552011543E-010
   265.00000000000000        2.1034725013362674E-010
   266.00000000000000        2.1020214325022980E-010
   267.00000000000000        2.1005777055054465E-010
   268.00000000000000        2.0991412772693512E-010
   269.00000000000000        2.0977121048384992E-010
   270.00000000000000        2.0962901453814232E-010
   271.00000000000000        2.0948753561937948E-010
   272.00000000000000        2.0934676947013223E-010
   273.00000000000000        2.0920671184625440E-010
   274.00000000000000        2.0906735851714623E-010
   275.00000000000000        2.0892870526600326E-010
   276.00000000000000        2.0879074789005459E-010
   277.00000000000000        2.0865348220078859E-010
   278.00000000000000        2.0851690402416481E-010
   279.00000000000000        2.0838100920081646E-010
   280.00000000000000        2.0824579358624045E-010
   281.00000000000000        2.0811125305097670E-010
   282.00000000000000        2.0797738348078018E-010
   283.00000000000000        2.0784418077677728E-010
   284.00000000000000        2.0771164085561855E-010
   285.00000000000000        2.0757975964961977E-010
   286.00000000000000        2.0744853310689217E-010
   287.00000000000000        2.0731795719147023E-010
   288.00000000000000        2.0718802788342317E-010
   289.00000000000000        2.0705874117896735E-010
   290.00000000000000        2.0693009309056278E-010
   291.00000000000000        2.0680207964700932E-010
   292.00000000000000        2.0667469689353238E-010
   293.00000000000000        2.0654794089186208E-010
   294.00000000000000        2.0642180772030765E-010
   295.00000000000000        2.0629629347382294E-010
   296.00000000000000        2.0617139426407044E-010
   297.00000000000000        2.0604710621947369E-010
   298.00000000000000        2.0592342548527122E-010
   299.00000000000000        2.0580034822355789E-010
   300.00000000000000        2.0567787061332791E-010
   301.00000000000000        2.0555598885050793E-010
   302.00000000000000        2.0543469914798896E-010
   303.00000000000000        2.0531399773565198E-010
   304.00000000000000        2.0519388086038988E-010
   305.00000000000000        2.0507434478612554E-010
   306.00000000000000        2.0495538579382634E-010
   307.00000000000000        2.0483700018151296E-010
   308.00000000000000        2.0471918426426783E-010
   309.00000000000000        2.0460193437423738E-010
   310.00000000000000        2.0448524686063220E-010
   311.00000000000000        2.0436911808972395E-010
   312.00000000000000        2.0425354444483992E-010
   313.00000000000000        2.0413852232635317E-010
   314.00000000000000        2.0402404815167160E-010
   315.00000000000000        2.0391011835522253E-010
   316.00000000000000        2.0379672938843748E-010
   317.00000000000000        2.0368387771973205E-010
   318.00000000000000        2.0357155983448444E-010
   319.00000000000000        2.0345977223501262E-010
   320.00000000000000        2.0334851144054743E-010
   321.00000000000000        2.0323777398720585E-010
   322.00000000000000        2.0312755642796160E-010
   323.00000000000000        2.0301785533261379E-010
   324.00000000000000        2.0290866728775270E-010
   325.00000000000000        2.0279998889672728E-010
   326.00000000000000        2.0269181677960712E-010
   327.00000000000000        2.0258414757314624E-010
   328.00000000000000        2.0247697793074351E-010
   329.00000000000000        2.0237030452240205E-010
   330.00000000000000        2.0226412403468822E-010
   331.00000000000000        2.0215843317068918E-010
   332.00000000000000        2.0205322864996833E-010
   333.00000000000000        2.0194850720852092E-010
   334.00000000000000        2.0184426559872803E-010
   335.00000000000000        2.0174050058931037E-010
   336.00000000000000        2.0163720896527935E-010
   337.00000000000000        2.0153438752789016E-010
   338.00000000000000        2.0143203309459133E-010
   339.00000000000000        2.0133014249897474E-010
   340.00000000000000        2.0122871259072609E-010
   341.00000000000000        2.0112774023557217E-010
   342.00000000000000        2.0102722231522971E-010
   343.00000000000000        2.0092715572735306E-010
   344.00000000000000        2.0082753738548021E-010
   345.00000000000000        2.0072836421897996E-010
   346.00000000000000        2.0062963317299844E-010
   347.00000000000000        2.0053134120840391E-010
   348.00000000000000        2.0043348530173234E-010
   349.00000000000000        2.0033606244513212E-010
   350.00000000000000        2.0023906964630917E-010
   351.00000000000000        2.0014250392847058E-010
   352.00000000000000        2.0004636233026923E-010
   353.00000000000000        1.9995064190574720E-010
   354.00000000000000        1.9985533972427883E-010
   355.00000000000000        1.9976045287051595E-010
   356.00000000000000        1.9966597844432832E-010
   357.00000000000000        1.9957191356074967E-010
   358.00000000000000        1.9947825534991805E-010
   359.00000000000000        1.9938500095702047E-010
   360.00000000000000        1.9929214754223457E-010
   361.00000000000000        1.9919969228067153E-010
   362.00000000000000        1.9910763236231927E-010
   363.00000000000000        1.9901596499198459E-010
   364.00000000000000        1.9892468738923531E-010
   365.00000000000000        1.9883379678834352E-010
   366.00000000000000        1.9874329043822755E-010
   367.00000000000000        1.9865316560239523E-010
   368.00000000000000        1.9856341955888590E-010
   369.00000000000000        1.9847404960021349E-010
   370.00000000000000        1.9838505303330811E-010
   371.00000000000000        1.9829642717946080E-010
   372.00000000000000        1.9820816937426490E-010
   373.00000000000000        1.9812027696755889E-010
   374.00000000000000        1.9803274732337049E-010
   375.00000000000000        1.9794557781985851E-010
   376.00000000000000        1.9785876584925719E-010
   377.00000000000000        1.9777230881781852E-010
   378.00000000000000        1.9768620414575687E-010
   379.00000000000000        1.9760044926719145E-010
   380.00000000000000        1.9751504163009057E-010
   381.00000000000000        1.9742997869621557E-010
   382.00000000000000        1.9734525794106437E-010
   383.00000000000000        1.9726087685381664E-010
   384.00000000000000        1.9717683293727651E-010
   385.00000000000000        1.9709312370781867E-010
   386.00000000000000        1.9700974669533171E-010
   387.00000000000000        1.9692669944316437E-010
   388.00000000000000        1.9684397950806859E-010
   389.00000000000000        1.9676158446014652E-010
   390.00000000000000        1.9667951188279439E-010
   391.00000000000000        1.9659775937264906E-010
   392.00000000000000        1.9651632453953301E-010
   393.00000000000000        1.9643520500640022E-010
   394.00000000000000        1.9635439840928319E-010
   395.00000000000000        1.9627390239723780E-010
   396.00000000000000        1.9619371463229025E-010
   397.00000000000000        1.9611383278938396E-010
   398.00000000000000        1.9603425455632607E-010
   399.00000000000000        1.9595497763373419E-010
   400.00000000000000        1.9587599973498430E-010
   401.00000000000000        1.9579731858615711E-010
   402.00000000000000        1.9571893192598610E-010
   403.00000000000000        1.9564083750580597E-010
   404.00000000000000        1.9556303308949886E-010
   405.00000000000000        1.9548551645344411E-010
   406.00000000000000        1.9540828538646575E-010
   407.00000000000000        1.9533133768978108E-010
   408.00000000000000        1.9525467117694894E-010
   409.00000000000000        1.9517828367381995E-010
   410.00000000000000        1.9510217301848427E-010
   411.00000000000000        1.9502633706122082E-010
   412.00000000000000        1.9495077366444778E-010
   413.00000000000000        1.9487548070267122E-010
   414.00000000000000        1.9480045606243517E-010
   415.00000000000000        1.9472569764227173E-010
   416.00000000000000        1.9465120335265168E-010
   417.00000000000000        1.9457697111593353E-010
   418.00000000000000        1.9450299886631578E-010
   419.00000000000000        1.9442928454978587E-010
   420.00000000000000        1.9435582612407290E-010
   421.00000000000000        1.9428262155859699E-010
   422.00000000000000        1.9420966883442148E-010
   423.00000000000000        1.9413696594420445E-010
   424.00000000000000        1.9406451089214999E-010
   425.00000000000000        1.9399230169395966E-010
   426.00000000000000        1.9392033637678563E-010
   427.00000000000000        1.9384861297918074E-010
   428.00000000000000        1.9377712955105376E-010
   429.00000000000000        1.9370588415361827E-010
   430.00000000000000        1.9363487485934880E-010
   431.00000000000000        1.9356409975193075E-010
   432.00000000000000        1.9349355692621526E-010
   433.00000000000000        1.9342324448817108E-010
   434.00000000000000        1.9335316055483881E-010
   435.00000000000000        1.9328330325428378E-010
   436.00000000000000        1.9321367072554972E-010
   437.00000000000000        1.9314426111861216E-010
   438.00000000000000        1.9307507259433358E-010
   439.00000000000000        1.9300610332441591E-010
   440.00000000000000        1.9293735149135509E-010
   441.00000000000000        1.9286881528839698E-010
   442.00000000000000        1.9280049291948957E-010
   443.00000000000000        1.9273238259923875E-010
   444.00000000000000        1.9266448255286400E-010
   445.00000000000000        1.9259679101615117E-010
   446.00000000000000        1.9252930623540930E-010
   447.00000000000000        1.9246202646742619E-010
   448.00000000000000        1.9239494997942101E-010
   449.00000000000000        1.9232807504900368E-010
   450.00000000000000        1.9226139996412771E-010
   451.00000000000000        1.9219492302304651E-010
   452.00000000000000        1.9212864253427024E-010
   453.00000000000000        1.9206255681652121E-010
   454.00000000000000        1.9199666419868971E-010
   455.00000000000000        1.9193096301979138E-010
   456.00000000000000        1.9186545162892276E-010
   457.00000000000000        1.9180012838521793E-010
   458.00000000000000        1.9173499165780604E-010
   459.00000000000000        1.9167003982576696E-010
   460.00000000000000        1.9160527127808961E-010
   461.00000000000000        1.9154068441362761E-010
   462.00000000000000        1.9147627764105788E-010
   463.00000000000000        1.9141204937883668E-010
   464.00000000000000        1.9134799805515840E-010
   465.00000000000000        1.9128412210791171E-010
   466.00000000000000        1.9122041998463884E-010
   467.00000000000000        1.9115689014249232E-010
   468.00000000000000        1.9109353104819316E-010
   469.00000000000000        1.9103034117798879E-010
   470.00000000000000        1.9096731901761202E-010
   471.00000000000000        1.9090446306223837E-010
   472.00000000000000        1.9084177181644482E-010
   473.00000000000000        1.9077924379416889E-010
   474.00000000000000        1.9071687751866632E-010
   475.00000000000000        1.9065467152247095E-010
   476.00000000000000        1.9059262434735204E-010
   477.00000000000000        1.9053073454427550E-010
   478.00000000000000        1.9046900067336036E-010
   479.00000000000000        1.9040742130384070E-010
   480.00000000000000        1.9034599501402230E-010
   481.00000000000000        1.9028472039124412E-010
   482.00000000000000        1.9022359603183712E-010
   483.00000000000000        1.9016262054108338E-010
   484.00000000000000        1.9010179253317717E-010
   485.00000000000000        1.9004111063118304E-010
   486.00000000000000        1.8998057346699744E-010
   487.00000000000000        1.8992017968130815E-010
   488.00000000000000        1.8985992792355413E-010
   489.00000000000000        1.8979981685188599E-010
   490.00000000000000        1.8973984513312698E-010
   491.00000000000000        1.8968001144273281E-010
   492.00000000000000        1.8962031446475228E-010
   493.00000000000000        1.8956075289178847E-010
   494.00000000000000        1.8950132542495915E-010
   495.00000000000000        1.8944203077385767E-010
   496.00000000000000        1.8938286765651433E-010
   497.00000000000000        1.8932383479935723E-010
   498.00000000000000        1.8926493093717347E-010
   499.00000000000000        1.8920615481307090E-010
   500.00000000000000        1.8914750517843833E-010
