# Supplementary material for: Dynamics of HeHHe+ Rotational State Changes Induced by Collision with He: A Possible New Path in Early Universe Chemistry
Source: J Phys Chem A. 2021 Apr 26;125(17):3748–59. doi: 10.1021/acs.jpca.1c01820 (PMC8154607; doi:10.1021/acs.jpca.1c01820)
Supplement: Supplementary file 1 — jp1c01820_si_001.zip [file jp1c01820_si_001.zip › Supporting Information/S2-rot.inelastic rate coefficients/10to08.rate]

   5.0000000000000000        1.6924997488804242E-010
   6.0000000000000000        1.6835696540256696E-010
   7.0000000000000000        1.6715404294486316E-010
   8.0000000000000000        1.6593615911468413E-010
   9.0000000000000000        1.6484978541436582E-010
   10.000000000000000        1.6395101546742375E-010
   11.000000000000000        1.6324920168681654E-010
   12.000000000000000        1.6273197698405624E-010
   13.000000000000000        1.6237831319478523E-010
   14.000000000000000        1.6216497501158810E-010
   15.000000000000000        1.6206952444978861E-010
   16.000000000000000        1.6207157500959449E-010
   17.000000000000000        1.6215318236984359E-010
   18.000000000000000        1.6229882796846208E-010
   19.000000000000000        1.6249522717610572E-010
   20.000000000000000        1.6273107708991235E-010
   21.000000000000000        1.6299679869083832E-010
   22.000000000000000        1.6328429732936602E-010
   23.000000000000000        1.6358675015706123E-010
   24.000000000000000        1.6389842179645319E-010
   25.000000000000000        1.6421450632721008E-010
   26.000000000000000        1.6453099250246864E-010
   27.000000000000000        1.6484454892043885E-010
   28.000000000000000        1.6515242611210172E-010
   29.000000000000000        1.6545237289199555E-010
   30.000000000000000        1.6574256472655975E-010
   31.000000000000000        1.6602154224799879E-010
   32.000000000000000        1.6628815836247686E-010
   33.000000000000000        1.6654153266800646E-010
   34.000000000000000        1.6678101211507293E-010
   35.000000000000000        1.6700613701954241E-010
   36.000000000000000        1.6721661168034725E-010
   37.000000000000000        1.6741227897059737E-010
   38.000000000000000        1.6759309836569332E-010
   39.000000000000000        1.6775912695018345E-010
   40.000000000000000        1.6791050300998601E-010
   41.000000000000000        1.6804743187091761E-010
   42.000000000000000        1.6817017369028239E-010
   43.000000000000000        1.6827903294721907E-010
   44.000000000000000        1.6837434941079796E-010
   45.000000000000000        1.6845649039348879E-010
   46.000000000000000        1.6852584412234517E-010
   47.000000000000000        1.6858281408167758E-010
   48.000000000000000        1.6862781419961645E-010
   49.000000000000000        1.6866126476718424E-010
   50.000000000000000        1.6868358899265984E-010
   51.000000000000000        1.6869521010636797E-010
   52.000000000000000        1.6869654894184477E-010
   53.000000000000000        1.6868802192877473E-010
   54.000000000000000        1.6867003944136111E-010
   55.000000000000000        1.6864300445302692E-010
   56.000000000000000        1.6860731145466629E-010
   57.000000000000000        1.6856334559919828E-010
   58.000000000000000        1.6851148204001578E-010
   59.000000000000000        1.6845208543514894E-010
   60.000000000000000        1.6838550959265610E-010
   61.000000000000000        1.6831209723598465E-010
   62.000000000000000        1.6823217987086536E-010
   63.000000000000000        1.6814607773775684E-010
   64.000000000000000        1.6805409983601113E-010
   65.000000000000000        1.6795654400779295E-010
   66.000000000000000        1.6785369707143323E-010
   67.000000000000000        1.6774583499529401E-010
   68.000000000000000        1.6763322310448966E-010
   69.000000000000000        1.6751611631386031E-010
   70.000000000000000        1.6739475938154705E-010
   71.000000000000000        1.6726938717832716E-010
   72.000000000000000        1.6714022496857812E-010
   73.000000000000000        1.6700748869935140E-010
   74.000000000000000        1.6687138529457068E-010
   75.000000000000000        1.6673211295183713E-010
   76.000000000000000        1.6658986143971684E-010
   77.000000000000000        1.6644481239373578E-010
   78.000000000000000        1.6629713960961062E-010
   79.000000000000000        1.6614700933249415E-010
   80.000000000000000        1.6599458054124629E-010
   81.000000000000000        1.6584000522692745E-010
   82.000000000000000        1.6568342866487535E-010
   83.000000000000000        1.6552498967987282E-010
   84.000000000000000        1.6536482090403091E-010
   85.000000000000000        1.6520304902711581E-010
   86.000000000000000        1.6503979503913593E-010
   87.000000000000000        1.6487517446507974E-010
   88.000000000000000        1.6470929759175991E-010
   89.000000000000000        1.6454226968676685E-010
   90.000000000000000        1.6437419120958479E-010
   91.000000000000000        1.6420515801495633E-010
   92.000000000000000        1.6403526154861227E-010
   93.000000000000000        1.6386458903551076E-010
   94.000000000000000        1.6369322366074263E-010
   95.000000000000000        1.6352124474328404E-010
   96.000000000000000        1.6334872790278348E-010
   97.000000000000000        1.6317574521957976E-010
   98.000000000000000        1.6300236538815964E-010
   99.000000000000000        1.6282865386425644E-010
   100.00000000000000        1.6265467300580785E-010
   101.00000000000000        1.6248048220797874E-010
   102.00000000000000        1.6230613803246295E-010
   103.00000000000000        1.6213169433127226E-010
   104.00000000000000        1.6195720236521829E-010
   105.00000000000000        1.6178271091729272E-010
   106.00000000000000        1.6160826640114188E-010
   107.00000000000000        1.6143391296483423E-010
   108.00000000000000        1.6125969259010669E-010
   109.00000000000000        1.6108564518727787E-010
   110.00000000000000        1.6091180868600503E-010
   111.00000000000000        1.6073821912206117E-010
   112.00000000000000        1.6056491072029711E-010
   113.00000000000000        1.6039191597395487E-010
   114.00000000000000        1.6021926572048649E-010
   115.00000000000000        1.6004698921402954E-010
   116.00000000000000        1.5987511419468717E-010
   117.00000000000000        1.5970366695475077E-010
   118.00000000000000        1.5953267240199952E-010
   119.00000000000000        1.5936215412020733E-010
   120.00000000000000        1.5919213442698081E-010
   121.00000000000000        1.5902263442904718E-010
   122.00000000000000        1.5885367407510631E-010
   123.00000000000000        1.5868527220635402E-010
   124.00000000000000        1.5851744660478630E-010
   125.00000000000000        1.5835021403937804E-010
   126.00000000000000        1.5818359031023689E-010
   127.00000000000000        1.5801759029082177E-010
   128.00000000000000        1.5785222796831363E-010
   129.00000000000000        1.5768751648222199E-010
   130.00000000000000        1.5752346816130782E-010
   131.00000000000000        1.5736009455889803E-010
   132.00000000000000        1.5719740648666435E-010
   133.00000000000000        1.5703541404693936E-010
   134.00000000000000        1.5687412666362758E-010
   135.00000000000000        1.5671355311178774E-010
   136.00000000000000        1.5655370154593256E-010
   137.00000000000000        1.5639457952711552E-010
   138.00000000000000        1.5623619404885125E-010
   139.00000000000000        1.5607855156192619E-010
   140.00000000000000        1.5592165799814929E-010
   141.00000000000000        1.5576551879308796E-010
   142.00000000000000        1.5561013890783662E-010
   143.00000000000000        1.5545552284986070E-010
   144.00000000000000        1.5530167469295796E-010
   145.00000000000000        1.5514859809637397E-010
   146.00000000000000        1.5499629632311344E-010
   147.00000000000000        1.5484477225747839E-010
   148.00000000000000        1.5469402842187143E-010
   149.00000000000000        1.5454406699289358E-010
   150.00000000000000        1.5439488981676922E-010
   151.00000000000000        1.5424649842412680E-010
   152.00000000000000        1.5409889404416463E-010
   153.00000000000000        1.5395207761822765E-010
   154.00000000000000        1.5380604981281944E-010
   155.00000000000000        1.5366081103207762E-010
   156.00000000000000        1.5351636142973242E-010
   157.00000000000000        1.5337270092057069E-010
   158.00000000000000        1.5322982919143009E-010
   159.00000000000000        1.5308774571173913E-010
   160.00000000000000        1.5294644974362530E-010
   161.00000000000000        1.5280594035160769E-010
   162.00000000000000        1.5266621641189476E-010
   163.00000000000000        1.5252727662129869E-010
   164.00000000000000        1.5238911950578891E-010
   165.00000000000000        1.5225174342869359E-010
   166.00000000000000        1.5211514659856895E-010
   167.00000000000000        1.5197932707674655E-010
   168.00000000000000        1.5184428278457416E-010
   169.00000000000000        1.5171001151036165E-010
   170.00000000000000        1.5157651091604385E-010
   171.00000000000000        1.5144377854357424E-010
   172.00000000000000        1.5131181182105708E-010
   173.00000000000000        1.5118060806863077E-010
   174.00000000000000        1.5105016450411315E-010
   175.00000000000000        1.5092047824841548E-010
   176.00000000000000        1.5079154633073783E-010
   177.00000000000000        1.5066336569355281E-010
   178.00000000000000        1.5053593319738634E-010
   179.00000000000000        1.5040924562540241E-010
   180.00000000000000        1.5028329968780336E-010
   181.00000000000000        1.5015809202604964E-010
   182.00000000000000        1.5003361921690493E-010
   183.00000000000000        1.4990987777632017E-010
   184.00000000000000        1.4978686416315365E-010
   185.00000000000000        1.4966457478274237E-010
   186.00000000000000        1.4954300599032387E-010
   187.00000000000000        1.4942215409431824E-010
   188.00000000000000        1.4930201535947439E-010
   189.00000000000000        1.4918258600988644E-010
   190.00000000000000        1.4906386223188364E-010
   191.00000000000000        1.4894584017680204E-010
   192.00000000000000        1.4882851596363889E-010
   193.00000000000000        1.4871188568159565E-010
   194.00000000000000        1.4859594539251634E-010
   195.00000000000000        1.4848069113322073E-010
   196.00000000000000        1.4836611891774001E-010
   197.00000000000000        1.4825222473945748E-010
   198.00000000000000        1.4813900457315741E-010
   199.00000000000000        1.4802645437698711E-010
   200.00000000000000        1.4791457009433323E-010
   201.00000000000000        1.4780334765561823E-010
   202.00000000000000        1.4769278298001805E-010
   203.00000000000000        1.4758287197710483E-010
   204.00000000000000        1.4747361054841797E-010
   205.00000000000000        1.4736499458896528E-010
   206.00000000000000        1.4725701998865804E-010
   207.00000000000000        1.4714968263368031E-010
   208.00000000000000        1.4704297840779921E-010
   209.00000000000000        1.4693690319361368E-010
   210.00000000000000        1.4683145287374794E-010
   211.00000000000000        1.4672662333198722E-010
   212.00000000000000        1.4662241045436513E-010
   213.00000000000000        1.4651881013019678E-010
   214.00000000000000        1.4641581825306451E-010
   215.00000000000000        1.4631343072175746E-010
   216.00000000000000        1.4621164344116445E-010
   217.00000000000000        1.4611045232312588E-010
   218.00000000000000        1.4600985328724163E-010
   219.00000000000000        1.4590984226164109E-010
   220.00000000000000        1.4581041518371371E-010
   221.00000000000000        1.4571156800080253E-010
   222.00000000000000        1.4561329667086342E-010
   223.00000000000000        1.4551559716308935E-010
   224.00000000000000        1.4541846545850191E-010
   225.00000000000000        1.4532189755051230E-010
   226.00000000000000        1.4522588944545141E-010
   227.00000000000000        1.4513043716307099E-010
   228.00000000000000        1.4503553673701770E-010
   229.00000000000000        1.4494118421528066E-010
   230.00000000000000        1.4484737566061134E-010
   231.00000000000000        1.4475410715092201E-010
   232.00000000000000        1.4466137477965872E-010
   233.00000000000000        1.4456917465615084E-010
   234.00000000000000        1.4447750290594270E-010
   235.00000000000000        1.4438635567109967E-010
   236.00000000000000        1.4429572911049778E-010
   237.00000000000000        1.4420561940009333E-010
   238.00000000000000        1.4411602273317286E-010
   239.00000000000000        1.4402693532058865E-010
   240.00000000000000        1.4393835339097389E-010
   241.00000000000000        1.4385027319094458E-010
   242.00000000000000        1.4376269098528455E-010
   243.00000000000000        1.4367560305711689E-010
   244.00000000000000        1.4358900570805935E-010
   245.00000000000000        1.4350289525836939E-010
   246.00000000000000        1.4341726804707336E-010
   247.00000000000000        1.4333212043208492E-010
   248.00000000000000        1.4324744879031185E-010
   249.00000000000000        1.4316324951775058E-010
   250.00000000000000        1.4307951902957114E-010
   251.00000000000000        1.4299625376019131E-010
   252.00000000000000        1.4291345016334071E-010
   253.00000000000000        1.4283110471211695E-010
   254.00000000000000        1.4274921389903107E-010
   255.00000000000000        1.4266777423604558E-010
   256.00000000000000        1.4258678225460460E-010
   257.00000000000000        1.4250623450565594E-010
   258.00000000000000        1.4242612755966571E-010
   259.00000000000000        1.4234645800662690E-010
   260.00000000000000        1.4226722245605983E-010
   261.00000000000000        1.4218841753700841E-010
   262.00000000000000        1.4211003989802798E-010
   263.00000000000000        1.4203208620717020E-010
   264.00000000000000        1.4195455315196036E-010
   265.00000000000000        1.4187743743937109E-010
   266.00000000000000        1.4180073579578984E-010
   267.00000000000000        1.4172444496698384E-010
   268.00000000000000        1.4164856171805896E-010
   269.00000000000000        1.4157308283341481E-010
   270.00000000000000        1.4149800511669769E-010
   271.00000000000000        1.4142332539074747E-010
   272.00000000000000        1.4134904049754260E-010
   273.00000000000000        1.4127514729814218E-010
   274.00000000000000        1.4120164267262356E-010
   275.00000000000000        1.4112852352001861E-010
   276.00000000000000        1.4105578675824688E-010
   277.00000000000000        1.4098342932404627E-010
   278.00000000000000        1.4091144817290041E-010
   279.00000000000000        1.4083984027896608E-010
   280.00000000000000        1.4076860263499683E-010
   281.00000000000000        1.4069773225226561E-010
   282.00000000000000        1.4062722616048467E-010
   283.00000000000000        1.4055708140772572E-010
   284.00000000000000        1.4048729506033625E-010
   285.00000000000000        1.4041786420285736E-010
   286.00000000000000        1.4034878593793707E-010
   287.00000000000000        1.4028005738624538E-010
   288.00000000000000        1.4021167568638707E-010
   289.00000000000000        1.4014363799481287E-010
   290.00000000000000        1.4007594148573175E-010
   291.00000000000000        1.4000858335102025E-010
   292.00000000000000        1.3994156080013300E-010
   293.00000000000000        1.3987487106001165E-010
   294.00000000000000        1.3980851137499370E-010
   295.00000000000000        1.3974247900672013E-010
   296.00000000000000        1.3967677123404425E-010
   297.00000000000000        1.3961138535293898E-010
   298.00000000000000        1.3954631867640405E-010
   299.00000000000000        1.3948156853437348E-010
   300.00000000000000        1.3941713227362240E-010
   301.00000000000000        1.3935300725767493E-010
   302.00000000000000        1.3928919086671036E-010
   303.00000000000000        1.3922568049747054E-010
   304.00000000000000        1.3916247356316761E-010
   305.00000000000000        1.3909956749339044E-010
   306.00000000000000        1.3903695973401299E-010
   307.00000000000000        1.3897464774710153E-010
   308.00000000000000        1.3891262901082247E-010
   309.00000000000000        1.3885090101935126E-010
   310.00000000000000        1.3878946128277977E-010
   311.00000000000000        1.3872830732702664E-010
   312.00000000000000        1.3866743669374513E-010
   313.00000000000000        1.3860684694023351E-010
   314.00000000000000        1.3854653563934446E-010
   315.00000000000000        1.3848650037939624E-010
   316.00000000000000        1.3842673876408301E-010
   317.00000000000000        1.3836724841238624E-010
   318.00000000000000        1.3830802695848687E-010
   319.00000000000000        1.3824907205167699E-010
   320.00000000000000        1.3819038135627338E-010
   321.00000000000000        1.3813195255153051E-010
   322.00000000000000        1.3807378333155442E-010
   323.00000000000000        1.3801587140521713E-010
   324.00000000000000        1.3795821449607192E-010
   325.00000000000000        1.3790081034226865E-010
   326.00000000000000        1.3784365669646990E-010
   327.00000000000000        1.3778675132576793E-010
   328.00000000000000        1.3773009201160170E-010
   329.00000000000000        1.3767367654967507E-010
   330.00000000000000        1.3761750274987495E-010
   331.00000000000000        1.3756156843619058E-010
   332.00000000000000        1.3750587144663333E-010
   333.00000000000000        1.3745040963315715E-010
   334.00000000000000        1.3739518086157863E-010
   335.00000000000000        1.3734018301149964E-010
   336.00000000000000        1.3728541397622872E-010
   337.00000000000000        1.3723087166270381E-010
   338.00000000000000        1.3717655399141635E-010
   339.00000000000000        1.3712245889633381E-010
   340.00000000000000        1.3706858432482564E-010
   341.00000000000000        1.3701492823758786E-010
   342.00000000000000        1.3696148860856824E-010
   343.00000000000000        1.3690826342489325E-010
   344.00000000000000        1.3685525068679495E-010
   345.00000000000000        1.3680244840753829E-010
   346.00000000000000        1.3674985461334884E-010
   347.00000000000000        1.3669746734334243E-010
   348.00000000000000        1.3664528464945316E-010
   349.00000000000000        1.3659330459636415E-010
   350.00000000000000        1.3654152526143730E-010
   351.00000000000000        1.3648994473464428E-010
   352.00000000000000        1.3643856111849839E-010
   353.00000000000000        1.3638737252798604E-010
   354.00000000000000        1.3633637709049941E-010
   355.00000000000000        1.3628557294576968E-010
   356.00000000000000        1.3623495824580050E-010
   357.00000000000000        1.3618453115480230E-010
   358.00000000000000        1.3613428984912668E-010
   359.00000000000000        1.3608423251720145E-010
   360.00000000000000        1.3603435735946666E-010
   361.00000000000000        1.3598466258831034E-010
   362.00000000000000        1.3593514642800564E-010
   363.00000000000000        1.3588580711464702E-010
   364.00000000000000        1.3583664289608895E-010
   365.00000000000000        1.3578765203188331E-010
   366.00000000000000        1.3573883279321773E-010
   367.00000000000000        1.3569018346285499E-010
   368.00000000000000        1.3564170233507230E-010
   369.00000000000000        1.3559338771560102E-010
   370.00000000000000        1.3554523792156732E-010
   371.00000000000000        1.3549725128143202E-010
   372.00000000000000        1.3544942613493283E-010
   373.00000000000000        1.3540176083302542E-010
   374.00000000000000        1.3535425373782489E-010
   375.00000000000000        1.3530690322254922E-010
   376.00000000000000        1.3525970767146084E-010
   377.00000000000000        1.3521266547981051E-010
   378.00000000000000        1.3516577505378086E-010
   379.00000000000000        1.3511903481042986E-010
   380.00000000000000        1.3507244317763528E-010
   381.00000000000000        1.3502599859403955E-010
   382.00000000000000        1.3497969950899457E-010
   383.00000000000000        1.3493354438250687E-010
   384.00000000000000        1.3488753168518352E-010
   385.00000000000000        1.3484165989817807E-010
   386.00000000000000        1.3479592751313699E-010
   387.00000000000000        1.3475033303214644E-010
   388.00000000000000        1.3470487496767886E-010
   389.00000000000000        1.3465955184254062E-010
   390.00000000000000        1.3461436218981961E-010
   391.00000000000000        1.3456930455283331E-010
   392.00000000000000        1.3452437748507671E-010
   393.00000000000000        1.3447957955017096E-010
   394.00000000000000        1.3443490932181230E-010
   395.00000000000000        1.3439036538372103E-010
   396.00000000000000        1.3434594632959103E-010
   397.00000000000000        1.3430165076303930E-010
   398.00000000000000        1.3425747729755581E-010
   399.00000000000000        1.3421342455645392E-010
   400.00000000000000        1.3416949117282053E-010
   401.00000000000000        1.3412567578946725E-010
   402.00000000000000        1.3408197705888077E-010
   403.00000000000000        1.3403839364317437E-010
   404.00000000000000        1.3399492421403936E-010
   405.00000000000000        1.3395156745269684E-010
   406.00000000000000        1.3390832204984958E-010
   407.00000000000000        1.3386518670563376E-010
   408.00000000000000        1.3382216012957202E-010
   409.00000000000000        1.3377924104052538E-010
   410.00000000000000        1.3373642816664678E-010
   411.00000000000000        1.3369372024533348E-010
   412.00000000000000        1.3365111602318044E-010
   413.00000000000000        1.3360861425593400E-010
   414.00000000000000        1.3356621370844547E-010
   415.00000000000000        1.3352391315462472E-010
   416.00000000000000        1.3348171137739454E-010
   417.00000000000000        1.3343960716864446E-010
   418.00000000000000        1.3339759932918603E-010
   419.00000000000000        1.3335568666870658E-010
   420.00000000000000        1.3331386800572446E-010
   421.00000000000000        1.3327214216754386E-010
   422.00000000000000        1.3323050799021003E-010
   423.00000000000000        1.3318896431846480E-010
   424.00000000000000        1.3314751000570199E-010
   425.00000000000000        1.3310614391392324E-010
   426.00000000000000        1.3306486491369346E-010
   427.00000000000000        1.3302367188409734E-010
   428.00000000000000        1.3298256371269569E-010
   429.00000000000000        1.3294153929548109E-010
   430.00000000000000        1.3290059753683518E-010
   431.00000000000000        1.3285973734948494E-010
   432.00000000000000        1.3281895765445987E-010
   433.00000000000000        1.3277825738104835E-010
   434.00000000000000        1.3273763546675572E-010
   435.00000000000000        1.3269709085726122E-010
   436.00000000000000        1.3265662250637478E-010
   437.00000000000000        1.3261622937599587E-010
   438.00000000000000        1.3257591043607031E-010
   439.00000000000000        1.3253566466454860E-010
   440.00000000000000        1.3249549104734404E-010
   441.00000000000000        1.3245538857829050E-010
   442.00000000000000        1.3241535625910145E-010
   443.00000000000000        1.3237539309932770E-010
   444.00000000000000        1.3233549811631685E-010
   445.00000000000000        1.3229567033517081E-010
   446.00000000000000        1.3225590878870628E-010
   447.00000000000000        1.3221621251741238E-010
   448.00000000000000        1.3217658056941076E-010
   449.00000000000000        1.3213701200041445E-010
   450.00000000000000        1.3209750587368749E-010
   451.00000000000000        1.3205806126000431E-010
   452.00000000000000        1.3201867723760950E-010
   453.00000000000000        1.3197935289217786E-010
   454.00000000000000        1.3194008731677385E-010
   455.00000000000000        1.3190087961181235E-010
   456.00000000000000        1.3186172888501805E-010
   457.00000000000000        1.3182263425138686E-010
   458.00000000000000        1.3178359483314518E-010
   459.00000000000000        1.3174460975971159E-010
   460.00000000000000        1.3170567816765661E-010
   461.00000000000000        1.3166679920066421E-010
   462.00000000000000        1.3162797200949247E-010
   463.00000000000000        1.3158919575193488E-010
   464.00000000000000        1.3155046959278149E-010
   465.00000000000000        1.3151179270377971E-010
   466.00000000000000        1.3147316426359677E-010
   467.00000000000000        1.3143458345778036E-010
   468.00000000000000        1.3139604947872095E-010
   469.00000000000000        1.3135756152561339E-010
   470.00000000000000        1.3131911880441884E-010
   471.00000000000000        1.3128072052782652E-010
   472.00000000000000        1.3124236591521661E-010
   473.00000000000000        1.3120405419262206E-010
   474.00000000000000        1.3116578459269106E-010
   475.00000000000000        1.3112755635464953E-010
   476.00000000000000        1.3108936872426379E-010
   477.00000000000000        1.3105122095380375E-010
   478.00000000000000        1.3101311230200530E-010
   479.00000000000000        1.3097504203403328E-010
   480.00000000000000        1.3093700942144533E-010
   481.00000000000000        1.3089901374215423E-010
   482.00000000000000        1.3086105428039174E-010
   483.00000000000000        1.3082313032667234E-010
   484.00000000000000        1.3078524117775616E-010
   485.00000000000000        1.3074738613661339E-010
   486.00000000000000        1.3070956451238769E-010
   487.00000000000000        1.3067177562036030E-010
   488.00000000000000        1.3063401878191424E-010
   489.00000000000000        1.3059629332449824E-010
   490.00000000000000        1.3055859858159130E-010
   491.00000000000000        1.3052093389266715E-010
   492.00000000000000        1.3048329860315842E-010
   493.00000000000000        1.3044569206442198E-010
   494.00000000000000        1.3040811363370305E-010
   495.00000000000000        1.3037056267410051E-010
   496.00000000000000        1.3033303855453194E-010
   497.00000000000000        1.3029554064969866E-010
   498.00000000000000        1.3025806834005100E-010
   499.00000000000000        1.3022062101175362E-010
   500.00000000000000        1.3018319805665144E-010
