# Supplementary material for: Dynamics of HeHHe+ Rotational State Changes Induced by Collision with He: A Possible New Path in Early Universe Chemistry
Source: J Phys Chem A. 2021 Apr 26;125(17):3748–59. doi: 10.1021/acs.jpca.1c01820 (PMC8154607; doi:10.1021/acs.jpca.1c01820)
Supplement: Supplementary file 1 — jp1c01820_si_001.zip [file jp1c01820_si_001.zip › Supporting Information/S2-rot.inelastic rate coefficients/00to14.rate]

   5.0000000000000000        3.3679505433186880E-072
   6.0000000000000000        6.7955460776501775E-062
   7.0000000000000000        1.5432168338795911E-054
   8.0000000000000000        5.0580177608682150E-049
   9.0000000000000000        9.8469389220344469E-045
   10.000000000000000        2.6575362444808533E-041
   11.000000000000000        1.7042349532734611E-038
   12.000000000000000        3.7187698664405176E-036
   13.000000000000000        3.5404050691834093E-034
   14.000000000000000        1.7564158026502754E-032
   15.000000000000000        5.1726154165472289E-031
   16.000000000000000        9.9714563048691592E-030
   17.000000000000000        1.3559726590675432E-028
   18.000000000000000        1.3786539307189352E-027
   19.000000000000000        1.0972968269667692E-026
   20.000000000000000        7.0928639048915808E-026
   21.000000000000000        3.8359409646721908E-025
   22.000000000000000        1.7784813956787782E-024
   23.000000000000000        7.2125492430027082E-024
   24.000000000000000        2.6017693619847545E-023
   25.000000000000000        8.4664733910895430E-023
   26.000000000000000        2.5151392005234713E-022
   27.000000000000000        6.8905243809992821E-022
   28.000000000000000        1.7560964900862779E-021
   29.000000000000000        4.1947308766498001E-021
   30.000000000000000        9.4523293543677905E-021
   31.000000000000000        2.0207273068951903E-020
   32.000000000000000        4.1186840903241207E-020
   33.000000000000000        8.0385594373089146E-020
   34.000000000000000        1.5081053086307043E-019
   35.000000000000000        2.7289336797433325E-019
   36.000000000000000        4.7771874810556928E-019
   37.000000000000000        8.1121849231506111E-019
   38.000000000000000        1.3394753951582885E-018
   39.000000000000000        2.1552651631871096E-018
   40.000000000000000        3.3859423095788817E-018
   41.000000000000000        5.2027460431753880E-018
   42.000000000000000        7.8315668079725725E-018
   43.000000000000000        1.1565174834788712E-017
   44.000000000000000        1.6776870726663889E-017
   45.000000000000000        2.3935476605550317E-017
   46.000000000000000        3.3621546491361760E-017
   47.000000000000000        4.6544637955282952E-017
   48.000000000000000        6.3561455004322268E-017
   49.000000000000000        8.5694645615524469E-017
   50.000000000000000        1.1415201701829360E-016
   51.000000000000000        1.5034591807196125E-016
   52.000000000000000        1.9591253095615959E-016
   53.000000000000000        2.5273081367748842E-016
   54.000000000000000        3.2294084017686106E-016
   55.000000000000000        4.0896129551121535E-016
   56.000000000000000        5.1350589897636224E-016
   57.000000000000000        6.3959854735689200E-016
   58.000000000000000        7.9058699292391131E-016
   59.000000000000000        9.7015489554338071E-016
   60.000000000000000        1.1823321145282857E-015
   61.000000000000000        1.4315031329401944E-015
   62.000000000000000        1.7224135342609246E-015
   63.000000000000000        2.0601744781321053E-015
   64.000000000000000        2.4502651477025282E-015
   65.000000000000000        2.8985331656185147E-015
   66.000000000000000        3.4111929985135991E-015
   67.000000000000000        3.9948223907525876E-015
   68.000000000000000        4.6563568869879858E-015
   69.000000000000000        5.4030825196868078E-015
   70.000000000000000        6.2426267521352982E-015
   71.000000000000000        7.1829477795316155E-015
   72.000000000000000        8.2323223006783589E-015
   73.000000000000000        9.3993318805696760E-015
   74.000000000000000        1.0692848029941040E-014
   75.000000000000000        1.2122016131745171E-014
   76.000000000000000        1.3696238346679567E-014
   77.000000000000000        1.5425155630477668E-014
   78.000000000000000        1.7318628994845377E-014
   79.000000000000000        1.9386720141843231E-014
   80.000000000000000        2.1639671598338547E-014
   81.000000000000000        2.4087886473041158E-014
   82.000000000000000        2.6741907953738175E-014
   83.000000000000000        2.9612398656797900E-014
   84.000000000000000        3.2710119934955791E-014
   85.000000000000000        3.6045911242943221E-014
   86.000000000000000        3.9630669653789077E-014
   87.000000000000000        4.3475329611708579E-014
   88.000000000000000        4.7590843000493008E-014
   89.000000000000000        5.1988159599294794E-014
   90.000000000000000        5.6678207990746383E-014
   91.000000000000000        6.1671876979509963E-014
   92.000000000000000        6.6979997572683674E-014
   93.000000000000000        7.2613325567027975E-014
   94.000000000000000        7.8582524781761957E-014
   95.000000000000000        8.4898150969738748E-014
   96.000000000000000        9.1570636434160246E-014
   97.000000000000000        9.8610275372661681E-014
   98.000000000000000        1.0602720996557839E-013
   99.000000000000000        1.1383141722052608E-013
   100.00000000000000        1.2203269658106730E-013
   101.00000000000000        1.3064065830321507E-013
   102.00000000000000        1.3966471259981817E-013
   103.00000000000000        1.4911405954949321E-013
   104.00000000000000        1.5899767976369667E-013
   105.00000000000000        1.6932432580274953E-013
   106.00000000000000        1.8010251432914980E-013
   107.00000000000000        1.9134051898429357E-013
   108.00000000000000        2.0304636397276918E-013
   109.00000000000000        2.1522781833670599E-013
   110.00000000000000        2.2789239090116944E-013
   111.00000000000000        2.4104732587036509E-013
   112.00000000000000        2.5469959905335438E-013
   113.00000000000000        2.6885591469714886E-013
   114.00000000000000        2.8352270290435491E-013
   115.00000000000000        2.9870611761203866E-013
   116.00000000000000        3.1441203510811945E-013
   117.00000000000000        3.3064605306135506E-013
   118.00000000000000        3.4741349004090368E-013
   119.00000000000000        3.6471938550143206E-013
   120.00000000000000        3.8256850020987239E-013
   121.00000000000000        4.0096531709011612E-013
   122.00000000000000        4.1991404246222800E-013
   123.00000000000000        4.3941860765310664E-013
   124.00000000000000        4.5948267095595408E-013
   125.00000000000000        4.8010961991636590E-013
   126.00000000000000        5.0130257392339794E-013
   127.00000000000000        5.2306438708450330E-013
   128.00000000000000        5.4539765136384769E-013
   129.00000000000000        5.6830469996411539E-013
   130.00000000000000        5.9178761093257239E-013
   131.00000000000000        6.1584821097280813E-013
   132.00000000000000        6.4048807944425779E-013
   133.00000000000000        6.6570855253227609E-013
   134.00000000000000        6.9151072757223258E-013
   135.00000000000000        7.1789546751177950E-013
   136.00000000000000        7.4486340549612813E-013
   137.00000000000000        7.7241494956185264E-013
   138.00000000000000        8.0055028742541664E-013
   139.00000000000000        8.2926939135327721E-013
   140.00000000000000        8.5857202310108483E-013
   141.00000000000000        8.8845773891012236E-013
   142.00000000000000        9.1892589454978233E-013
   143.00000000000000        9.4997565039546591E-013
   144.00000000000000        9.8160597653190658E-013
   145.00000000000000        1.0138156578724830E-012
   146.00000000000000        1.0466032992856695E-012
   147.00000000000000        1.0799673307203091E-012
   148.00000000000000        1.1139060123219043E-012
   149.00000000000000        1.1484174395326701E-012
   150.00000000000000        1.1834995481685334E-012
   151.00000000000000        1.2191501194667918E-012
   152.00000000000000        1.2553667850985346E-012
   153.00000000000000        1.2921470321404248E-012
   154.00000000000000        1.3294882080007974E-012
   155.00000000000000        1.3673875252955077E-012
   156.00000000000000        1.4058420666692308E-012
   157.00000000000000        1.4448487895583898E-012
   158.00000000000000        1.4844045308921681E-012
   159.00000000000000        1.5245060117284045E-012
   160.00000000000000        1.5651498418214841E-012
   161.00000000000000        1.6063325241196584E-012
   162.00000000000000        1.6480504591894470E-012
   163.00000000000000        1.6902999495651273E-012
   164.00000000000000        1.7330772040214734E-012
   165.00000000000000        1.7763783417682340E-012
   166.00000000000000        1.8201993965649902E-012
   167.00000000000000        1.8645363207553117E-012
   168.00000000000000        1.9093849892192381E-012
   169.00000000000000        1.9547412032434100E-012
   170.00000000000000        2.0006006943082710E-012
   171.00000000000000        2.0469591277919328E-012
   172.00000000000000        2.0938121065904746E-012
   173.00000000000000        2.1411551746546054E-012
   174.00000000000000        2.1889838204426666E-012
   175.00000000000000        2.2372934802902074E-012
   176.00000000000000        2.2860795416963390E-012
   177.00000000000000        2.3353373465272996E-012
   178.00000000000000        2.3850621941376934E-012
   179.00000000000000        2.4352493444099681E-012
   180.00000000000000        2.4858940207127955E-012
   181.00000000000000        2.5369914127790802E-012
   182.00000000000000        2.5885366795044216E-012
   183.00000000000000        2.6405249516668632E-012
   184.00000000000000        2.6929513345688654E-012
   185.00000000000000        2.7458109106025011E-012
   186.00000000000000        2.7990987417388718E-012
   187.00000000000000        2.8528098719428287E-012
   188.00000000000000        2.9069393295140867E-012
   189.00000000000000        2.9614821293559028E-012
   190.00000000000000        3.0164332751724589E-012
   191.00000000000000        3.0717877615961546E-012
   192.00000000000000        3.1275405762460145E-012
   193.00000000000000        3.1836867017184962E-012
   194.00000000000000        3.2402211175118594E-012
   195.00000000000000        3.2971388018854495E-012
   196.00000000000000        3.3544347336551189E-012
   197.00000000000000        3.4121038939260635E-012
   198.00000000000000        3.4701412677643950E-012
   199.00000000000000        3.5285418458087014E-012
   200.00000000000000        3.5873006258228947E-012
   201.00000000000000        3.6464126141916392E-012
   202.00000000000000        3.7058728273596158E-012
   203.00000000000000        3.7656762932159497E-012
   204.00000000000000        3.8258180524250149E-012
   205.00000000000000        3.8862931597049020E-012
   206.00000000000000        3.9470966850548393E-012
   207.00000000000000        4.0082237149327052E-012
   208.00000000000000        4.0696693533840072E-012
   209.00000000000000        4.1314287231234248E-012
   210.00000000000000        4.1934969665701447E-012
   211.00000000000000        4.2558692468382694E-012
   212.00000000000000        4.3185407486833259E-012
   213.00000000000000        4.3815066794061618E-012
   214.00000000000000        4.4447622697152802E-012
   215.00000000000000        4.5083027745488393E-012
   216.00000000000000        4.5721234738572860E-012
   217.00000000000000        4.6362196733478748E-012
   218.00000000000000        4.7005867051920091E-012
   219.00000000000000        4.7652199286965313E-012
   220.00000000000000        4.8301147309399971E-012
   221.00000000000000        4.8952665273749236E-012
   222.00000000000000        4.9606707623970166E-012
   223.00000000000000        5.0263229098823902E-012
   224.00000000000000        5.0922184736936853E-012
   225.00000000000000        5.1583529881560587E-012
   226.00000000000000        5.2247220185039854E-012
   227.00000000000000        5.2913211612997601E-012
   228.00000000000000        5.3581460448244972E-012
   229.00000000000000        5.4251923294427228E-012
   230.00000000000000        5.4924557079410932E-012
   231.00000000000000        5.5599319058423734E-012
   232.00000000000000        5.6276166816952337E-012
   233.00000000000000        5.6955058273408555E-012
   234.00000000000000        5.7635951681569560E-012
   235.00000000000000        5.8318805632801197E-012
   236.00000000000000        5.9003579058070552E-012
   237.00000000000000        5.9690231229755939E-012
   238.00000000000000        6.0378721763260857E-012
   239.00000000000000        6.1069010618438531E-012
   240.00000000000000        6.1761058100834480E-012
   241.00000000000000        6.2454824862752569E-012
   242.00000000000000        6.3150271904151828E-012
   243.00000000000000        6.3847360573379607E-012
   244.00000000000000        6.4546052567747508E-012
   245.00000000000000        6.5246309933955242E-012
   246.00000000000000        6.5948095068369305E-012
   247.00000000000000        6.6651370717160610E-012
   248.00000000000000        6.7356099976307712E-012
   249.00000000000000        6.8062246291469839E-012
   250.00000000000000        6.8769773457735996E-012
   251.00000000000000        6.9478645619253450E-012
   252.00000000000000        7.0188827268742596E-012
   253.00000000000000        7.0900283246900699E-012
   254.00000000000000        7.1612978741700686E-012
   255.00000000000000        7.2326879287588399E-012
   256.00000000000000        7.3041950764583654E-012
   257.00000000000000        7.3758159397287655E-012
   258.00000000000000        7.4475471753802778E-012
   259.00000000000000        7.5193854744567073E-012
   260.00000000000000        7.5913275621108228E-012
   261.00000000000000        7.6633701974719999E-012
   262.00000000000000        7.7355101735065700E-012
   263.00000000000000        7.8077443168710741E-012
   264.00000000000000        7.8800694877589411E-012
   265.00000000000000        7.9524825797407336E-012
   266.00000000000000        8.0249805195984220E-012
   267.00000000000000        8.0975602671539264E-012
   268.00000000000000        8.1702188150921991E-012
   269.00000000000000        8.2429531887792505E-012
   270.00000000000000        8.3157604460752061E-012
   271.00000000000000        8.3886376771428735E-012
   272.00000000000000        8.4615820042519437E-012
   273.00000000000000        8.5345905815790826E-012
   274.00000000000000        8.6076605950042670E-012
   275.00000000000000        8.6807892619034531E-012
   276.00000000000000        8.7539738309379139E-012
   277.00000000000000        8.8272115818404383E-012
   278.00000000000000        8.9004998251985231E-012
   279.00000000000000        8.9738359022349694E-012
   280.00000000000000        9.0472171845858139E-012
   281.00000000000000        9.1206410740759948E-012
   282.00000000000000        9.1941050024928031E-012
   283.00000000000000        9.2676064313574819E-012
   284.00000000000000        9.3411428516948551E-012
   285.00000000000000        9.4147117838014422E-012
   286.00000000000000        9.4883107770120062E-012
   287.00000000000000        9.5619374094648826E-012
   288.00000000000000        9.6355892878660070E-012
   289.00000000000000        9.7092640472519942E-012
   290.00000000000000        9.7829593507523028E-012
   291.00000000000000        9.8566728893505819E-012
   292.00000000000000        9.9304023816454660E-012
   293.00000000000000        1.0004145573610814E-011
   294.00000000000000        1.0077900238355477E-011
   295.00000000000000        1.0151664175882933E-011
   296.00000000000000        1.0225435212850601E-011
   297.00000000000000        1.0299211202329158E-011
   298.00000000000000        1.0372990023561859E-011
   299.00000000000000        1.0446769581723971E-011
   300.00000000000000        1.0520547807682468E-011
   301.00000000000000        1.0594322657755933E-011
   302.00000000000000        1.0668092113474930E-011
   303.00000000000000        1.0741854181342816E-011
   304.00000000000000        1.0815606892597091E-011
   305.00000000000000        1.0889348302971340E-011
   306.00000000000000        1.0963076492457912E-011
   307.00000000000000        1.1036789565071289E-011
   308.00000000000000        1.1110485648612353E-011
   309.00000000000000        1.1184162894433455E-011
   310.00000000000000        1.1257819477204429E-011
   311.00000000000000        1.1331453594679676E-011
   312.00000000000000        1.1405063467466164E-011
   313.00000000000000        1.1478647338792643E-011
   314.00000000000000        1.1552203474279924E-011
   315.00000000000000        1.1625730161712356E-011
   316.00000000000000        1.1699225710810572E-011
   317.00000000000000        1.1772688453005444E-011
   318.00000000000000        1.1846116741213415E-011
   319.00000000000000        1.1919508949613065E-011
   320.00000000000000        1.1992863473423216E-011
   321.00000000000000        1.2066178728682237E-011
   322.00000000000000        1.2139453152029012E-011
   323.00000000000000        1.2212685200485157E-011
   324.00000000000000        1.2285873351238942E-011
   325.00000000000000        1.2359016101430533E-011
   326.00000000000000        1.2432111967938898E-011
   327.00000000000000        1.2505159487170243E-011
   328.00000000000000        1.2578157214848003E-011
   329.00000000000000        1.2651103725804481E-011
   330.00000000000000        1.2723997613774035E-011
   331.00000000000000        1.2796837491187971E-011
   332.00000000000000        1.2869621988970992E-011
   333.00000000000000        1.2942349756339420E-011
   334.00000000000000        1.3015019460600972E-011
   335.00000000000000        1.3087629786956276E-011
   336.00000000000000        1.3160179438302044E-011
   337.00000000000000        1.3232667135036000E-011
   338.00000000000000        1.3305091614863423E-011
   339.00000000000000        1.3377451632605478E-011
   340.00000000000000        1.3449745960009194E-011
   341.00000000000000        1.3521973385559219E-011
   342.00000000000000        1.3594132714291251E-011
   343.00000000000000        1.3666222767607215E-011
   344.00000000000000        1.3738242383092129E-011
   345.00000000000000        1.3810190414332756E-011
   346.00000000000000        1.3882065730737925E-011
   347.00000000000000        1.3953867217360617E-011
   348.00000000000000        1.4025593774721703E-011
   349.00000000000000        1.4097244318635477E-011
   350.00000000000000        1.4168817780036877E-011
   351.00000000000000        1.4240313104810416E-011
   352.00000000000000        1.4311729253620784E-011
   353.00000000000000        1.4383065201745248E-011
   354.00000000000000        1.4454319938907657E-011
   355.00000000000000        1.4525492469114147E-011
   356.00000000000000        1.4596581810490638E-011
   357.00000000000000        1.4667586995121840E-011
   358.00000000000000        1.4738507068892064E-011
   359.00000000000000        1.4809341091327683E-011
   360.00000000000000        1.4880088135441139E-011
   361.00000000000000        1.4950747287576777E-011
   362.00000000000000        1.5021317647258142E-011
   363.00000000000000        1.5091798327037010E-011
   364.00000000000000        1.5162188452344024E-011
   365.00000000000000        1.5232487161340909E-011
   366.00000000000000        1.5302693604774372E-011
   367.00000000000000        1.5372806945831405E-011
   368.00000000000000        1.5442826359996428E-011
   369.00000000000000        1.5512751034909773E-011
   370.00000000000000        1.5582580170227872E-011
   371.00000000000000        1.5652312977484900E-011
   372.00000000000000        1.5721948679956046E-011
   373.00000000000000        1.5791486512522206E-011
   374.00000000000000        1.5860925721536266E-011
   375.00000000000000        1.5930265564690867E-011
   376.00000000000000        1.5999505310887608E-011
   377.00000000000000        1.6068644240107818E-011
   378.00000000000000        1.6137681643284728E-011
   379.00000000000000        1.6206616822177103E-011
   380.00000000000000        1.6275449089244346E-011
   381.00000000000000        1.6344177767522937E-011
   382.00000000000000        1.6412802190504474E-011
   383.00000000000000        1.6481321702014852E-011
   384.00000000000000        1.6549735656095117E-011
   385.00000000000000        1.6618043416883436E-011
   386.00000000000000        1.6686244358498607E-011
   387.00000000000000        1.6754337864924925E-011
   388.00000000000000        1.6822323329898159E-011
   389.00000000000000        1.6890200156793189E-011
   390.00000000000000        1.6957967758512671E-011
   391.00000000000000        1.7025625557377163E-011
   392.00000000000000        1.7093172985016482E-011
   393.00000000000000        1.7160609482262322E-011
   394.00000000000000        1.7227934499042201E-011
   395.00000000000000        1.7295147494274525E-011
   396.00000000000000        1.7362247935765041E-011
   397.00000000000000        1.7429235300104386E-011
   398.00000000000000        1.7496109072566917E-011
   399.00000000000000        1.7562868747010713E-011
   400.00000000000000        1.7629513825778746E-011
   401.00000000000000        1.7696043819601271E-011
   402.00000000000000        1.7762458247499308E-011
   403.00000000000000        1.7828756636689306E-011
   404.00000000000000        1.7894938522488963E-011
   405.00000000000000        1.7961003448224083E-011
   406.00000000000000        1.8026950965136672E-011
   407.00000000000000        1.8092780632293934E-011
   408.00000000000000        1.8158492016498606E-011
   409.00000000000000        1.8224084692200131E-011
   410.00000000000000        1.8289558241407019E-011
   411.00000000000000        1.8354912253600191E-011
   412.00000000000000        1.8420146325647394E-011
   413.00000000000000        1.8485260061718659E-011
   414.00000000000000        1.8550253073202674E-011
   415.00000000000000        1.8615124978624305E-011
   416.00000000000000        1.8679875403562931E-011
   417.00000000000000        1.8744503980571877E-011
   418.00000000000000        1.8809010349098787E-011
   419.00000000000000        1.8873394155406945E-011
   420.00000000000000        1.8937655052497471E-011
   421.00000000000000        1.9001792700032531E-011
   422.00000000000000        1.9065806764259479E-011
   423.00000000000000        1.9129696917935808E-011
   424.00000000000000        1.9193462840255077E-011
   425.00000000000000        1.9257104216773709E-011
   426.00000000000000        1.9320620739338620E-011
   427.00000000000000        1.9384012106015779E-011
   428.00000000000000        1.9447278021019581E-011
   429.00000000000000        1.9510418194643057E-011
   430.00000000000000        1.9573432343188968E-011
   431.00000000000000        1.9636320188901606E-011
   432.00000000000000        1.9699081459899547E-011
   433.00000000000000        1.9761715890109149E-011
   434.00000000000000        1.9824223219198779E-011
   435.00000000000000        1.9886603192513898E-011
   436.00000000000000        1.9948855561012943E-011
   437.00000000000000        2.0010980081203872E-011
   438.00000000000000        2.0072976515081510E-011
   439.00000000000000        2.0134844630065693E-011
   440.00000000000000        2.0196584198940063E-011
   441.00000000000000        2.0258194999791623E-011
   442.00000000000000        2.0319676815951026E-011
   443.00000000000000        2.0381029435933499E-011
   444.00000000000000        2.0442252653380593E-011
   445.00000000000000        2.0503346267002453E-011
   446.00000000000000        2.0564310080520935E-011
   447.00000000000000        2.0625143902613305E-011
   448.00000000000000        2.0685847546856537E-011
   449.00000000000000        2.0746420831672472E-011
   450.00000000000000        2.0806863580273370E-011
   451.00000000000000        2.0867175620608300E-011
   452.00000000000000        2.0927356785309994E-011
   453.00000000000000        2.0987406911642557E-011
   454.00000000000000        2.1047325841449441E-011
   455.00000000000000        2.1107113421102405E-011
   456.00000000000000        2.1166769501450780E-011
   457.00000000000000        2.1226293937771494E-011
   458.00000000000000        2.1285686589719553E-011
   459.00000000000000        2.1344947321279244E-011
   460.00000000000000        2.1404076000715779E-011
   461.00000000000000        2.1463072500527501E-011
   462.00000000000000        2.1521936697398818E-011
   463.00000000000000        2.1580668472153368E-011
   464.00000000000000        2.1639267709708063E-011
   465.00000000000000        2.1697734299027414E-011
   466.00000000000000        2.1756068133078506E-011
   467.00000000000000        2.1814269108786428E-011
   468.00000000000000        2.1872337126990279E-011
   469.00000000000000        2.1930272092399562E-011
   470.00000000000000        2.1988073913551292E-011
   471.00000000000000        2.2045742502767299E-011
   472.00000000000000        2.2103277776112270E-011
   473.00000000000000        2.2160679653352166E-011
   474.00000000000000        2.2217948057913086E-011
   475.00000000000000        2.2275082916840626E-011
   476.00000000000000        2.2332084160759741E-011
   477.00000000000000        2.2388951723834972E-011
   478.00000000000000        2.2445685543731224E-011
   479.00000000000000        2.2502285561574867E-011
   480.00000000000000        2.2558751721915408E-011
   481.00000000000000        2.2615083972687460E-011
   482.00000000000000        2.2671282265173239E-011
   483.00000000000000        2.2727346553965426E-011
   484.00000000000000        2.2783276796930487E-011
   485.00000000000000        2.2839072955172362E-011
   486.00000000000000        2.2894734992996515E-011
   487.00000000000000        2.2950262877874530E-011
   488.00000000000000        2.3005656580408951E-011
   489.00000000000000        2.3060916074298588E-011
   490.00000000000000        2.3116041336304181E-011
   491.00000000000000        2.3171032346214436E-011
   492.00000000000000        2.3225889086812446E-011
   493.00000000000000        2.3280611543842547E-011
   494.00000000000000        2.3335199705977322E-011
   495.00000000000000        2.3389653564785299E-011
   496.00000000000000        2.3443973114698655E-011
   497.00000000000000        2.3498158352981548E-011
   498.00000000000000        2.3552209279698595E-011
   499.00000000000000        2.3606125897683890E-011
   500.00000000000000        2.3659908212510054E-011
