# Supplementary material for: Dynamics of HeHHe+ Rotational State Changes Induced by Collision with He: A Possible New Path in Early Universe Chemistry
Source: J Phys Chem A. 2021 Apr 26;125(17):3748–59. doi: 10.1021/acs.jpca.1c01820 (PMC8154607; doi:10.1021/acs.jpca.1c01820)
Supplement: Supplementary file 1 — jp1c01820_si_001.zip [file jp1c01820_si_001.zip › Supporting Information/S2-rot.inelastic rate coefficients/04to00.rate]

   5.0000000000000000        5.9197150706231345E-011
   6.0000000000000000        5.7463788340901936E-011
   7.0000000000000000        5.6024659116858415E-011
   8.0000000000000000        5.4785828860159691E-011
   9.0000000000000000        5.3698710036780448E-011
   10.000000000000000        5.2733921394165272E-011
   11.000000000000000        5.1871043266001871E-011
   12.000000000000000        5.1094405676718693E-011
   13.000000000000000        5.0391257648238946E-011
   14.000000000000000        4.9750907495172121E-011
   15.000000000000000        4.9164270308149630E-011
   16.000000000000000        4.8623591443083510E-011
   17.000000000000000        4.8122249897524902E-011
   18.000000000000000        4.7654601567893946E-011
   19.000000000000000        4.7215845900933075E-011
   20.000000000000000        4.6801909204911675E-011
   21.000000000000000        4.6409341771857564E-011
   22.000000000000000        4.6035227378349260E-011
   23.000000000000000        4.5677104155353934E-011
   24.000000000000000        4.5332895883177623E-011
   25.000000000000000        4.5000852739097756E-011
   26.000000000000000        4.4679500501470799E-011
   27.000000000000000        4.4367597223299461E-011
   28.000000000000000        4.4064096430718826E-011
   29.000000000000000        4.3768115968752663E-011
   30.000000000000000        4.3478911697895242E-011
   31.000000000000000        4.3195855332088118E-011
   32.000000000000000        4.2918415795324402E-011
   33.000000000000000        4.2646143556393836E-011
   34.000000000000000        4.2378657476872518E-011
   35.000000000000000        4.2115633775265101E-011
   36.000000000000000        4.1856796769968165E-011
   37.000000000000000        4.1601911115694665E-011
   38.000000000000000        4.1350775292751174E-011
   39.000000000000000        4.1103216146781352E-011
   40.000000000000000        4.0859084309052987E-011
   41.000000000000000        4.0618250354802802E-011
   42.000000000000000        4.0380601580264471E-011
   43.000000000000000        4.0146039298421613E-011
   44.000000000000000        3.9914476569803139E-011
   45.000000000000000        3.9685836298271223E-011
   46.000000000000000        3.9460049633147436E-011
   47.000000000000000        3.9237054628558292E-011
   48.000000000000000        3.9016795118842114E-011
   49.000000000000000        3.8799219775517134E-011
   50.000000000000000        3.8584281316875806E-011
   51.000000000000000        3.8371935845919748E-011
   52.000000000000000        3.8162142296243643E-011
   53.000000000000000        3.7954861968732079E-011
   54.000000000000000        3.7750058144661533E-011
   55.000000000000000        3.7547695763085770E-011
   56.000000000000000        3.7347741152300029E-011
   57.000000000000000        3.7150161806789853E-011
   58.000000000000000        3.6954926202420214E-011
   59.000000000000000        3.6762003643758957E-011
   60.000000000000000        3.6571364138383732E-011
   61.000000000000000        3.6382978293826956E-011
   62.000000000000000        3.6196817233490843E-011
   63.000000000000000        3.6012852528438414E-011
   64.000000000000000        3.5831056142446346E-011
   65.000000000000000        3.5651400388115949E-011
   66.000000000000000        3.5473857892179746E-011
   67.000000000000000        3.5298401568434844E-011
   68.000000000000000        3.5125004596978824E-011
   69.000000000000000        3.4953640408632173E-011
   70.000000000000000        3.4784282673609005E-011
   71.000000000000000        3.4616905293643808E-011
   72.000000000000000        3.4451482396912533E-011
   73.000000000000000        3.4287988335189818E-011
   74.000000000000000        3.4126397682775961E-011
   75.000000000000000        3.3966685236804923E-011
   76.000000000000000        3.3808826018607820E-011
   77.000000000000000        3.3652795275862523E-011
   78.000000000000000        3.3498568485306795E-011
   79.000000000000000        3.3346121355829282E-011
   80.000000000000000        3.3195429831789699E-011
   81.000000000000000        3.3046470096444247E-011
   82.000000000000000        3.2899218575377275E-011
   83.000000000000000        3.2753651939860026E-011
   84.000000000000000        3.2609747110073674E-011
   85.000000000000000        3.2467481258148793E-011
   86.000000000000000        3.2326831810982826E-011
   87.000000000000000        3.2187776452809372E-011
   88.000000000000000        3.2050293127500240E-011
   89.000000000000000        3.1914360040587005E-011
   90.000000000000000        3.1779955660995716E-011
   91.000000000000000        3.1647058722492185E-011
   92.000000000000000        3.1515648224838463E-011
   93.000000000000000        3.1385703434665720E-011
   94.000000000000000        3.1257203886068775E-011
   95.000000000000000        3.1130129380931410E-011
   96.000000000000000        3.1004459988991110E-011
   97.000000000000000        3.0880176047655464E-011
   98.000000000000000        3.0757258161579890E-011
   99.000000000000000        3.0635687202020009E-011
   100.00000000000000        3.0515444305969710E-011
   101.00000000000000        3.0396510875098767E-011
   102.00000000000000        3.0278868574500546E-011
   103.00000000000000        3.0162499331263447E-011
   104.00000000000000        3.0047385332877284E-011
   105.00000000000000        2.9933509025486756E-011
   106.00000000000000        2.9820853112003488E-011
   107.00000000000000        2.9709400550086639E-011
   108.00000000000000        2.9599134550004562E-011
   109.00000000000000        2.9490038572385877E-011
   110.00000000000000        2.9382096325870505E-011
   111.00000000000000        2.9275291764670610E-011
   112.00000000000000        2.9169609086048783E-011
   113.00000000000000        2.9065032727723354E-011
   114.00000000000000        2.8961547365207931E-011
   115.00000000000000        2.8859137909092939E-011
   116.00000000000000        2.8757789502276452E-011
   117.00000000000000        2.8657487517150945E-011
   118.00000000000000        2.8558217552751820E-011
   119.00000000000000        2.8459965431874413E-011
   120.00000000000000        2.8362717198164584E-011
   121.00000000000000        2.8266459113187819E-011
   122.00000000000000        2.8171177653482535E-011
   123.00000000000000        2.8076859507601138E-011
   124.00000000000000        2.7983491573144056E-011
   125.00000000000000        2.7891060953789790E-011
   126.00000000000000        2.7799554956324992E-011
   127.00000000000000        2.7708961087678442E-011
   128.00000000000000        2.7619267051961403E-011
   129.00000000000000        2.7530460747517033E-011
   130.00000000000000        2.7442530263982935E-011
   131.00000000000000        2.7355463879367458E-011
   132.00000000000000        2.7269250057143621E-011
   133.00000000000000        2.7183877443361372E-011
   134.00000000000000        2.7099334863781463E-011
   135.00000000000000        2.7015611321031607E-011
   136.00000000000000        2.6932695991786807E-011
   137.00000000000000        2.6850578223975508E-011
   138.00000000000000        2.6769247534012837E-011
   139.00000000000000        2.6688693604061498E-011
   140.00000000000000        2.6608906279322541E-011
   141.00000000000000        2.6529875565355573E-011
   142.00000000000000        2.6451591625430386E-011
   143.00000000000000        2.6374044777909732E-011
   144.00000000000000        2.6297225493665137E-011
   145.00000000000000        2.6221124393524656E-011
   146.00000000000000        2.6145732245754620E-011
   147.00000000000000        2.6071039963574743E-011
   148.00000000000000        2.5997038602707056E-011
   149.00000000000000        2.5923719358959797E-011
   150.00000000000000        2.5851073565844700E-011
   151.00000000000000        2.5779092692229682E-011
   152.00000000000000        2.5707768340025944E-011
   153.00000000000000        2.5637092241909619E-011
   154.00000000000000        2.5567056259078195E-011
   155.00000000000000        2.5497652379041587E-011
   156.00000000000000        2.5428872713447787E-011
   157.00000000000000        2.5360709495942691E-011
   158.00000000000000        2.5293155080064507E-011
   159.00000000000000        2.5226201937171873E-011
   160.00000000000000        2.5159842654406154E-011
   161.00000000000000        2.5094069932687025E-011
   162.00000000000000        2.5028876584741656E-011
   163.00000000000000        2.4964255533166858E-011
   164.00000000000000        2.4900199808523720E-011
   165.00000000000000        2.4836702547465257E-011
   166.00000000000000        2.4773756990895681E-011
   167.00000000000000        2.4711356482161410E-011
   168.00000000000000        2.4649494465273846E-011
   169.00000000000000        2.4588164483162787E-011
   170.00000000000000        2.4527360175960729E-011
   171.00000000000000        2.4467075279317220E-011
   172.00000000000000        2.4407303622743251E-011
   173.00000000000000        2.4348039127984878E-011
   174.00000000000000        2.4289275807426153E-011
   175.00000000000000        2.4231007762520511E-011
   176.00000000000000        2.4173229182250364E-011
   177.00000000000000        2.4115934341614515E-011
   178.00000000000000        2.4059117600143138E-011
   179.00000000000000        2.4002773400439316E-011
   180.00000000000000        2.3946896266747463E-011
   181.00000000000000        2.3891480803547929E-011
   182.00000000000000        2.3836521694176823E-011
   183.00000000000000        2.3782013699471635E-011
   184.00000000000000        2.3727951656441382E-011
   185.00000000000000        2.3674330476961440E-011
   186.00000000000000        2.3621145146492119E-011
   187.00000000000000        2.3568390722821264E-011
   188.00000000000000        2.3516062334829621E-011
   189.00000000000000        2.3464155181279352E-011
   190.00000000000000        2.3412664529624734E-011
   191.00000000000000        2.3361585714845124E-011
   192.00000000000000        2.3310914138299134E-011
   193.00000000000000        2.3260645266600612E-011
   194.00000000000000        2.3210774630514839E-011
   195.00000000000000        2.3161297823875758E-011
   196.00000000000000        2.3112210502522799E-011
   197.00000000000000        2.3063508383257950E-011
   198.00000000000000        2.3015187242821569E-011
   199.00000000000000        2.2967242916887788E-011
   200.00000000000000        2.2919671299078128E-011
   201.00000000000000        2.2872468339993696E-011
   202.00000000000000        2.2825630046265076E-011
   203.00000000000000        2.2779152479620024E-011
   204.00000000000000        2.2733031755968333E-011
   205.00000000000000        2.2687264044503708E-011
   206.00000000000000        2.2641845566822116E-011
   207.00000000000000        2.2596772596056746E-011
   208.00000000000000        2.2552041456028508E-011
   209.00000000000000        2.2507648520412567E-011
   210.00000000000000        2.2463590211920206E-011
   211.00000000000000        2.2419863001495666E-011
   212.00000000000000        2.2376463407527639E-011
   213.00000000000000        2.2333387995075819E-011
   214.00000000000000        2.2290633375110835E-011
   215.00000000000000        2.2248196203768984E-011
   216.00000000000000        2.2206073181619942E-011
   217.00000000000000        2.2164261052948317E-011
   218.00000000000000        2.2122756605048191E-011
   219.00000000000000        2.2081556667530489E-011
   220.00000000000000        2.2040658111643059E-011
   221.00000000000000        2.2000057849603268E-011
   222.00000000000000        2.1959752833942345E-011
   223.00000000000000        2.1919740056862113E-011
   224.00000000000000        2.1880016549603122E-011
   225.00000000000000        2.1840579381824116E-011
   226.00000000000000        2.1801425660993194E-011
   227.00000000000000        2.1762552531789324E-011
   228.00000000000000        2.1723957175515257E-011
   229.00000000000000        2.1685636809520522E-011
   230.00000000000000        2.1647588686635225E-011
   231.00000000000000        2.1609810094613649E-011
   232.00000000000000        2.1572298355588019E-011
   233.00000000000000        2.1535050825532012E-011
   234.00000000000000        2.1498064893733782E-011
   235.00000000000000        2.1461337982278566E-011
   236.00000000000000        2.1424867545540177E-011
   237.00000000000000        2.1388651069681876E-011
   238.00000000000000        2.1352686072165959E-011
   239.00000000000000        2.1316970101271854E-011
   240.00000000000000        2.1281500735623141E-011
   241.00000000000000        2.1246275583722468E-011
   242.00000000000000        2.1211292283495020E-011
   243.00000000000000        2.1176548501839933E-011
   244.00000000000000        2.1142041934189268E-011
   245.00000000000000        2.1107770304075329E-011
   246.00000000000000        2.1073731362704879E-011
   247.00000000000000        2.1039922888541348E-011
   248.00000000000000        2.1006342686894001E-011
   249.00000000000000        2.0972988589514319E-011
   250.00000000000000        2.0939858454199488E-011
   251.00000000000000        2.0906950164402656E-011
   252.00000000000000        2.0874261628850023E-011
   253.00000000000000        2.0841790781164411E-011
   254.00000000000000        2.0809535579495482E-011
   255.00000000000000        2.0777494006156365E-011
   256.00000000000000        2.0745664067266170E-011
   257.00000000000000        2.0714043792399147E-011
   258.00000000000000        2.0682631234239442E-011
   259.00000000000000        2.0651424468241967E-011
   260.00000000000000        2.0620421592298971E-011
   261.00000000000000        2.0589620726412353E-011
   262.00000000000000        2.0559020012371479E-011
   263.00000000000000        2.0528617613436495E-011
   264.00000000000000        2.0498411714027126E-011
   265.00000000000000        2.0468400519416393E-011
   266.00000000000000        2.0438582255429908E-011
   267.00000000000000        2.0408955168150107E-011
   268.00000000000000        2.0379517523625181E-011
   269.00000000000000        2.0350267607583303E-011
   270.00000000000000        2.0321203725151452E-011
   271.00000000000000        2.0292324200578903E-011
   272.00000000000000        2.0263627376965375E-011
   273.00000000000000        2.0235111615993778E-011
   274.00000000000000        2.0206775297667357E-011
   275.00000000000000        2.0178616820051105E-011
   276.00000000000000        2.0150634599017598E-011
   277.00000000000000        2.0122827067997068E-011
   278.00000000000000        2.0095192677731478E-011
   279.00000000000000        2.0067729896032651E-011
   280.00000000000000        2.0040437207544578E-011
   281.00000000000000        2.0013313113509356E-011
   282.00000000000000        1.9986356131537127E-011
   283.00000000000000        1.9959564795379850E-011
   284.00000000000000        1.9932937654708648E-011
   285.00000000000000        1.9906473274894776E-011
   286.00000000000000        1.9880170236794210E-011
   287.00000000000000        1.9854027136535811E-011
   288.00000000000000        1.9828042585312774E-011
   289.00000000000000        1.9802215209177583E-011
   290.00000000000000        1.9776543648840198E-011
   291.00000000000000        1.9751026559469605E-011
   292.00000000000000        1.9725662610498372E-011
   293.00000000000000        1.9700450485430624E-011
   294.00000000000000        1.9675388881652899E-011
   295.00000000000000        1.9650476510248042E-011
   296.00000000000000        1.9625712095812202E-011
   297.00000000000000        1.9601094376274635E-011
   298.00000000000000        1.9576622102720468E-011
   299.00000000000000        1.9552294039216222E-011
   300.00000000000000        1.9528108962638084E-011
   301.00000000000000        1.9504065662503093E-011
   302.00000000000000        1.9480162940802658E-011
   303.00000000000000        1.9456399611839109E-011
   304.00000000000000        1.9432774502064488E-011
   305.00000000000000        1.9409286449922091E-011
   306.00000000000000        1.9385934305690336E-011
   307.00000000000000        1.9362716931329313E-011
   308.00000000000000        1.9339633200329502E-011
   309.00000000000000        1.9316681997563021E-011
   310.00000000000000        1.9293862219137068E-011
   311.00000000000000        1.9271172772249739E-011
   312.00000000000000        1.9248612575048086E-011
   313.00000000000000        1.9226180556488384E-011
   314.00000000000000        1.9203875656198344E-011
   315.00000000000000        1.9181696824341976E-011
   316.00000000000000        1.9159643021485941E-011
   317.00000000000000        1.9137713218468316E-011
   318.00000000000000        1.9115906396269393E-011
   319.00000000000000        1.9094221545884238E-011
   320.00000000000000        1.9072657668197362E-011
   321.00000000000000        1.9051213773859388E-011
   322.00000000000000        1.9029888883165351E-011
   323.00000000000000        1.9008682025935139E-011
   324.00000000000000        1.8987592241395469E-011
   325.00000000000000        1.8966618578063929E-011
   326.00000000000000        1.8945760093634633E-011
   327.00000000000000        1.8925015854865528E-011
   328.00000000000000        1.8904384937467594E-011
   329.00000000000000        1.8883866425995646E-011
   330.00000000000000        1.8863459413740620E-011
   331.00000000000000        1.8843163002623730E-011
   332.00000000000000        1.8822976303092106E-011
   333.00000000000000        1.8802898434015862E-011
   334.00000000000000        1.8782928522586958E-011
   335.00000000000000        1.8763065704219284E-011
   336.00000000000000        1.8743309122450498E-011
   337.00000000000000        1.8723657928845193E-011
   338.00000000000000        1.8704111282899420E-011
   339.00000000000000        1.8684668351946746E-011
   340.00000000000000        1.8665328311065709E-011
   341.00000000000000        1.8646090342988576E-011
   342.00000000000000        1.8626953638011347E-011
   343.00000000000000        1.8607917393905321E-011
   344.00000000000000        1.8588980815829782E-011
   345.00000000000000        1.8570143116245917E-011
   346.00000000000000        1.8551403514832207E-011
   347.00000000000000        1.8532761238400817E-011
   348.00000000000000        1.8514215520815244E-011
   349.00000000000000        1.8495765602909458E-011
   350.00000000000000        1.8477410732407613E-011
   351.00000000000000        1.8459150163845503E-011
   352.00000000000000        1.8440983158492887E-011
   353.00000000000000        1.8422908984276898E-011
   354.00000000000000        1.8404926915706554E-011
   355.00000000000000        1.8387036233798602E-011
   356.00000000000000        1.8369236226003946E-011
   357.00000000000000        1.8351526186135628E-011
   358.00000000000000        1.8333905414297457E-011
   359.00000000000000        1.8316373216813862E-011
   360.00000000000000        1.8298928906160615E-011
   361.00000000000000        1.8281571800896660E-011
   362.00000000000000        1.8264301225596702E-011
   363.00000000000000        1.8247116510785002E-011
   364.00000000000000        1.8230016992869856E-011
   365.00000000000000        1.8213002014079178E-011
   366.00000000000000        1.8196070922396793E-011
   367.00000000000000        1.8179223071499912E-011
   368.00000000000000        1.8162457820697014E-011
   369.00000000000000        1.8145774534867156E-011
   370.00000000000000        1.8129172584399629E-011
   371.00000000000000        1.8112651345134698E-011
   372.00000000000000        1.8096210198305150E-011
   373.00000000000000        1.8079848530478491E-011
   374.00000000000000        1.8063565733500185E-011
   375.00000000000000        1.8047361204437388E-011
   376.00000000000000        1.8031234345523668E-011
   377.00000000000000        1.8015184564104418E-011
   378.00000000000000        1.7999211272582843E-011
   379.00000000000000        1.7983313888366964E-011
   380.00000000000000        1.7967491833817079E-011
   381.00000000000000        1.7951744536194240E-011
   382.00000000000000        1.7936071427608877E-011
   383.00000000000000        1.7920471944970810E-011
   384.00000000000000        1.7904945529939375E-011
   385.00000000000000        1.7889491628874439E-011
   386.00000000000000        1.7874109692788106E-011
   387.00000000000000        1.7858799177296934E-011
   388.00000000000000        1.7843559542574818E-011
   389.00000000000000        1.7828390253306656E-011
   390.00000000000000        1.7813290778642307E-011
   391.00000000000000        1.7798260592151533E-011
   392.00000000000000        1.7783299171779128E-011
   393.00000000000000        1.7768405999800974E-011
   394.00000000000000        1.7753580562780490E-011
   395.00000000000000        1.7738822351525730E-011
   396.00000000000000        1.7724130861046871E-011
   397.00000000000000        1.7709505590514486E-011
   398.00000000000000        1.7694946043218220E-011
   399.00000000000000        1.7680451726525956E-011
   400.00000000000000        1.7666022151843609E-011
   401.00000000000000        1.7651656834575363E-011
   402.00000000000000        1.7637355294084526E-011
   403.00000000000000        1.7623117053654549E-011
   404.00000000000000        1.7608941640451113E-011
   405.00000000000000        1.7594828585484085E-011
   406.00000000000000        1.7580777423570336E-011
   407.00000000000000        1.7566787693296914E-011
   408.00000000000000        1.7552858936984783E-011
   409.00000000000000        1.7538990700652672E-011
   410.00000000000000        1.7525182533981821E-011
   411.00000000000000        1.7511433990280851E-011
   412.00000000000000        1.7497744626451298E-011
   413.00000000000000        1.7484114002953203E-011
   414.00000000000000        1.7470541683771690E-011
   415.00000000000000        1.7457027236383352E-011
   416.00000000000000        1.7443570231723494E-011
   417.00000000000000        1.7430170244153540E-011
   418.00000000000000        1.7416826851428966E-011
   419.00000000000000        1.7403539634667457E-011
   420.00000000000000        1.7390308178317658E-011
   421.00000000000000        1.7377132070128157E-011
   422.00000000000000        1.7364010901116824E-011
   423.00000000000000        1.7350944265540615E-011
   424.00000000000000        1.7337931760865762E-011
   425.00000000000000        1.7324972987738120E-011
   426.00000000000000        1.7312067549954078E-011
   427.00000000000000        1.7299215054431677E-011
   428.00000000000000        1.7286415111182161E-011
   429.00000000000000        1.7273667333281815E-011
   430.00000000000000        1.7260971336844058E-011
   431.00000000000000        1.7248326740992133E-011
   432.00000000000000        1.7235733167831675E-011
   433.00000000000000        1.7223190242424019E-011
   434.00000000000000        1.7210697592759640E-011
   435.00000000000000        1.7198254849731792E-011
   436.00000000000000        1.7185861647110650E-011
   437.00000000000000        1.7173517621517664E-011
   438.00000000000000        1.7161222412400116E-011
   439.00000000000000        1.7148975662006167E-011
   440.00000000000000        1.7136777015359971E-011
   441.00000000000000        1.7124626120237225E-011
   442.00000000000000        1.7112522627140929E-011
   443.00000000000000        1.7100466189277444E-011
   444.00000000000000        1.7088456462532764E-011
   445.00000000000000        1.7076493105449090E-011
   446.00000000000000        1.7064575779201786E-011
   447.00000000000000        1.7052704147576319E-011
   448.00000000000000        1.7040877876945694E-011
   449.00000000000000        1.7029096636248008E-011
   450.00000000000000        1.7017360096964352E-011
   451.00000000000000        1.7005667933096832E-011
   452.00000000000000        1.6994019821146961E-011
   453.00000000000000        1.6982415440094175E-011
   454.00000000000000        1.6970854471374626E-011
   455.00000000000000        1.6959336598860233E-011
   456.00000000000000        1.6947861508837995E-011
   457.00000000000000        1.6936428889989233E-011
   458.00000000000000        1.6925038433369566E-011
   459.00000000000000        1.6913689832388726E-011
   460.00000000000000        1.6902382782790562E-011
   461.00000000000000        1.6891116982633525E-011
   462.00000000000000        1.6879892132271159E-011
   463.00000000000000        1.6868707934332803E-011
   464.00000000000000        1.6857564093704651E-011
   465.00000000000000        1.6846460317510823E-011
   466.00000000000000        1.6835396315094714E-011
   467.00000000000000        1.6824371798000562E-011
   468.00000000000000        1.6813386479955189E-011
   469.00000000000000        1.6802440076849870E-011
   470.00000000000000        1.6791532306722513E-011
   471.00000000000000        1.6780662889739901E-011
   472.00000000000000        1.6769831548180188E-011
   473.00000000000000        1.6759038006415580E-011
   474.00000000000000        1.6748281990895085E-011
   475.00000000000000        1.6737563230127589E-011
   476.00000000000000        1.6726881454665006E-011
   477.00000000000000        1.6716236397085643E-011
   478.00000000000000        1.6705627791977695E-011
   479.00000000000000        1.6695055375922895E-011
   480.00000000000000        1.6684518887480426E-011
   481.00000000000000        1.6674018067170890E-011
   482.00000000000000        1.6663552657460440E-011
   483.00000000000000        1.6653122402745130E-011
   484.00000000000000        1.6642727049335398E-011
   485.00000000000000        1.6632366345440660E-011
   486.00000000000000        1.6622040041154121E-011
   487.00000000000000        1.6611747888437685E-011
   488.00000000000000        1.6601489641106983E-011
   489.00000000000000        1.6591265054816695E-011
   490.00000000000000        1.6581073887045827E-011
   491.00000000000000        1.6570915897083199E-011
   492.00000000000000        1.6560790846013169E-011
   493.00000000000000        1.6550698496701352E-011
   494.00000000000000        1.6540638613780534E-011
   495.00000000000000        1.6530610963636772E-011
   496.00000000000000        1.6520615314395500E-011
   497.00000000000000        1.6510651435907915E-011
   498.00000000000000        1.6500719099737386E-011
   499.00000000000000        1.6490818079146040E-011
   500.00000000000000        1.6480948149081391E-011
