# Supplementary material for: Dynamics of HeHHe+ Rotational State Changes Induced by Collision with He: A Possible New Path in Early Universe Chemistry
Source: J Phys Chem A. 2021 Apr 26;125(17):3748–59. doi: 10.1021/acs.jpca.1c01820 (PMC8154607; doi:10.1021/acs.jpca.1c01820)
Supplement: Supplementary file 1 — jp1c01820_si_001.zip [file jp1c01820_si_001.zip › Supporting Information/S2-rot.inelastic rate coefficients/10to12.rate]

   5.0000000000000000        7.7315110052629605E-024
   6.0000000000000000        1.1638832107485128E-021
   7.0000000000000000        4.0809487574035250E-020
   8.0000000000000000        5.8192599069949207E-019
   9.0000000000000000        4.5930982330660887E-018
   10.000000000000000        2.4099729572806979E-017
   11.000000000000000        9.4275476314298242E-017
   12.000000000000000        2.9634932789237128E-016
   13.000000000000000        7.8755565184109507E-016
   14.000000000000000        1.8335662226890208E-015
   15.000000000000000        3.8374883208675027E-015
   16.000000000000000        7.3599978825867917E-015
   17.000000000000000        1.3127099693331792E-014
   18.000000000000000        2.2024506810045509E-014
   19.000000000000000        3.5079881166780174E-014
   20.000000000000000        5.3435690454034154E-014
   21.000000000000000        7.8316104693892398E-014
   22.000000000000000        1.1099132460729532E-013
   23.000000000000000        1.5274224897637820E-013
   24.000000000000000        2.0482768843224421E-013
   25.000000000000000        2.6845559815441216E-013
   26.000000000000000        3.4475914239212784E-013
   27.000000000000000        4.3477787205951613E-013
   28.000000000000000        5.3944390534187777E-013
   29.000000000000000        6.5957273923792984E-013
   30.000000000000000        7.9585816523091009E-013
   31.000000000000000        9.4887068989555682E-013
   32.000000000000000        1.1190588478757944E-012
   33.000000000000000        1.3067528206466091E-012
   34.000000000000000        1.5121698243777763E-012
   35.000000000000000        1.7354207926198420E-012
   36.000000000000000        1.9765179464040174E-012
   37.000000000000000        2.2353829103557925E-012
   38.000000000000000        2.5118550952700986E-012
   39.000000000000000        2.8057001234586387E-012
   40.000000000000000        3.1166181222514721E-012
   41.000000000000000        3.4442517531844355E-012
   42.000000000000000        3.7881938799238403E-012
   43.000000000000000        4.1479948074045871E-012
   44.000000000000000        4.5231690486417766E-012
   45.000000000000000        4.9132015949112283E-012
   46.000000000000000        5.3175536801590388E-012
   47.000000000000000        5.7356680422285812E-012
   48.000000000000000        6.1669736923588707E-012
   49.000000000000000        6.6108902109176011E-012
   50.000000000000000        7.0668315919258765E-012
   51.000000000000000        7.5342096619848784E-012
   52.000000000000000        8.0124371010457337E-012
   53.000000000000000        8.5009300933372688E-012
   54.000000000000000        8.9991106369018712E-012
   55.000000000000000        9.5064085397672662E-012
   56.000000000000000        1.0022263129947719E-011
   57.000000000000000        1.0546124705339636E-011
   58.000000000000000        1.1077455748248373E-011
   59.000000000000000        1.1615731927828620E-011
   60.000000000000000        1.2160442912198888E-011
   61.000000000000000        1.2711093010445380E-011
   62.000000000000000        1.3267201663196332E-011
   63.000000000000000        1.3828303798949415E-011
   64.000000000000000        1.4393950071890783E-011
   65.000000000000000        1.4963706995566225E-011
   66.000000000000000        1.5537156985462739E-011
   67.000000000000000        1.6113898322335400E-011
   68.000000000000000        1.6693545046973238E-011
   69.000000000000000        1.7275726796038324E-011
   70.000000000000000        1.7860088587633588E-011
   71.000000000000000        1.8446290564353827E-011
   72.000000000000000        1.9034007700748086E-011
   73.000000000000000        1.9622929481367214E-011
   74.000000000000000        2.0212759554881208E-011
   75.000000000000000        2.0803215369126392E-011
   76.000000000000000        2.1394027791374705E-011
   77.000000000000000        2.1984940717604775E-011
   78.000000000000000        2.2575710674090965E-011
   79.000000000000000        2.3166106414210288E-011
   80.000000000000000        2.3755908512991286E-011
   81.000000000000000        2.4344908961593426E-011
   82.000000000000000        2.4932910763604336E-011
   83.000000000000000        2.5519727534772618E-011
   84.000000000000000        2.6105183107555163E-011
   85.000000000000000        2.6689111141643045E-011
   86.000000000000000        2.7271354741441477E-011
   87.000000000000000        2.7851766081310737E-011
   88.000000000000000        2.8430206039226115E-011
   89.000000000000000        2.9006543839384551E-011
   90.000000000000000        2.9580656704169375E-011
   91.000000000000000        3.0152429515783948E-011
   92.000000000000000        3.0721754487776183E-011
   93.000000000000000        3.1288530846599156E-011
   94.000000000000000        3.1852664523284406E-011
   95.000000000000000        3.2414067855249187E-011
   96.000000000000000        3.2972659298206379E-011
   97.000000000000000        3.3528363148104289E-011
   98.000000000000000        3.4081109272987025E-011
   99.000000000000000        3.4630832854635419E-011
   100.00000000000000        3.5177474139822104E-011
   101.00000000000000        3.5720978200993919E-011
   102.00000000000000        3.6261294706177282E-011
   103.00000000000000        3.6798377697886905E-011
   104.00000000000000        3.7332185380809329E-011
   105.00000000000000        3.7862679918022907E-011
   106.00000000000000        3.8389827235509842E-011
   107.00000000000000        3.8913596834713352E-011
   108.00000000000000        3.9433961612888565E-011
   109.00000000000000        3.9950897690996610E-011
   110.00000000000000        4.0464384248891731E-011
   111.00000000000000        4.0974403367551615E-011
   112.00000000000000        4.1480939878104915E-011
   113.00000000000000        4.1983981217413578E-011
   114.00000000000000        4.2483517289969714E-011
   115.00000000000000        4.2979540335873033E-011
   116.00000000000000        4.3472044804660036E-011
   117.00000000000000        4.3961027234759655E-011
   118.00000000000000        4.4446486138357299E-011
   119.00000000000000        4.4928421891455131E-011
   120.00000000000000        4.5406836628921037E-011
   121.00000000000000        4.5881734144326687E-011
   122.00000000000000        4.6353119794379577E-011
   123.00000000000000        4.6821000407761334E-011
   124.00000000000000        4.7285384198190436E-011
   125.00000000000000        4.7746280681533230E-011
   126.00000000000000        4.8203700596793728E-011
   127.00000000000000        4.8657655830818417E-011
   128.00000000000000        4.9108159346558726E-011
   129.00000000000000        4.9555225114738692E-011
   130.00000000000000        4.9998868048781362E-011
   131.00000000000000        5.0439103942854514E-011
   132.00000000000000        5.0875949412898225E-011
   133.00000000000000        5.1309421840506612E-011
   134.00000000000000        5.1739539319536794E-011
   135.00000000000000        5.2166320605326418E-011
   136.00000000000000        5.2589785066403961E-011
   137.00000000000000        5.3009952638581447E-011
   138.00000000000000        5.3426843781323616E-011
   139.00000000000000        5.3840479436291849E-011
   140.00000000000000        5.4250880987965509E-011
   141.00000000000000        5.4658070226247119E-011
   142.00000000000000        5.5062069310962092E-011
   143.00000000000000        5.5462900738167108E-011
   144.00000000000000        5.5860587308185270E-011
   145.00000000000000        5.6255152095289172E-011
   146.00000000000000        5.6646618418956749E-011
   147.00000000000000        5.7035009816628158E-011
   148.00000000000000        5.7420350017894090E-011
   149.00000000000000        5.7802662920050327E-011
   150.00000000000000        5.8181972564954730E-011
   151.00000000000000        5.8558303117127042E-011
   152.00000000000000        5.8931678843033151E-011
   153.00000000000000        5.9302124091498754E-011
   154.00000000000000        5.9669663275200332E-011
   155.00000000000000        6.0034320853181443E-011
   156.00000000000000        6.0396121314348119E-011
   157.00000000000000        6.0755089161895487E-011
   158.00000000000000        6.1111248898622295E-011
   159.00000000000000        6.1464625013091853E-011
   160.00000000000000        6.1815241966597677E-011
   161.00000000000000        6.2163124180896893E-011
   162.00000000000000        6.2508296026673794E-011
   163.00000000000000        6.2850781812698683E-011
   164.00000000000000        6.3190605775648770E-011
   165.00000000000000        6.3527792070558653E-011
   166.00000000000000        6.3862364761870174E-011
   167.00000000000000        6.4194347815052732E-011
   168.00000000000000        6.4523765088765420E-011
   169.00000000000000        6.4850640327535058E-011
   170.00000000000000        6.5174997154924287E-011
   171.00000000000000        6.5496859067166635E-011
   172.00000000000000        6.5816249427243257E-011
   173.00000000000000        6.6133191459381560E-011
   174.00000000000000        6.6447708243953317E-011
   175.00000000000000        6.6759822712752787E-011
   176.00000000000000        6.7069557644634689E-011
   177.00000000000000        6.7376935661495870E-011
   178.00000000000000        6.7681979224580381E-011
   179.00000000000000        6.7984710631093932E-011
   180.00000000000000        6.8285152011110054E-011
   181.00000000000000        6.8583325324753872E-011
   182.00000000000000        6.8879252359648598E-011
   183.00000000000000        6.9172954728610996E-011
   184.00000000000000        6.9464453867583581E-011
   185.00000000000000        6.9753771033788845E-011
   186.00000000000000        7.0040927304096728E-011
   187.00000000000000        7.0325943573591369E-011
   188.00000000000000        7.0608840554327389E-011
   189.00000000000000        7.0889638774265350E-011
   190.00000000000000        7.1168358576377067E-011
   191.00000000000000        7.1445020117910270E-011
   192.00000000000000        7.1719643369804334E-011
   193.00000000000000        7.1992248116249256E-011
   194.00000000000000        7.2262853954378376E-011
   195.00000000000000        7.2531480294088721E-011
   196.00000000000000        7.2798146357980323E-011
   197.00000000000000        7.3062871181408477E-011
   198.00000000000000        7.3325673612641521E-011
   199.00000000000000        7.3586572313119088E-011
   200.00000000000000        7.3845585757803152E-011
   201.00000000000000        7.4102732235617778E-011
   202.00000000000000        7.4358029849970687E-011
   203.00000000000000        7.4611496519353140E-011
   204.00000000000000        7.4863149978011468E-011
   205.00000000000000        7.5113007776686752E-011
   206.00000000000000        7.5361087283418573E-011
   207.00000000000000        7.5607405684406685E-011
   208.00000000000000        7.5851979984929100E-011
   209.00000000000000        7.6094827010310891E-011
   210.00000000000000        7.6335963406941306E-011
   211.00000000000000        7.6575405643335029E-011
   212.00000000000000        7.6813170011234275E-011
   213.00000000000000        7.7049272626749918E-011
   214.00000000000000        7.7283729431537131E-011
   215.00000000000000        7.7516556194003034E-011
   216.00000000000000        7.7747768510545432E-011
   217.00000000000000        7.7977381806817396E-011
   218.00000000000000        7.8205411339017558E-011
   219.00000000000000        7.8431872195203356E-011
   220.00000000000000        7.8656779296623954E-011
   221.00000000000000        7.8880147399072618E-011
   222.00000000000000        7.9101991094255404E-011
   223.00000000000000        7.9322324811174591E-011
   224.00000000000000        7.9541162817525530E-011
   225.00000000000000        7.9758519221105335E-011
   226.00000000000000        7.9974407971230937E-011
   227.00000000000000        8.0188842860166779E-011
   228.00000000000000        8.0401837524558507E-011
   229.00000000000000        8.0613405446874181E-011
   230.00000000000000        8.0823559956849114E-011
   231.00000000000000        8.1032314232934870E-011
   232.00000000000000        8.1239681303751189E-011
   233.00000000000000        8.1445674049538720E-011
   234.00000000000000        8.1650305203613621E-011
   235.00000000000000        8.1853587353820087E-011
   236.00000000000000        8.2055532943984103E-011
   237.00000000000000        8.2256154275363616E-011
   238.00000000000000        8.2455463508096703E-011
   239.00000000000000        8.2653472662646616E-011
   240.00000000000000        8.2850193621242656E-011
   241.00000000000000        8.3045638129316689E-011
   242.00000000000000        8.3239817796934346E-011
   243.00000000000000        8.3432744100221058E-011
   244.00000000000000        8.3624428382780919E-011
   245.00000000000000        8.3814881857110488E-011
   246.00000000000000        8.4004115606004199E-011
   247.00000000000000        8.4192140583953249E-011
   248.00000000000000        8.4378967618535976E-011
   249.00000000000000        8.4564607411800863E-011
   250.00000000000000        8.4749070541640189E-011
   251.00000000000000        8.4932367463156171E-011
   252.00000000000000        8.5114508510016775E-011
   253.00000000000000        8.5295503895802819E-011
   254.00000000000000        8.5475363715345901E-011
   255.00000000000000        8.5654097946056085E-011
   256.00000000000000        8.5831716449240070E-011
   257.00000000000000        8.6008228971409072E-011
   258.00000000000000        8.6183645145576341E-011
   259.00000000000000        8.6357974492544741E-011
   260.00000000000000        8.6531226422183544E-011
   261.00000000000000        8.6703410234694546E-011
   262.00000000000000        8.6874535121867790E-011
   263.00000000000000        8.7044610168325984E-011
   264.00000000000000        8.7213644352758564E-011
   265.00000000000000        8.7381646549144910E-011
   266.00000000000000        8.7548625527965447E-011
   267.00000000000000        8.7714589957403469E-011
   268.00000000000000        8.7879548404534445E-011
   269.00000000000000        8.8043509336504767E-011
   270.00000000000000        8.8206481121699700E-011
   271.00000000000000        8.8368472030899588E-011
   272.00000000000000        8.8529490238425447E-011
   273.00000000000000        8.8689543823273070E-011
   274.00000000000000        8.8848640770236283E-011
   275.00000000000000        8.9006788971018977E-011
   276.00000000000000        8.9163996225336211E-011
   277.00000000000000        8.9320270242004053E-011
   278.00000000000000        8.9475618640018489E-011
   279.00000000000000        8.9630048949623538E-011
   280.00000000000000        8.9783568613368141E-011
   281.00000000000000        8.9936184987152557E-011
   282.00000000000000        9.0087905341262947E-011
   283.00000000000000        9.0238736861397013E-011
   284.00000000000000        9.0388686649676676E-011
   285.00000000000000        9.0537761725651829E-011
   286.00000000000000        9.0685969027292429E-011
   287.00000000000000        9.0833315411970873E-011
   288.00000000000000        9.0979807657432802E-011
   289.00000000000000        9.1125452462758631E-011
   290.00000000000000        9.1270256449313773E-011
   291.00000000000000        9.1414226161689415E-011
   292.00000000000000        9.1557368068632155E-011
   293.00000000000000        9.1699688563964534E-011
   294.00000000000000        9.1841193967494756E-011
   295.00000000000000        9.1981890525916335E-011
   296.00000000000000        9.2121784413698741E-011
   297.00000000000000        9.2260881733967256E-011
   298.00000000000000        9.2399188519373364E-011
   299.00000000000000        9.2536710732956080E-011
   300.00000000000000        9.2673454268992264E-011
   301.00000000000000        9.2809424953839378E-011
   302.00000000000000        9.2944628546766928E-011
   303.00000000000000        9.3079070740779901E-011
   304.00000000000000        9.3212757163432267E-011
   305.00000000000000        9.3345693377631390E-011
   306.00000000000000        9.3477884882433644E-011
   307.00000000000000        9.3609337113830869E-011
   308.00000000000000        9.3740055445527288E-011
   309.00000000000000        9.3870045189709119E-011
   310.00000000000000        9.3999311597803411E-011
   311.00000000000000        9.4127859861229926E-011
   312.00000000000000        9.4255695112143392E-011
   313.00000000000000        9.4382822424167854E-011
   314.00000000000000        9.4509246813121951E-011
   315.00000000000000        9.4634973237736796E-011
   316.00000000000000        9.4760006600364349E-011
   317.00000000000000        9.4884351747678717E-011
   318.00000000000000        9.5008013471368872E-011
   319.00000000000000        9.5130996508823215E-011
   320.00000000000000        9.5253305543806560E-011
   321.00000000000000        9.5374945207128928E-011
   322.00000000000000        9.5495920077306791E-011
   323.00000000000000        9.5616234681216269E-011
   324.00000000000000        9.5735893494739462E-011
   325.00000000000000        9.5854900943402405E-011
   326.00000000000000        9.5973261403005801E-011
   327.00000000000000        9.6090979200248721E-011
   328.00000000000000        9.6208058613344420E-011
   329.00000000000000        9.6324503872629552E-011
   330.00000000000000        9.6440319161165585E-011
   331.00000000000000        9.6555508615333666E-011
   332.00000000000000        9.6670076325422100E-011
   333.00000000000000        9.6784026336207016E-011
   334.00000000000000        9.6897362647526378E-011
   335.00000000000000        9.7010089214846751E-011
   336.00000000000000        9.7122209949823734E-011
   337.00000000000000        9.7233728720855802E-011
   338.00000000000000        9.7344649353631045E-011
   339.00000000000000        9.7454975631667899E-011
   340.00000000000000        9.7564711296849307E-011
   341.00000000000000        9.7673860049950596E-011
   342.00000000000000        9.7782425551160480E-011
   343.00000000000000        9.7890411420597026E-011
   344.00000000000000        9.7997821238816038E-011
   345.00000000000000        9.8104658547314576E-011
   346.00000000000000        9.8210926849027313E-011
   347.00000000000000        9.8316629608818038E-011
   348.00000000000000        9.8421770253964515E-011
   349.00000000000000        9.8526352174637546E-011
   350.00000000000000        9.8630378724374688E-011
   351.00000000000000        9.8733853220547999E-011
   352.00000000000000        9.8836778944825877E-011
   353.00000000000000        9.8939159143629789E-011
   354.00000000000000        9.9040997028585050E-011
   355.00000000000000        9.9142295776966658E-011
   356.00000000000000        9.9243058532139033E-011
   357.00000000000000        9.9343288403990915E-011
   358.00000000000000        9.9442988469364989E-011
   359.00000000000000        9.9542161772482131E-011
   360.00000000000000        9.9640811325359927E-011
   361.00000000000000        9.9738940108227230E-011
   362.00000000000000        9.9836551069933165E-011
   363.00000000000000        9.9933647128350155E-011
   364.00000000000000        1.0003023117077383E-010
   365.00000000000000        1.0012630605431656E-010
   366.00000000000000        1.0022187460629683E-010
   367.00000000000000        1.0031693962462359E-010
   368.00000000000000        1.0041150387817588E-010
   369.00000000000000        1.0050557010717823E-010
   370.00000000000000        1.0059914102357031E-010
   371.00000000000000        1.0069221931137384E-010
   372.00000000000000        1.0078480762705283E-010
   373.00000000000000        1.0087690859987092E-010
   374.00000000000000        1.0096852483224371E-010
   375.00000000000000        1.0105965890008691E-010
   376.00000000000000        1.0115031335315975E-010
   377.00000000000000        1.0124049071540455E-010
   378.00000000000000        1.0133019348528216E-010
   379.00000000000000        1.0141942413610244E-010
   380.00000000000000        1.0150818511635187E-010
   381.00000000000000        1.0159647885001553E-010
   382.00000000000000        1.0168430773689644E-010
   383.00000000000000        1.0177167415293053E-010
   384.00000000000000        1.0185858045049647E-010
   385.00000000000000        1.0194502895872366E-010
   386.00000000000000        1.0203102198379473E-010
   387.00000000000000        1.0211656180924500E-010
   388.00000000000000        1.0220165069625762E-010
   389.00000000000000        1.0228629088395574E-010
   390.00000000000000        1.0237048458969031E-010
   391.00000000000000        1.0245423400932449E-010
   392.00000000000000        1.0253754131751461E-010
   393.00000000000000        1.0262040866798729E-010
   394.00000000000000        1.0270283819381311E-010
   395.00000000000000        1.0278483200767696E-010
   396.00000000000000        1.0286639220214481E-010
   397.00000000000000        1.0294752084992731E-010
   398.00000000000000        1.0302822000413929E-010
   399.00000000000000        1.0310849169855711E-010
   400.00000000000000        1.0318833794787161E-010
   401.00000000000000        1.0326776074793870E-010
   402.00000000000000        1.0334676207602586E-010
   403.00000000000000        1.0342534389105650E-010
   404.00000000000000        1.0350350813385023E-010
   405.00000000000000        1.0358125672736038E-010
   406.00000000000000        1.0365859157690908E-010
   407.00000000000000        1.0373551457041799E-010
   408.00000000000000        1.0381202757863715E-010
   409.00000000000000        1.0388813245537094E-010
   410.00000000000000        1.0396383103769972E-010
   411.00000000000000        1.0403912514620047E-010
   412.00000000000000        1.0411401658516317E-010
   413.00000000000000        1.0418850714280495E-010
   414.00000000000000        1.0426259859148152E-010
   415.00000000000000        1.0433629268789529E-010
   416.00000000000000        1.0440959117330175E-010
   417.00000000000000        1.0448249577371207E-010
   418.00000000000000        1.0455500820009363E-010
   419.00000000000000        1.0462713014856804E-010
   420.00000000000000        1.0469886330060632E-010
   421.00000000000000        1.0477020932322115E-010
   422.00000000000000        1.0484116986915762E-010
   423.00000000000000        1.0491174657708037E-010
   424.00000000000000        1.0498194107175926E-010
   425.00000000000000        1.0505175496425114E-010
   426.00000000000000        1.0512118985208118E-010
   427.00000000000000        1.0519024731942009E-010
   428.00000000000000        1.0525892893725993E-010
   429.00000000000000        1.0532723626358729E-010
   430.00000000000000        1.0539517084355425E-010
   431.00000000000000        1.0546273420964667E-010
   432.00000000000000        1.0552992788185131E-010
   433.00000000000000        1.0559675336781905E-010
   434.00000000000000        1.0566321216302775E-010
   435.00000000000000        1.0572930575094152E-010
   436.00000000000000        1.0579503560316861E-010
   437.00000000000000        1.0586040317961691E-010
   438.00000000000000        1.0592540992864742E-010
   439.00000000000000        1.0599005728722570E-010
   440.00000000000000        1.0605434668107114E-010
   441.00000000000000        1.0611827952480457E-010
   442.00000000000000        1.0618185722209338E-010
   443.00000000000000        1.0624508116579501E-010
   444.00000000000000        1.0630795273809840E-010
   445.00000000000000        1.0637047331066372E-010
   446.00000000000000        1.0643264424475966E-010
   447.00000000000000        1.0649446689139965E-010
   448.00000000000000        1.0655594259147556E-010
   449.00000000000000        1.0661707267588996E-010
   450.00000000000000        1.0667785846568613E-010
   451.00000000000000        1.0673830127217726E-010
   452.00000000000000        1.0679840239707246E-010
   453.00000000000000        1.0685816313260244E-010
   454.00000000000000        1.0691758476164240E-010
   455.00000000000000        1.0697666855783418E-010
   456.00000000000000        1.0703541578570581E-010
   457.00000000000000        1.0709382770078984E-010
   458.00000000000000        1.0715190554974058E-010
   459.00000000000000        1.0720965057044862E-010
   460.00000000000000        1.0726706399215453E-010
   461.00000000000000        1.0732414703556098E-010
   462.00000000000000        1.0738090091294288E-010
   463.00000000000000        1.0743732682825643E-010
   464.00000000000000        1.0749342597724638E-010
   465.00000000000000        1.0754919954755190E-010
   466.00000000000000        1.0760464871881110E-010
   467.00000000000000        1.0765977466276388E-010
   468.00000000000000        1.0771457854335330E-010
   469.00000000000000        1.0776906151682592E-010
   470.00000000000000        1.0782322473183058E-010
   471.00000000000000        1.0787706932951518E-010
   472.00000000000000        1.0793059644362318E-010
   473.00000000000000        1.0798380720058819E-010
   474.00000000000000        1.0803670271962679E-010
   475.00000000000000        1.0808928411283087E-010
   476.00000000000000        1.0814155248525840E-010
   477.00000000000000        1.0819350893502250E-010
   478.00000000000000        1.0824515455337978E-010
   479.00000000000000        1.0829649042481708E-010
   480.00000000000000        1.0834751762713755E-010
   481.00000000000000        1.0839823723154453E-010
   482.00000000000000        1.0844865030272525E-010
   483.00000000000000        1.0849875789893261E-010
   484.00000000000000        1.0854856107206633E-010
   485.00000000000000        1.0859806086775260E-010
   486.00000000000000        1.0864725832542250E-010
   487.00000000000000        1.0869615447839015E-010
   488.00000000000000        1.0874475035392811E-010
   489.00000000000000        1.0879304697334363E-010
   490.00000000000000        1.0884104535205241E-010
   491.00000000000000        1.0888874649965177E-010
   492.00000000000000        1.0893615141999280E-010
   493.00000000000000        1.0898326111125161E-010
   494.00000000000000        1.0903007656599922E-010
   495.00000000000000        1.0907659877127060E-010
   496.00000000000000        1.0912282870863279E-010
   497.00000000000000        1.0916876735425193E-010
   498.00000000000000        1.0921441567895949E-010
   499.00000000000000        1.0925977464831714E-010
   500.00000000000000        1.0930484522268139E-010
