# Supplementary material for: Dynamics of HeHHe+ Rotational State Changes Induced by Collision with He: A Possible New Path in Early Universe Chemistry
Source: J Phys Chem A. 2021 Apr 26;125(17):3748–59. doi: 10.1021/acs.jpca.1c01820 (PMC8154607; doi:10.1021/acs.jpca.1c01820)
Supplement: Supplementary file 1 — jp1c01820_si_001.zip [file jp1c01820_si_001.zip › Supporting Information/S2-rot.inelastic rate coefficients/10to04.rate]

   5.0000000000000000        1.1955668334793517E-010
   6.0000000000000000        1.1885996296353245E-010
   7.0000000000000000        1.1781481579136860E-010
   8.0000000000000000        1.1664071534652212E-010
   9.0000000000000000        1.1546032049699160E-010
   10.000000000000000        1.1433257857904469E-010
   11.000000000000000        1.1328113442425589E-010
   12.000000000000000        1.1231156414698962E-010
   13.000000000000000        1.1142080294447882E-010
   14.000000000000000        1.1060207544191674E-010
   15.000000000000000        1.0984739386084207E-010
   16.000000000000000        1.0914877400022688E-010
   17.000000000000000        1.0849878539879674E-010
   18.000000000000000        1.0789076171295159E-010
   19.000000000000000        1.0731884271675138E-010
   20.000000000000000        1.0677793737956034E-010
   21.000000000000000        1.0626365407281974E-010
   22.000000000000000        1.0577222101683175E-010
   23.000000000000000        1.0530040803328441E-010
   24.000000000000000        1.0484545443103680E-010
   25.000000000000000        1.0440500470061872E-010
   26.000000000000000        1.0397705216780487E-010
   27.000000000000000        1.0355989007637571E-010
   28.000000000000000        1.0315206931758527E-010
   29.000000000000000        1.0275236197861322E-010
   30.000000000000000        1.0235972993002929E-010
   31.000000000000000        1.0197329775527784E-010
   32.000000000000000        1.0159232941552028E-010
   33.000000000000000        1.0121620812846052E-010
   34.000000000000000        1.0084441901536080E-010
   35.000000000000000        1.0047653413543737E-010
   36.000000000000000        1.0011219958187738E-010
   37.000000000000000        9.9751124360128105E-011
   38.000000000000000        9.9393070808239204E-011
   39.000000000000000        9.9037846352126869E-011
   40.000000000000000        9.8685296416743786E-011
   41.000000000000000        9.8335298338139679E-011
   42.000000000000000        9.7987756141988692E-011
   43.000000000000000        9.7642596071903564E-011
   44.000000000000000        9.7299762766189349E-011
   45.000000000000000        9.6959215994997231E-011
   46.000000000000000        9.6620927881384527E-011
   47.000000000000000        9.6284880539846478E-011
   48.000000000000000        9.5951064074638390E-011
   49.000000000000000        9.5619474887832954E-011
   50.000000000000000        9.5290114253708678E-011
   51.000000000000000        9.4962987121849352E-011
   52.000000000000000        9.4638101116385041E-011
   53.000000000000000        9.4315465703189473E-011
   54.000000000000000        9.3995091500670467E-011
   55.000000000000000        9.3676989713109931E-011
   56.000000000000000        9.3361171668395137E-011
   57.000000000000000        9.3047648444483826E-011
   58.000000000000000        9.2736430571123935E-011
   59.000000000000000        9.2427527795223716E-011
   60.000000000000000        9.2120948899906570E-011
   61.000000000000000        9.1816701568690382E-011
   62.000000000000000        9.1514792287454920E-011
   63.000000000000000        9.1215226277914869E-011
   64.000000000000000        9.0918007457226256E-011
   65.000000000000000        9.0623138419141730E-011
   66.000000000000000        9.0330620432804855E-011
   67.000000000000000        9.0040453455860596E-011
   68.000000000000000        8.9752636159059125E-011
   69.000000000000000        8.9467165959962825E-011
   70.000000000000000        8.9184039063738797E-011
   71.000000000000000        8.8903250509336178E-011
   72.000000000000000        8.8624794219620422E-011
   73.000000000000000        8.8348663054274442E-011
   74.000000000000000        8.8074848864470748E-011
   75.000000000000000        8.7803342548494908E-011
   76.000000000000000        8.7534134107644040E-011
   77.000000000000000        8.7267212701848112E-011
   78.000000000000000        8.7002566704567997E-011
   79.000000000000000        8.6740183756614298E-011
   80.000000000000000        8.6480050818604454E-011
   81.000000000000000        8.6222154221843627E-011
   82.000000000000000        8.5966479717463329E-011
   83.000000000000000        8.5713012523701282E-011
   84.000000000000000        8.5461737371241912E-011
   85.000000000000000        8.5212638546568566E-011
   86.000000000000000        8.4965699933302557E-011
   87.000000000000000        8.4720905051529647E-011
   88.000000000000000        8.4478237095126273E-011
   89.000000000000000        8.4237678967118235E-011
   90.000000000000000        8.3999213313108450E-011
   91.000000000000000        8.3762822552825978E-011
   92.000000000000000        8.3528488909850827E-011
   93.000000000000000        8.3296194439575073E-011
   94.000000000000000        8.3065921055466151E-011
   95.000000000000000        8.2837650553697107E-011
   96.000000000000000        8.2611364636214942E-011
   97.000000000000000        8.2387044932311752E-011
   98.000000000000000        8.2164673018772366E-011
   99.000000000000000        8.1944230438662851E-011
   100.00000000000000        8.1725698718828117E-011
   101.00000000000000        8.1509059386165383E-011
   102.00000000000000        8.1294293982735611E-011
   103.00000000000000        8.1081384079776675E-011
   104.00000000000000        8.0870311290677180E-011
   105.00000000000000        8.0661057282969756E-011
   106.00000000000000        8.0453603789398282E-011
   107.00000000000000        8.0247932618114050E-011
   108.00000000000000        8.0044025662049777E-011
   109.00000000000000        7.9841864907523317E-011
   110.00000000000000        7.9641432442113751E-011
   111.00000000000000        7.9442710461858324E-011
   112.00000000000000        7.9245681277808369E-011
   113.00000000000000        7.9050327321987449E-011
   114.00000000000000        7.8856631152788195E-011
   115.00000000000000        7.8664575459842925E-011
   116.00000000000000        7.8474143068404407E-011
   117.00000000000000        7.8285316943266525E-011
   118.00000000000000        7.8098080192257089E-011
   119.00000000000000        7.7912416069329992E-011
   120.00000000000000        7.7728307977284992E-011
   121.00000000000000        7.7545739470139496E-011
   122.00000000000000        7.7364694255177788E-011
   123.00000000000000        7.7185156194698195E-011
   124.00000000000000        7.7007109307482401E-011
   125.00000000000000        7.6830537770003111E-011
   126.00000000000000        7.6655425917393162E-011
   127.00000000000000        7.6481758244189349E-011
   128.00000000000000        7.6309519404871338E-011
   129.00000000000000        7.6138694214208194E-011
   130.00000000000000        7.5969267647429878E-011
   131.00000000000000        7.5801224840233699E-011
   132.00000000000000        7.5634551088642353E-011
   133.00000000000000        7.5469231848723382E-011
   134.00000000000000        7.5305252736180776E-011
   135.00000000000000        7.5142599525830631E-011
   136.00000000000000        7.4981258150970296E-011
   137.00000000000000        7.4821214702648645E-011
   138.00000000000000        7.4662455428848266E-011
   139.00000000000000        7.4504966733585603E-011
   140.00000000000000        7.4348735175937510E-011
   141.00000000000000        7.4193747469000553E-011
   142.00000000000000        7.4039990478790483E-011
   143.00000000000000        7.3887451223085646E-011
   144.00000000000000        7.3736116870223372E-011
   145.00000000000000        7.3585974737850189E-011
   146.00000000000000        7.3437012291634973E-011
   147.00000000000000        7.3289217143946390E-011
   148.00000000000000        7.3142577052500262E-011
   149.00000000000000        7.2997079918980051E-011
   150.00000000000000        7.2852713787634395E-011
   151.00000000000000        7.2709466843855296E-011
   152.00000000000000        7.2567327412738597E-011
   153.00000000000000        7.2426283957631450E-011
   154.00000000000000        7.2286325078668245E-011
   155.00000000000000        7.2147439511297157E-011
   156.00000000000000        7.2009616124800775E-011
   157.00000000000000        7.1872843920811202E-011
   158.00000000000000        7.1737112031822894E-011
   159.00000000000000        7.1602409719704575E-011
   160.00000000000000        7.1468726374211172E-011
   161.00000000000000        7.1336051511497779E-011
   162.00000000000000        7.1204374772637436E-011
   163.00000000000000        7.1073685922142441E-011
   164.00000000000000        7.0943974846492368E-011
   165.00000000000000        7.0815231552667789E-011
   166.00000000000000        7.0687446166691747E-011
   167.00000000000000        7.0560608932179755E-011
   168.00000000000000        7.0434710208899049E-011
   169.00000000000000        7.0309740471336579E-011
   170.00000000000000        7.0185690307278959E-011
   171.00000000000000        7.0062550416401738E-011
   172.00000000000000        6.9940311608871220E-011
   173.00000000000000        6.9818964803957834E-011
   174.00000000000000        6.9698501028660861E-011
   175.00000000000000        6.9578911416347498E-011
   176.00000000000000        6.9460187205402863E-011
   177.00000000000000        6.9342319737894173E-011
   178.00000000000000        6.9225300458248564E-011
   179.00000000000000        6.9109120911942990E-011
   180.00000000000000        6.8993772744209594E-011
   181.00000000000000        6.8879247698753323E-011
   182.00000000000000        6.8765537616484567E-011
   183.00000000000000        6.8652634434265465E-011
   184.00000000000000        6.8540530183669302E-011
   185.00000000000000        6.8429216989755792E-011
   186.00000000000000        6.8318687069858932E-011
   187.00000000000000        6.8208932732389960E-011
   188.00000000000000        6.8099946375653203E-011
   189.00000000000000        6.7991720486677594E-011
   190.00000000000000        6.7884247640061054E-011
   191.00000000000000        6.7777520496829143E-011
   192.00000000000000        6.7671531803307827E-011
   193.00000000000000        6.7566274390009920E-011
   194.00000000000000        6.7461741170535286E-011
   195.00000000000000        6.7357925140485032E-011
   196.00000000000000        6.7254819376389329E-011
   197.00000000000000        6.7152417034647586E-011
   198.00000000000000        6.7050711350484317E-011
   199.00000000000000        6.6949695636915834E-011
   200.00000000000000        6.6849363283732044E-011
   201.00000000000000        6.6749707756490476E-011
   202.00000000000000        6.6650722595522892E-011
   203.00000000000000        6.6552401414955945E-011
   204.00000000000000        6.6454737901743540E-011
   205.00000000000000        6.6357725814712212E-011
   206.00000000000000        6.6261358983618788E-011
   207.00000000000000        6.6165631308220661E-011
   208.00000000000000        6.6070536757358294E-011
   209.00000000000000        6.5976069368049451E-011
   210.00000000000000        6.5882223244595853E-011
   211.00000000000000        6.5788992557701324E-011
   212.00000000000000        6.5696371543601833E-011
   213.00000000000000        6.5604354503207226E-011
   214.00000000000000        6.5512935801253964E-011
   215.00000000000000        6.5422109865469848E-011
   216.00000000000000        6.5331871185749297E-011
   217.00000000000000        6.5242214313339969E-011
   218.00000000000000        6.5153133860040707E-011
   219.00000000000000        6.5064624497409267E-011
   220.00000000000000        6.4976680955981850E-011
   221.00000000000000        6.4889298024502605E-011
   222.00000000000000        6.4802470549163479E-011
   223.00000000000000        6.4716193432854622E-011
   224.00000000000000        6.4630461634425133E-011
   225.00000000000000        6.4545270167953358E-011
   226.00000000000000        6.4460614102027270E-011
   227.00000000000000        6.4376488559035312E-011
   228.00000000000000        6.4292888714465833E-011
   229.00000000000000        6.4209809796217061E-011
   230.00000000000000        6.4127247083915880E-011
   231.00000000000000        6.4045195908246497E-011
   232.00000000000000        6.3963651650287689E-011
   233.00000000000000        6.3882609740860015E-011
   234.00000000000000        6.3802065659880864E-011
   235.00000000000000        6.3722014935729870E-011
   236.00000000000000        6.3642453144621518E-011
   237.00000000000000        6.3563375909987778E-011
   238.00000000000000        6.3484778901868213E-011
   239.00000000000000        6.3406657836309332E-011
   240.00000000000000        6.3329008474771724E-011
   241.00000000000000        6.3251826623546203E-011
   242.00000000000000        6.3175108133176817E-011
   243.00000000000000        6.3098848897893014E-011
   244.00000000000000        6.3023044855049160E-011
   245.00000000000000        6.2947691984572292E-011
   246.00000000000000        6.2872786308417100E-011
   247.00000000000000        6.2798323890028813E-011
   248.00000000000000        6.2724300833813611E-011
   249.00000000000000        6.2650713284616256E-011
   250.00000000000000        6.2577557427205528E-011
   251.00000000000000        6.2504829485766215E-011
   252.00000000000000        6.2432525723398670E-011
   253.00000000000000        6.2360642441625603E-011
   254.00000000000000        6.2289175979905199E-011
   255.00000000000000        6.2218122715151595E-011
   256.00000000000000        6.2147479061262003E-011
   257.00000000000000        6.2077241468650431E-011
   258.00000000000000        6.2007406423788244E-011
   259.00000000000000        6.1937970448750651E-011
   260.00000000000000        6.1868930100770417E-011
   261.00000000000000        6.1800281971797203E-011
   262.00000000000000        6.1732022688063458E-011
   263.00000000000000        6.1664148909656750E-011
   264.00000000000000        6.1596657330097269E-011
   265.00000000000000        6.1529544675922626E-011
   266.00000000000000        6.1462807706277411E-011
   267.00000000000000        6.1396443212509043E-011
   268.00000000000000        6.1330448017769646E-011
   269.00000000000000        6.1264818976623139E-011
   270.00000000000000        6.1199552974658236E-011
   271.00000000000000        6.1134646928106476E-011
   272.00000000000000        6.1070097783466625E-011
   273.00000000000000        6.1005902517133626E-011
   274.00000000000000        6.0942058135032864E-011
   275.00000000000000        6.0878561672260286E-011
   276.00000000000000        6.0815410192727140E-011
   277.00000000000000        6.0752600788809926E-011
   278.00000000000000        6.0690130581005093E-011
   279.00000000000000        6.0627996717589490E-011
   280.00000000000000        6.0566196374284692E-011
   281.00000000000000        6.0504726753926582E-011
   282.00000000000000        6.0443585086139805E-011
   283.00000000000000        6.0382768627016499E-011
   284.00000000000000        6.0322274658800321E-011
   285.00000000000000        6.0262100489573752E-011
   286.00000000000000        6.0202243452951184E-011
   287.00000000000000        6.0142700907775824E-011
   288.00000000000000        6.0083470237820566E-011
   289.00000000000000        6.0024548851493924E-011
   290.00000000000000        5.9965934181549801E-011
   291.00000000000000        5.9907623684801007E-011
   292.00000000000000        5.9849614841837635E-011
   293.00000000000000        5.9791905156748841E-011
   294.00000000000000        5.9734492156849062E-011
   295.00000000000000        5.9677373392407642E-011
   296.00000000000000        5.9620546436382792E-011
   297.00000000000000        5.9564008884159165E-011
   298.00000000000000        5.9507758353288964E-011
   299.00000000000000        5.9451792483237233E-011
   300.00000000000000        5.9396108935130098E-011
   301.00000000000000        5.9340705391507232E-011
   302.00000000000000        5.9285579556077747E-011
   303.00000000000000        5.9230729153478761E-011
   304.00000000000000        5.9176151929038784E-011
   305.00000000000000        5.9121845648543085E-011
   306.00000000000000        5.9067808098003322E-011
   307.00000000000000        5.9014037083430079E-011
   308.00000000000000        5.8960530430608621E-011
   309.00000000000000        5.8907285984877720E-011
   310.00000000000000        5.8854301610911919E-011
   311.00000000000000        5.8801575192506814E-011
   312.00000000000000        5.8749104632366825E-011
   313.00000000000000        5.8696887851896583E-011
   314.00000000000000        5.8644922790995185E-011
   315.00000000000000        5.8593207407852954E-011
   316.00000000000000        5.8541739678751454E-011
   317.00000000000000        5.8490517597865885E-011
   318.00000000000000        5.8439539177070799E-011
   319.00000000000000        5.8388802445748049E-011
   320.00000000000000        5.8338305450597488E-011
   321.00000000000000        5.8288046255450585E-011
   322.00000000000000        5.8238022941086439E-011
   323.00000000000000        5.8188233605050128E-011
   324.00000000000000        5.8138676361474073E-011
   325.00000000000000        5.8089349340901547E-011
   326.00000000000000        5.8040250690112413E-011
   327.00000000000000        5.7991378571951894E-011
   328.00000000000000        5.7942731165161093E-011
   329.00000000000000        5.7894306664210261E-011
   330.00000000000000        5.7846103279133738E-011
   331.00000000000000        5.7798119235368301E-011
   332.00000000000000        5.7750352773592192E-011
   333.00000000000000        5.7702802149567768E-011
   334.00000000000000        5.7655465633985417E-011
   335.00000000000000        5.7608341512309712E-011
   336.00000000000000        5.7561428084628024E-011
   337.00000000000000        5.7514723665500804E-011
   338.00000000000000        5.7468226583813892E-011
   339.00000000000000        5.7421935182633220E-011
   340.00000000000000        5.7375847819060827E-011
   341.00000000000000        5.7329962864093432E-011
   342.00000000000000        5.7284278702482414E-011
   343.00000000000000        5.7238793732595950E-011
   344.00000000000000        5.7193506366282748E-011
   345.00000000000000        5.7148415028737948E-011
   346.00000000000000        5.7103518158370291E-011
   347.00000000000000        5.7058814206671472E-011
   348.00000000000000        5.7014301638087073E-011
   349.00000000000000        5.6969978929889056E-011
   350.00000000000000        5.6925844572049977E-011
   351.00000000000000        5.6881897067119158E-011
   352.00000000000000        5.6838134930099772E-011
   353.00000000000000        5.6794556688328438E-011
   354.00000000000000        5.6751160881355458E-011
   355.00000000000000        5.6707946060827302E-011
   356.00000000000000        5.6664910790370118E-011
   357.00000000000000        5.6622053645475007E-011
   358.00000000000000        5.6579373213384765E-011
   359.00000000000000        5.6536868092981939E-011
   360.00000000000000        5.6494536894678200E-011
   361.00000000000000        5.6452378240305467E-011
   362.00000000000000        5.6410390763008194E-011
   363.00000000000000        5.6368573107136839E-011
   364.00000000000000        5.6326923928143042E-011
   365.00000000000000        5.6285441892475812E-011
   366.00000000000000        5.6244125677479056E-011
   367.00000000000000        5.6202973971290643E-011
   368.00000000000000        5.6161985472742184E-011
   369.00000000000000        5.6121158891260658E-011
   370.00000000000000        5.6080492946770671E-011
   371.00000000000000        5.6039986369598553E-011
   372.00000000000000        5.5999637900376821E-011
   373.00000000000000        5.5959446289950615E-011
   374.00000000000000        5.5919410299284616E-011
   375.00000000000000        5.5879528699371473E-011
   376.00000000000000        5.5839800271141319E-011
   377.00000000000000        5.5800223805371934E-011
   378.00000000000000        5.5760798102600761E-011
   379.00000000000000        5.5721521973037023E-011
   380.00000000000000        5.5682394236475887E-011
   381.00000000000000        5.5643413722212544E-011
   382.00000000000000        5.5604579268958507E-011
   383.00000000000000        5.5565889724757597E-011
   384.00000000000000        5.5527343946904174E-011
   385.00000000000000        5.5488940801861250E-011
   386.00000000000000        5.5450679165180224E-011
   387.00000000000000        5.5412557921421424E-011
   388.00000000000000        5.5374575964075065E-011
   389.00000000000000        5.5336732195483956E-011
   390.00000000000000        5.5299025526766358E-011
   391.00000000000000        5.5261454877740112E-011
   392.00000000000000        5.5224019176847394E-011
   393.00000000000000        5.5186717361080568E-011
   394.00000000000000        5.5149548375908664E-011
   395.00000000000000        5.5112511175204640E-011
   396.00000000000000        5.5075604721173644E-011
   397.00000000000000        5.5038827984282069E-011
   398.00000000000000        5.5002179943187086E-011
   399.00000000000000        5.4965659584667310E-011
   400.00000000000000        5.4929265903554069E-011
   401.00000000000000        5.4892997902663333E-011
   402.00000000000000        5.4856854592728558E-011
   403.00000000000000        5.4820834992334138E-011
   404.00000000000000        5.4784938127849512E-011
   405.00000000000000        5.4749163033364285E-011
   406.00000000000000        5.4713508750623677E-011
   407.00000000000000        5.4677974328964694E-011
   408.00000000000000        5.4642558825253309E-011
   409.00000000000000        5.4607261303822064E-011
   410.00000000000000        5.4572080836408081E-011
   411.00000000000000        5.4537016502092159E-011
   412.00000000000000        5.4502067387238500E-011
   413.00000000000000        5.4467232585434441E-011
   414.00000000000000        5.4432511197431651E-011
   415.00000000000000        5.4397902331087375E-011
   416.00000000000000        5.4363405101306414E-011
   417.00000000000000        5.4329018629983679E-011
   418.00000000000000        5.4294742045947464E-011
   419.00000000000000        5.4260574484903140E-011
   420.00000000000000        5.4226515089377551E-011
   421.00000000000000        5.4192563008663549E-011
   422.00000000000000        5.4158717398765963E-011
   423.00000000000000        5.4124977422347021E-011
   424.00000000000000        5.4091342248673210E-011
   425.00000000000000        5.4057811053562034E-011
   426.00000000000000        5.4024383019329862E-011
   427.00000000000000        5.3991057334739568E-011
   428.00000000000000        5.3957833194949516E-011
   429.00000000000000        5.3924709801462233E-011
   430.00000000000000        5.3891686362074284E-011
   431.00000000000000        5.3858762090826135E-011
   432.00000000000000        5.3825936207952614E-011
   433.00000000000000        5.3793207939833926E-011
   434.00000000000000        5.3760576518947325E-011
   435.00000000000000        5.3728041183818620E-011
   436.00000000000000        5.3695601178974826E-011
   437.00000000000000        5.3663255754896915E-011
   438.00000000000000        5.3631004167972922E-011
   439.00000000000000        5.3598845680451826E-011
   440.00000000000000        5.3566779560397582E-011
   441.00000000000000        5.3534805081643602E-011
   442.00000000000000        5.3502921523747754E-011
   443.00000000000000        5.3471128171947729E-011
   444.00000000000000        5.3439424317116757E-011
   445.00000000000000        5.3407809255719915E-011
   446.00000000000000        5.3376282289770493E-011
   447.00000000000000        5.3344842726787172E-011
   448.00000000000000        5.3313489879751319E-011
   449.00000000000000        5.3282223067064598E-011
   450.00000000000000        5.3251041612507110E-011
   451.00000000000000        5.3219944845196107E-011
   452.00000000000000        5.3188932099544501E-011
   453.00000000000000        5.3158002715220318E-011
   454.00000000000000        5.3127156037106154E-011
   455.00000000000000        5.3096391415259111E-011
   456.00000000000000        5.3065708204871236E-011
   457.00000000000000        5.3035105766229845E-011
   458.00000000000000        5.3004583464678707E-011
   459.00000000000000        5.2974140670579384E-011
   460.00000000000000        5.2943776759272615E-011
   461.00000000000000        5.2913491111040480E-011
   462.00000000000000        5.2883283111068737E-011
   463.00000000000000        5.2853152149409221E-011
   464.00000000000000        5.2823097620942898E-011
   465.00000000000000        5.2793118925343153E-011
   466.00000000000000        5.2763215467039346E-011
   467.00000000000000        5.2733386655180416E-011
   468.00000000000000        5.2703631903599388E-011
   469.00000000000000        5.2673950630777668E-011
   470.00000000000000        5.2644342259809790E-011
   471.00000000000000        5.2614806218368491E-011
   472.00000000000000        5.2585341938670117E-011
   473.00000000000000        5.2555948857440157E-011
   474.00000000000000        5.2526626415879156E-011
   475.00000000000000        5.2497374059628907E-011
   476.00000000000000        5.2468191238739075E-011
   477.00000000000000        5.2439077407633765E-011
   478.00000000000000        5.2410032025078399E-011
   479.00000000000000        5.2381054554147465E-011
   480.00000000000000        5.2352144462191557E-011
   481.00000000000000        5.2323301220805440E-011
   482.00000000000000        5.2294524305796124E-011
   483.00000000000000        5.2265813197151078E-011
   484.00000000000000        5.2237167379006865E-011
   485.00000000000000        5.2208586339617946E-011
   486.00000000000000        5.2180069571325741E-011
   487.00000000000000        5.2151616570528109E-011
   488.00000000000000        5.2123226837648549E-011
   489.00000000000000        5.2094899877106457E-011
   490.00000000000000        5.2066635197286748E-011
   491.00000000000000        5.2038432310510472E-011
   492.00000000000000        5.2010290733005081E-011
   493.00000000000000        5.1982209984875294E-011
   494.00000000000000        5.1954189590074092E-011
   495.00000000000000        5.1926229076373731E-011
   496.00000000000000        5.1898327975337391E-011
   497.00000000000000        5.1870485822290760E-011
   498.00000000000000        5.1842702156293678E-011
   499.00000000000000        5.1814976520112522E-011
   500.00000000000000        5.1787308460192331E-011
